# Supplementary material for: Low-Dose Radiation Can Cause Epigenetic Alterations Associated With Impairments in Both Male and Female Reproductive Cells
Source: Front Genet. 2021 Aug 2;12:710143. doi: 10.3389/fgene.2021.710143 (PMC8365519; doi:10.3389/fgene.2021.710143)
Supplement: Supplementary file 1 [file Data_Sheet_1.XLSX]

## Sheet: Sheet1
	culture medium
GC-1	DMEM-Hg + 10% FBS
TM4	DMEM/F12 + 5% horse serum + 2.5% FBS
SKOV3	RPMI + 10% FBS
COV434	DMEM-Hg + 10% FBS
