# Supplementary material for: Low-Dose Radiation Can Cause Epigenetic Alterations Associated With Impairments in Both Male and Female Reproductive Cells
Source: Front Genet. 2021 Aug 2;12:710143. doi: 10.3389/fgene.2021.710143 (PMC8365519; doi:10.3389/fgene.2021.710143)
Supplement: Supplementary file 2 [file Data_Sheet_2.XLSX]

## Sheet: FilterSummary
Sample	Total Raw Reads(M)	Total Clean Reads(M)	Total Clean Bases(Gb)	Clean Reads Q20(%)	Clean Reads Q30(%)	Clean Reads Ratio(%)	rRNA Ratio(%)	Total CleanReads	Total MappingRatio	Uniquely MappingRatio
COV434_C1	44.98	42.63	4.26	98.48	95.39	94.78	0.2	42629168	0.9563	0.7479
COV434_C2	47.48	44.26	4.43	98.54	95.59	93.23	0.22	44260942	0.9512	0.7458
COV434_C3	44.98	42.27	4.23	98.45	95.32	93.97	0.25	42266286	0.9535	0.7433
COV434_R1	44.98	42.26	4.23	98.43	95.3	93.95	0.24	42255716	0.9544	0.7444
COV434_R2	44.98	42.25	4.23	98.56	95.66	93.94	0.17	42250946	0.9536	0.7438
COV434_R3	44.98	42.3	4.23	98.53	95.54	94.06	0.22	42304088	0.9533	0.7393
TM4_C1	44.98	42.77	4.28	98.57	95.65	95.08	0.19	42765838	0.9575	0.7022
TM4_C2	44.98	42.81	4.28	98.51	95.49	95.17	0.31	42805722	0.9575	0.7042
TM4_C3	44.98	42.63	4.26	98.59	95.71	94.78	0.24	42628078	0.9559	0.7004
TM4_R1	44.98	42.71	4.27	98.6	95.74	94.97	0.22	42713498	0.9569	0.7014
TM4_R2	44.98	42.76	4.28	98.52	95.53	95.07	0.19	42759028	0.9575	0.7017
TM4_R3	44.98	42.46	4.25	98.58	95.71	94.41	0.26	42461702	0.9556	0.7061
