# Supplementary material for: Low-Dose Radiation Can Cause Epigenetic Alterations Associated With Impairments in Both Male and Female Reproductive Cells
Source: Front Genet. 2021 Aug 2;12:710143. doi: 10.3389/fgene.2021.710143 (PMC8365519; doi:10.3389/fgene.2021.710143)
Supplement: Supplementary file 3 [file Data_Sheet_3.XLSX]

## Sheet: FDR 0.05
geneID	geneLength	SKOV3_control-Expression	SKOV3_radiation-Expression	SKOV3_control-FPKM	SKOV3_radiation-FPKM	log2 Ratio(SKOV3_radiation/SKOV3_control)	Up-Down-Regulation(SKOV3_radiation/SKOV3_control)	P-value	FDR	Symbol	Description	KEGG Orthology	GO Component	GO Function	GO Process	Blast nr
100873748	35.67	0	18.35	0.01	23.19	11.1793	Up	3.95e-06	0.000254353	RNU6-33P	RNA, U6 small nuclear 33	K05692	-	-	-	gi|395513353|ref|XP_003760891.1|/2.10977e-11/1
6218	511	0	18.25	0.01	3.66	8.5157	Up	3.95e-06	0.000255218	RPS17	ribosomal protein S17	K02962	GO:0015935//small ribosomal subunit	GO:0003824//catalytic activity;GO:0005198//structural molecule activity	GO:0006412//translation;GO:0019080;GO:0022618//ribonucleoprotein complex assembly;GO:0031016//pancreas development;GO:0042254//ribosome biogenesis;GO:0048872//homeostasis of number of cells	gi|26377673|dbj|BAC25377.1|/1.41463e-71/1
100526760	626.33	0	16.56	0.01	0.8	6.32193	Up	1.57e-05	0.000782821	ABHD14A-ACY1	ABHD14A-ACY1 readthrough (non-protein coding)	K14677	GO:0044444//cytoplasmic part	GO:0016811//hydrolase activity, acting on carbon-nitrogen (but not peptide) bonds, in linear amides;GO:0043169//cation binding;GO:0070011//peptidase activity, acting on L-amino acid peptides	GO:0019538//protein metabolic process;GO:0019752//carboxylic acid metabolic process	gi|194389712|dbj|BAG60372.1|/0/1
100293534	3618	0	15.77	0.01	0.28	4.80735	Up	3.14e-05	0.0013819	C4B_2	complement component 4B (Chido blood group), copy 2	K03989	GO:0044421//extracellular region part	GO:0061135	GO:0002455//humoral immune response mediated by circulating immunoglobulin;GO:0006952//defense response	gi|338858017|ref|NP_001229752.1|/0/1
8293	775.33	54.47	210.18	2.73	26.5	3.27902	Up	5.64e-23	2.89e-20	SERF1A	small EDRK-rich factor 1A (telomeric)	K15696;K17773	-	-	GO:0048731	gi|397470408|ref|XP_003806814.1|/3.09708e-36/1
1958	3136	325.33	2748.67	9.98	84.47	3.08133	Up	0	0	EGR1	early growth response 1	K09203	GO:0043231//intracellular membrane-bounded organelle	GO:0001071//nucleic acid binding transcription factor activity;GO:0003677//DNA binding;GO:0003702//RNA polymerase II transcription factor activity;GO:0046872//metal ion binding	GO:0010551;GO:0016925//protein sumoylation;GO:0019221//cytokine-mediated signaling pathway;GO:0071398//cellular response to fatty acid;GO:0072126//positive regulation of glomerular mesangial cell proliferation	gi|426350131|ref|XP_004042635.1|/0/1
100533105	4563	7.81	49.28	0.17	1.04	2.61298	Up	4.59e-09	6.14e-07	C8orf44-SGK3	C8orf44-SGK3 readthrough	K13304	GO:0005768//endosome;GO:0031410//cytoplasmic vesicle	GO:0004672//protein kinase activity;GO:0005543//phospholipid binding;GO:0032559	GO:0006464//cellular protein modification process;GO:0043066//negative regulation of apoptotic process;GO:0050896//response to stimulus	gi|31563382|ref|NP_037389.4|/0/1
100527943	726.67	5.7	36.44	0.53	3.09	2.54354	Up	4.7e-07	4.2e-05	TGIF2-C20orf24	TGIF2-C20orf24 readthrough	K19553	GO:0043231//intracellular membrane-bounded organelle	GO:0005488//binding	-	gi|313747555|ref|NP_001186464.1|/2.82278e-85/1
2970	2425.33	23.03	109.06	0.58	2.84	2.29177	Up	9.82e-15	2.74e-12	GTF2IP1	general transcription factor IIi, pseudogene 1	K03121	GO:0031981//nuclear lumen;GO:0044297//cell body	GO:0001071//nucleic acid binding transcription factor activity;GO:0003676//nucleic acid binding;GO:0003702//RNA polymerase II transcription factor activity;GO:0019901//protein kinase binding	GO:0006352//DNA-dependent transcription, initiation;GO:0007275//multicellular organismal development;GO:0023052//signaling	gi|1870688|gb|AAB48826.1|/0/1
100533483	4838	11.03	44.11	0.21	0.86	2.03395	Up	5.73e-06	0.000346667	DYX1C1-CCPG1	DYX1C1-CCPG1 readthrough (non-protein coding)	K05286	GO:0031224//intrinsic to membrane	-	GO:0009987//cellular process	gi|325053640|ref|NP_001191379.1|/0/1
7730	2397.83	31.44	108.19	1.3	4.31	1.72918	Up	2.6e-11	5.1e-09	ZNF177	zinc finger protein 177	K09228	GO:0043231//intracellular membrane-bounded organelle	GO:0003676//nucleic acid binding;GO:0046914//transition metal ion binding	GO:0006357//regulation of transcription from RNA polymerase II promoter	gi|289547611|ref|NP_001166122.1|/0/1
100529241	4279	90.06	302.38	2.08	6.74	1.69617	Up	6.84e-28	5e-25	HSPE1-MOB4	HSPE1-MOB4 readthrough	K04078	GO:0000139//Golgi membrane;GO:0005626//insoluble fraction	GO:0043169//cation binding	GO:0051234//establishment of localization	gi|321117267|ref|NP_001189414.1|/4.0539e-146/1
386593	4293	50.11	148.8	1.1	3.32	1.59368	Up	1.52e-12	3.51e-10	CHKB-CPT1B	CHKB-CPT1B readthrough (non-protein coding)	K19523	GO:0031224//intrinsic to membrane;GO:0031966//mitochondrial membrane;GO:0042598	GO:0016406	GO:0003333//amino acid transmembrane transport;GO:0009062//fatty acid catabolic process;GO:0019217//regulation of fatty acid metabolic process	gi|13359213|dbj|BAB33340.1|/0/1
54441	2024	30	82.85	1.39	3.99	1.5213	Up	6.96e-07	5.99e-05	STAG3L1	stromal antigen 3-like 1	K13055	GO:0000795//synaptonemal complex;GO:0008278//cohesin complex;GO:0043073//germ cell nucleus	-	GO:0007129//synapsis	gi|332321725|sp|P0CL83.1|ST3L1_HUMAN/2.35987e-111/1
2353	2158	23	59	1.04	2.66	1.35484	Up	6.41e-05	0.0025037	FOS	FBJ murine osteosarcoma viral oncogene homolog	K04379	GO:0005624//membrane fraction;GO:0031981//nuclear lumen;GO:0043234//protein complex	GO:0001071//nucleic acid binding transcription factor activity;GO:0003702//RNA polymerase II transcription factor activity;GO:0043565//sequence-specific DNA binding;GO:0043566//structure-specific DNA binding;GO:0046332//SMAD binding;GO:0046983//protein dimerization activity	GO:0000165//MAPK cascade;GO:0000302//response to reactive oxygen species;GO:0002224//toll-like receptor signaling pathway;GO:0002237//response to molecule of bacterial origin;GO:0006305;GO:0006357//regulation of transcription from RNA polymerase II promoter;GO:0007154//cell communication;GO:0007178//transmembrane receptor protein serine/threonine kinase signaling pathway;GO:0007631//feeding behav…	gi|4885241|ref|NP_005243.1|/2.5992e-172/1
2920	1234	83.5	211.41	6.61	16.7	1.33713	Up	4.53e-14	1.19e-11	CXCL2	chemokine (C-X-C motif) ligand 2	K05505	GO:0000267//cell fraction;GO:0044421//extracellular region part	GO:0005125//cytokine activity;GO:0030234//enzyme regulator activity	GO:0006952//defense response;GO:0007010//cytoskeleton organization;GO:0007166//cell surface receptor signaling pathway;GO:0008283//cell proliferation;GO:0009607//response to biotic stimulus;GO:0030595//leukocyte chemotaxis;GO:0048731	gi|4504155|ref|NP_002080.1|/8.50434e-36/1
246721	1987	28.25	62.82	1.38	3.04	1.1394	Up	0.000334404	0.00938307	POLR2J2	polymerase (RNA) II (DNA directed) polypeptide J2	K03008	GO:0031224//intrinsic to membrane	-	-	gi|167555123|ref|NP_001107875.1|/6.07064e-112/1
3576	1718	437	966.67	24.81	54.44	1.13375	Up	6.38e-46	1.73e-42	CXCL8	interleukin 8	K10030	GO:0044421//extracellular region part	GO:0005125//cytokine activity;GO:0045236//CXCR chemokine receptor binding	GO:0002274;GO:0002690//positive regulation of leukocyte chemotaxis;GO:0006952//defense response;GO:0007155//cell adhesion;GO:0007166//cell surface receptor signaling pathway;GO:0008283//cell proliferation;GO:0019932//second-messenger-mediated signaling;GO:0022402//cell cycle process;GO:0032496//response to lipopolysaccharide;GO:0045069//regulation of viral genome replication;GO:0048565//digestive…	gi|33959|emb|CAA77745.1|/2.57618e-39/1
7124	1686	71.33	151.67	4.13	8.75	1.08314	Up	7.11e-08	7.55e-06	TNF	tumor necrosis factor	K03156	GO:0005768//endosome;GO:0009986//cell surface;GO:0016021//integral to membrane;GO:0044421//extracellular region part;GO:0044459//plasma membrane part	GO:0019899//enzyme binding;GO:0030528//transcription regulator activity;GO:0032813//tumor necrosis factor receptor superfamily binding;GO:0043565//sequence-specific DNA binding	GO:0001660//fever generation;GO:0001818//negative regulation of cytokine production;GO:0001819//positive regulation of cytokine production;GO:0001934//positive regulation of protein phosphorylation;GO:0002036//regulation of L-glutamate transport;GO:0002374;GO:0002439//chronic inflammatory response to antigenic stimulus;GO:0002455//humoral immune response mediated by circulating immunoglobulin;GO:…	gi|25952111|ref|NP_000585.2|/8.14807e-123/1
1848	2825.73	37	76.33	1.25	2.61	1.06212	Up	0.000244776	0.00748754	DUSP6	dual specificity phosphatase 6	K04459	GO:0031981//nuclear lumen;GO:0044444//cytoplasmic part	GO:0008138//protein tyrosine/serine/threonine phosphatase activity	GO:0001714//endodermal cell fate specification;GO:0001932//regulation of protein phosphorylation;GO:0002224//toll-like receptor signaling pathway;GO:0003002//regionalization;GO:0006470//protein dephosphorylation;GO:0006915//apoptotic process;GO:0008543//fibroblast growth factor receptor signaling pathway;GO:0010033//response to organic substance;GO:0043409//negative regulation of MAPK cascade;GO:…	gi|42764687|ref|NP_073143.2|/3.53614e-125/1
8693	5408	81.8	168.81	1.45	3	1.04891	Up	3.21e-08	3.81e-06	GALNT4	UDP-N-acetyl-alpha-D-galactosamine:polypeptide N-acetylgalactosaminyltransferase 4 (GalNAc-T4)	K00710	GO:0012505//endomembrane system;GO:0031224//intrinsic to membrane;GO:0043231//intracellular membrane-bounded organelle;GO:0044444//cytoplasmic part	GO:0008376//acetylgalactosaminyltransferase activity;GO:0030246//carbohydrate binding	GO:0044238//primary metabolic process	gi|34452725|ref|NP_003765.2|/0/1
1843	2040	175.67	351.33	8.34	16.74	1.00518	Up	1.38e-14	3.75e-12	DUSP1	dual specificity phosphatase 1	K04459	GO:0000267//cell fraction;GO:0031981//nuclear lumen	GO:0004725//protein tyrosine phosphatase activity;GO:0005488//binding;GO:0008138//protein tyrosine/serine/threonine phosphatase activity	GO:0000165//MAPK cascade;GO:0000302//response to reactive oxygen species;GO:0001704//formation of primary germ layer;GO:0006470//protein dephosphorylation;GO:0009314//response to radiation;GO:0010038//response to metal ion;GO:0031960//response to corticosteroid stimulus;GO:0033189//response to vitamin A;GO:0043627//response to estrogen stimulus;GO:0045767	gi|4758204|ref|NP_004408.1|/0/1
642826	4704	170.43	352.13	3.56	7.08	0.991872	Up	1.25e-15	3.83e-13	BMS1P6	BMS1 pseudogene 6	K14569	GO:0031981//nuclear lumen	GO:0017111//nucleoside-triphosphatase activity;GO:0032559;GO:0032561//guanyl ribonucleotide binding	GO:0042254//ribosome biogenesis	gi|301763821|ref|XP_002917327.1|/2.12349e-116/1
3304	2551	970.68	1691.38	36.71	64.01	0.802124	Up	2.46e-44	5.19e-41	HSPA1B	heat shock 70kDa protein 1B	K06758;K03283	GO:0016604//nuclear body;GO:0032991//macromolecular complex;GO:0044444//cytoplasmic part	GO:0019899//enzyme binding;GO:0032559	GO:0006259//DNA metabolic process;GO:0006401//RNA catabolic process;GO:0006457//protein folding;GO:0006950//response to stress;GO:0008283//cell proliferation;GO:0010466//negative regulation of peptidase activity;GO:0016049//cell growth;GO:0043066//negative regulation of apoptotic process	gi|62089222|dbj|BAD93055.1|/0/1
2966	1951	88.92	151.86	4.38	7.5	0.77596	Up	4.89e-05	0.0020193	GTF2H2	general transcription factor IIH, polypeptide 2, 44kDa	K03142	GO:0005667//transcription factor complex	GO:0001071//nucleic acid binding transcription factor activity;GO:0003723//RNA binding;GO:0004674//protein serine/threonine kinase activity;GO:0005515//protein binding;GO:0042623//ATPase activity, coupled;GO:0046914//transition metal ion binding	GO:0002029//desensitization of G-protein coupled receptor protein signaling pathway;GO:0006289//nucleotide-excision repair;GO:0006352//DNA-dependent transcription, initiation;GO:0006353//DNA-dependent transcription, termination;GO:0006354//DNA-dependent transcription, elongation;GO:0006397//mRNA processing;GO:0009416//response to light stimulus;GO:0045935	gi|6681762|ref|NP_001506.1|/0/1
100526836	3352	179.16	299.59	5.15	8.65	0.748128	Up	4.47e-08	5.08e-06	BLOC1S5-TXNDC5	BLOC1S5-TXNDC5 readthrough (non-protein coding)	K13984	GO:0005764//lysosome;GO:0044432//endoplasmic reticulum part	GO:0015036//disulfide oxidoreductase activity	GO:0018904;GO:0019725//cellular homeostasis;GO:0043066//negative regulation of apoptotic process;GO:0048193//Golgi vesicle transport	gi|119575627|gb|EAW55223.1|/0/1
10253	2126	62.67	101.33	2.87	4.61	0.683716	Up	0.0024052	0.0421098	SPRY2	sprouty homolog 2 (Drosophila)	K17383	GO:0001726//ruffle;GO:0015630//microtubule cytoskeleton;GO:0016020//membrane;GO:0044444//cytoplasmic part	GO:0030295//protein kinase activator activity	GO:0001763//morphogenesis of a branching structure;GO:0001934//positive regulation of protein phosphorylation;GO:0006915//apoptotic process;GO:0007173//epidermal growth factor receptor signaling pathway;GO:0008283//cell proliferation;GO:0008543//fibroblast growth factor receptor signaling pathway;GO:0010467//gene expression;GO:0030323//respiratory tube development;GO:0034260//negative regulation …	gi|5032115|ref|NP_005833.1|/2.23894e-160/1
3303	2445	1240.17	1976.55	48.86	77.99	0.674635	Up	3.05e-38	4.14e-35	HSPA1A	heat shock 70kDa protein 1A	K06758;K03283	GO:0016604//nuclear body;GO:0032991//macromolecular complex;GO:0044444//cytoplasmic part	GO:0019899//enzyme binding;GO:0032559	GO:0006401//RNA catabolic process;GO:0006457//protein folding;GO:0006950//response to stress;GO:0008283//cell proliferation;GO:0016049//cell growth;GO:0043066//negative regulation of apoptotic process	gi|62089222|dbj|BAD93055.1|/0/1
1906	2111.76	349	547.67	16.05	25.04	0.641661	Up	4.61e-11	8.59e-09	EDN1	endothelin 1	K16366	GO:0044421//extracellular region part;GO:0044424//intracellular part	GO:0031705//bombesin receptor binding	GO:0000122//negative regulation of transcription from RNA polymerase II promoter;GO:0001101//response to acid;GO:0001525//angiogenesis;GO:0001775//cell activation;GO:0001990;GO:0002027//regulation of heart rate;GO:0002237//response to molecule of bacterial origin;GO:0002790//peptide secretion;GO:0003002//regionalization;GO:0003014//renal system process;GO:0003300//cardiac muscle hypertrophy;GO:00…	gi|269995983|ref|NP_001161791.1|/7.73846e-105/1
728936	3837	133.62	206.67	3.34	5.17	0.630316	Up	8.16e-05	0.00307476	-	neuroblastoma breakpoint family, member 16	-	GO:0044424//intracellular part	-	-	gi|157266285|ref|NP_001096133.1|/0/1
1316	4645.57	1521	2327.67	31.27	47.83	0.613137	Up	3.21e-38	4.07e-35	KLF6	Kruppel-like factor 6	K09207	GO:0043231//intracellular membrane-bounded organelle	GO:0001071//nucleic acid binding transcription factor activity;GO:0003677//DNA binding;GO:0030528//transcription regulator activity;GO:0043566//structure-specific DNA binding;GO:0046872//metal ion binding;GO:0046914//transition metal ion binding	GO:0006355//regulation of transcription, DNA-dependent;GO:0006357//regulation of transcription from RNA polymerase II promoter;GO:0007166//cell surface receptor signaling pathway;GO:0009611//response to wounding;GO:0030098//lymphocyte differentiation	gi|236460752|ref|NP_001153597.1|/2.18847e-97/1
3725	3338	1659.33	2535.33	47.79	73.01	0.611385	Up	2.83e-41	4.14e-38	JUN	jun proto-oncogene	K04448	GO:0000785//chromatin;GO:0031981//nuclear lumen;GO:0043234//protein complex;GO:0044444//cytoplasmic part	GO:0000981//sequence-specific DNA binding RNA polymerase II transcription factor activity;GO:0003712//transcription cofactor activity;GO:0005099//Ras GTPase activator activity;GO:0030528//transcription regulator activity;GO:0042802//identical protein binding;GO:0043565//sequence-specific DNA binding;GO:0043566//structure-specific DNA binding;GO:0046332//SMAD binding;GO:0046983//protein dimerizati…	GO:0000165//MAPK cascade;GO:0000302//response to reactive oxygen species;GO:0001933//negative regulation of protein phosphorylation;GO:0001935//endothelial cell proliferation;GO:0002224//toll-like receptor signaling pathway;GO:0002237//response to molecule of bacterial origin;GO:0002763//positive regulation of myeloid leukocyte differentiation;GO:0003007//heart morphogenesis;GO:0006275//regulatio…	gi|49456409|emb|CAG46525.1|/3.31753e-132/1
9592	2088	602.33	908.33	27.85	42.19	0.599224	Up	4.96e-15	1.43e-12	IER2	immediate early response 2	K04344	-	-	-	gi|48675811|ref|NP_004898.2|/1.77409e-77/1
8870	1254	1596.67	2397.33	124.76	187.12	0.584808	Up	2.07e-36	2.31e-33	IER3	immediate early response 3	-	GO:0031224//intrinsic to membrane	GO:0005488//binding	GO:0032502//developmental process;GO:0043066//negative regulation of apoptotic process	gi|119964723|ref|NP_003888.2|/2.33902e-73/1
57697	7144	154.67	234	2.07	3.1	0.582637	Up	5.49e-05	0.00219124	FANCM	Fanconi anemia, complementation group M	K10896	GO:0031981//nuclear lumen;GO:0043234//protein complex	GO:0003676//nucleic acid binding;GO:0016788//hydrolase activity, acting on ester bonds;GO:0032559;GO:0042623//ATPase activity, coupled	GO:0006259//DNA metabolic process	gi|74959747|ref|NP_065988.1|/0/1
1490	2358	493	733.67	20.19	29.99	0.570841	Up	9.82e-12	2.07e-09	CTGF	connective tissue growth factor	K05719;K06493;K06827	GO:0016020//membrane;GO:0031012//extracellular matrix;GO:0044431//Golgi apparatus part	GO:0005102//receptor binding;GO:0005539//glycosaminoglycan binding;GO:0019838//growth factor binding	GO:0001101//response to acid;GO:0001932//regulation of protein phosphorylation;GO:0006259//DNA metabolic process;GO:0006629//lipid metabolic process;GO:0006816//calcium ion transport;GO:0006950//response to stress;GO:0007169//transmembrane receptor protein tyrosine kinase signaling pathway;GO:0007568//aging;GO:0008219//cell death;GO:0008283//cell proliferation;GO:0009746;GO:0009888//tissue develo…	gi|4503123|ref|NP_001892.1|/0/1
3569	1201	278.67	413.67	22.72	33.7	0.568786	Up	3.4e-07	3.2e-05	IL6	interleukin 6 (interferon, beta 2)	K05405	GO:0005887//integral to plasma membrane;GO:0009986//cell surface;GO:0044421//extracellular region part	GO:0005126//cytokine receptor binding	GO:0000060//protein import into nucleus, translocation;GO:0001101//response to acid;GO:0001562//response to protozoan;GO:0001780//neutrophil homeostasis;GO:0001819//positive regulation of cytokine production;GO:0001934//positive regulation of protein phosphorylation;GO:0002237//response to molecule of bacterial origin;GO:0002251;GO:0002444;GO:0002526//acute inflammatory response;GO:0002687//posit…	gi|10834984|ref|NP_000591.1|/3.14002e-96/1
149992	3438	127.28	185.07	3.55	5.16	0.539552	Up	0.00113571	0.024159	ANKRD30BP2	ankyrin repeat domain 30B pseudogene 2	K17299	-	-	-	gi|119632087|gb|EAX11682.1|/3.50265e-96/1
3312	2331	19766.3	28495	819.75	1177.8	0.522839	Up	0	0	HSPA8	heat shock 70kDa protein 8	K06758;K03283	GO:0000267//cell fraction;GO:0030665//clathrin-coated vesicle membrane;GO:0032991//macromolecular complex;GO:0048770	GO:0005515//protein binding;GO:0016887//ATPase activity;GO:0032559	GO:0001505//regulation of neurotransmitter levels;GO:0006950//response to stress;GO:0007049//cell cycle;GO:0009207;GO:0016070//RNA metabolic process;GO:0048193//Golgi vesicle transport;GO:0051084//'de novo' posttranslational protein folding;GO:0051704	gi|397498485|ref|XP_003820013.1|/0/1
26512	6807.91	613.33	858	8.39	12	0.516292	Up	2.45e-10	3.95e-08	INTS6	integrator complex subunit 6	K13143	GO:0005856//cytoskeleton;GO:0016591//DNA-directed RNA polymerase II, holoenzyme	GO:0004872//receptor activity;GO:0005488//binding	GO:0016073//snRNA metabolic process	gi|90193624|ref|NP_001035027.1|/1.02412e-58/1
9069	3644.32	122.33	174.33	3.22	4.57	0.505133	Up	0.00276526	0.0468172	CLDN12	claudin 12	K06087	GO:0031224//intrinsic to membrane;GO:0043296//apical junction complex	GO:0005515//protein binding	GO:0007043//cell-cell junction assembly;GO:0016337//cell-cell adhesion	gi|6912312|ref|NP_036261.1|/3.68613e-140/1
3491	2295	1383.67	1966	58.32	82.69	0.503722	Up	1.65e-23	8.7e-21	CYR61	cysteine-rich, angiogenic inducer, 61	K05719;K06829;K06493;K06588	-	GO:0005539//glycosaminoglycan binding;GO:0019838//growth factor binding	GO:0001525//angiogenesis;GO:0010033//response to organic substance;GO:0010810//regulation of cell-substrate adhesion;GO:0016049//cell growth;GO:0016337//cell-cell adhesion;GO:0043062//extracellular structure organization;GO:0048568//embryonic organ development	gi|31542331|ref|NP_001545.2|/0/1
2919	1185.26	2779.1	3937.09	230.38	324.22	0.492958	Up	1.27e-44	3.02e-41	CXCL1	chemokine (C-X-C motif) ligand 1 (melanoma growth stimulating activity, alpha)	K05505	GO:0000267//cell fraction;GO:0044421//extracellular region part	GO:0005125//cytokine activity;GO:0030234//enzyme regulator activity	GO:0002376//immune system process;GO:0006952//defense response;GO:0007010//cytoskeleton organization;GO:0007166//cell surface receptor signaling pathway;GO:0008283//cell proliferation;GO:0009607//response to biotic stimulus;GO:0030595//leukocyte chemotaxis;GO:0042221//response to chemical stimulus;GO:0048731	gi|4504153|ref|NP_001502.1|/1.31544e-38/1
55632	5581	387.67	548	6.66	9.35	0.489444	Up	1.8e-07	1.79e-05	G2E3	G2/M-phase specific E3 ubiquitin protein ligase	K18494;K09186;K08592;K09188	GO:0031981//nuclear lumen	GO:0016879//ligase activity, forming carbon-nitrogen bonds;GO:0046914//transition metal ion binding	GO:0012501//programmed cell death;GO:0032501//multicellular organismal process;GO:0043412//macromolecule modification	gi|7243047|dbj|BAA92571.1|/0/1
112840	3210.37	146.39	207	4.41	6.16	0.482152	Up	0.0013046	0.0267049	WDR89	WD repeat domain 89	K14005;K14848;K18643;K02084	-	-	-	gi|397523286|ref|XP_003831667.1|/0/1
730394	1842	152.43	214.2	8.06	11.2	0.474647	Up	0.00133525	0.0270698	GTF2H2C_2	general transcription factor IIH, polypeptide 2D	K03142	GO:0005667//transcription factor complex	GO:0001071//nucleic acid binding transcription factor activity;GO:0003723//RNA binding;GO:0004674//protein serine/threonine kinase activity;GO:0005515//protein binding;GO:0042623//ATPase activity, coupled;GO:0046914//transition metal ion binding	GO:0002029//desensitization of G-protein coupled receptor protein signaling pathway;GO:0006289//nucleotide-excision repair;GO:0006352//DNA-dependent transcription, initiation;GO:0006353//DNA-dependent transcription, termination;GO:0006354//DNA-dependent transcription, elongation;GO:0006397//mRNA processing;GO:0009416//response to light stimulus;GO:0045935	gi|109809737|ref|NP_001035955.1|/0/1
4609	2379	915.67	1268.67	37.22	51.4	0.46569	Up	7.2e-14	1.82e-11	MYC	v-myc myelocytomatosis viral oncogene homolog (avian)	K04377	GO:0015630//microtubule cytoskeleton;GO:0031981//nuclear lumen	GO:0001071//nucleic acid binding transcription factor activity;GO:0010843;GO:0030528//transcription regulator activity	GO:0000723//telomere maintenance;GO:0002053//positive regulation of mesenchymal cell proliferation;GO:0006355//regulation of transcription, DNA-dependent;GO:0006875//cellular metal ion homeostasis;GO:0022402//cell cycle process;GO:0042221//response to chemical stimulus;GO:0048754//branching morphogenesis of an epithelial tube	gi|390475987|ref|XP_002759275.2|/0/1
26973	3400	1153.18	1599.15	32.72	44.81	0.453648	Up	3.68e-17	1.32e-14	CHORDC1	cysteine and histidine-rich domain (CHORD) containing 1	K16729	-	GO:0031072//heat shock protein binding;GO:0046914//transition metal ion binding	GO:0006457//protein folding;GO:0006950//response to stress;GO:0046605//regulation of centrosome cycle;GO:0071901//negative regulation of protein serine/threonine kinase activity	gi|221316570|ref|NP_001137545.1|/2.69788e-158/1
22824	3284	270.33	373.33	7.93	10.84	0.450972	Up	5.81e-05	0.00230833	HSPA4L	heat shock 70kDa protein 4-like	K09485	GO:0043231//intracellular membrane-bounded organelle	GO:0032559	GO:0006950//response to stress;GO:0044267//cellular protein metabolic process	gi|397505180|ref|XP_003823149.1|/0/1
3344	5472	545.33	748	9.56	13.04	0.447861	Up	2.29e-08	2.77e-06	FOXN2	forkhead box N2	K09407	GO:0043231//intracellular membrane-bounded organelle;GO:0043234//protein complex	GO:0000981//sequence-specific DNA binding RNA polymerase II transcription factor activity;GO:0003702//RNA polymerase II transcription factor activity;GO:0005515//protein binding;GO:0016564//transcription repressor activity;GO:0043565//sequence-specific DNA binding;GO:0043566//structure-specific DNA binding	GO:0000122//negative regulation of transcription from RNA polymerase II promoter;GO:0007275//multicellular organismal development;GO:0048856//anatomical structure development	gi|402890851|ref|XP_003908686.1|/0/1
54149	5446.12	201.67	277.33	3.55	4.84	0.447188	Up	0.000583544	0.0145855	C21orf91	chromosome 21 open reading frame 91	-	-	-	-	gi|154426331|ref|NP_001093890.1|/3.85602e-173/1
56180	2358	168	229.33	6.9	9.38	0.442992	Up	0.00247432	0.0430029	MOSPD1	motile sperm domain containing 1	-	GO:0031224//intrinsic to membrane;GO:0043231//intracellular membrane-bounded organelle;GO:0044444//cytoplasmic part	-	GO:0000122//negative regulation of transcription from RNA polymerase II promoter;GO:0010551	gi|332246891|ref|XP_003272587.1|/3.58722e-106/1
157807	3506	197.33	269.67	5.42	7.36	0.441413	Up	0.000973072	0.0214686	CLVS1	clavesin 1	K19625	GO:0005769//early endosome;GO:0030135//coated vesicle;GO:0044431//Golgi apparatus part	GO:0035091//phosphatidylinositol binding	GO:0007033//vacuole organization;GO:0051234//establishment of localization	gi|27734849|ref|NP_775790.1|/0/1
63908	3871	180.67	247	4.49	6.09	0.439727	Up	0.00134279	0.0271937	NAPB	N-ethylmaleimide-sensitive factor attachment protein, beta	K15296	GO:0031201//SNARE complex	GO:0000149//SNARE binding	GO:0007270//neuron-neuron synaptic transmission;GO:0015031//protein transport;GO:0016082//synaptic vesicle priming	gi|29789104|ref|NP_062606.1|/4.43209e-160/1
51134	3196.57	375.67	513.33	11.32	15.33	0.437484	Up	4.59e-06	0.000288776	CEP83	coiled-coil domain containing 41	K16754	-	-	-	gi|109134347|ref|NP_001035858.1|/0/1
151246	4088.12	801.39	1094.93	18.91	25.53	0.433044	Up	2.69e-11	5.17e-09	SGOL2	shugoshin-like 2 (S. pombe)	K11581	GO:0000776//kinetochore;GO:0008278//cohesin complex;GO:0031981//nuclear lumen;GO:0044444//cytoplasmic part	GO:0005488//binding	GO:0007067//mitosis	gi|229892308|ref|NP_001153505.1|/0/1
5144	7862.01	398.33	538.67	4.85	6.52	0.426887	Up	6.02e-06	0.000363088	PDE4D	phosphodiesterase 4D, cAMP-specific	K13293	GO:0000267//cell fraction;GO:0005815//microtubule organizing center;GO:0015630//microtubule cytoskeleton;GO:0016020//membrane;GO:0043231//intracellular membrane-bounded organelle;GO:0043292//contractile fiber;GO:0044444//cytoplasmic part	GO:0004114//3',5'-cyclic-nucleotide phosphodiesterase activity;GO:0016208//AMP binding;GO:0019904//protein domain specific binding;GO:0043169//cation binding	GO:0006195//purine nucleotide catabolic process;GO:0006461//protein complex assembly;GO:0006936//muscle contraction;GO:0007186//G-protein coupled receptor signaling pathway;GO:0007611//learning or memory;GO:0010627//regulation of intracellular protein kinase cascade;GO:0023052//signaling	gi|308387384|ref|NP_001184152.1|/0/1
55791	2936.62	640	852.33	20.73	27.83	0.424921	Up	5.8e-08	6.41e-06	LRIF1	ligand dependent nuclear receptor interacting factor 1	-	-	GO:0005488//binding	-	gi|55743124|ref|NP_060842.3|/0/1
641298	5010	510.62	688.3	9.79	13.12	0.422387	Up	3.65e-07	3.38e-05	SMG1P1	smg-1 homolog, phosphatidylinositol 3-kinase-related kinase pseudogene 1	K08873	GO:0043231//intracellular membrane-bounded organelle	GO:0004672//protein kinase activity;GO:0032559;GO:0043169//cation binding	GO:0000956//nuclear-transcribed mRNA catabolic process;GO:0006259//DNA metabolic process;GO:0006405//RNA export from nucleus;GO:0006468//protein phosphorylation;GO:0046488//phosphatidylinositol metabolic process;GO:0050896//response to stimulus	gi|119570645|gb|EAW50260.1|/0/1
3337	2233	1060.67	1424	46	61.59	0.421062	Up	5.07e-13	1.23e-10	DNAJB1	DnaJ (Hsp40) homolog, subfamily B, member 1	K09507	GO:0000267//cell fraction;GO:0031981//nuclear lumen	GO:0005515//protein binding	GO:0006950//response to stress;GO:0042026//protein refolding;GO:0051084//'de novo' posttranslational protein folding	gi|440912447|gb|ELR62013.1|/6.41977e-174/1
440295	4375	193.24	258.86	4.26	5.65	0.407397	Up	0.00250206	0.0434453	GOLGA6L9	golgin A6 family-like 9	K01528;K10595	-	-	-	gi|154937324|ref|NP_937824.2|/9.39399e-98/1
1846	5628.64	723	958.93	12.29	16.29	0.406502	Up	1.48e-08	1.87e-06	DUSP4	dual specificity phosphatase 4	K04459	GO:0000267//cell fraction;GO:0031981//nuclear lumen	GO:0008138//protein tyrosine/serine/threonine phosphatase activity	GO:0000165//MAPK cascade;GO:0001704//formation of primary germ layer;GO:0002224//toll-like receptor signaling pathway;GO:0006470//protein dephosphorylation;GO:0007169//transmembrane receptor protein tyrosine kinase signaling pathway;GO:0042221//response to chemical stimulus	gi|16950652|ref|NP_476499.1|/1.68896e-175/1
2072	6765	287.14	381.25	4.06	5.37	0.403442	Up	0.000327664	0.00926236	ERCC4	excision repair cross-complementing rodent repair deficiency, complementation group 4	K10848	GO:0000109//nucleotide-excision repair complex;GO:0000781//chromosome, telomeric region;GO:0031981//nuclear lumen	GO:0004520//endodeoxyribonuclease activity;GO:0005515//protein binding;GO:0043566//structure-specific DNA binding	GO:0000723//telomere maintenance;GO:0000725//recombinational repair;GO:0006298//mismatch repair;GO:0007131//reciprocal meiotic recombination;GO:0009411//response to UV;GO:0033683//nucleotide-excision repair, DNA incision	gi|4885217|ref|NP_005227.1|/0/1
22822	5913	2612.84	3457.97	42.25	55.81	0.401572	Up	8.16e-27	5.34e-24	PHLDA1	pleckstrin homology-like domain, family A, member 1	K12581;K15289;K15696;K17985	GO:0012506//vesicle membrane;GO:0031981//nuclear lumen	GO:0005488//binding	GO:0009101//glycoprotein biosynthetic process;GO:0012502//induction of programmed cell death	gi|83977459|ref|NP_031376.3|/1.78613e-139/1
9451	4665	342	455	7.04	9.28	0.398549	Up	7.66e-05	0.00290009	EIF2AK3	eukaryotic translation initiation factor 2-alpha kinase 3	K08860	GO:0031090//organelle membrane;GO:0031224//intrinsic to membrane;GO:0043231//intracellular membrane-bounded organelle	GO:0004674//protein serine/threonine kinase activity;GO:0005515//protein binding;GO:0032559	GO:0001503//ossification;GO:0002062//chondrocyte differentiation;GO:0006468//protein phosphorylation;GO:0006915//apoptotic process;GO:0006984//ER-nucleus signaling pathway;GO:0006996//organelle organization;GO:0007169//transmembrane receptor protein tyrosine kinase signaling pathway;GO:0019932//second-messenger-mediated signaling;GO:0030072//peptide hormone secretion;GO:0031016//pancreas developm…	gi|189054855|dbj|BAG37696.1|/0/1
390	2758.03	1041.67	1384	36.57	48.12	0.395976	Up	5.78e-12	1.25e-09	RND3	Rho family GTPase 3	K07859	GO:0012505//endomembrane system;GO:0016020//membrane;GO:0043231//intracellular membrane-bounded organelle	GO:0017111//nucleoside-triphosphatase activity;GO:0032561//guanyl ribonucleotide binding	GO:0007010//cytoskeleton organization;GO:0009207;GO:0035556//intracellular signal transduction	gi|189053783|dbj|BAG36035.1|/1.07654e-128/1
1647	1332.74	896	1180.67	65.68	86.35	0.394742	Up	7.39e-10	1.14e-07	GADD45A	growth arrest and DNA-damage-inducible, alpha	K04402	GO:0043231//intracellular membrane-bounded organelle	GO:0005488//binding	GO:0006259//DNA metabolic process;GO:0009612//response to mechanical stimulus;GO:0010212//response to ionizing radiation;GO:0012501//programmed cell death;GO:0022402//cell cycle process;GO:0033554//cellular response to stress;GO:0033673//negative regulation of kinase activity;GO:0035556//intracellular signal transduction;GO:0051726//regulation of cell cycle	gi|4503287|ref|NP_001915.1|/7.14433e-90/1
648	3435	387.17	509.86	10.9	14.33	0.39471	Up	5.71e-05	0.00227399	BMI1	BMI1 polycomb ring finger oncogene	K11459	GO:0043234//protein complex;GO:0044451//nucleoplasm part	GO:0019787//small conjugating protein ligase activity;GO:0019904//protein domain specific binding;GO:0030528//transcription regulator activity;GO:0046914//transition metal ion binding	GO:0001501//skeletal system development;GO:0006357//regulation of transcription from RNA polymerase II promoter;GO:0006915//apoptotic process;GO:0006955//immune response;GO:0007417//central nervous system development;GO:0008284//positive regulation of cell proliferation;GO:0009952//anterior/posterior pattern specification;GO:0016570//histone modification;GO:0017145//stem cell division;GO:0031398/…	gi|441625691|ref|XP_003257751.2|/3.16344e-178/1
115426	3643.3	310.67	411.67	8.21	10.79	0.394241	Up	0.000202966	0.00649081	UHRF2	ubiquitin-like with PHD and ring finger domains 2, E3 ubiquitin protein ligase	K15713	GO:0031981//nuclear lumen	GO:0003676//nucleic acid binding;GO:0019787//small conjugating protein ligase activity;GO:0046914//transition metal ion binding	GO:0007049//cell cycle;GO:0016567//protein ubiquitination;GO:0019941//modification-dependent protein catabolic process;GO:0048869//cellular developmental process	gi|23312364|ref|NP_690856.1|/0/1
440145	2412	369.33	487.33	14.8	19.39	0.389716	Up	6.8e-05	0.00262055	MZT1	mitotic spindle organizing protein 1	K18633	GO:0000931//gamma-tubulin large complex	GO:0005488//binding	GO:0034629//cellular protein complex localization	gi|426375652|ref|XP_004054639.1|/7.12822e-25/1
64332	3851.75	644.19	842.73	15.98	20.91	0.387926	Up	3.95e-07	3.59e-05	NFKBIZ	nuclear factor of kappa light polypeptide gene enhancer in B-cells inhibitor, zeta	K14242	GO:0043231//intracellular membrane-bounded organelle	-	GO:0006952//defense response	gi|13899229|ref|NP_113607.1|/0/1
10808	3680	2815.67	3699	73.7	96.03	0.381821	Up	2.74e-27	1.93e-24	HSPH1	heat shock 105kDa/110kDa protein 1	K09485	GO:0044424//intracellular part	GO:0032559	GO:0006950//response to stress;GO:0051084//'de novo' posttranslational protein folding	gi|40788905|dbj|BAA13192.2|/0/1
4170	3874.84	3736	4826.33	91.5	119.1	0.38033	Up	3.06e-31	2.65e-28	MCL1	myeloid cell leukemia sequence 1 (BCL2-related)	K02539	GO:0005634//nucleus;GO:0031224//intrinsic to membrane;GO:0031966//mitochondrial membrane;GO:0031981//nuclear lumen	GO:0008320//protein transmembrane transporter activity;GO:0046983//protein dimerization activity	GO:0010033//response to organic substance;GO:0032501//multicellular organismal process;GO:0043066//negative regulation of apoptotic process;GO:0045165//cell fate commitment	gi|397492896|ref|XP_003817356.1|/6.21156e-144/1
728912	5070.86	527.08	699.54	10.2	13.21	0.373061	Up	1.21e-06	9.59e-05	-	neuroblastoma breakpoint family, member 24	-	-	-	-	gi|304361742|ref|NP_899228.4|/0/1
1062	8630	1876.33	2446.67	20.8	26.87	0.369413	Up	1.12e-17	4.24e-15	CENPE	centromere protein E, 312kDa	K11498	GO:0000777//condensed chromosome kinetochore;GO:0015630//microtubule cytoskeleton;GO:0043231//intracellular membrane-bounded organelle;GO:0044444//cytoplasmic part	GO:0003774//motor activity;GO:0019900//kinase binding;GO:0032559	GO:0000070//mitotic sister chromatid segregation;GO:0007017//microtubule-based process;GO:0007599//hemostasis;GO:0033674//positive regulation of kinase activity;GO:0043623//cellular protein complex assembly;GO:0045841//negative regulation of mitotic metaphase/anaphase transition;GO:0051234//establishment of localization;GO:0051495//positive regulation of cytoskeleton organization	gi|71061468|ref|NP_001804.2|/0/1
6655	5313	369.67	480.33	6.67	8.61	0.368326	Up	0.000170685	0.00565851	SOS2	son of sevenless homolog 2 (Drosophila)	K03099	GO:0044444//cytoplasmic part	GO:0003676//nucleic acid binding;GO:0005088//Ras guanyl-nucleotide exchange factor activity	GO:0006917//induction of apoptosis;GO:0006935//chemotaxis;GO:0007169//transmembrane receptor protein tyrosine kinase signaling pathway;GO:0007266//Rho protein signal transduction;GO:0009966//regulation of signal transduction	gi|154689780|ref|NP_008870.2|/0/1
10621	2177	310.45	404.33	13.82	17.83	0.367549	Up	0.000518444	0.0133447	POLR3F	polymerase (RNA) III (DNA directed) polypeptide F, 39 kDa	K03025	GO:0044451//nucleoplasm part	GO:0003676//nucleic acid binding;GO:0034062//RNA polymerase activity	GO:0006353//DNA-dependent transcription, termination;GO:0006354//DNA-dependent transcription, elongation;GO:0006355//regulation of transcription, DNA-dependent;GO:0031349//positive regulation of defense response;GO:0032481//positive regulation of type I interferon production;GO:0051707//response to other organism	gi|157821329|ref|NP_001101254.1|/2.37524e-173/1
100463482	1395	525.26	682.44	36.81	47.46	0.366614	Up	8.21e-06	0.000465806	MTRNR2L6	MT-RNR2-like 6	-	-	-	-	gi|345543|pir||JC1348/1.05265e-08/1
5378	3524.14	333.67	432.67	9.08	11.7	0.365744	Up	0.000414194	0.0111762	PMS1	PMS1 postmeiotic segregation increased 1 (S. cerevisiae)	K10864	GO:0032300//mismatch repair complex;GO:0043231//intracellular membrane-bounded organelle	GO:0003690//double-stranded DNA binding;GO:0017111//nucleoside-triphosphatase activity;GO:0032559	GO:0006281//DNA repair;GO:0006310//DNA recombination;GO:0009207	gi|4505911|ref|NP_000525.1|/0/1
51315	1774	365.67	476.33	20.01	25.76	0.364411	Up	0.000158544	0.00533045	KRCC1	lysine-rich coiled-coil 1	-	-	-	-	gi|7706156|ref|NP_057702.1|/4.45563e-119/1
51742	6027.12	521.67	673	8.27	10.61	0.359465	Up	1.43e-05	0.000724103	ARID4B	AT rich interactive domain 4B (RBP1-like)	K19195	GO:0043229//intracellular organelle;GO:0044424//intracellular part	GO:0003676//nucleic acid binding;GO:0005488//binding	GO:0009987//cellular process	gi|68533119|dbj|BAE06114.1|/0/1
5366	1954	553.33	714.67	27.48	35.23	0.358422	Up	8.13e-06	0.000464948	PMAIP1	phorbol-12-myristate-13-acetate-induced protein 1	K10131	GO:0031966//mitochondrial membrane	GO:0005488//binding	GO:0001836//release of cytochrome c from mitochondria;GO:0006006//glucose metabolic process;GO:0007006//mitochondrial membrane organization;GO:0008285//negative regulation of cell proliferation;GO:0008629;GO:0009267//cellular response to starvation;GO:0009416//response to light stimulus;GO:0010033//response to organic substance;GO:0010212//response to ionizing radiation	gi|426386105|ref|XP_004059533.1|/2.02657e-43/1
283209	8519	307.43	394.88	3.45	4.42	0.35745	Up	0.00120019	0.0251921	PGM2L1	phosphoglucomutase 2-like 1	K11809	GO:0044444//cytoplasmic part	GO:0016301//kinase activity;GO:0016868//intramolecular transferase activity, phosphotransferases	GO:0006006//glucose metabolic process	gi|31377548|ref|NP_775853.2|/0/1
343099	4331	287.67	372	6.39	8.17	0.35452	Up	0.00109202	0.0234927	CCDC18	coiled-coil domain containing 18	K11499	-	-	-	gi|327315395|ref|NP_996769.3|/0/1
55432	6266.1	727.33	933.67	11.11	14.2	0.354032	Up	6.16e-07	5.32e-05	YOD1	YOD1 OTU deubiquinating enzyme 1 homolog (S. cerevisiae)	K13719	GO:0044464//cell part	GO:0019783//small conjugating protein-specific protease activity;GO:0046914//transition metal ion binding	GO:0006950//response to stress;GO:0006984//ER-nucleus signaling pathway;GO:0016579//protein deubiquitination;GO:0019752//carboxylic acid metabolic process;GO:0043161//proteasomal ubiquitin-dependent protein catabolic process	gi|62751964|ref|NP_061036.3|/0/1
55327	4866	388.09	499.72	7.67	9.8	0.353555	Up	0.00023805	0.00735284	LIN7C	lin-7 homolog C (C. elegans)	K12076;K11093	GO:0005624//membrane fraction;GO:0043296//apical junction complex;GO:0044430//cytoskeletal part	GO:0019904//protein domain specific binding	GO:0001505//regulation of neurotransmitter levels;GO:0016192//vesicle-mediated transport	gi|431915664|gb|ELK15997.1|/2.3441e-97/1
55254	4917.42	296.67	379.67	5.78	7.37	0.350595	Up	0.00164252	0.0318057	TMEM39A	transmembrane protein 39A	K13667;K16531	GO:0031224//intrinsic to membrane	-	-	gi|8922756|ref|NP_060736.1|/0/1
79830	4172	362.33	465	8.35	10.64	0.34965	Up	0.000413998	0.0111868	ZMYM1	zinc finger, MYM-type 1	K10134;K04279;K19625;K13126;K14829	GO:0043231//intracellular membrane-bounded organelle	GO:0005515//protein binding;GO:0046914//transition metal ion binding	-	gi|113205089|ref|NP_079048.3|/0/1
26225	3085.14	498.33	631.67	15.39	19.6	0.34886	Up	9.65e-05	0.00356066	ARL5A	ADP-ribosylation factor-like 5A	K07949	GO:0044464//cell part	GO:0032561//guanyl ribonucleotide binding	GO:0035556//intracellular signal transduction	gi|71042331|pdb|1ZJ6|A/7.80734e-99/1
162681	5023	394.33	504	7.53	9.56	0.344361	Up	0.000296926	0.00862447	C18orf54	chromosome 18 open reading frame 54	-	-	-	-	gi|190684667|ref|NP_775800.3|/0/1
23645	2399	279.33	355	11.23	14.23	0.341578	Up	0.00294946	0.0492337	PPP1R15A	protein phosphatase 1, regulatory subunit 15A	K14019	-	GO:0005488//binding	GO:0022402//cell cycle process;GO:0033554//cellular response to stress;GO:0050794//regulation of cellular process	gi|157674363|ref|NP_055145.3|/0/1
57826	3669.43	474.09	587.21	12.08	15.3	0.340911	Up	0.000647924	0.0156391	RAP2C	RAP2C, member of RAS oncogene family	K07839	GO:0010008//endosome membrane	GO:0017111//nucleoside-triphosphatase activity;GO:0032561//guanyl ribonucleotide binding	GO:0001934//positive regulation of protein phosphorylation;GO:0007265//Ras protein signal transduction;GO:0009207;GO:0016477//cell migration;GO:0045859//regulation of protein kinase activity	gi|444523349|gb|ELV13524.1|/2.25571e-90/1
1839	2381	323.67	411.33	13.16	16.65	0.339363	Up	0.00137561	0.02774	HBEGF	heparin-binding EGF-like growth factor	K08523	GO:0016021//integral to membrane;GO:0044421//extracellular region part	GO:0004871//signal transducer activity;GO:0005539//glycosaminoglycan binding;GO:0043498//cell surface binding;GO:0070851//growth factor receptor binding	GO:0007169//transmembrane receptor protein tyrosine kinase signaling pathway;GO:0008284//positive regulation of cell proliferation;GO:0010561;GO:0010740//positive regulation of intracellular protein kinase cascade;GO:0016049//cell growth;GO:0030335//positive regulation of cell migration;GO:0044057;GO:0044319//wound healing, spreading of cells;GO:0048513//organ development	gi|4503413|ref|NP_001936.1|/3.52583e-93/1
5876	1633.33	317	405.67	18.97	23.99	0.338713	Up	0.00125047	0.0259322	RABGGTB	Rab geranylgeranyltransferase, beta subunit	K05956	-	GO:0004661//protein geranylgeranyltransferase activity;GO:0043169//cation binding	GO:0018342//protein prenylation;GO:0050953//sensory perception of light stimulus	gi|344278792|ref|XP_003411176.1|/0/1
54206	3144	591.67	751	18.13	22.91	0.337599	Up	1.68e-05	0.000826689	ERRFI1	ERBB receptor feedback inhibitor 1	K08886	GO:0009898//internal side of plasma membrane;GO:0043231//intracellular membrane-bounded organelle	GO:0005099//Ras GTPase activator activity;GO:0019900//kinase binding	GO:0001933//negative regulation of protein phosphorylation;GO:0001944//vasculature development;GO:0007176//regulation of epidermal growth factor-activated receptor activity;GO:0030856//regulation of epithelial cell differentiation;GO:0048730//epidermis morphogenesis	gi|10047086|ref|NP_061821.1|/0/1
388	2384	443.67	559	17.96	22.62	0.332812	Up	0.000308032	0.00887917	RHOB	ras homolog family member B	K07856	GO:0005626//insoluble fraction;GO:0005770//late endosome;GO:0031090//organelle membrane	GO:0017111//nucleoside-triphosphatase activity;GO:0032561//guanyl ribonucleotide binding	GO:0001775//cell activation;GO:0006915//apoptotic process;GO:0006935//chemotaxis;GO:0007041//lysosomal transport;GO:0007265//Ras protein signal transduction;GO:0007599//hemostasis;GO:0009207;GO:0009966//regulation of signal transduction;GO:0045765//regulation of angiogenesis;GO:0048869//cellular developmental process;GO:0051726//regulation of cell cycle	gi|440906071|gb|ELR56376.1|/7.08228e-110/1
378938	8708	2053.67	2602.33	22.5	28.31	0.331387	Up	2.19e-15	6.51e-13	MALAT1	metastasis associated lung adenocarcinoma transcript 1 (non-protein coding)	-	-	-	-	gi|9910794|sp|Q9UHZ2.1|MALAT_HUMAN/7.76355e-22/1
152559	3739	346.33	438.67	8.91	11.21	0.331289	Up	0.00121368	0.0253352	PAQR3	progestin and adipoQ receptor family member III	K07297	GO:0012505//endomembrane system;GO:0031224//intrinsic to membrane;GO:0043231//intracellular membrane-bounded organelle	GO:0004871//signal transducer activity	-	gi|94158915|ref|NP_001035292.1|/1.07875e-179/1
169200	4814.65	445.67	563.33	8.88	11.14	0.327118	Up	0.00025174	0.00759056	TMEM64	transmembrane protein 64	K18411;K02146	GO:0016020//membrane	-	-	gi|226371762|ref|NP_001139745.1|/3.11938e-115/1
3612	3398.39	430.27	542.77	12.17	15.26	0.326426	Up	0.000404692	0.0109979	IMPA1	inositol(myo)-1(or 4)-monophosphatase 1	K01092	GO:0043005//neuron projection;GO:0044297//cell body;GO:0044424//intracellular part	GO:0004437//inositol or phosphatidylinositol phosphatase activity;GO:0042802//identical protein binding;GO:0043169//cation binding	GO:0010038//response to metal ion;GO:0023052//signaling;GO:0046474//glycerophospholipid biosynthetic process;GO:0046838//phosphorylated carbohydrate dephosphorylation	gi|221625487|ref|NP_001138350.1|/5.45738e-134/1
1182	6225.58	717.05	904.65	11.01	13.8	0.325854	Up	4.78e-06	0.000297679	CLCN3	chloride channel, voltage-sensitive 3	K05012	GO:0005769//early endosome;GO:0005770//late endosome;GO:0012505//endomembrane system;GO:0030133//transport vesicle;GO:0031224//intrinsic to membrane;GO:0044459//plasma membrane part	GO:0005254//chloride channel activity;GO:0015291//secondary active transmembrane transporter activity;GO:0019904//protein domain specific binding;GO:0032559;GO:0042802//identical protein binding;GO:0046983//protein dimerization activity	GO:0015698//inorganic anion transport;GO:0034220//ion transmembrane transport;GO:0043269//regulation of ion transport;GO:0051452//intracellular pH reduction	gi|55770838|ref|NP_001820.2|/0/1
9821	6668.53	612.67	774.33	8.81	11.04	0.325526	Up	1.82e-05	0.000878267	RB1CC1	RB1-inducible coiled-coil 1	K17589	GO:0043231//intracellular membrane-bounded organelle;GO:0043234//protein complex;GO:0044444//cytoplasmic part	GO:0005488//binding	GO:0000165//MAPK cascade;GO:0001932//regulation of protein phosphorylation;GO:0006915//apoptotic process;GO:0007033//vacuole organization;GO:0008361//regulation of cell size;GO:0044248//cellular catabolic process;GO:0048513//organ development	gi|40788906|dbj|BAA13194.2|/0/1
54165	3192	477	601.33	14.37	18	0.324937	Up	0.000200354	0.00645072	DCUN1D1	DCN1, defective in cullin neddylation 1, domain containing 1 (S. cerevisiae)	K17822	GO:0043234//protein complex	GO:0005488//binding	-	gi|26325272|dbj|BAC26390.1|/2.94139e-154/1
22908	3707	582.33	733.67	15.12	18.89	0.321165	Up	4.13e-05	0.00174622	SACM1L	SAC1 suppressor of actin mutations 1-like (yeast)	K01099	GO:0031227//intrinsic to endoplasmic reticulum membrane	GO:0016791//phosphatase activity	GO:0006796//phosphate-containing compound metabolic process;GO:0046488//phosphatidylinositol metabolic process	gi|40788386|dbj|BAA74874.2|/0/1
80184	7972	760.33	958	9.12	11.39	0.320662	Up	2.54e-06	0.000180959	CEP290	centrosomal protein 290kDa	K16533	GO:0005815//microtubule organizing center;GO:0031513//nonmotile primary cilium;GO:0043231//intracellular membrane-bounded organelle;GO:0043234//protein complex	GO:0008017//microtubule binding;GO:0030528//transcription regulator activity	GO:0001754//eye photoreceptor cell differentiation;GO:0001822//kidney development;GO:0006810//transport;GO:0007420//brain development;GO:0022402//cell cycle process;GO:0048646//anatomical structure formation involved in morphogenesis;GO:0071842	gi|109255234|ref|NP_079390.3|/0/1
55635	5233.77	726.67	908.67	13.27	16.54	0.317791	Up	9.37e-06	0.000509833	DEPDC1	DEP domain containing 1	-	GO:0043231//intracellular membrane-bounded organelle;GO:0043234//protein complex	GO:0005488//binding;GO:0008047//enzyme activator activity;GO:0030528//transcription regulator activity	GO:0006351//transcription, DNA-dependent;GO:0007165//signal transduction;GO:0043087//regulation of GTPase activity	gi|38488716|ref|NP_060249.2|/0/1
7110	6895	1033.96	1295.84	14.36	17.89	0.317098	Up	8.99e-08	9.23e-06	TMF1	TATA element modulatory factor 1	K12581;K02927;K10686;K17985	GO:0012505//endomembrane system;GO:0043231//intracellular membrane-bounded organelle	GO:0000989//transcription factor binding transcription factor activity;GO:0003676//nucleic acid binding;GO:0030528//transcription regulator activity	GO:0006351//transcription, DNA-dependent	gi|110347443|ref|NP_009045.2|/0/1
140609	4134	658.67	825.67	15.33	19.07	0.314947	Up	1.97e-05	0.000931036	NEK7	NIMA-related kinase 7	K08857	GO:0044424//intracellular part	GO:0004672//protein kinase activity;GO:0032559;GO:0043169//cation binding	GO:0006464//cellular protein modification process	gi|270346335|pdb|2WQM|A/8.10336e-176/1
23411	4103.84	482.33	604.33	11.31	14.06	0.313998	Up	0.000268956	0.00803316	SIRT1	sirtuin 1	K11411	GO:0000790//nuclear chromatin;GO:0000792//heterochromatin;GO:0012505//endomembrane system;GO:0016585//chromatin remodeling complex;GO:0016604//nuclear body;GO:0019866//organelle inner membrane	GO:0003712//transcription cofactor activity;GO:0008134//transcription factor binding;GO:0016763//transferase activity, transferring pentosyl groups;GO:0017136//NAD-dependent histone deacetylase activity;GO:0019904//protein domain specific binding;GO:0030528//transcription regulator activity;GO:0046914//transition metal ion binding;GO:0051287//NAD binding	GO:0000060//protein import into nucleus, translocation;GO:0006282//regulation of DNA repair;GO:0006338//chromatin remodeling;GO:0006342//chromatin silencing;GO:0006473//protein acetylation;GO:0006476//protein deacetylation;GO:0006641//triglyceride metabolic process;GO:0007568//aging;GO:0008283//cell proliferation;GO:0009968//negative regulation of signal transduction;GO:0010551;GO:0022602//ovulat…	gi|7657575|ref|NP_036370.2|/0/1
10769	2848.05	5533.33	6910.67	187.57	233.04	0.313149	Up	5.61e-34	5.92e-31	PLK2	polo-like kinase 2	K08861	-	GO:0004672//protein kinase activity;GO:0032559;GO:0060089	GO:0006464//cellular protein modification process;GO:0007049//cell cycle;GO:0007249//I-kappaB kinase/NF-kappaB cascade	gi|93004081|ref|NP_006613.2|/0/1
286148	6234	465.21	580.03	7.14	8.87	0.31301	Up	0.000465726	0.0122364	DPY19L4	dpy-19-like 4 (C. elegans)	K12581;K11447	GO:0031224//intrinsic to membrane	-	-	gi|167466219|ref|NP_861452.2|/0/1
100463285	1231	380.18	472.63	30.27	37.54	0.31054	Up	0.00194052	0.0357537	MTRNR2L4	MT-RNR2-like 4	K12581;K09228;K17985	-	-	-	gi|119583598|gb|EAW63194.1|/1.77094e-25/1
7272	3010.82	851.67	1065.67	27.32	33.87	0.310051	Up	1.49e-06	0.000115715	TTK	TTK protein kinase	K08866	GO:0015630//microtubule cytoskeleton	GO:0004672//protein kinase activity;GO:0005515//protein binding;GO:0032559	GO:0000226//microtubule cytoskeleton organization;GO:0001934//positive regulation of protein phosphorylation;GO:0008283//cell proliferation;GO:0045841//negative regulation of mitotic metaphase/anaphase transition	gi|262399361|ref|NP_001160163.1|/0/1
23515	4246	460.33	572	10.4	12.87	0.307429	Up	0.00060604	0.0148931	MORC3	MORC family CW-type zinc finger 3	K11498;K10421;K08838;K11499	GO:0005856//cytoskeleton;GO:0016234//inclusion body;GO:0016604//nuclear body	GO:0032559;GO:0046914//transition metal ion binding	GO:0006468//protein phosphorylation;GO:0007275//multicellular organismal development;GO:0007568//aging;GO:0008285//negative regulation of cell proliferation;GO:0031647//regulation of protein stability	gi|6693638|dbj|BAA89432.1|/0/1
8065	6408	857.67	1070.33	12.85	15.88	0.305443	Up	1.8e-06	0.000134307	CUL5	cullin 5	K10612	GO:0000151//ubiquitin ligase complex;GO:0005626//insoluble fraction;GO:0043231//intracellular membrane-bounded organelle;GO:0044444//cytoplasmic part	GO:0004871//signal transducer activity;GO:0005261//cation channel activity;GO:0019899//enzyme binding	GO:0006816//calcium ion transport;GO:0006874//cellular calcium ion homeostasis;GO:0006917//induction of apoptosis;GO:0006950//response to stress;GO:0008283//cell proliferation;GO:0019941//modification-dependent protein catabolic process;GO:0022402//cell cycle process;GO:0051704	gi|119587505|gb|EAW67101.1|/0/1
92400	3098.95	446	554.33	13.89	17.16	0.305003	Up	0.000783544	0.0183303	RBM18	RNA binding motif protein 18	K12842	-	GO:0003676//nucleic acid binding	-	gi|14916461|ref|NP_149108.1|/3.16145e-105/1
55279	4957	549.67	684.33	10.66	13.15	0.302855	Up	0.000155453	0.00526379	ZNF654	zinc finger protein 654	K09232;K09233	GO:0043231//intracellular membrane-bounded organelle	GO:0003676//nucleic acid binding;GO:0046914//transition metal ion binding	-	gi|23955470|gb|AAN40504.1|/0/1
22852	6795.29	355	442.67	5.01	6.18	0.302796	Up	0.00244008	0.0424467	ANKRD26	ankyrin repeat domain 26	K17299	-	-	-	gi|40789039|dbj|BAA83026.2|/0/1
57181	5338.3	589	731.67	10.58	13.05	0.30271	Up	0.000121149	0.00430963	SLC39A10	solute carrier family 39 (zinc transporter), member 10	K14716	GO:0031224//intrinsic to membrane	GO:0008324//cation transmembrane transporter activity	GO:0000041//transition metal ion transport	gi|6331192|dbj|BAA86579.1|/0/1
285331	3141.12	380.33	472.33	11.66	14.38	0.302496	Up	0.00194052	0.0357884	CCDC66	coiled-coil domain containing 66	-	-	-	-	gi|213688415|ref|NP_001135419.1|/0/1
3161	3125.89	765	953.33	23.61	29.1	0.301621	Up	8.09e-06	0.000464565	HMMR	hyaluronan-mediated motility receptor (RHAMM)	K06267	GO:0044424//intracellular part	GO:0005539//glycosaminoglycan binding	-	gi|397479279|ref|XP_003810952.1|/0/1
64105	1749.3	477.33	593.33	26.57	32.73	0.300815	Up	0.000487146	0.0126765	CENPK	centromere protein K	K11503	GO:0000776//kinetochore;GO:0031981//nuclear lumen;GO:0044444//cytoplasmic part	-	GO:0006357//regulation of transcription from RNA polymerase II promoter;GO:0007067//mitosis;GO:0043486//histone exchange	gi|16905073|ref|NP_071428.2|/9.7169e-151/1
64746	3581	775	960	20.81	25.62	0.299994	Up	1.26e-05	0.000648123	ACBD3	acyl-CoA binding domain containing 3	-	GO:0016020//membrane;GO:0043231//intracellular membrane-bounded organelle	GO:0005488//binding	-	gi|34785055|gb|AAH34563.2|/4.1517e-96/1
51068	2758	721.33	894.67	25.26	31.09	0.299596	Up	2.3e-05	0.00105737	NMD3	NMD3 homolog (S. cerevisiae)	K07562	GO:0031981//nuclear lumen	-	GO:0006810//transport	gi|19923796|ref|NP_057022.2|/0/1
5563	9369	466.58	578.32	4.77	5.87	0.299371	Up	0.000653462	0.0157328	PRKAA2	protein kinase, AMP-activated, alpha 2 catalytic subunit	K07198	GO:0031981//nuclear lumen;GO:0043234//protein complex;GO:0044444//cytoplasmic part;GO:0044459//plasma membrane part	GO:0004674//protein serine/threonine kinase activity;GO:0005515//protein binding;GO:0032559;GO:0043169//cation binding	GO:0003333//amino acid transmembrane transport;GO:0006464//cellular protein modification process;GO:0006633//fatty acid biosynthetic process;GO:0006694//steroid biosynthetic process;GO:0006796//phosphate-containing compound metabolic process;GO:0007169//transmembrane receptor protein tyrosine kinase signaling pathway;GO:0008203//cholesterol metabolic process;GO:0010243//response to organic nitrog…	gi|46877068|ref|NP_006243.2|/0/1
51167	2259	377.33	468.33	16.18	19.91	0.299282	Up	0.00208398	0.0378464	CYB5R4	cytochrome b5 reductase 4	K00326	GO:0043231//intracellular membrane-bounded organelle;GO:0044444//cytoplasmic part	GO:0005506//iron ion binding;GO:0016653//oxidoreductase activity, acting on NAD(P)H, heme protein as acceptor;GO:0050664//oxidoreductase activity, acting on NAD(P)H, oxygen as acceptor	GO:0009593//detection of chemical stimulus;GO:0030072//peptide hormone secretion;GO:0033500//carbohydrate homeostasis;GO:0048856//anatomical structure development	gi|84875541|ref|NP_057314.2|/0/1
55010	3081	544	674	17.02	20.93	0.298341	Up	0.000249624	0.00755073	PARPBP	PARP1 binding protein	K05229	GO:0043231//intracellular membrane-bounded organelle	GO:0003676//nucleic acid binding	GO:0033554//cellular response to stress	gi|300797388|ref|NP_060385.3|/0/1
339745	5741	558	690.67	9.33	11.47	0.297916	Up	0.00023933	0.00736842	SPOPL	speckle-type POZ protein-like	K10523	GO:0043231//intracellular membrane-bounded organelle	-	-	gi|296490542|tpg|DAA32655.1|/0/1
23012	5110	714.67	884	13.42	16.47	0.295456	Up	2.89e-05	0.00128381	STK38L	serine/threonine kinase 38 like	K08790	GO:0005856//cytoskeleton	GO:0004672//protein kinase activity;GO:0008092//cytoskeletal protein binding;GO:0032559;GO:0046872//metal ion binding	GO:0006464//cellular protein modification process;GO:0006796//phosphate-containing compound metabolic process;GO:0035556//intracellular signal transduction	gi|20521714|dbj|BAA76809.2|/0/1
4254	5444.23	504	624.33	8.89	10.91	0.295396	Up	0.000443366	0.0117301	KITLG	KIT ligand	K05461	GO:0031224//intrinsic to membrane;GO:0043232;GO:0044421//extracellular region part	GO:0005126//cytokine receptor binding	GO:0001667//ameboidal cell migration;GO:0001934//positive regulation of protein phosphorylation;GO:0002573//myeloid leukocyte differentiation;GO:0006275//regulation of DNA replication;GO:0008406//gonad development;GO:0022602//ovulation cycle process;GO:0033024;GO:0043405//regulation of MAP kinase activity;GO:0045634//regulation of melanocyte differentiation;GO:0046578//regulation of Ras protein s…	gi|4580420|ref|NP_003985.2|/3.16622e-127/1
9331	4814	419.67	520.67	8.38	10.28	0.294818	Up	0.00119157	0.0250664	B4GALT6	UDP-Gal:betaGlcNAc beta 1,4- galactosyltransferase, polypeptide 6	K07553	GO:0000139//Golgi membrane;GO:0031224//intrinsic to membrane	GO:0035250//UDP-galactosyltransferase activity;GO:0043169//cation binding	GO:0006487//protein N-linked glycosylation	gi|190570165|ref|NP_004766.2|/0/1
84542	4435.5	503.38	629.69	11.03	13.53	0.294729	Up	0.000228564	0.0071294	KIAA1841	KIAA1841	K12581;K17776;K11447;K10408	-	-	-	gi|194018433|ref|NP_001123465.1|/0/1
115548	4994	640.33	790	12.31	15.08	0.292806	Up	9.65e-05	0.00356581	FCHO2	FCH domain only 2	K12804	-	-	-	gi|226371725|ref|NP_001139504.1|/0/1
677	3212.47	5955	7282.33	177.98	217.94	0.292216	Up	9.11e-30	6.92e-27	ZFP36L1	ZFP36 ring finger protein-like 1	K18753	GO:0043231//intracellular membrane-bounded organelle;GO:0044444//cytoplasmic part	GO:0001071//nucleic acid binding transcription factor activity;GO:0003723//RNA binding;GO:0046914//transition metal ion binding	GO:0000956//nuclear-transcribed mRNA catabolic process;GO:0006412//translation;GO:0030154//cell differentiation	gi|347659013|ref|NP_001231630.1|/2.34944e-177/1
54664	6333.24	740.33	912.33	11.2	13.71	0.29173	Up	3.19e-05	0.00139907	TMEM106B	transmembrane protein 106B	-	GO:0031224//intrinsic to membrane	-	-	gi|40254893|ref|NP_060844.2|/5.56538e-134/1
23325	5823	1635.67	2015.67	26.97	32.95	0.288923	Up	6.26e-10	9.92e-08	KIAA1033	KIAA1033	K18465	GO:0043234//protein complex	-	GO:0016192//vesicle-mediated transport	gi|119618165|gb|EAW97759.1|/0/1
2551	4881.07	892.33	1087	17.41	21.25	0.287547	Up	1.68e-05	0.000827557	GABPA	GA binding protein transcription factor, alpha subunit 60kDa	K09441	GO:0031981//nuclear lumen	GO:0001071//nucleic acid binding transcription factor activity;GO:0003712//transcription cofactor activity;GO:0030528//transcription regulator activity;GO:0043565//sequence-specific DNA binding;GO:0046983//protein dimerization activity	GO:0010551;GO:0043009//chordate embryonic development	gi|351708695|gb|EHB11614.1|/0/1
27332	6523.58	2093	2573	30.74	37.45	0.284849	Up	4.95e-12	1.09e-09	ZNF638	zinc finger protein 638	K13213;K13172	GO:0016604//nuclear body	GO:0043566//structure-specific DNA binding;GO:0046914//transition metal ion binding	GO:0006396//RNA processing	gi|402891212|ref|XP_003908847.1|/0/1
2744	4522.62	9378.56	11506.7	199.28	242.61	0.283842	Up	1.81e-47	5.72e-44	GLS	glutaminase	K01425	GO:0044429//mitochondrial part	GO:0016811//hydrolase activity, acting on carbon-nitrogen (but not peptide) bonds, in linear amides	GO:0001505//regulation of neurotransmitter levels;GO:0006541//glutamine metabolic process;GO:0023061;GO:0050896//response to stimulus	gi|40788380|dbj|BAA74861.2|/0/1
60592	1951.08	677.67	831.67	33.7	41.02	0.283579	Up	9.77e-05	0.00359505	SCOC	short coiled-coil protein	-	GO:0043231//intracellular membrane-bounded organelle	GO:0005488//binding	-	gi|444728737|gb|ELW69181.1|/2.47436e-60/1
219333	4503	960.33	1179.67	20.5	24.95	0.283416	Up	3.27e-06	0.000220169	USP12	ubiquitin specific peptidase 12	K11842	-	GO:0004175//endopeptidase activity;GO:0005488//binding;GO:0016790//thiolester hydrolase activity;GO:0019783//small conjugating protein-specific protease activity	GO:0019941//modification-dependent protein catabolic process;GO:0070646//protein modification by small protein removal	gi|56541157|gb|AAH87530.1|/0/1
1130	13493	466	570	3.3	4.01	0.281136	Up	0.00150909	0.0297373	LYST	lysosomal trafficking regulator	K18953	GO:0005856//cytoskeleton	GO:0005488//binding	GO:0001562//response to protozoan;GO:0001909//leukocyte mediated cytotoxicity;GO:0006952//defense response;GO:0032509//endosome transport via multivesicular body sorting pathway;GO:0033363//secretory granule organization;GO:0048753//pigment granule organization;GO:0050900//leukocyte migration	gi|54292123|ref|NP_000072.2|/0/1
29896	1852	474	579	24.88	30.21	0.28004	Up	0.00148772	0.0294997	TRA2A	transformer 2 alpha homolog (Drosophila)	K12897	GO:0043231//intracellular membrane-bounded organelle	GO:0003676//nucleic acid binding;GO:0005515//protein binding	GO:0000377	gi|440901501|gb|ELR52432.1|/1.6498e-55/1
7980	2442.02	1559	1905	61.73	74.95	0.279957	Up	7.71e-09	1.01e-06	TFPI2	tissue factor pathway inhibitor 2	K03909	GO:0031012//extracellular matrix	GO:0004866//endopeptidase inhibitor activity;GO:0005198//structural molecule activity	GO:0007599//hemostasis	gi|402864200|ref|XP_003896362.1|/2.25561e-116/1
23456	3861	481.67	588	12.01	14.58	0.279755	Up	0.00131109	0.0267801	ABCB10	ATP-binding cassette, sub-family B (MDR/TAP), member 10	K05657	GO:0019866//organelle inner membrane;GO:0031301//integral to organelle membrane;GO:0043231//intracellular membrane-bounded organelle	GO:0015440//peptide-transporting ATPase activity;GO:0032559;GO:0042802//identical protein binding	GO:0006810//transport	gi|171184400|ref|NP_036221.2|/0/1
4801	3482	655.37	804.17	18.14	22.02	0.27964	Up	0.00012681	0.00447746	NFYB	nuclear transcription factor Y, beta	K08065	GO:0005667//transcription factor complex	GO:0001071//nucleic acid binding transcription factor activity;GO:0003677//DNA binding;GO:0008134//transcription factor binding	GO:0006355//regulation of transcription, DNA-dependent	gi|5453780|ref|NP_006157.1|/4.728e-113/1
57120	4616.73	921	1126	19.17	23.27	0.279621	Up	8.57e-06	0.00047869	GOPC	golgi-associated PDZ and coiled-coil motif containing	K14548;K02974;K11093;K06092;K00431	GO:0005624//membrane fraction;GO:0005798//Golgi-associated vesicle;GO:0012505//endomembrane system;GO:0043005//neuron projection;GO:0044430//cytoskeletal part;GO:0044459//plasma membrane part	GO:0005515//protein binding;GO:0030695//GTPase regulator activity	GO:0006997//nucleus organization;GO:0008105//asymmetric protein localization;GO:0043002;GO:0051259//protein oligomerization	gi|9966877|ref|NP_065132.1|/0/1
8411	8019	838.33	1028	10.01	12.14	0.278326	Up	1.55e-05	0.000774391	EEA1	early endosome antigen 1	K12478	GO:0005626//insoluble fraction;GO:0005769//early endosome;GO:0019898//extrinsic to membrane;GO:0043234//protein complex	GO:0035091//phosphatidylinositol binding;GO:0042802//identical protein binding;GO:0046914//transition metal ion binding	GO:0006944//cellular membrane fusion;GO:0016197//endosomal transport	gi|55770888|ref|NP_003557.2|/0/1
160897	8895	510.67	622	5.5	6.67	0.278255	Up	0.00108275	0.0233197	GPR180	G protein-coupled receptor 180	-	GO:0031224//intrinsic to membrane	-	-	gi|332216595|ref|XP_003257438.1|/0/1
80267	6670	493.67	602.67	7.1	8.61	0.278194	Up	0.00121989	0.025437	EDEM3	ER degradation enhancer, mannosidase alpha-like 3	K10086	GO:0031090//organelle membrane;GO:0044432//endoplasmic reticulum part	GO:0005515//protein binding;GO:0015924;GO:0046872//metal ion binding	GO:0006487//protein N-linked glycosylation;GO:0006950//response to stress	gi|163310725|ref|NP_079467.3|/0/1
2764	4125	816.67	998.67	19.05	23.1	0.278102	Up	2.7e-05	0.00121908	GMFB	glia maturation factor, beta	K08870	GO:0044464//cell part	GO:0005102//receptor binding;GO:0008092//cytoskeletal protein binding;GO:0019887//protein kinase regulator activity;GO:0060089	GO:0006464//cellular protein modification process;GO:0023052//signaling;GO:0048731	gi|13529185|gb|AAH05359.1|/3.09722e-79/1
55161	7717	920.01	1116	11.41	13.79	0.273324	Up	2.02e-05	0.00094807	TMEM33	transmembrane protein 33	K15696	GO:0031224//intrinsic to membrane;GO:0048770	GO:0005488//binding	-	gi|224589127|ref|NP_060596.2|/9.26366e-136/1
55156	3042	709.33	865.33	22.51	27.19	0.27251	Up	0.000112912	0.00404692	ARMC1	armadillo repeat containing 1	K17306	GO:0043231//intracellular membrane-bounded organelle	GO:0043169//cation binding	GO:0006812//cation transport	gi|8922479|ref|NP_060590.1|/2.51868e-155/1
51575	3205	607	741.33	18.3	22.07	0.270243	Up	0.000338684	0.00947517	ESF1	ESF1, nucleolar pre-rRNA processing protein, homolog (S. cerevisiae)	-	GO:0031981//nuclear lumen	-	-	gi|18093112|ref|NP_057733.2|/0/1
51014	4063	1755.49	2131.47	41.57	50.11	0.269556	Up	3.2e-09	4.37e-07	TMED7	transmembrane emp24 protein transport domain containing 7	K14825	GO:0031090//organelle membrane;GO:0031224//intrinsic to membrane;GO:0043231//intracellular membrane-bounded organelle	-	GO:0051234//establishment of localization	gi|32996709|ref|NP_861974.1|/7.80381e-123/1
5567	4305.07	539	663.33	12.22	14.72	0.268533	Up	0.000440758	0.0116773	PRKACB	protein kinase, cAMP-dependent, catalytic, beta	K04345	GO:0005626//insoluble fraction;GO:0016020//membrane;GO:0031981//nuclear lumen;GO:0043234//protein complex;GO:0044444//cytoplasmic part;GO:0045202//synapse	GO:0004690//cyclic nucleotide-dependent protein kinase activity;GO:0019900//kinase binding;GO:0032559;GO:0046872//metal ion binding;GO:0051018//protein kinase A binding	GO:0001704//formation of primary germ layer;GO:0006006//glucose metabolic process;GO:0006641//triglyceride metabolic process;GO:0007169//transmembrane receptor protein tyrosine kinase signaling pathway;GO:0007187//G-protein coupled receptor signaling pathway, coupled to cyclic nucleotide second messenger;GO:0007599//hemostasis;GO:0010863//positive regulation of phospholipase C activity;GO:0015980…	gi|46909587|ref|NP_997461.1|/9.18723e-147/1
114882	7234.47	2246.67	2733.33	29.77	35.86	0.268516	Up	1.23e-11	2.53e-09	OSBPL8	oxysterol binding protein-like 8	-	-	GO:0005488//binding	GO:0010876//lipid localization;GO:0051234//establishment of localization	gi|40789083|dbj|BAA95975.3|/0/1
1456	4325.6	627	757.67	13.9	16.74	0.268215	Up	0.000609778	0.0149462	CSNK1G3	casein kinase 1, gamma 3	K08958	GO:0000267//cell fraction;GO:0044424//intracellular part	GO:0004672//protein kinase activity;GO:0005515//protein binding;GO:0032559;GO:0046872//metal ion binding	GO:0006464//cellular protein modification process;GO:0006468//protein phosphorylation;GO:0007166//cell surface receptor signaling pathway	gi|73532780|ref|NP_001026982.1|/0/1
160418	7203	762	922.33	10.14	12.2	0.266823	Up	0.000130653	0.00456228	TMTC3	transmembrane and tetratricopeptide repeat containing 3	K09667	GO:0031224//intrinsic to membrane	-	-	gi|224809432|ref|NP_861448.2|/0/1
9532	2068	563	682	26.41	31.76	0.266127	Up	0.000936982	0.0209646	BAG2	BCL2-associated athanogene 2	K09556	-	GO:0005488//binding	GO:0012501//programmed cell death;GO:0044267//cellular protein metabolic process	gi|4757834|ref|NP_004273.1|/9.20261e-111/1
27430	2165.34	648.33	781	28.89	34.74	0.266028	Up	0.000560516	0.0141778	MAT2B	methionine adenosyltransferase II, beta	K00789	GO:0043231//intracellular membrane-bounded organelle;GO:0043234//protein complex;GO:0044444//cytoplasmic part	GO:0005488//binding;GO:0016616//oxidoreductase activity, acting on the CH-OH group of donors, NAD or NADP as acceptor;GO:0030234//enzyme regulator activity	GO:0006730//one-carbon metabolic process;GO:0009108//coenzyme biosynthetic process;GO:0033692//cellular polysaccharide biosynthetic process	gi|11034825|ref|NP_037415.1|/6.84787e-179/1
5965	3679.49	642.99	783.29	16.88	20.29	0.265454	Up	0.000245016	0.00748284	RECQL	RecQ protein-like (DNA helicase Q1-like)	K10899	GO:0043231//intracellular membrane-bounded organelle	GO:0003690//double-stranded DNA binding;GO:0004003//ATP-dependent DNA helicase activity;GO:0032559	GO:0006259//DNA metabolic process	gi|14591902|ref|NP_116559.1|/0/1
55120	1739.62	604.33	732.67	33.83	40.66	0.265307	Up	0.000590416	0.01468	FANCL	Fanconi anemia, complementation group L	K10606	GO:0031981//nuclear lumen	GO:0019787//small conjugating protein ligase activity;GO:0046914//transition metal ion binding	GO:0006259//DNA metabolic process;GO:0032446//protein modification by small protein conjugation	gi|119620463|gb|EAX00058.1|/0/1
7514	4830	5646.82	6827	112.27	134.84	0.264276	Up	3.15e-25	1.81e-22	XPO1	exportin 1 (CRM1 homolog, yeast)	K14290	GO:0000775//chromosome, centromeric region;GO:0016604//nuclear body;GO:0032991//macromolecular complex;GO:0042175//nuclear outer membrane-endoplasmic reticulum membrane network;GO:0044444//cytoplasmic part	GO:0003676//nucleic acid binding;GO:0005515//protein binding;GO:0022892	GO:0006357//regulation of transcription from RNA polymerase II promoter;GO:0006605//protein targeting;GO:0007067//mitosis;GO:0009894;GO:0022415;GO:0033157//regulation of intracellular protein transport;GO:0033365//protein localization to organelle;GO:0042221//response to chemical stimulus;GO:0046605//regulation of centrosome cycle;GO:0050658//RNA transport;GO:0051704	gi|4507943|ref|NP_003391.1|/0/1
54812	4060.16	519.67	627.67	12.32	14.79	0.26362	Up	0.00175469	0.0334996	AFTPH	aftiphilin	-	GO:0030130//clathrin coat of trans-Golgi network vesicle;GO:0031981//nuclear lumen	GO:0005515//protein binding	GO:0006810//transport	gi|50409939|ref|NP_982261.2|/0/1
29110	3098	788.33	952	24.53	29.44	0.26323	Up	0.000114961	0.00411261	TBK1	TANK-binding kinase 1	K05410	GO:0031090//organelle membrane;GO:0044444//cytoplasmic part	GO:0004672//protein kinase activity;GO:0005515//protein binding;GO:0032559	GO:0001818//negative regulation of cytokine production;GO:0002224//toll-like receptor signaling pathway;GO:0006464//cellular protein modification process;GO:0007166//cell surface receptor signaling pathway;GO:0007249//I-kappaB kinase/NF-kappaB cascade;GO:0010551;GO:0032481//positive regulation of type I interferon production;GO:0042108//positive regulation of cytokine biosynthetic process;GO:0042…	gi|7019547|ref|NP_037386.1|/0/1
90381	6688	683.67	819.67	9.76	11.71	0.262788	Up	0.000583742	0.0145713	TICRR	TOPBP1-interacting checkpoint and replication regulator	K04574;K13172	GO:0043231//intracellular membrane-bounded organelle	GO:0005488//binding	GO:0006413//translational initiation;GO:0009314//response to radiation;GO:0033314//mitotic DNA replication checkpoint	gi|118421085|ref|NP_689472.3|/0/1
57708	5298.13	1023.67	1244.33	18.68	22.4	0.262004	Up	5.2e-06	0.000320495	MIER1	mesoderm induction early response 1 homolog (Xenopus laevis)	K11660	GO:0031981//nuclear lumen	GO:0003676//nucleic acid binding;GO:0060089	GO:0007249//I-kappaB kinase/NF-kappaB cascade	gi|37360474|dbj|BAC98215.1|/0/1
3301	1538	2430.33	2937.33	154.09	184.77	0.261957	Up	1.12e-11	2.33e-09	DNAJA1	DnaJ (Hsp40) homolog, subfamily A, member 1	K09502	GO:0000267//cell fraction;GO:0044424//intracellular part	GO:0032559;GO:0043169//cation binding;GO:0070325//lipoprotein particle receptor binding	GO:0006974//response to DNA damage stimulus;GO:0030518//intracellular steroid hormone receptor signaling pathway;GO:0044267//cellular protein metabolic process;GO:0048232//male gamete generation;GO:0048870//cell motility	gi|471363676|ref|XP_004391436.1|/0/1
7019	5315.24	1038.65	1256.12	18.76	22.49	0.261624	Up	7.97e-06	0.000458916	TFAM	transcription factor A, mitochondrial	K11830	GO:0005759//mitochondrial matrix	GO:0001071//nucleic acid binding transcription factor activity;GO:0010843	GO:0006260//DNA replication;GO:0006352//DNA-dependent transcription, initiation;GO:0006355//regulation of transcription, DNA-dependent;GO:0007005//mitochondrion organization	gi|397501069|ref|XP_003821221.1|/6.38009e-155/1
408050	4336	620.92	744.25	13.71	16.43	0.261104	Up	0.000999864	0.0219324	NOMO3	NODAL modulator 3	-	GO:0031090//organelle membrane;GO:0031224//intrinsic to membrane;GO:0043231//intracellular membrane-bounded organelle	GO:0005488//binding;GO:0008238//exopeptidase activity	-	gi|51944969|ref|NP_001004067.1|/0/1
6990	2230	544	657.67	23.64	28.33	0.261101	Up	0.00138446	0.0278298	DYNLT3	dynein, light chain, Tctex-type 3	K10420	GO:0000776//kinetochore;GO:0016020//membrane;GO:0030286//dynein complex;GO:0043231//intracellular membrane-bounded organelle	GO:0005515//protein binding;GO:0017111//nucleoside-triphosphatase activity	GO:0000087//M phase of mitotic cell cycle;GO:0051234//establishment of localization	gi|5730087|ref|NP_006511.1|/7.07355e-64/1
10153	3341	1269	1535	36.63	43.82	0.258564	Up	8.27e-07	6.98e-05	CEBPZ	CCAAT/enhancer binding protein (C/EBP), zeta	K21;K14832	GO:0043231//intracellular membrane-bounded organelle	GO:0003676//nucleic acid binding	GO:0006351//transcription, DNA-dependent	gi|42542392|ref|NP_005751.2|/0/1
51444	3411.15	754.11	896.6	21.03	25.15	0.25811	Up	0.000621276	0.0151694	RNF138	ring finger protein 138, E3 ubiquitin protein ligase	K10668	GO:0044464//cell part	GO:0003824//catalytic activity;GO:0019900//kinase binding;GO:0046914//transition metal ion binding	GO:0007166//cell surface receptor signaling pathway	gi|390473929|ref|XP_003734694.1|/3.50567e-153/1
153339	4608	972.35	1170	20.25	24.21	0.257681	Up	2.73e-05	0.00122785	TMEM167A	transmembrane protein 167A	-	GO:0012505//endomembrane system;GO:0031224//intrinsic to membrane;GO:0043231//intracellular membrane-bounded organelle	-	-	gi|119616302|gb|EAW95896.1|/5.35977e-43/1
9147	4121	713.33	860.33	16.64	19.87	0.255936	Up	0.000278056	0.00820179	NEMF	nuclear export mediator factor	-	-	-	-	gi|32130516|ref|NP_004704.2|/0/1
246175	8794	676	811.67	7.36	8.78	0.254515	Up	0.000601066	0.0148477	CNOT6L	CCR4-NOT transcription complex, subunit 6-like	K12603	GO:0044444//cytoplasmic part	GO:0004518//nuclease activity;GO:0005488//binding	GO:0000288//nuclear-transcribed mRNA catabolic process, deadenylation-dependent decay;GO:0006396//RNA processing	gi|115583679|ref|NP_653172.2|/0/1
11235	1249.56	787.33	949.67	62	73.96	0.254477	Up	0.000137199	0.00477331	PDCD10	programmed cell death 10	K18269	GO:0012505//endomembrane system;GO:0016020//membrane;GO:0043231//intracellular membrane-bounded organelle;GO:0044444//cytoplasmic part	GO:0042802//identical protein binding	GO:0006915//apoptotic process;GO:0008283//cell proliferation;GO:0043405//regulation of MAP kinase activity;GO:0048646//anatomical structure formation involved in morphogenesis	gi|20127517|ref|NP_009148.2|/1.40195e-112/1
9994	6687.43	686.67	821	9.79	11.67	0.253424	Up	0.000656098	0.0157762	CASP8AP2	caspase 8 associated protein 2	K14572;K19326;K13165;K10902	GO:0043231//intracellular membrane-bounded organelle	GO:0003712//transcription cofactor activity;GO:0016505//apoptotic protease activator activity;GO:0032813//tumor necrosis factor receptor superfamily binding	GO:0008624;GO:0009612//response to mechanical stimulus;GO:0023052//signaling	gi|6912288|ref|NP_036247.1|/0/1
81930	3463	776	931.33	21.57	25.7	0.252742	Up	0.000235952	0.00729991	KIF18A	kinesin family member 18A	K10401	GO:0005876//spindle microtubule;GO:0031252//cell leading edge;GO:0043231//intracellular membrane-bounded organelle;GO:0044444//cytoplasmic part;GO:0044459//plasma membrane part	GO:0003777//microtubule motor activity;GO:0008017//microtubule binding;GO:0032182//small conjugating protein binding;GO:0032559;GO:0042623//ATPase activity, coupled	GO:0000070//mitotic sister chromatid segregation;GO:0006810//transport;GO:0007599//hemostasis;GO:0031109//microtubule polymerization or depolymerization	gi|148612831|ref|NP_112494.3|/0/1
92597	6052.22	621.59	785.97	10.36	12.34	0.252318	Up	1.65e-05	0.000814656	MOB1B	MOB kinase activator 1B	K06685	GO:0043231//intracellular membrane-bounded organelle	GO:0008047//enzyme activator activity;GO:0016772//transferase activity, transferring phosphorus-containing groups;GO:0019899//enzyme binding;GO:0043169//cation binding	GO:0006468//protein phosphorylation;GO:0019222//regulation of metabolic process;GO:0035556//intracellular signal transduction	gi|410957460|ref|XP_003985345.1|/1.71016e-128/1
27032	3984.6	1061	1274	25.66	30.55	0.251651	Up	1.55e-05	0.000773662	ATP2C1	ATPase, Ca++ transporting, type 2C, member 1	K01537	GO:0012505//endomembrane system;GO:0031224//intrinsic to membrane;GO:0044431//Golgi apparatus part	GO:0019829//cation-transporting ATPase activity;GO:0032559;GO:0046872//metal ion binding;GO:0046914//transition metal ion binding;GO:0060089	GO:0000041//transition metal ion transport;GO:0006816//calcium ion transport;GO:0006874//cellular calcium ion homeostasis;GO:0007249//I-kappaB kinase/NF-kappaB cascade;GO:0009206;GO:0009888//tissue development;GO:0016337//cell-cell adhesion;GO:0030036//actin cytoskeleton organization	gi|48762691|ref|NP_001001487.1|/0/1
1633	2618	608	729.67	22.47	26.75	0.251539	Up	0.00118335	0.0249766	DCK	deoxycytidine kinase	K00893	GO:0000785//chromatin;GO:0043231//intracellular membrane-bounded organelle;GO:0044444//cytoplasmic part	GO:0001884;GO:0003676//nucleic acid binding;GO:0019136//deoxynucleoside kinase activity;GO:0032559;GO:0042802//identical protein binding;GO:0046872//metal ion binding	GO:0008655//pyrimidine-containing compound salvage;GO:0009112;GO:0009117//nucleotide metabolic process;GO:0034728//nucleosome organization;GO:0046125	gi|162330060|pdb|2QRN|A/3.16588e-151/1
121512	8312	766.39	917.16	8.82	10.5	0.251539	Up	0.000310204	0.00892823	FGD4	FYVE, RhoGEF and PH domain containing 4	K05723	GO:0031252//cell leading edge;GO:0042995//cell projection;GO:0043231//intracellular membrane-bounded organelle;GO:0043232;GO:0044444//cytoplasmic part	GO:0003779//actin binding;GO:0005088//Ras guanyl-nucleotide exchange factor activity;GO:0046914//transition metal ion binding;GO:0051020//GTPase binding	GO:0000187//activation of MAPK activity;GO:0006917//induction of apoptosis;GO:0007010//cytoskeleton organization;GO:0007169//transmembrane receptor protein tyrosine kinase signaling pathway;GO:0030035//microspike assembly;GO:0032319//regulation of Rho GTPase activity;GO:0065008	gi|221041604|dbj|BAH12479.1|/0/1
6729	2298	654	783.33	27.53	32.75	0.25049	Up	0.000855114	0.0195708	SRP54	signal recognition particle 54kDa	K03106	GO:0016604//nuclear body;GO:0048500//signal recognition particle	GO:0003723//RNA binding;GO:0005048//signal sequence binding;GO:0017111//nucleoside-triphosphatase activity;GO:0032561//guanyl ribonucleotide binding	GO:0006614//SRP-dependent cotranslational protein targeting to membrane;GO:0009207;GO:0042221//response to chemical stimulus	gi|410962045|ref|XP_003987587.1|/0/1
4800	6173	642.55	768.21	9.98	11.87	0.250208	Up	0.00101103	0.0221261	NFYA	nuclear transcription factor Y, alpha	K08064	GO:0005667//transcription factor complex	GO:0001071//nucleic acid binding transcription factor activity;GO:0003676//nucleic acid binding;GO:0030528//transcription regulator activity	GO:0006357//regulation of transcription from RNA polymerase II promoter	gi|291167157|gb|ADD81252.1|/2.59401e-72/1
10388	5497	951	1140.67	16.6	19.74	0.249939	Up	5.1e-05	0.00206637	SYCP2	synaptonemal complex protein 2	K19529	GO:0000795//synaptonemal complex	GO:0003676//nucleic acid binding;GO:0046983//protein dimerization activity	GO:0007129//synapsis;GO:0012501//programmed cell death;GO:0019953//sexual reproduction;GO:0035112//genitalia morphogenesis	gi|38373673|ref|NP_055073.2|/0/1
23484	2380.13	537	645.33	21.97	26.12	0.24962	Up	0.00207798	0.0378097	LEPROTL1	leptin receptor overlapping transcript-like 1	-	GO:0031224//intrinsic to membrane	-	-	gi|426359264|ref|XP_004046900.1|/3.9196e-74/1
6526	11579	703.96	839.39	5.81	6.9	0.248058	Up	0.000693336	0.0164839	SLC5A3	solute carrier family 5 (sodium/myo-inositol cotransporter), member 3	K14383	GO:0016021//integral to membrane	GO:0005365//myo-inositol transmembrane transporter activity;GO:0015291//secondary active transmembrane transporter activity	GO:0030001//metal ion transport	gi|110835708|ref|NP_008864.3|/0/1
5033	2864.65	1086.77	1300.36	36.59	43.43	0.247243	Up	1.76e-05	0.000857555	P4HA1	prolyl 4-hydroxylase, alpha polypeptide I	K00472	GO:0044432//endoplasmic reticulum part	GO:0016701//oxidoreductase activity, acting on single donors with incorporation of molecular oxygen;GO:0019798;GO:0019842//vitamin binding;GO:0046914//transition metal ion binding	GO:0019471;GO:0030198//extracellular matrix organization	gi|63252886|ref|NP_000908.2|/0/1
284611	5359	1016.07	1213.92	18.2	21.6	0.247093	Up	4.36e-05	0.00182763	FAM102B	family with sequence similarity 102, member B	K11339	-	-	-	gi|162809336|ref|NP_001010883.2|/0/1
9406	3110.62	1091.67	1305	33.8	40.11	0.246939	Up	1.84e-05	0.000880923	ZRANB2	zinc finger, RAN-binding domain containing 2	K13098	GO:0005622//intracellular;GO:0043231//intracellular membrane-bounded organelle	GO:0046872//metal ion binding	GO:0006396//RNA processing	gi|62088716|dbj|BAD92805.1|/1.21025e-75/1
57669	5906.14	643.33	766	10.4	12.34	0.246759	Up	0.00133378	0.027069	EPB41L5	erythrocyte membrane protein band 4.1 like 5	K06107	GO:0001726//ruffle;GO:0005924//cell-substrate adherens junction;GO:0043232	GO:0005515//protein binding	GO:0000578//embryonic axis specification;GO:0001707//mesoderm formation;GO:0001837//epithelial to mesenchymal transition;GO:0001840//neural plate development;GO:0001954//positive regulation of cell-matrix adhesion;GO:0003382//epithelial cell morphogenesis;GO:0006929//substrate-dependent cell migration;GO:0007162//negative regulation of cell adhesion;GO:0009952//anterior/posterior pattern specific…	gi|40254949|ref|NP_065960.2|/0/1
55285	3743.52	660.69	790.88	17.01	20.18	0.246543	Up	0.000822894	0.0189246	RBM41	RNA binding motif protein 41	K13157;K17985	-	GO:0003676//nucleic acid binding	-	gi|283806648|ref|NP_060771.3|/0/1
150275	3999	667.51	798.66	16.07	19.06	0.246178	Up	0.000798758	0.0185946	CCDC117	coiled-coil domain containing 117	K12581;K02927;K17776;K17985	-	-	-	gi|27735133|ref|NP_775781.1|/1.22039e-128/1
7871	4420	1078.33	1290.33	23.46	27.82	0.245919	Up	1.96e-05	0.000932064	SLMAP	sarcolemma associated protein	K08805;K16808;K10251	GO:0005783//endoplasmic reticulum;GO:0005886//plasma membrane;GO:0015630//microtubule cytoskeleton;GO:0016021//integral to membrane;GO:0043234//protein complex;GO:0044421//extracellular region part	GO:0005515//protein binding	GO:0003012//muscle system process;GO:0044267//cellular protein metabolic process	gi|56550043|ref|NP_009090.2|/0/1
57695	8032	676.62	806.61	8.06	9.55	0.244721	Up	0.000942766	0.0210197	USP37	ubiquitin specific peptidase 37	K11850	GO:0043231//intracellular membrane-bounded organelle	GO:0016790//thiolester hydrolase activity;GO:0070011//peptidase activity, acting on L-amino acid peptides	GO:0019941//modification-dependent protein catabolic process	gi|188497648|ref|NP_065986.2|/0/1
23219	5457.87	618.67	737.67	10.88	12.89	0.244574	Up	0.00154606	0.0303086	FBXO28	F-box protein 28	K10306	-	-	-	gi|471370897|ref|XP_004375959.1|/2.28579e-141/1
57018	2625	607	725	22.36	26.49	0.244528	Up	0.00154086	0.0302379	CCNL1	cyclin L1	K15188	GO:0016604//nuclear body	GO:0005488//binding	GO:0006351//transcription, DNA-dependent	gi|410971134|ref|XP_003992028.1|/0/1
23390	4771	578.67	690.67	11.64	13.78	0.243485	Up	0.00206656	0.0376741	ZDHHC17	zinc finger, DHHC-type containing 17	K18932	GO:0000139//Golgi membrane;GO:0031224//intrinsic to membrane;GO:0031982//vesicle	GO:0016409//palmitoyltransferase activity;GO:0046873//metal ion transmembrane transporter activity;GO:0046914//transition metal ion binding;GO:0060089	GO:0006497//protein lipidation;GO:0007249//I-kappaB kinase/NF-kappaB cascade;GO:0015031//protein transport;GO:0070838//divalent metal ion transport	gi|4589536|dbj|BAA76790.1|/0/1
57182	8728.61	902.33	1070.33	9.87	11.67	0.241683	Up	0.000213214	0.00673912	ANKRD50	ankyrin repeat domain 50	K15502	-	-	-	gi|62988328|ref|NP_065070.1|/0/1
64062	3624	867	1030.67	23.01	27.18	0.240284	Up	0.000248662	0.00753363	RBM26	RNA binding motif protein 26	K13192	-	GO:0003676//nucleic acid binding;GO:0046914//transition metal ion binding	GO:0006396//RNA processing	gi|426375731|ref|XP_004054676.1|/0/1
55023	11966	1886.67	2245.67	15.09	17.82	0.239905	Up	4.49e-08	5.08e-06	PHIP	pleckstrin homology domain interacting protein	K11797	GO:0043231//intracellular membrane-bounded organelle	GO:0005102//receptor binding	GO:0006915//apoptotic process;GO:0007088//regulation of mitosis;GO:0007169//transmembrane receptor protein tyrosine kinase signaling pathway;GO:0008283//cell proliferation;GO:0009967//positive regulation of signal transduction	gi|187952627|gb|AAI37489.1|/0/1
1385	9780.38	1193.46	1419.08	11.68	13.79	0.239582	Up	1.49e-05	0.00075332	CREB1	cAMP responsive element binding protein 1	K05870	GO:0000785//chromatin;GO:0031981//nuclear lumen;GO:0043234//protein complex	GO:0000981//sequence-specific DNA binding RNA polymerase II transcription factor activity;GO:0000989//transcription factor binding transcription factor activity;GO:0003702//RNA polymerase II transcription factor activity;GO:0005515//protein binding;GO:0043566//structure-specific DNA binding	GO:0000165//MAPK cascade;GO:0002224//toll-like receptor signaling pathway;GO:0006464//cellular protein modification process;GO:0006915//apoptotic process;GO:0006935//chemotaxis;GO:0007169//transmembrane receptor protein tyrosine kinase signaling pathway;GO:0007178//transmembrane receptor protein serine/threonine kinase signaling pathway;GO:0007589//body fluid secretion;GO:0007623//circadian rhyth…	gi|4758054|ref|NP_004370.1|/4.17495e-141/1
114569	2831	1275.33	1515	43.48	51.32	0.239169	Up	8.64e-06	0.000481481	MAL2	mal, T-cell differentiation protein 2 (gene/pseudogene)	-	GO:0031224//intrinsic to membrane;GO:0044444//cytoplasmic part;GO:0044459//plasma membrane part	GO:0005488//binding	-	gi|16418397|ref|NP_443118.1|/7.65375e-74/1
1386	3688.72	413.33	508.67	11.34	13.38	0.238657	Up	0.00210196	0.0380637	ATF2	activating transcription factor 2	K04450	GO:0005626//insoluble fraction;GO:0031981//nuclear lumen	GO:0000982//RNA polymerase II core promoter proximal region sequence-specific DNA binding transcription factor activity;GO:0001071//nucleic acid binding transcription factor activity;GO:0003677//DNA binding;GO:0003712//transcription cofactor activity;GO:0005515//protein binding;GO:0030528//transcription regulator activity;GO:0043566//structure-specific DNA binding;GO:0046914//transition metal ion…	GO:0000165//MAPK cascade;GO:0002224//toll-like receptor signaling pathway;GO:0003007//heart morphogenesis;GO:0006355//regulation of transcription, DNA-dependent;GO:0007166//cell surface receptor signaling pathway;GO:0009888//tissue development;GO:0010551;GO:0030154//cell differentiation;GO:0032906	gi|449266241|gb|EMC77320.1|/0/1
55103	5834	762.33	905.67	12.54	14.79	0.238085	Up	0.00060717	0.0149016	RALGPS2	Ral GEF with PH domain and SH3 binding motif 2	K04349	GO:0016020//membrane;GO:0044424//intracellular part	GO:0005488//binding;GO:0030695//GTPase regulator activity	GO:0019222//regulation of metabolic process;GO:0035556//intracellular signal transduction	gi|32441283|ref|NP_689876.2|/0/1
54495	4767	1337.33	1586.33	26.95	31.76	0.236926	Up	6.54e-06	0.000389286	TMX3	thioredoxin-related transmembrane protein 3	K09585	GO:0031090//organelle membrane;GO:0031224//intrinsic to membrane;GO:0043231//intracellular membrane-bounded organelle	GO:0015036//disulfide oxidoreductase activity;GO:0016862//intramolecular oxidoreductase activity, interconverting keto- and enol-groups	GO:0018904;GO:0019725//cellular homeostasis	gi|14017877|dbj|BAB47459.1|/0/1
389831	2430	1426	1692.67	56.8	66.93	0.236762	Up	3.11e-06	0.000212729	LOC389831	uncharacterized LOC389831	-	-	-	-	gi|335334934|ref|NP_001229409.1|/3.09117e-60/1
7174	4716	694.33	821	14.13	16.64	0.235894	Up	0.00141268	0.0282774	TPP2	tripeptidyl peptidase II	K01280	GO:0000267//cell fraction;GO:0043231//intracellular membrane-bounded organelle	GO:0004175//endopeptidase activity;GO:0005488//binding;GO:0008236//serine-type peptidase activity;GO:0008238//exopeptidase activity	GO:0019538//protein metabolic process	gi|186972143|ref|NP_003282.2|/0/1
7411	1643	886	1051.67	52.56	61.83	0.234342	Up	0.000243138	0.00746147	VBP1	von Hippel-Lindau binding protein 1	-	GO:0043231//intracellular membrane-bounded organelle;GO:0043234//protein complex	GO:0005515//protein binding	GO:0006458//'de novo' protein folding	gi|426398050|ref|XP_004065215.1|/6.24243e-120/1
10199	2488	841.66	999.97	32.75	38.52	0.234113	Up	0.000311254	0.00891792	MPHOSPH10	M-phase phosphoprotein 10 (U3 small nucleolar ribonucleoprotein)	K14559	GO:0030529//ribonucleoprotein complex;GO:0031981//nuclear lumen;GO:0043232	GO:0005488//binding	GO:0008380//RNA splicing	gi|31317305|ref|NP_005782.1|/0/1
55055	3205.48	1056.33	1253.33	31.79	37.39	0.234079	Up	6e-05	0.00236795	ZWILCH	zwilch kinetochore protein	K11579	GO:0000776//kinetochore;GO:0044444//cytoplasmic part	GO:0005488//binding	GO:0000075//cell cycle checkpoint;GO:0007067//mitosis	gi|110578655|ref|NP_060445.3|/0/1
9931	13847	1329.92	1568.16	9.16	10.77	0.233599	Up	1.4e-05	0.000714979	HELZ	helicase with zinc finger	K13983;K18422	GO:0043231//intracellular membrane-bounded organelle	GO:0017111//nucleoside-triphosphatase activity;GO:0032559;GO:0046914//transition metal ion binding	-	gi|197304640|dbj|BAA06147.3|/0/1
57223	4443.39	1274.33	1505	27.48	32.3	0.233152	Up	1.81e-05	0.000878409	SMEK2	SMEK homolog 2, suppressor of mek1 (Dictyostelium)	K17491	GO:0015630//microtubule cytoskeleton;GO:0043231//intracellular membrane-bounded organelle	GO:0005488//binding	-	gi|7243155|dbj|BAA92625.1|/0/1
8028	4357.7	625.3	750.77	14.03	16.49	0.233076	Up	0.000953774	0.0211905	MLLT10	myeloid/lymphoid or mixed-lineage leukemia (trithorax homolog, Drosophila); translocated to, 10	K05175;K11347;K11348;K11349	GO:0031981//nuclear lumen	GO:0001071//nucleic acid binding transcription factor activity;GO:0003676//nucleic acid binding;GO:0046872//metal ion binding;GO:0046914//transition metal ion binding	GO:0006357//regulation of transcription from RNA polymerase II promoter	gi|4757726|ref|NP_004632.1|/0/1
81610	2445	728	858	28.78	33.82	0.23281	Up	0.00141377	0.0282694	FAM83D	family with sequence similarity 83, member D	K16805	GO:0005819//spindle	-	GO:0000087//M phase of mitotic cell cycle	gi|116235448|ref|NP_112181.2|/0/1
11127	6257	679.35	804.72	10.4	12.22	0.232661	Up	0.00149384	0.0295594	KIF3A	kinesin family member 3A	K10394	GO:0005815//microtubule organizing center;GO:0005819//spindle;GO:0005871//kinesin complex;GO:0005930//axoneme;GO:0030136//clathrin-coated vesicle	GO:0003777//microtubule motor activity;GO:0005515//protein binding;GO:0032559	GO:0007166//cell surface receptor signaling pathway;GO:0007599//hemostasis;GO:0009855//determination of bilateral symmetry;GO:0009953//dorsal/ventral pattern formation;GO:0010927;GO:0043009//chordate embryonic development;GO:0045807//positive regulation of endocytosis;GO:0047496//vesicle transport along microtubule;GO:0048513//organ development;GO:0048858//cell projection morphogenesis	gi|62089146|dbj|BAD93017.1|/0/1
4925	1612	683	809	41.31	48.51	0.231791	Up	0.00141406	0.0282455	NUCB2	nucleobindin 2	K12385	GO:0031965//nuclear membrane;GO:0031985//Golgi cisterna;GO:0044421//extracellular region part	GO:0046872//metal ion binding	-	gi|4826870|ref|NP_005004.1|/0/1
10818	6878.57	891.33	1051.33	12.41	14.57	0.231498	Up	0.00038405	0.0105425	FRS2	fibroblast growth factor receptor substrate 2	K12461	GO:0005626//insoluble fraction;GO:0016021//integral to membrane;GO:0043231//intracellular membrane-bounded organelle	GO:0008047//enzyme activator activity;GO:0030674//protein binding, bridging;GO:0070851//growth factor receptor binding	GO:0000165//MAPK cascade;GO:0000578//embryonic axis specification;GO:0001743//optic placode formation;GO:0003156//regulation of organ formation;GO:0003231//cardiac ventricle development;GO:0007169//transmembrane receptor protein tyrosine kinase signaling pathway;GO:0007369//gastrulation;GO:0007420//brain development;GO:0010863//positive regulation of phospholipase C activity;GO:0042127//regulatio…	gi|18204301|gb|AAH21562.1|/0/1
65124	4681	910.01	1071.67	18.66	21.88	0.229664	Up	0.000405448	0.010987	SOWAHC	sosondowah ankyrin repeat domain family member C	K12581;K15289;K10408;K17985	-	-	-	gi|54607077|ref|NP_075392.2|/0/1
157769	5347	1041.67	1230	18.69	21.9	0.228664	Up	0.000104542	0.00381168	FAM91A1	family with sequence similarity 91, member A1	-	-	-	-	gi|84000432|ref|NP_659400.2|/0/1
55186	4677	692.33	817.33	14.21	16.65	0.228616	Up	0.00164884	0.0318631	SLC25A36	solute carrier family 25 (pyrimidine nucleotide carrier ), member 36	K15116	GO:0019866//organelle inner membrane;GO:0031224//intrinsic to membrane;GO:0043231//intracellular membrane-bounded organelle	-	GO:0006810//transport;GO:0043627//response to estrogen stimulus	gi|431916930|gb|ELK16686.1|/1.79896e-179/1
64844	3484	1342	1581.33	37.1	43.45	0.227937	Up	1.54e-05	0.000771586	2007-03-01	membrane-associated ring finger (C3HC4) 7, E3 ubiquitin protein ligase	K10662	-	GO:0046872//metal ion binding	-	gi|12383066|ref|NP_073737.1|/0/1
1657	11173	683	804	5.85	6.85	0.227667	Up	0.00215832	0.0386423	DMXL1	Dmx-like 1	K12602;K07972;K16482;K14963	-	-	-	gi|148528998|ref|NP_005500.4|/0/1
9321	8106	645.21	763.14	7.63	8.93	0.226977	Up	0.00209548	0.0379826	TRIP11	thyroid hormone receptor interactor 11	K11499	GO:0043231//intracellular membrane-bounded organelle;GO:0043232	GO:0003712//transcription cofactor activity;GO:0005488//binding	GO:0006351//transcription, DNA-dependent	gi|190194412|ref|NP_004230.2|/0/1
253832	5356	1848.74	2180.24	33.12	38.76	0.226866	Up	3.11e-07	2.98e-05	ZDHHC20	zinc finger, DHHC-type containing 20	K18932	GO:0031224//intrinsic to membrane	GO:0016747//transferase activity, transferring acyl groups other than amino-acyl groups;GO:0046914//transition metal ion binding	-	gi|119628715|gb|EAX08310.1|/0/1
26091	4507.99	1234.33	1454.33	26.32	30.8	0.226771	Up	3.33e-05	0.00145093	HERC4	HECT and RLD domain containing E3 ubiquitin protein ligase 4	K10615	GO:0044444//cytoplasmic part	GO:0019787//small conjugating protein ligase activity	GO:0016567//protein ubiquitination;GO:0048232//male gamete generation;GO:0048869//cellular developmental process	gi|63025188|ref|NP_071362.1|/0/1
56992	4857	957.33	1130.33	18.92	22.14	0.226743	Up	0.000212092	0.00672604	KIF15	kinesin family member 15	K10400	GO:0005815//microtubule organizing center;GO:0005871//kinesin complex	GO:0003676//nucleic acid binding;GO:0003774//motor activity;GO:0032559	GO:0000087//M phase of mitotic cell cycle;GO:0007017//microtubule-based process;GO:0007599//hemostasis	gi|9910266|ref|NP_064627.1|/0/1
65056	4527.06	1135.67	1338	24.1	28.18	0.225638	Up	6.55e-05	0.00254876	GPBP1	GC-rich promoter binding protein 1	-	GO:0043231//intracellular membrane-bounded organelle	GO:0003676//nucleic acid binding	-	gi|291327500|ref|NP_001120707.2|/0/1
84295	3227.98	1093.33	1258.33	31.86	37.25	0.225494	Up	0.000918072	0.0205657	PHF6	PHD finger protein 6	K09186;K18494	GO:0031981//nuclear lumen	GO:0046914//transition metal ion binding	GO:0006351//transcription, DNA-dependent	gi|63478060|ref|NP_115711.2|/2.0887e-159/1
254065	12793	625.46	737.12	4.67	5.46	0.225478	Up	0.00300284	0.0499055	BRWD3	bromodomain and WD repeat domain containing 3	K11798	-	-	-	gi|296011086|ref|NP_694984.4|/0/1
79670	5614.67	546.67	656.67	9.52	11.13	0.22542	Up	0.00187209	0.0348992	ZCCHC6	zinc finger, CCHC domain containing 6	K13291	-	GO:0046914//transition metal ion binding;GO:0070569//uridylyltransferase activity	GO:0000956//nuclear-transcribed mRNA catabolic process;GO:0006396//RNA processing	gi|58331272|ref|NP_078893.2|/0/1
9926	7802	1176.5	1384.9	14.44	16.86	0.223534	Up	5.83e-05	0.00230895	LPGAT1	lysophosphatidylglycerol acyltransferase 1	K13514	GO:0031090//organelle membrane;GO:0031224//intrinsic to membrane;GO:0043231//intracellular membrane-bounded organelle	GO:0016747//transferase activity, transferring acyl groups other than amino-acyl groups	GO:0006644//phospholipid metabolic process	gi|40788908|dbj|BAA13196.2|/0/1
200576	9739.96	716.47	836.32	7	8.17	0.222981	Up	0.0029387	0.0490972	PIKFYVE	phosphoinositide kinase, FYVE finger containing	K00921	GO:0005769//early endosome;GO:0012505//endomembrane system;GO:0031090//organelle membrane;GO:0031982//vesicle;GO:0044425//membrane part	GO:0016307//phosphatidylinositol phosphate kinase activity;GO:0032559;GO:0046914//transition metal ion binding	GO:0006897//endocytosis;GO:0007165//signal transduction;GO:0016197//endosomal transport;GO:0019538//protein metabolic process;GO:0033365//protein localization to organelle	gi|295789162|ref|NP_001171471.1|/0/1
23527	7187	1170.94	1376.79	15.62	18.22	0.222129	Up	6.57e-05	0.00254767	ACAP2	ArfGAP with coiled-coil, ankyrin repeat and PH domains 2	K12489	GO:0031252//cell leading edge	GO:0005083//small GTPase regulator activity;GO:0008047//enzyme activator activity;GO:0046914//transition metal ion binding	GO:0032012//regulation of ARF protein signal transduction;GO:0043087//regulation of GTPase activity	gi|187608516|ref|NP_036419.3|/0/1
259266	10804.1	2498.33	2922.67	21.99	25.65	0.222111	Up	1.84e-08	2.27e-06	ASPM	asp (abnormal spindle) homolog, microcephaly associated (Drosophila)	K16743	GO:0005819//spindle;GO:0043231//intracellular membrane-bounded organelle	GO:0005515//protein binding	GO:0000087//M phase of mitotic cell cycle;GO:0009786//regulation of asymmetric cell division;GO:0021872//forebrain generation of neurons;GO:0045596//negative regulation of cell differentiation;GO:0051657	gi|332205965|ref|NP_001193775.1|/0/1
9765	7097.63	1039.33	1220.67	14.02	16.35	0.221804	Up	0.000197642	0.00641778	ZFYVE16	zinc finger, FYVE domain containing 16	K04679	GO:0005769//early endosome	GO:0022892;GO:0035091//phosphatidylinositol binding;GO:0046914//transition metal ion binding	GO:0006623//protein targeting to vacuole;GO:0006897//endocytosis;GO:0007178//transmembrane receptor protein serine/threonine kinase signaling pathway	gi|40788208|dbj|BAA20764.2|/0/1
23272	8253.56	2944	3461.78	34.18	39.83	0.220703	Up	2.68e-10	4.28e-08	FAM208A	family with sequence similarity 208, member A	K15289;K04613	-	-	-	gi|229462994|sp|Q9UK61.3|F208A_HUMAN/0/1
57542	6477	1118.51	1308.89	16.52	19.25	0.220645	Up	0.000164463	0.00549058	KLHL42	kelch-like family member 42	K10476	-	-	-	gi|55749726|ref|NP_065833.1|/0/1
84188	5292	3598	4218.67	65.23	75.99	0.220274	Up	7.19e-12	1.53e-09	FAR1	fatty acyl CoA reductase 1	K13356	GO:0031224//intrinsic to membrane;GO:0044439	GO:0005488//binding;GO:0016620//oxidoreductase activity, acting on the aldehyde or oxo group of donors, NAD or NADP as acceptor	GO:0006633//fatty acid biosynthetic process;GO:0045017//glycerolipid biosynthetic process	gi|60219501|emb|CAI56762.1|/0/1
51012	2578.05	1473.45	1725.71	55.21	64.29	0.219665	Up	1.34e-05	0.000683052	SLMO2	slowmo homolog 2 (Drosophila)	-	GO:0043231//intracellular membrane-bounded organelle	-	-	gi|4929683|gb|AAD34102.1|AF151865_1/5.47088e-108/1
11228	5226.37	1756.04	2106.57	33.02	38.45	0.219643	Up	3.37e-08	3.98e-06	RASSF8	Ras association (RalGDS/AF-6) domain family (N-terminal) member 8	K09855	-	-	GO:0023052//signaling	gi|258613929|ref|NP_001158218.1|/0/1
55196	6246	3308.67	3877	50.76	59.09	0.219222	Up	5.38e-11	9.92e-09	KIAA1551	KIAA1551	K18040;K08867;K17582;K03099	-	-	-	gi|256773222|ref|NP_060639.3|/0/1
663	2533	892.33	1046.67	34.04	39.61	0.218634	Up	0.000630452	0.0153343	BNIP2	BCL2/adenovirus E1B 19kDa interacting protein 2	K18448	-	-	-	gi|168480080|ref|NP_004321.2|/0/1
127933	8344.78	3041.93	3546.36	34.75	40.43	0.218413	Up	1.23e-09	1.83e-07	UHMK1	U2AF homology motif (UHM) kinase 1	K08877	GO:0030425//dendrite;GO:0030529//ribonucleoprotein complex;GO:0043231//intracellular membrane-bounded organelle	GO:0003676//nucleic acid binding;GO:0004672//protein kinase activity;GO:0032559	GO:0006446//regulation of translational initiation;GO:0006468//protein phosphorylation;GO:0022402//cell cycle process;GO:0030030//cell projection organization;GO:0033157//regulation of intracellular protein transport	gi|296179412|ref|NP_001171692.1|/1.11188e-171/1
4085	1453	942.67	1105	63.43	73.79	0.21826	Up	0.000430694	0.0114747	MAD2L1	MAD2 mitotic arrest deficient-like 1 (yeast)	K02537	GO:0000776//kinetochore;GO:0000922//spindle pole;GO:0005635//nuclear envelope;GO:0044444//cytoplasmic part	GO:0042802//identical protein binding	GO:0000819//sister chromatid segregation;GO:0006915//apoptotic process;GO:0007094//mitotic spindle assembly checkpoint;GO:0032435//negative regulation of proteasomal ubiquitin-dependent protein catabolic process;GO:0051439//regulation of ubiquitin-protein ligase activity involved in mitotic cell cycle	gi|297674241|ref|XP_002815141.1|/2.22274e-134/1
54822	10404	1140.6	1333.58	10.49	12.19	0.216683	Up	0.000150174	0.00513077	TRPM7	transient receptor potential cation channel, subfamily M, member 7	K04982	GO:0031224//intrinsic to membrane;GO:0031252//cell leading edge	GO:0004672//protein kinase activity;GO:0004871//signal transducer activity;GO:0005261//cation channel activity;GO:0008092//cytoskeletal protein binding;GO:0032559;GO:0043169//cation binding	GO:0006468//protein phosphorylation;GO:0006810//transport;GO:0007160//cell-matrix adhesion;GO:0030036//actin cytoskeleton organization	gi|148612863|ref|NP_060142.3|/0/1
55671	3894	720.33	842.67	17.79	20.67	0.216472	Up	0.00257208	0.0442967	SMEK1	SMEK homolog 1, suppressor of mek1 (Dictyostelium)	K17491	GO:0015630//microtubule cytoskeleton;GO:0043231//intracellular membrane-bounded organelle	-	-	gi|24899184|dbj|BAC23106.1|/0/1
55605	6538.28	963.67	1130	14.15	16.44	0.216408	Up	0.00036073	0.0100035	KIF21A	kinesin family member 21A	K10395	GO:0015630//microtubule cytoskeleton	GO:0003774//motor activity;GO:0032559	GO:0007017//microtubule-based process	gi|38569484|ref|NP_060111.2|/0/1
84955	3965	1028	1202.67	24.92	28.94	0.215761	Up	0.000319602	0.00908856	NUDCD1	NudC domain containing 1	-	-	-	-	gi|189571679|ref|NP_001121683.1|/0/1
81611	3419.23	1755.67	2031	48.91	56.78	0.215253	Up	1.22e-05	0.000643908	ANP32E	acidic (leucine-rich) nuclear phosphoprotein 32 family, member E	K18648	GO:0031410//cytoplasmic vesicle;GO:0043231//intracellular membrane-bounded organelle	GO:0004857//enzyme inhibitor activity	-	gi|397492969|ref|XP_003817388.1|/7.35028e-74/1
90268	7896	860.94	1004.17	10.42	12.09	0.214459	Up	0.00112721	0.0240319	OTULIN	family with sequence similarity 105, member B	K18343	-	-	-	gi|115334675|ref|NP_612357.4|/0/1
2790	1267.77	1333	1556	103.11	119.58	0.213792	Up	5.09e-05	0.00206615	GNG10	guanine nucleotide binding protein (G protein), gamma 10	K04545	GO:0031234//extrinsic to internal side of plasma membrane	GO:0017111//nucleoside-triphosphatase activity;GO:0060089	GO:0007166//cell surface receptor signaling pathway;GO:0007267//cell-cell signaling;GO:0009207;GO:0015980//energy derivation by oxidation of organic compounds;GO:0033762//response to glucagon stimulus	gi|471363331|ref|XP_004372223.1|/5.94551e-24/1
60496	2880	1075.33	1257.67	36.09	41.84	0.213284	Up	0.000232178	0.00719487	AASDHPPT	aminoadipate-semialdehyde dehydrogenase-phosphopantetheinyl transferase	K06133	GO:0044444//cytoplasmic part	GO:0016780//phosphotransferase activity, for other substituted phosphate groups;GO:0046872//metal ion binding	GO:0006575//cellular modified amino acid metabolic process;GO:0006766//vitamin metabolic process;GO:0009058//biosynthetic process	gi|402895120|ref|XP_003910682.1|/0/1
9778	7791.41	997	1163	12.25	14.2	0.213109	Up	0.000488062	0.0126656	KIAA0232	KIAA0232	-	-	GO:0032559	-	gi|20521850|dbj|BAA13221.3|/0/1
400322	6075	1135.32	1318.21	17.88	20.72	0.212677	Up	0.000312382	0.00893676	HERC2P2	hect domain and RLD 2 pseudogene 2	K10595	GO:0000152//nuclear ubiquitin ligase complex;GO:0019866//organelle inner membrane	GO:0005506//iron ion binding;GO:0019787//small conjugating protein ligase activity;GO:0030695//GTPase regulator activity	GO:0006259//DNA metabolic process;GO:0007088//regulation of mitosis;GO:0015031//protein transport;GO:0016567//protein ubiquitination;GO:0048232//male gamete generation	gi|6683697|dbj|BAA20846.2|/0/1
3930	3836.57	913.33	1064.33	22.91	26.54	0.212191	Up	0.000916216	0.0205483	LBR	lamin B receptor	K19532	GO:0031229	GO:0003676//nucleic acid binding;GO:0004871//signal transducer activity;GO:0016628//oxidoreductase activity, acting on the CH-CH group of donors, NAD or NADP as acceptor;GO:0019904//protein domain specific binding	GO:0008203//cholesterol metabolic process	gi|62088608|dbj|BAD92751.1|/0/1
55854	2149	1450.33	1696	65.44	75.79	0.211835	Up	1.83e-05	0.000883678	ZC3H15	zinc finger CCCH-type containing 15	-	GO:0016020//membrane;GO:0031981//nuclear lumen	GO:0046914//transition metal ion binding	GO:0007166//cell surface receptor signaling pathway	gi|6841256|gb|AAF28981.1|AF161421_1/0/1
84056	7543.79	851.13	991.95	10.82	12.53	0.211686	Up	0.00145388	0.0288588	KATNAL1	katanin p60 subunit A-like 1	K07767	GO:0015630//microtubule cytoskeleton	GO:0032559;GO:0042623//ATPase activity, coupled	GO:0000087//M phase of mitotic cell cycle	gi|14149767|ref|NP_115492.1|/0/1
5756	3065.77	4122.33	4803.67	129.71	150.08	0.210442	Up	1.95e-12	4.46e-10	TWF1	twinfilin, actin-binding protein, homolog 1 (Drosophila)	K08870	GO:0005856//cytoskeleton	GO:0004672//protein kinase activity;GO:0008092//cytoskeletal protein binding	GO:0006464//cellular protein modification process	gi|54673670|gb|AAH43148.2|/0/1
3845	5320.2	2434.76	2834.89	43.9	50.78	0.210039	Up	7.45e-08	7.78e-06	KRAS	v-Ki-ras2 Kirsten rat sarcoma viral oncogene homolog	K07827	GO:0005626//insoluble fraction;GO:0043231//intracellular membrane-bounded organelle;GO:0044425//membrane part	GO:0017111//nucleoside-triphosphatase activity;GO:0019904//protein domain specific binding;GO:0032561//guanyl ribonucleotide binding	GO:0000165//MAPK cascade;GO:0002376//immune system process;GO:0006935//chemotaxis;GO:0007010//cytoskeleton organization;GO:0007169//transmembrane receptor protein tyrosine kinase signaling pathway;GO:0007599//hemostasis;GO:0007632//visual behavior;GO:0008283//cell proliferation;GO:0009207;GO:0016601//Rac protein signal transduction;GO:0031960//response to corticosteroid stimulus;GO:0032770//posit…	gi|395744076|ref|XP_003778042.1|/3.98678e-100/1
80143	5505.63	1149.94	1336.67	19.99	23.12	0.209863	Up	0.000251578	0.00759774	SIKE1	suppressor of IKBKE 1	K12656	GO:0044444//cytoplasmic part	GO:0005488//binding	-	gi|395842150|ref|XP_003793882.1|/3.76301e-98/1
8545	4530.51	2470.67	2873.33	52.38	60.55	0.209111	Up	7.4e-08	7.81e-06	CGGBP1	CGG triplet repeat binding protein 1	-	GO:0043231//intracellular membrane-bounded organelle	GO:0043566//structure-specific DNA binding	GO:0010467//gene expression	gi|358410130|ref|XP_003581722.1|/9.63282e-93/1
10513	6468	784.11	911.54	11.62	13.43	0.208849	Up	0.0026165	0.0449801	APPBP2	amyloid beta precursor protein (cytoplasmic tail) binding protein 2	K19360	GO:0012506//vesicle membrane;GO:0015630//microtubule cytoskeleton;GO:0043231//intracellular membrane-bounded organelle	GO:0003774//motor activity;GO:0015631//tubulin binding	GO:0015031//protein transport	gi|1504036|dbj|BAA13217.1|/0/1
892	2269.33	1059.33	1240	45.33	52.39	0.208825	Up	0.000226108	0.00707603	CCNC	cyclin C	K15161	GO:0031981//nuclear lumen	GO:0005488//binding	GO:0009987//cellular process;GO:0010467//gene expression	gi|343197361|pdb|3RGF|B/3.41526e-145/1
26054	6634.54	1378.67	1605.67	19.91	23	0.208141	Up	4.97e-05	0.00203796	SENP6	SUMO1/sentrin specific peptidase 6	K08595	GO:0031981//nuclear lumen	GO:0070011//peptidase activity, acting on L-amino acid peptides	GO:0019538//protein metabolic process	gi|156105703|ref|NP_001093879.1|/0/1
6683	5211.35	880.71	1020.9	16.2	18.71	0.207816	Up	0.00173467	0.0332511	SPAST	spastin	K13254	GO:0015630//microtubule cytoskeleton;GO:0031224//intrinsic to membrane;GO:0043231//intracellular membrane-bounded organelle;GO:0044444//cytoplasmic part	GO:0015631//tubulin binding;GO:0032559;GO:0042623//ATPase activity, coupled	GO:0000226//microtubule cytoskeleton organization;GO:0000920//cytokinetic cell separation;GO:0009207;GO:0048193//Golgi vesicle transport;GO:0048731;GO:0048869//cellular developmental process;GO:0051259//protein oligomerization	gi|40806170|ref|NP_955468.1|/0/1
2673	8651.28	1855.94	2157.57	20.53	23.69	0.206545	Up	3.27e-06	0.000220951	GFPT1	glutamine--fructose-6-phosphate transaminase 1	K00820	GO:0000267//cell fraction;GO:0044444//cytoplasmic part	GO:0008483//transaminase activity;GO:0030246//carbohydrate binding;GO:0031406//carboxylic acid binding	GO:0005979//regulation of glycogen biosynthetic process;GO:0006000//fructose metabolic process;GO:0006045//N-acetylglucosamine biosynthetic process;GO:0006487//protein N-linked glycosylation;GO:0009064//glutamine family amino acid metabolic process;GO:0032868//response to insulin stimulus;GO:0034285;GO:0051260//protein homooligomerization	gi|347659028|ref|NP_001231639.1|/0/1
60559	4596	1581.94	1835.3	33.05	38.13	0.206276	Up	2.24e-05	0.00103389	SPCS3	signal peptidase complex subunit 3 homolog (S. cerevisiae)	K12948	GO:0031090//organelle membrane;GO:0031224//intrinsic to membrane;GO:0042598;GO:0043231//intracellular membrane-bounded organelle;GO:0043234//protein complex	GO:0016787//hydrolase activity	GO:0015980//energy derivation by oxidation of organic compounds;GO:0030073//insulin secretion;GO:0051605	gi|11345462|ref|NP_068747.1|/3.41077e-98/1
2152	2383.76	7350.14	8507.39	297.85	343.59	0.206102	Up	3.23e-19	1.43e-16	F3	coagulation factor III (thromboplastin, tissue factor)	K03901	GO:0009897//external side of plasma membrane;GO:0031224//intrinsic to membrane;GO:0044421//extracellular region part;GO:0044424//intracellular part	GO:0008289//lipid binding;GO:0019899//enzyme binding	GO:0001935//endothelial cell proliferation;GO:0002237//response to molecule of bacterial origin;GO:0002526//acute inflammatory response;GO:0007599//hemostasis;GO:0009628//response to abiotic stimulus;GO:0010740//positive regulation of intracellular protein kinase cascade;GO:0014909//smooth muscle cell migration;GO:0034614//cellular response to reactive oxygen species;GO:0043066//negative regulati…	gi|339504|gb|AAA61151.1|/9.5051e-147/1
329	3632.52	1942.18	2261.72	51.58	59.5	0.206078	Up	1.56e-06	0.000120577	BIRC2	baculoviral IAP repeat containing 2	K16060	GO:0005887//integral to plasma membrane;GO:0044444//cytoplasmic part	GO:0005515//protein binding;GO:0019787//small conjugating protein ligase activity;GO:0046914//transition metal ion binding	GO:0006511//ubiquitin-dependent protein catabolic process;GO:0006915//apoptotic process;GO:0007249//I-kappaB kinase/NF-kappaB cascade;GO:0016567//protein ubiquitination;GO:0048513//organ development	gi|4502141|ref|NP_001157.1|/0/1
134553	5045.57	973.11	1120.05	18.35	21.16	0.20556	Up	0.00175049	0.033453	C5orf24	chromosome 5 open reading frame 24	K12581;K02927;K15289;K15696;K17985	-	-	-	gi|332234501|ref|XP_003266445.1|/2.5139e-107/1
5921	3992.52	946	1094.33	22.73	26.21	0.20552	Up	0.00140145	0.0280823	RASA1	RAS p21 protein activator (GTPase activating protein) 1	K04352	GO:0016020//membrane;GO:0031252//cell leading edge;GO:0044444//cytoplasmic part	GO:0005083//small GTPase regulator activity;GO:0008047//enzyme activator activity;GO:0008200//ion channel inhibitor activity;GO:0019899//enzyme binding	GO:0001952//regulation of cell-matrix adhesion;GO:0007275//multicellular organismal development;GO:0008064//regulation of actin polymerization or depolymerization;GO:0009966//regulation of signal transduction;GO:0019219;GO:0030154//cell differentiation;GO:0045767	gi|12545406|ref|NP_072179.1|/0/1
7072	4644.2	1040.67	1206.33	21.51	24.8	0.205333	Up	0.000634592	0.0153759	TIA1	TIA1 cytotoxic granule-associated RNA binding protein	K13201	GO:0043231//intracellular membrane-bounded organelle	GO:0003729//mRNA binding	GO:0006412//translation;GO:0010558;GO:0012502//induction of programmed cell death;GO:0043484//regulation of RNA splicing	gi|188219593|ref|NP_071320.2|/0/1
6498	7196.07	788.07	915.76	10.49	12.09	0.2048	Up	0.00268132	0.0458455	SKIL	SKI-like oncogene	K18499	GO:0016604//nuclear body	GO:0003676//nucleic acid binding;GO:0003712//transcription cofactor activity;GO:0005515//protein binding;GO:0030528//transcription regulator activity	GO:0000122//negative regulation of transcription from RNA polymerase II promoter;GO:0001776//leukocyte homeostasis;GO:0001824//blastocyst development;GO:0006915//apoptotic process;GO:0007179//transforming growth factor beta receptor signaling pathway;GO:0010033//response to organic substance;GO:0014706//striated muscle tissue development;GO:0022402//cell cycle process;GO:0031346//positive regulat…	gi|223029420|ref|NP_001138569.1|/0/1
91775	8690.69	925.06	1069.85	10.17	11.72	0.204653	Up	0.00167082	0.0322222	NXPE3	neurexophilin and PC-esterase domain family, member 3	K11447;K17985	-	-	-	gi|21450781|ref|NP_659474.1|/0/1
23429	4678	1301	1509.33	26.73	30.8	0.204471	Up	0.000129453	0.00453708	RYBP	RING1 and YY1 binding protein	K11469	GO:0031981//nuclear lumen	GO:0003676//nucleic acid binding;GO:0003712//transcription cofactor activity	GO:0006357//regulation of transcription from RNA polymerase II promoter;GO:0032501//multicellular organismal process	gi|112363092|ref|NP_036366.3|/1.74181e-65/1
7572	6311	1703	1975	25.85	29.77	0.203695	Up	1.21e-05	0.000642498	ZNF24	zinc finger protein 24	K09230	GO:0043231//intracellular membrane-bounded organelle	GO:0001071//nucleic acid binding transcription factor activity;GO:0003677//DNA binding;GO:0030528//transcription regulator activity;GO:0046914//transition metal ion binding	GO:0006351//transcription, DNA-dependent;GO:0008366//axon ensheathment	gi|190610012|ref|NP_008896.2|/0/1
26127	1714.37	886.05	1072.79	52.51	60.44	0.202911	Up	3.72e-05	0.00159198	FGFR1OP2	FGFR1 oncogene partner 2	K12656	GO:0044424//intracellular part	-	GO:0006950//response to stress	gi|288541323|ref|NP_001165359.1|/6.71746e-91/1
54832	13525.2	974.64	1130.61	6.89	7.93	0.202817	Up	0.000908708	0.020404	VPS13C	vacuolar protein sorting 13 homolog C (S. cerevisiae)	K19525	-	-	GO:0033036	gi|66347845|ref|NP_001018098.1|/0/1
55814	11097	1117.67	1296.33	9.63	11.08	0.20235	Up	0.000378586	0.0104378	BDP1	B double prime 1, subunit of RNA polymerase III transcription initiation factor IIIB	K15198	GO:0031981//nuclear lumen	GO:0003676//nucleic acid binding	GO:0006351//transcription, DNA-dependent	gi|109637791|ref|NP_060899.2|/0/1
26019	5225.99	984.67	1144	18.1	20.82	0.20198	Up	0.00071325	0.016915	UPF2	UPF2 regulator of nonsense transcripts homolog (yeast)	K14327	GO:0043231//intracellular membrane-bounded organelle;GO:0044444//cytoplasmic part	GO:0003676//nucleic acid binding;GO:0005515//protein binding	GO:0000956//nuclear-transcribed mRNA catabolic process;GO:0006405//RNA export from nucleus	gi|11693132|ref|NP_056357.1|/0/1
6093	6650	1986.99	2307.4	28.67	32.97	0.201612	Up	1.75e-06	0.000131261	ROCK1	Rho-associated, coiled-coil containing protein kinase 1	K04514	GO:0005813//centrosome;GO:0012505//endomembrane system;GO:0043231//intracellular membrane-bounded organelle	GO:0004672//protein kinase activity;GO:0017048//Rho GTPase binding;GO:0032559;GO:0043169//cation binding	GO:0002376//immune system process;GO:0006464//cellular protein modification process;GO:0006935//chemotaxis;GO:0007010//cytoskeleton organization;GO:0007159//leukocyte cell-cell adhesion;GO:0007265//Ras protein signal transduction;GO:0022406//membrane docking;GO:0030031//cell projection assembly;GO:0043066//negative regulation of apoptotic process	gi|4885583|ref|NP_005397.1|/0/1
375743	10057	1995.33	2307.33	18.98	21.82	0.201171	Up	3.52e-06	0.000231356	PTAR1	protein prenyltransferase alpha subunit repeat containing 1	K14137	-	GO:0004659//prenyltransferase activity	GO:0006497//protein lipidation	gi|31565526|gb|AAH53622.1|/0/1
55312	2707	1211.37	1401.9	43.15	49.6	0.20098	Up	0.000289384	0.00845714	RFK	riboflavin kinase	K00861	GO:0044444//cytoplasmic part	GO:0016301//kinase activity;GO:0032559;GO:0043169//cation binding	GO:0006771//riboflavin metabolic process	gi|344271200|ref|XP_003407429.1|/8.44192e-98/1
84376	14460	2026.9	2341.44	13.38	15.38	0.200977	Up	3.37e-06	0.000224658	HOOK3	hook homolog 3 (Drosophila)	K16536;K3	GO:0005774//vacuolar membrane;GO:0005813//centrosome;GO:0043234//protein complex;GO:0044431//Golgi apparatus part	GO:0015631//tubulin binding	GO:0000226//microtubule cytoskeleton organization;GO:0007033//vacuole organization;GO:0007041//lysosomal transport;GO:0010721//negative regulation of cell development;GO:0016197//endosomal transport;GO:0021846//cell proliferation in forebrain;GO:0033365//protein localization to organelle;GO:0051640//organelle localization	gi|14165274|ref|NP_115786.1|/0/1
55165	2606.23	1503	1741	55.75	64.08	0.200902	Up	4.6e-05	0.00191081	CEP55	centrosomal protein 55kDa	K16456	GO:0005813//centrosome;GO:0032155	-	GO:0000087//M phase of mitotic cell cycle	gi|187608537|ref|NP_060601.3|/0/1
25978	2642.2	885.67	1029	32.46	37.31	0.200899	Up	0.00131947	0.0268359	CHMP2B	charged multivesicular body protein 2B	K12192	GO:0005770//late endosome	GO:0005515//protein binding	GO:0016192//vesicle-mediated transport	gi|332212156|ref|XP_003255186.1|/8.76339e-70/1
10198	3624	851.33	986	22.61	25.98	0.20044	Up	0.00212988	0.03835	MPHOSPH9	M-phase phosphoprotein 9	K16775	GO:0012505//endomembrane system;GO:0043231//intracellular membrane-bounded organelle	-	GO:0000278//mitotic cell cycle	gi|119618798|gb|EAW98392.1|/0/1
131544	10767	1036.33	1201.67	9.22	10.59	0.199864	Up	0.000667872	0.0159785	CRYBG3	beta-gamma crystallin domain containing 3	K16810;K01886	-	-	-	gi|390979647|ref|NP_705833.3|/0/1
9140	4367.88	2878.51	3318.86	63.25	72.64	0.199699	Up	5.12e-08	5.72e-06	ATG12	autophagy related 12	K12399;K08336	GO:0000267//cell fraction;GO:0000407//pre-autophagosomal structure;GO:0005626//insoluble fraction;GO:0032991//macromolecular complex	GO:0005488//binding	GO:0001818//negative regulation of cytokine production;GO:0007033//vacuole organization;GO:0044248//cellular catabolic process	gi|52632420|gb|AAH12266.2|/9.59691e-60/1
54908	2683	3985.33	4619.33	143.53	164.77	0.199101	Up	2.6e-11	5.05e-09	SPDL1	spindle apparatus coiled-coil protein 1	K11498;K09291;K11499	GO:0000777//condensed chromosome kinetochore;GO:0005819//spindle;GO:0043231//intracellular membrane-bounded organelle;GO:0044444//cytoplasmic part	GO:0005488//binding	GO:0000070//mitotic sister chromatid segregation;GO:0034502//protein localization to chromosome;GO:0040001//establishment of mitotic spindle localization	gi|157388975|ref|NP_060255.3|/0/1
79677	5196.43	981.33	1134.33	18.08	20.74	0.198021	Up	0.00118289	0.0249947	SMC6	structural maintenance of chromosomes 6	K17751	GO:0043231//intracellular membrane-bounded organelle;GO:0043232	GO:0032559	GO:0006259//DNA metabolic process	gi|13375848|ref|NP_078900.1|/0/1
7336	1535	1093.33	1265.67	69.61	79.85	0.197998	Up	0.000553134	0.0140285	UBE2V2	ubiquitin-conjugating enzyme E2 variant 2	K10704	GO:0031371//ubiquitin conjugating enzyme complex;GO:0043231//intracellular membrane-bounded organelle	GO:0005488//binding;GO:0016879//ligase activity, forming carbon-nitrogen bonds	GO:0000738//DNA catabolic process, exonucleolytic;GO:0006282//regulation of DNA repair;GO:0006301//postreplication repair;GO:0010975//regulation of neuron projection development;GO:0016567//protein ubiquitination;GO:0031331;GO:0043066//negative regulation of apoptotic process;GO:0044089//positive regulation of cellular component biogenesis	gi|328908769|gb|AEB61052.1|/1.62945e-82/1
9510	4670	2659	3057.67	54.62	62.65	0.197885	Up	2.94e-07	2.85e-05	ADAMTS1	ADAM metallopeptidase with thrombospondin type 1 motif, 1	K08617	GO:0005578//proteinaceous extracellular matrix;GO:0031982//vesicle	GO:0004175//endopeptidase activity;GO:0005539//glycosaminoglycan binding;GO:0046914//transition metal ion binding	GO:0007166//cell surface receptor signaling pathway;GO:0008283//cell proliferation;GO:0019538//protein metabolic process;GO:0022602//ovulation cycle process;GO:0060343	gi|7243073|dbj|BAA92584.1|/0/1
51727	2953.43	2906.67	3364.33	95.06	109.03	0.197815	Up	1.69e-08	2.1e-06	CMPK1	cytidine monophosphate (UMP-CMP) kinase 1, cytosolic	K13800	GO:0043231//intracellular membrane-bounded organelle;GO:0044444//cytoplasmic part	GO:0000166//nucleotide binding;GO:0016776//phosphotransferase activity, phosphate group as acceptor;GO:0019201//nucleotide kinase activity;GO:0019206//nucleoside kinase activity;GO:0032559	GO:0006221//pyrimidine nucleotide biosynthetic process;GO:0009123	gi|7706497|ref|NP_057392.1|/5.94183e-16/1
8087	8555.62	2353.67	2725.67	26.34	30.21	0.197771	Up	3.56e-07	3.31e-05	FXR1	fragile X mental retardation, autosomal homolog 1	K15516	GO:0030529//ribonucleoprotein complex;GO:0031981//nuclear lumen	GO:0003676//nucleic acid binding	GO:0012501//programmed cell death;GO:0048513//organ development;GO:0048869//cellular developmental process	gi|426343008|ref|XP_004038113.1|/0/1
10640	8522	1076.67	1244	12.11	13.88	0.196809	Up	0.000673538	0.0160937	EXOC5	exocyst complex component 5	K04445;K15071	GO:0044444//cytoplasmic part	GO:0005515//protein binding	GO:0022406//membrane docking;GO:0048193//Golgi vesicle transport	gi|5730037|ref|NP_006535.1|/0/1
85465	8143	1716.66	1982.14	20.19	23.13	0.196124	Up	2.01e-05	0.0009475	EPT1	ethanolaminephosphotransferase 1 (CDP-ethanolamine-specific)	K00993	GO:0031224//intrinsic to membrane	GO:0017169//CDP-alcohol phosphatidyltransferase activity;GO:0043169//cation binding	GO:0006644//phospholipid metabolic process	gi|12697993|dbj|BAB21815.1|/0/1
55206	10979.5	1515.16	1747.3	13.19	15.11	0.196059	Up	7.55e-05	0.00287481	SBNO1	strawberry notch homolog 1 (Drosophila)	K12581;K07560;K18047	-	GO:0003676//nucleic acid binding;GO:0003824//catalytic activity;GO:0032559	-	gi|426374569|ref|XP_004054143.1|/0/1
1656	6203.6	1428.67	1650	22.1	25.31	0.195661	Up	9.6e-05	0.00355324	DDX6	DEAD (Asp-Glu-Ala-Asp) box helicase 6	K12614	GO:0031332;GO:0044444//cytoplasmic part	GO:0003676//nucleic acid binding;GO:0004386//helicase activity;GO:0032559;GO:0042623//ATPase activity, coupled	GO:0000291//nuclear-transcribed mRNA catabolic process, exonucleolytic;GO:0009207	gi|431908451|gb|ELK12047.1|/0/1
6654	8331	1345	1549	15.45	17.69	0.195327	Up	0.000220618	0.00695002	SOS1	son of sevenless homolog 1 (Drosophila)	K03099	GO:0044444//cytoplasmic part	GO:0003676//nucleic acid binding;GO:0005088//Ras guanyl-nucleotide exchange factor activity;GO:0005099//Ras GTPase activator activity	GO:0002376//immune system process;GO:0006917//induction of apoptosis;GO:0006935//chemotaxis;GO:0007169//transmembrane receptor protein tyrosine kinase signaling pathway;GO:0007266//Rho protein signal transduction;GO:0007599//hemostasis;GO:0009966//regulation of signal transduction	gi|119620755|gb|EAX00350.1|/0/1
830	2373	916.67	1056.67	37.39	42.81	0.195295	Up	0.00212986	0.038386	CAPZA2	capping protein (actin filament) muscle Z-line, alpha 2	K10364	GO:0015629//actin cytoskeleton;GO:0044444//cytoplasmic part	GO:0008092//cytoskeletal protein binding	GO:0006952//defense response;GO:0007599//hemostasis;GO:0030835//negative regulation of actin filament depolymerization;GO:0065003	gi|426227627|ref|XP_004007919.1|/1.70978e-156/1
23312	10583.2	820	960	7.52	8.61	0.195281	Up	0.00118909	0.025042	DMXL2	Dmx-like 2	K16482	GO:0008021//synaptic vesicle;GO:0044459//plasma membrane part	GO:0005083//small GTPase regulator activity	-	gi|291621660|ref|NP_001167588.1|/0/1
9585	6319	1219	1408.33	18.49	21.16	0.194594	Up	0.00032542	0.00921264	KIF20B	kinesin family member 20B	K10402	GO:0005815//microtubule organizing center;GO:0031981//nuclear lumen	GO:0003774//motor activity;GO:0019904//protein domain specific binding;GO:0032559	GO:0007017//microtubule-based process;GO:0007067//mitosis;GO:0009207	gi|46049114|ref|NP_057279.2|/0/1
23063	6302	1690.33	1949.67	25.71	29.42	0.194468	Up	2.87e-05	0.001275	WAPAL	wings apart-like homolog (Drosophila)	K10615	GO:0000794//condensed nuclear chromosome;GO:0044427//chromosomal part	GO:0005488//binding	GO:0000087//M phase of mitotic cell cycle;GO:0006260//DNA replication;GO:0007063//regulation of sister chromatid cohesion;GO:0034502//protein localization to chromosome;GO:0035561//regulation of chromatin binding;GO:0042221//response to chemical stimulus;GO:0051704	gi|119600740|gb|EAW80334.1|/0/1
116064	7683	2096.54	2410.48	26.12	29.87	0.193542	Up	5.22e-06	0.000320844	LRRC58	leucine rich repeat containing 58	K12581;K11447	-	-	-	gi|410037395|ref|XP_516671.3|/8.28617e-161/1
148534	6908.63	1477.57	1700.26	20.49	23.43	0.193437	Up	0.000116304	0.00415283	TMEM56	transmembrane protein 56	K12581;K15696;K17985	GO:0031224//intrinsic to membrane	-	-	gi|22749023|ref|NP_689700.1|/2.6588e-142/1
51809	4339	965	1112.33	21.37	24.43	0.193067	Up	0.00167636	0.0322636	GALNT7	UDP-N-acetyl-alpha-D-galactosamine:polypeptide N-acetylgalactosaminyltransferase 7 (GalNAc-T7)	K00710	GO:0012505//endomembrane system;GO:0031224//intrinsic to membrane;GO:0043231//intracellular membrane-bounded organelle	GO:0008376//acetylgalactosaminyltransferase activity;GO:0030246//carbohydrate binding	GO:0006486//protein glycosylation	gi|157502212|ref|NP_059119.2|/0/1
55754	4541.22	2356	2713.33	49.86	56.99	0.192826	Up	1.03e-06	8.43e-05	TMEM30A	transmembrane protein 30A	-	GO:0031224//intrinsic to membrane	-	-	gi|114608156|ref|XP_001143732.1|/0/1
25909	8643	2206.79	2538.19	24.43	27.92	0.192645	Up	2.66e-06	0.000188833	AHCTF1	AT hook containing transcription factor 1	K11499;K11657	-	-	-	gi|262359929|ref|NP_056261.4|/0/1
9295	2808.82	1532	1763	52.63	60.13	0.1922	Up	8.86e-05	0.00332041	SRSF11	serine/arginine-rich splicing factor 11	K12899	GO:0031981//nuclear lumen	GO:0003676//nucleic acid binding	GO:0000377;GO:0006353//DNA-dependent transcription, termination;GO:0006397//mRNA processing;GO:0006405//RNA export from nucleus	gi|301780904|ref|XP_002925870.1|/8.21683e-81/1
10725	12013.8	1300.36	1580.67	10.95	12.51	0.192151	Up	3.02e-07	2.91e-05	NFAT5	nuclear factor of activated T-cells 5, tonicity-responsive	K17335	GO:0043231//intracellular membrane-bounded organelle	GO:0001071//nucleic acid binding transcription factor activity;GO:0003676//nucleic acid binding;GO:0030528//transcription regulator activity	GO:0003008;GO:0006351//transcription, DNA-dependent;GO:0023052//signaling	gi|40788375|dbj|BAA74850.2|/0/1
80205	11479	1226.33	1409.67	10.22	11.67	0.191409	Up	0.000517724	0.0133442	CHD9	chromodomain helicase DNA binding protein 9	K14438	GO:0031981//nuclear lumen;GO:0044427//chromosomal part	GO:0003676//nucleic acid binding;GO:0017111//nucleoside-triphosphatase activity;GO:0032559	GO:0006325//chromatin organization;GO:0006629//lipid metabolic process	gi|33641444|gb|AAQ24287.1|/0/1
3320	3367.07	33084	38092	946.55	1080.5	0.190948	Up	1.01e-74	6.37e-71	HSP90AA1	heat shock protein 90kDa alpha (cytosolic), class A member 1	K04079	GO:0016020//membrane;GO:0048770	GO:0019904//protein domain specific binding;GO:0030234//enzyme regulator activity;GO:0032559;GO:0042802//identical protein binding	GO:0006457//protein folding;GO:0006612//protein targeting to membrane;GO:0006807//nitrogen compound metabolic process;GO:0006935//chemotaxis;GO:0006950//response to stress;GO:0022402//cell cycle process;GO:0023052//signaling;GO:0031328//positive regulation of cellular biosynthetic process;GO:0032768;GO:0051131//chaperone-mediated protein complex assembly	gi|83699649|gb|ABC40730.1|/0/1
8905	2320.15	1081.81	1244.77	45.17	51.56	0.190887	Up	0.000993102	0.0218092	AP1S2	adaptor-related protein complex 1, sigma 2 subunit	K12394	GO:0005764//lysosome;GO:0012506//vesicle membrane;GO:0030117//membrane coat	GO:0022892	GO:0015031//protein transport;GO:0048193//Golgi vesicle transport;GO:0050688//regulation of defense response to virus	gi|426395279|ref|XP_004063902.1|/3.1254e-104/1
10728	1932	7841.33	9017.67	394.19	449.85	0.190553	Up	1.12e-18	4.62e-16	PTGES3	prostaglandin E synthase 3 (cytosolic)	K15730	GO:0030529//ribonucleoprotein complex;GO:0044427//chromosomal part;GO:0044444//cytoplasmic part	GO:0003964//RNA-directed DNA polymerase activity;GO:0005515//protein binding;GO:0016860//intramolecular oxidoreductase activity	GO:0005977//glycogen metabolic process;GO:0006259//DNA metabolic process;GO:0006693//prostaglandin metabolic process;GO:0008544//epidermis development;GO:0009058//biosynthetic process;GO:0031958;GO:0042026//protein refolding	gi|148692593|gb|EDL24540.1|/1.822e-106/1
2247	6774	3013.06	3462.3	42.65	48.67	0.190487	Up	5.51e-08	6.12e-06	FGF2	fibroblast growth factor 2 (basic)	K16338;K06816;K05093;K05095;K18497;K05094;K04362	GO:0043231//intracellular membrane-bounded organelle;GO:0044421//extracellular region part	GO:0003713//transcription coactivator activity;GO:0005262//calcium channel activity;GO:0005539//glycosaminoglycan binding;GO:0019838//growth factor binding;GO:0070851//growth factor receptor binding	GO:0001708//cell fate specification;GO:0001932//regulation of protein phosphorylation;GO:0002040//sprouting angiogenesis;GO:0003156//regulation of organ formation;GO:0006694//steroid biosynthetic process;GO:0007049//cell cycle;GO:0007169//transmembrane receptor protein tyrosine kinase signaling pathway;GO:0007264//small GTPase mediated signal transduction;GO:0007267//cell-cell signaling;GO:000828…	gi|441618414|ref|XP_003271404.2|/4.50475e-86/1
9263	3949	1166.67	1339	28.4	32.4	0.190103	Up	0.000764808	0.0179583	STK17A	serine/threonine kinase 17a	K08804	GO:0043231//intracellular membrane-bounded organelle	GO:0004672//protein kinase activity;GO:0032559	GO:0006464//cellular protein modification process;GO:0012502//induction of programmed cell death;GO:0035556//intracellular signal transduction	gi|109255245|ref|NP_004751.2|/0/1
9039	2120.96	1312	1509.33	60	68.45	0.190088	Up	0.000303492	0.00877494	UBA3	ubiquitin-like modifier activating enzyme 3	K10686	GO:0043231//intracellular membrane-bounded organelle	GO:0005102//receptor binding;GO:0008641//small protein activating enzyme activity;GO:0016879//ligase activity, forming carbon-nitrogen bonds;GO:0030528//transcription regulator activity;GO:0032559;GO:0046983//protein dimerization activity	GO:0000278//mitotic cell cycle;GO:0006355//regulation of transcription, DNA-dependent;GO:0032446//protein modification by small protein conjugation	gi|38045944|ref|NP_937838.1|/0/1
85459	8044	1111.67	1277	13.24	15.1	0.189645	Up	0.000940368	0.0209909	KIAA1731	KIAA1731	-	-	-	-	gi|160420295|ref|NP_203753.1|/0/1
5937	4302.16	1408.12	1616.94	31.47	35.89	0.189605	Up	0.000231184	0.00717577	RBMS1	RNA binding motif, single stranded interacting protein 1	K13208	GO:0043231//intracellular membrane-bounded organelle	GO:0043566//structure-specific DNA binding	GO:0006259//DNA metabolic process;GO:0010467//gene expression	gi|8400718|ref|NP_058520.1|/0/1
51726	1723	989.67	1136.67	55.85	63.68	0.189283	Up	0.00190512	0.0353415	DNAJB11	DnaJ (Hsp40) homolog, subfamily B, member 11	K09517	GO:0044432//endoplasmic reticulum part	GO:0005515//protein binding	GO:0009451//RNA modification;GO:0044267//cellular protein metabolic process	gi|397470100|ref|XP_003806671.1|/0/1
23064	11016	2376	2731.33	20.62	23.51	0.18923	Up	1.31e-06	0.000102608	SETX	senataxin	K10706	GO:0031981//nuclear lumen	GO:0003676//nucleic acid binding;GO:0004386//helicase activity;GO:0032559	GO:0006281//DNA repair;GO:0010467//gene expression	gi|113722133|ref|NP_055861.3|/0/1
5562	5086.63	2150.84	2460.44	40.56	46.18	0.187211	Up	8.9e-06	0.000491604	PRKAA1	protein kinase, AMP-activated, alpha 1 catalytic subunit	K07198	GO:0044444//cytoplasmic part	GO:0004690//cyclic nucleotide-dependent protein kinase activity;GO:0032559;GO:0043169//cation binding	GO:0000165//MAPK cascade;GO:0006464//cellular protein modification process;GO:0006950//response to stress;GO:0007169//transmembrane receptor protein tyrosine kinase signaling pathway;GO:0010893//positive regulation of steroid biosynthetic process;GO:0019217//regulation of fatty acid metabolic process;GO:0019318//hexose metabolic process;GO:0022402//cell cycle process;GO:0045767;GO:0046317	gi|94557301|ref|NP_006242.5|/0/1
10111	6597	1693	1944.67	24.6	27.99	0.186253	Up	5.07e-05	0.00206319	RAD50	RAD50 homolog (S. cerevisiae)	K10866	GO:0000781//chromosome, telomeric region;GO:0031981//nuclear lumen;GO:0043234//protein complex	GO:0003676//nucleic acid binding;GO:0003678//DNA helicase activity;GO:0004520//endodeoxyribonuclease activity;GO:0004527//exonuclease activity;GO:0005515//protein binding;GO:0032559;GO:0046914//transition metal ion binding	GO:0000018//regulation of DNA recombination;GO:0000725//recombinational repair;GO:0001934//positive regulation of protein phosphorylation;GO:0006278//RNA-dependent DNA replication;GO:0022403;GO:0032392//DNA geometric change;GO:0043549//regulation of kinase activity	gi|19924129|ref|NP_005723.2|/0/1
8562	3061	2272.99	2605.62	71.63	81.5	0.186236	Up	3.46e-06	0.00022901	DENR	density-regulated protein	K02927;K17985	-	GO:0008135//translation factor activity, nucleic acid binding	GO:0006412//translation	gi|441630878|ref|XP_003280755.2|/9.16751e-97/1
23369	6111	1194.8	1364.67	18.73	21.31	0.18618	Up	0.00107987	0.0232839	PUM2	pumilio homolog 2 (Drosophila)	K17943	-	GO:0005488//binding	-	gi|13491168|ref|NP_056132.1|/0/1
23204	2280	2345.67	2683	99.58	113.28	0.185965	Up	3.52e-06	0.000230672	ARL6IP1	ADP-ribosylation factor-like 6 interacting protein 1	-	GO:0031224//intrinsic to membrane;GO:0071256	GO:0005488//binding	GO:0006612//protein targeting to membrane	gi|505098|dbj|BAA06683.1|/6.07213e-111/1
4780	2795.78	1195.33	1361.67	41.14	46.73	0.183807	Up	0.00141775	0.0282599	NFE2L2	nuclear factor (erythroid-derived 2)-like 2	K05638	GO:0005815//microtubule organizing center;GO:0016020//membrane;GO:0043231//intracellular membrane-bounded organelle	GO:0001071//nucleic acid binding transcription factor activity;GO:0003677//DNA binding;GO:0005515//protein binding;GO:0030528//transcription regulator activity	GO:0006355//regulation of transcription, DNA-dependent;GO:0006984//ER-nucleus signaling pathway;GO:2000026//regulation of multicellular organismal development	gi|62087152|dbj|BAD92023.1|/0/1
643155	2895	1020.36	1166.67	33.99	38.6	0.18349	Up	0.00238814	0.0419271	SMIM15	small integral membrane protein 15	-	GO:0031224//intrinsic to membrane	-	-	gi|431918481|gb|ELK17702.1|/4.96449e-28/1
57045	3779	1828.33	2089.67	46.56	52.85	0.182812	Up	4.99e-05	0.00204114	TWSG1	twisted gastrulation homolog 1 (Drosophila)	K01810	GO:0044421//extracellular region part	-	GO:0001654//eye development;GO:0001704//formation of primary germ layer;GO:0007420//brain development;GO:0007431//salivary gland development;GO:0030509//BMP signaling pathway;GO:0045596//negative regulation of cell differentiation;GO:0048534	gi|10190664|ref|NP_065699.1|/1.49239e-136/1
221035	5205	1967.98	2245.16	36.26	41.15	0.182514	Up	3.11e-05	0.00137341	REEP3	receptor accessory protein 3	K17338	GO:0031224//intrinsic to membrane	-	-	gi|47679089|ref|NP_001001330.1|/6.80919e-127/1
114803	7768	1198.54	1370.16	14.77	16.76	0.182352	Up	0.000961318	0.021234	MYSM1	Myb-like, SWIRM and MPN domains 1	K11865	GO:0043231//intracellular membrane-bounded organelle;GO:0043234//protein complex	GO:0003676//nucleic acid binding;GO:0003712//transcription cofactor activity;GO:0005515//protein binding;GO:0016790//thiolester hydrolase activity;GO:0019783//small conjugating protein-specific protease activity;GO:0043169//cation binding	GO:0006355//regulation of transcription, DNA-dependent;GO:0016570//histone modification	gi|148227842|ref|NP_001078956.1|/0/1
5500	4831.33	4444.67	5055.67	87.95	99.78	0.182067	Up	1.12e-09	1.68e-07	PPP1CB	protein phosphatase 1, catalytic subunit, beta isozyme	K06269	GO:0008287//protein serine/threonine phosphatase complex;GO:0035097//histone methyltransferase complex;GO:0044444//cytoplasmic part	GO:0004722//protein serine/threonine phosphatase activity;GO:0043169//cation binding	GO:0005978//glycogen biosynthetic process;GO:0005980//glycogen catabolic process;GO:0006464//cellular protein modification process;GO:0006641//triglyceride metabolic process;GO:0006796//phosphate-containing compound metabolic process	gi|50513466|pdb|1S70|A/0/1
84280	2520	990.33	1132.67	38.01	43.12	0.181978	Up	0.00271478	0.0463342	BTBD10	BTB (POZ) domain containing 10	K10482	GO:0043231//intracellular membrane-bounded organelle	-	-	gi|158258216|dbj|BAF85081.1|/0/1
2181	4303.56	1519.67	1734	33.89	38.44	0.181749	Up	0.00024676	0.00749993	ACSL3	acyl-CoA synthetase long-chain family member 3	K01897	GO:0031224//intrinsic to membrane;GO:0031966//mitochondrial membrane;GO:0042598;GO:0044439	GO:0015645//fatty acid ligase activity;GO:0016408;GO:0032559	GO:0006631//fatty acid metabolic process;GO:0006641//triglyceride metabolic process;GO:0007417//central nervous system development;GO:0010033//response to organic substance;GO:0031667//response to nutrient levels;GO:0035336//long-chain fatty-acyl-CoA metabolic process	gi|42794752|ref|NP_004448.2|/0/1
25957	3191.16	1686	1920	50.71	57.48	0.18079	Up	0.000152324	0.00516705	PNISR	PNN-interacting serine/arginine-rich protein	K13170	-	-	-	gi|18642526|gb|AAL76163.1|AF314184_1/0/1
58517	4303	3392.67	3875.67	75.74	85.82	0.180258	Up	3.57e-08	4.18e-06	RBM25	RNA binding motif protein 25	K12822	GO:0016604//nuclear body	GO:0003723//RNA binding	GO:0000380//alternative mRNA splicing, via spliceosome;GO:0012501//programmed cell death	gi|119601492|gb|EAW81086.1|/3.01255e-152/1
4905	3994.56	1091.6	1247	26.33	29.83	0.180056	Up	0.00170164	0.0326839	NSF	N-ethylmaleimide-sensitive factor	K06027	GO:0044444//cytoplasmic part	GO:0000149//SNARE binding;GO:0004175//endopeptidase activity;GO:0032559;GO:0042623//ATPase activity, coupled;GO:0043169//cation binding	GO:0007267//cell-cell signaling;GO:0009207;GO:0019538//protein metabolic process;GO:0030001//metal ion transport	gi|194389468|dbj|BAG61667.1|/0/1
5718	1785.02	2027.33	2301.33	109.92	124.49	0.179576	Up	5.23e-05	0.00210597	PSMD12	proteasome (prosome, macropain) 26S subunit, non-ATPase, 12	K03035	GO:0022624//proteasome accessory complex	GO:0005488//binding	GO:0006520//cellular amino acid metabolic process;GO:0006915//apoptotic process;GO:0007050//cell cycle arrest;GO:0016070//RNA metabolic process;GO:0030330//DNA damage response, signal transduction by p53 class mediator;GO:0043161//proteasomal ubiquitin-dependent protein catabolic process;GO:0051320//S phase;GO:0051439//regulation of ubiquitin-protein ligase activity involved in mitotic cell cycle	gi|440912680|gb|ELR62232.1|/0/1
3309	3973	9202.44	10486	222.48	251.9	0.179175	Up	5.77e-19	2.44e-16	HSPA5	heat shock 70kDa protein 5 (glucose-regulated protein, 78kDa)	K09490	GO:0031227//intrinsic to endoplasmic reticulum membrane;GO:0042598;GO:0043234//protein complex;GO:0048770	GO:0004869//cysteine-type endopeptidase inhibitor activity;GO:0017111//nucleoside-triphosphatase activity;GO:0019899//enzyme binding;GO:0032559;GO:0043021//ribonucleoprotein complex binding;GO:0046872//metal ion binding	GO:0001775//cell activation;GO:0006887//exocytosis;GO:0007179//transforming growth factor beta receptor signaling pathway;GO:0007599//hemostasis;GO:0009207;GO:0009267//cellular response to starvation;GO:0009790//embryo development;GO:0010466//negative regulation of peptidase activity;GO:0016567//protein ubiquitination;GO:0021577;GO:0021695//cerebellar cortex development;GO:0030968//endoplasmic re…	gi|395824183|ref|XP_003785350.1|/0/1
379025	2497.9	1182.04	1350.83	45.78	51.81	0.178513	Up	0.00116722	0.024691	FLJ31306	uncharacterized LOC379025	K12581;K17776;K11447;K17985	-	-	-	gi|395745948|ref|XP_003778362.1|/8.30165e-37/1
1894	4297.57	2874.06	3255.75	63.87	72.26	0.178059	Up	2.31e-06	0.000166996	ECT2	epithelial cell transforming sequence 2 oncogene	K01634;K10728	GO:0044444//cytoplasmic part	GO:0005088//Ras guanyl-nucleotide exchange factor activity;GO:0005488//binding;GO:0060089	GO:0006917//induction of apoptosis;GO:0007169//transmembrane receptor protein tyrosine kinase signaling pathway;GO:0007249//I-kappaB kinase/NF-kappaB cascade;GO:0007266//Rho protein signal transduction;GO:0009966//regulation of signal transduction	gi|385198079|ref|NP_001245244.1|/0/1
56889	6140	1705.33	1943.67	26.62	30.11	0.177732	Up	0.000127951	0.00450102	TM9SF3	transmembrane 9 superfamily member 3	K17087	GO:0031224//intrinsic to membrane	-	-	gi|60359970|dbj|BAD90204.1|/0/1
55681	3818	1302	1484.33	32.84	37.14	0.17752	Up	0.000803152	0.018674	SCYL2	SCY1-like 2 (S. cerevisiae)	K17541	GO:0030135//coated vesicle;GO:0031090//organelle membrane	GO:0005515//protein binding;GO:0016301//kinase activity;GO:0032559	GO:0002090//regulation of receptor internalization;GO:0006464//cellular protein modification process;GO:0007041//lysosomal transport;GO:0030178//negative regulation of Wnt receptor signaling pathway	gi|47604944|ref|NP_060458.3|/0/1
153830	3422.01	1266.67	1438.33	35.61	40.27	0.177423	Up	0.00131529	0.0267795	RNF145	ring finger protein 145	K15703	GO:0031224//intrinsic to membrane	GO:0046914//transition metal ion binding	-	gi|426350826|ref|XP_004042966.1|/0/1
3658	6367	1478.1	1682.27	22.25	25.16	0.177327	Up	0.000421274	0.0112712	IREB2	iron-responsive element binding protein 2	K01681	GO:0043231//intracellular membrane-bounded organelle;GO:0044444//cytoplasmic part	GO:0003729//mRNA binding;GO:0043169//cation binding;GO:0051536//iron-sulfur cluster binding	GO:0006412//translation;GO:0006779//porphyrin-containing compound biosynthetic process;GO:0006875//cellular metal ion homeostasis;GO:0007275//multicellular organismal development;GO:0022600//digestive system process;GO:0048872//homeostasis of number of cells	gi|41352693|ref|NP_004127.1|/0/1
23347	8672	2300.06	2621.8	25.41	28.73	0.177162	Up	8.66e-06	0.000480917	SMCHD1	structural maintenance of chromosomes flexible hinge domain containing 1	-	GO:0000228//nuclear chromosome	GO:0032559	GO:0006996//organelle organization;GO:0009048//dosage compensation by inactivation of X chromosome	gi|148839305|ref|NP_056110.2|/0/1
139231	7626	1378.33	1566	17.3	19.56	0.177134	Up	0.000763328	0.0179458	FAM199X	family with sequence similarity 199, X-linked	-	-	-	-	gi|58743369|ref|NP_997201.1|/7.16551e-173/1
6596	5119.27	1705.67	1966.67	32.39	36.62	0.177083	Up	2.7e-05	0.00121988	HLTF	helicase-like transcription factor	K15711	GO:0031981//nuclear lumen	GO:0003676//nucleic acid binding;GO:0017111//nucleoside-triphosphatase activity;GO:0030528//transcription regulator activity;GO:0032559;GO:0046914//transition metal ion binding	GO:0006325//chromatin organization;GO:0006355//regulation of transcription, DNA-dependent	gi|21071052|ref|NP_003062.2|/0/1
55075	6879.15	1299.82	1481.29	18.09	20.45	0.176908	Up	0.000792118	0.0184627	UACA	uveal autoantigen with coiled-coil domains and ankyrin repeats	K10352;K17751;K12478	GO:0043231//intracellular membrane-bounded organelle;GO:0043232	-	-	gi|59850762|ref|NP_060473.2|/0/1
57092	2250	2160.33	2457.67	93	105.04	0.175636	Up	2.16e-05	0.00100546	PCNP	PEST proteolytic signal containing nuclear protein	-	GO:0043231//intracellular membrane-bounded organelle	GO:0005488//binding	GO:0006511//ubiquitin-dependent protein catabolic process;GO:0032446//protein modification by small protein conjugation	gi|426341439|ref|XP_004036044.1|/1.10654e-56/1
23478	1429.04	1093.33	1242	74.63	84.29	0.175606	Up	0.00274404	0.0466659	SEC11A	SEC11 homolog A (S. cerevisiae)	K13280	GO:0031090//organelle membrane;GO:0031224//intrinsic to membrane;GO:0042598;GO:0043231//intracellular membrane-bounded organelle	GO:0005488//binding;GO:0016787//hydrolase activity;GO:0070011//peptidase activity, acting on L-amino acid peptides	GO:0015980//energy derivation by oxidation of organic compounds;GO:0030073//insulin secretion;GO:0051605	gi|429836839|ref|NP_001258851.1|/4.60855e-99/1
9575	10498.7	1343	1523	12.21	13.79	0.175559	Up	0.0010969	0.0235709	CLOCK	clock circadian regulator	K02223	GO:0031981//nuclear lumen;GO:0043234//protein complex	GO:0001071//nucleic acid binding transcription factor activity;GO:0003676//nucleic acid binding;GO:0004468//lysine N-acetyltransferase activity;GO:0060089	GO:0006357//regulation of transcription from RNA polymerase II promoter;GO:0009416//response to light stimulus;GO:0023052//signaling;GO:0048511//rhythmic process	gi|40788216|dbj|BAA20792.2|/0/1
10097	3929	6160.67	7001	150.75	170.22	0.175243	Up	1.06e-12	2.55e-10	ACTR2	ARP2 actin-related protein 2 homolog (yeast)	K17260	GO:0015629//actin cytoskeleton	GO:0008092//cytoskeletal protein binding;GO:0032559	GO:0009987//cellular process	gi|53692187|ref|NP_001005386.1|/0/1
10923	3522	2784.33	3171.33	76.16	85.99	0.175135	Up	1.09e-06	8.81e-05	SUB1	SUB1 homolog (S. cerevisiae)	-	GO:0031981//nuclear lumen;GO:0043234//protein complex	GO:0003712//transcription cofactor activity;GO:0043566//structure-specific DNA binding	GO:0006355//regulation of transcription, DNA-dependent	gi|402890988|ref|XP_003908747.1|/5.7624e-50/1
84263	3369.15	1615.37	1828.31	46.05	51.98	0.174755	Up	0.000426926	0.0114063	HSDL2	hydroxysteroid dehydrogenase like 2	K08764;K12405	GO:0042579//microbody	GO:0003824//catalytic activity;GO:0005496//steroid binding	GO:0008152//metabolic process	gi|40254986|ref|NP_115679.2|/0/1
51552	4379	1827.67	2071.67	40.09	45.22	0.173719	Up	0.00014812	0.00508804	RAB14	RAB14, member RAS oncogene family	K07881	GO:0000323//lytic vacuole;GO:0005626//insoluble fraction;GO:0005768//endosome;GO:0005783//endoplasmic reticulum;GO:0005798//Golgi-associated vesicle;GO:0030141//secretory granule;GO:0044459//plasma membrane part	GO:0005515//protein binding;GO:0017111//nucleoside-triphosphatase activity;GO:0032561//guanyl ribonucleotide binding	GO:0001505//regulation of neurotransmitter levels;GO:0006892//post-Golgi vesicle-mediated transport;GO:0008105//asymmetric protein localization;GO:0009207;GO:0035556//intracellular signal transduction;GO:0046903//secretion	gi|440911197|gb|ELR60903.1|/4.79481e-118/1
7525	4685	2521	2866.95	51.69	58.3	0.173611	Up	4.95e-06	0.000306311	YES1	v-yes-1 Yamaguchi sarcoma viral oncogene homolog 1	K05705	GO:0005626//insoluble fraction;GO:0016020//membrane;GO:0044444//cytoplasmic part	GO:0004713//protein tyrosine kinase activity;GO:0032559	GO:0003018;GO:0006468//protein phosphorylation;GO:0007599//hemostasis;GO:0008645//hexose transport;GO:0031294	gi|4885661|ref|NP_005424.1|/0/1
23333	4879	1801.54	2043.93	35.49	40.02	0.173309	Up	0.000150587	0.00513563	DPY19L1	dpy-19-like 1 (C. elegans)	-	GO:0031224//intrinsic to membrane	-	-	gi|148839335|ref|NP_056098.1|/0/1
53981	5072	1123.21	1273.19	21.25	23.96	0.173165	Up	0.00293182	0.0491119	CPSF2	cleavage and polyadenylation specific factor 2, 100kDa	K14402	GO:0005849//mRNA cleavage factor complex	GO:0003676//nucleic acid binding;GO:0003824//catalytic activity	GO:0000377;GO:0006353//DNA-dependent transcription, termination;GO:0006397//mRNA processing;GO:0006405//RNA export from nucleus;GO:0008334//histone mRNA metabolic process	gi|34101288|ref|NP_059133.1|/0/1
54462	7676	1165.29	1322.39	14.53	16.38	0.172901	Up	0.0022361	0.0396981	CCSER2	coiled-coil serine-rich protein 2	K12581;K07560;K11447;K17985;K18047	-	-	-	gi|80861486|ref|NP_061872.2|/0/1
55207	3008	1616.33	1833.33	51.85	58.45	0.172859	Up	0.000333526	0.00938616	ARL8B	ADP-ribosylation factor-like 8B	K07955	GO:0005764//lysosome;GO:0005770//late endosome;GO:0015630//microtubule cytoskeleton;GO:0044430//cytoskeletal part	GO:0015631//tubulin binding;GO:0017111//nucleoside-triphosphatase activity;GO:0032561//guanyl ribonucleotide binding	GO:0000087//M phase of mitotic cell cycle;GO:0009207;GO:0035556//intracellular signal transduction	gi|297285353|ref|XP_002808365.1|/1.1825e-115/1
6745	9874	2102.66	2383.69	20.36	22.95	0.172757	Up	4.63e-05	0.00191851	SSR1	signal sequence receptor, alpha	K13249	GO:0031090//organelle membrane;GO:0031224//intrinsic to membrane;GO:0043231//intracellular membrane-bounded organelle	GO:0004871//signal transducer activity;GO:0042277//peptide binding	GO:0006612//protein targeting to membrane;GO:0008283//cell proliferation	gi|169404009|ref|NP_003135.2|/4.69728e-124/1
57003	3445	2131.67	2422	59.57	67.14	0.172587	Up	2.79e-05	0.00124558	CCDC47	coiled-coil domain containing 47	-	GO:0031224//intrinsic to membrane;GO:0042598;GO:0043231//intracellular membrane-bounded organelle	GO:0046872//metal ion binding	GO:0006984//ER-nucleus signaling pathway;GO:0007275//multicellular organismal development;GO:0055065//metal ion homeostasis	gi|9295347|gb|AAF86954.1|AF226054_1/0/1
5862	3812	1478.33	1677	37.33	42.06	0.172113	Up	0.000581174	0.0145646	RAB2A	RAB2A, member RAS oncogene family	K07877	GO:0005626//insoluble fraction;GO:0005793//endoplasmic reticulum-Golgi intermediate compartment;GO:0012505//endomembrane system;GO:0031090//organelle membrane;GO:0044297//cell body;GO:0048770	GO:0017111//nucleoside-triphosphatase activity;GO:0032561//guanyl ribonucleotide binding	GO:0007265//Ras protein signal transduction;GO:0009207;GO:0015031//protein transport;GO:0048193//Golgi vesicle transport	gi|466034473|ref|XP_004275034.1|/5.49212e-91/1
26060	6061	2503.29	2842.99	39.57	44.58	0.17199	Up	6.68e-06	0.000396392	APPL1	adaptor protein, phosphotyrosine interaction, PH domain and leucine zipper containing 1	K08733	GO:0000118//histone deacetylase complex;GO:0005769//early endosome;GO:0012505//endomembrane system;GO:0031090//organelle membrane;GO:0042598	GO:0019901//protein kinase binding	GO:0006915//apoptotic process;GO:0007169//transmembrane receptor protein tyrosine kinase signaling pathway;GO:0010827//regulation of glucose transport;GO:0051128//regulation of cellular component organization	gi|6912242|ref|NP_036228.1|/0/1
23190	4018	2286.67	2593.33	54.7	61.6	0.17139	Up	1.97e-05	0.000932675	UBXN4	UBX domain protein 4	-	GO:0012505//endomembrane system;GO:0031090//organelle membrane;GO:0043231//intracellular membrane-bounded organelle	GO:0005488//binding	GO:0006950//response to stress	gi|1663704|dbj|BAA13437.1|/0/1
79572	7384	2879.67	3264.67	37.37	42.08	0.171254	Up	1.85e-06	0.000137647	ATP13A3	ATPase type 13A3	K14951	GO:0031224//intrinsic to membrane	GO:0032559;GO:0042625//ATPase activity, coupled to transmembrane movement of ions;GO:0043169//cation binding	GO:0006811//ion transport;GO:0009206	gi|148839292|ref|NP_078800.3|/0/1
9475	6401	1821.05	2067.53	27.29	30.71	0.170336	Up	0.000127375	0.00448908	ROCK2	Rho-associated, coiled-coil containing protein kinase 2	K17388	GO:0000922//spindle pole;GO:0005815//microtubule organizing center;GO:0016020//membrane	GO:0004672//protein kinase activity;GO:0032559;GO:0043169//cation binding	GO:0006464//cellular protein modification process;GO:0006935//chemotaxis;GO:0007010//cytoskeleton organization;GO:0007265//Ras protein signal transduction;GO:0010638//positive regulation of organelle organization;GO:0014020	gi|41872583|ref|NP_004841.2|/0/1
57551	12096	3368.67	3812	26.61	29.93	0.169624	Up	3.67e-07	3.38e-05	TAOK1	TAO kinase 1	K04429	GO:0043227//membrane-bounded organelle;GO:0044444//cytoplasmic part	GO:0004672//protein kinase activity;GO:0019887//protein kinase regulator activity;GO:0019900//kinase binding;GO:0032559	GO:0001932//regulation of protein phosphorylation;GO:0006464//cellular protein modification process;GO:0007067//mitosis	gi|7243103|dbj|BAA92599.1|/0/1
55299	1303	1342.33	1524	101.12	113.73	0.169544	Up	0.000960648	0.0212439	BRIX1	BRX1, biogenesis of ribosomes, homolog (S. cerevisiae)	K14820	GO:0031981//nuclear lumen	GO:0016876//ligase activity, forming aminoacyl-tRNA and related compounds;GO:0032559	GO:0010467//gene expression;GO:0022613//ribonucleoprotein complex biogenesis	gi|55770900|ref|NP_060791.3|/0/1
54431	5941	1697.14	1930.93	27.52	30.95	0.169459	Up	0.000170596	0.00566544	DNAJC10	DnaJ (Hsp40) homolog, subfamily C, member 10	K09530	GO:0005783//endoplasmic reticulum;GO:0043234//protein complex;GO:0044432//endoplasmic reticulum part	GO:0008047//enzyme activator activity;GO:0015036//disulfide oxidoreductase activity;GO:0016667//oxidoreductase activity, acting on a sulfur group of donors;GO:0019899//enzyme binding	GO:0001932//regulation of protein phosphorylation;GO:0006915//apoptotic process;GO:0018904;GO:0019725//cellular homeostasis;GO:0033554//cellular response to stress;GO:0043161//proteasomal ubiquitin-dependent protein catabolic process;GO:0043462//regulation of ATPase activity	gi|62988853|gb|AAY24240.1|/0/1
64151	4765.09	2161.33	2450.33	43.57	48.97	0.168563	Up	3.59e-05	0.00154783	NCAPG	non-SMC condensin I complex, subunit G	K06678	GO:0000793//condensed chromosome;GO:0043231//intracellular membrane-bounded organelle	GO:0005488//binding	GO:0000070//mitotic sister chromatid segregation	gi|21359945|ref|NP_071741.2|/0/1
7705	3827.86	1370.91	1558.67	34.6	38.87	0.167885	Up	0.000736826	0.0173873	ZNF146	zinc finger protein 146	K09228	GO:0031981//nuclear lumen	GO:0003676//nucleic acid binding;GO:0005539//glycosaminoglycan binding;GO:0046872//metal ion binding	GO:0006351//transcription, DNA-dependent	gi|348562977|ref|XP_003467285.1|/0/1
100132406	10916	2077.76	2343.5	18.17	20.41	0.167718	Up	0.00010461	0.00380683	NBPF10	neuroblastoma breakpoint family, member 10	K16549	-	-	-	gi|410171424|ref|XP_003960277.1|/0/1
55706	4797.56	1556.67	1753.33	31.02	34.84	0.167546	Up	0.000901924	0.0203238	NDC1	transmembrane protein 48	K14315	GO:0005635//nuclear envelope;GO:0031224//intrinsic to membrane	GO:0005198//structural molecule activity;GO:0005488//binding	GO:0006999//nuclear pore organization;GO:0050658//RNA transport	gi|119627137|gb|EAX06732.1|/0/1
55236	6462	1413.33	1600	20.99	23.57	0.16725	Up	0.000944964	0.021044	UBA6	ubiquitin-like modifier activating enzyme 6	K10699	GO:0044424//intracellular part	GO:0008641//small protein activating enzyme activity;GO:0032559	GO:0019941//modification-dependent protein catabolic process;GO:0032446//protein modification by small protein conjugation	gi|150417996|ref|NP_060697.4|/0/1
3093	5257.58	1724.33	1953.33	31.51	35.38	0.167124	Up	0.000246576	0.00751839	UBE2K	ubiquitin-conjugating enzyme E2K	K04649	GO:0044424//intracellular part	GO:0004842//ubiquitin-protein ligase activity;GO:0019899//enzyme binding;GO:0032559	GO:0000209//protein polyubiquitination;GO:0019941//modification-dependent protein catabolic process	gi|426232166|ref|XP_004010105.1|/6.26804e-104/1
6726	1534.02	3263.52	3683.92	207.28	232.73	0.167076	Up	1.02e-06	8.36e-05	SRP9	signal recognition particle 9kDa	K03109	GO:0030867//rough endoplasmic reticulum membrane;GO:0048500//signal recognition particle	GO:0003723//RNA binding;GO:0043021//ribonucleoprotein complex binding	GO:0006448//regulation of translational elongation;GO:0006613//cotranslational protein targeting to membrane	gi|194363758|ref|NP_001123912.1|/6.65845e-21/1
2803	7881.47	3010.67	3418	36.57	41.06	0.167073	Up	7.69e-07	6.53e-05	GOLGA4	golgin A4	K11499;K17785	GO:0012505//endomembrane system;GO:0044431//Golgi apparatus part	-	GO:0006810//transport	gi|6715600|ref|NP_002069.2|/0/1
144348	4314.82	2116.33	2388	47.11	52.89	0.166962	Up	8.48e-05	0.00318323	ZNF664	zinc finger protein 664	K09228	GO:0043231//intracellular membrane-bounded organelle	GO:0003676//nucleic acid binding;GO:0046914//transition metal ion binding	GO:0006351//transcription, DNA-dependent	gi|426247182|ref|XP_004017365.1|/2.03235e-169/1
11034	1618.2	3889.77	4404.25	234.63	263.37	0.166704	Up	4.03e-08	4.64e-06	DSTN	destrin (actin depolymerizing factor)	K10363	GO:0015629//actin cytoskeleton	GO:0008092//cytoskeletal protein binding	GO:0030042//actin filament depolymerization	gi|395751972|ref|XP_002830023.2|/9.85374e-95/1
27230	3181	1335	1505.67	40.42	45.37	0.166669	Up	0.00198515	0.03647	SERP1	stress-associated endoplasmic reticulum protein 1	-	GO:0030529//ribonucleoprotein complex;GO:0031090//organelle membrane;GO:0031224//intrinsic to membrane;GO:0043231//intracellular membrane-bounded organelle	-	GO:0006412//translation;GO:0006464//cellular protein modification process;GO:0006984//ER-nucleus signaling pathway;GO:0009887//organ morphogenesis;GO:0016044//cellular membrane organization;GO:0019318//hexose metabolic process;GO:0045927//positive regulation of growth;GO:0050796//regulation of insulin secretion;GO:0060123//regulation of growth hormone secretion	gi|397512722|ref|XP_003826688.1|/1.47665e-72/1
100750247	2051	1363.67	1543.33	64.53	72.43	0.166617	Up	0.00119325	0.0250742	HIF1A-AS2	HIF1A antisense RNA 2	-	-	-	-	-
23657	9648	4681.66	5284.55	46.39	52.06	0.166361	Up	4.66e-09	6.19e-07	SLC7A11	solute carrier family 7 (anionic amino acid transporter light chain, xc- system), member 11	K13869	GO:0031224//intrinsic to membrane	GO:0005294	GO:0002376//immune system process;GO:0006807//nitrogen compound metabolic process;GO:0006865//amino acid transport;GO:0007599//hemostasis;GO:0042221//response to chemical stimulus	gi|332231062|ref|XP_003264716.1|/0/1
10135	4593	1159.33	1311	24.25	27.21	0.166152	Up	0.00300334	0.0498701	NAMPT	nicotinamide phosphoribosyltransferase	K03462	GO:0043231//intracellular membrane-bounded organelle;GO:0044444//cytoplasmic part	GO:0005102//receptor binding;GO:0016763//transferase activity, transferring pentosyl groups;GO:0042802//identical protein binding	GO:0007154//cell communication;GO:0007169//transmembrane receptor protein tyrosine kinase signaling pathway;GO:0008284//positive regulation of cell proliferation;GO:0009820//alkaloid metabolic process;GO:0009888//tissue development;GO:0010557//positive regulation of macromolecule biosynthetic process;GO:0019359//nicotinamide nucleotide biosynthetic process	gi|402864506|ref|XP_003896502.1|/0/1
116150	4811	1876.33	2118	37.41	41.97	0.165934	Up	0.000204156	0.0065179	NUS1	nuclear undecaprenyl pyrophosphate synthase 1 homolog (S. cerevisiae)	K19177	GO:0031224//intrinsic to membrane	GO:0004871//signal transducer activity;GO:0016740//transferase activity	GO:0032501//multicellular organismal process;GO:0048646//anatomical structure formation involved in morphogenesis;GO:0048869//cellular developmental process	gi|119579713|gb|EAW59309.1|/2.59276e-165/1
10413	5183.03	2587.33	2884.67	47.36	53.11	0.165314	Up	0.000104409	0.00381416	YAP1	Yes-associated protein 1	K16687	GO:0043231//intracellular membrane-bounded organelle;GO:0043234//protein complex	GO:0003712//transcription cofactor activity;GO:0005515//protein binding;GO:0030528//transcription regulator activity;GO:0043565//sequence-specific DNA binding	GO:0006357//regulation of transcription from RNA polymerase II promoter;GO:0008283//cell proliferation;GO:0010332//response to gamma radiation;GO:0033554//cellular response to stress;GO:0035556//intracellular signal transduction	gi|402895034|ref|XP_003919513.1|/0/1
57650	4284	1205.67	1360.67	27.05	30.33	0.165117	Up	0.00300024	0.0499497	KIAA1524	KIAA1524	K19533;K16464	GO:0031224//intrinsic to membrane;GO:0044424//intracellular part	GO:0005488//binding	-	gi|190194355|ref|NP_065941.2|/0/1
8467	7926	3200.31	3613.76	38.64	43.32	0.164938	Up	1.22e-06	9.58e-05	SMARCA5	SWI/SNF related, matrix associated, actin dependent regulator of chromatin, subfamily a, member 5	K11654	GO:0005657//replication fork;GO:0031010;GO:0031981//nuclear lumen	GO:0003676//nucleic acid binding;GO:0003682//chromatin binding;GO:0005515//protein binding;GO:0017111//nucleoside-triphosphatase activity;GO:0030528//transcription regulator activity;GO:0032559	GO:0006355//regulation of transcription, DNA-dependent;GO:0009207;GO:0043486//histone exchange	gi|325651836|ref|NP_003592.3|/0/1
9318	4111.95	1988.54	2247.47	46.51	52.13	0.164573	Up	0.000112864	0.00405288	COPS2	COP9 signalosome subunit 2	K12176	GO:0031981//nuclear lumen;GO:0043234//protein complex	GO:0003712//transcription cofactor activity;GO:0005488//binding;GO:0030528//transcription regulator activity;GO:0060089	GO:0006355//regulation of transcription, DNA-dependent;GO:0023052//signaling;GO:0030154//cell differentiation	gi|3309166|gb|AAC33899.1|/0/1
1315	3412.51	3469.67	3901	97.63	109.42	0.16448	Up	1.09e-06	8.81e-05	COPB1	coatomer protein complex, subunit beta 1	K17301	GO:0005798//Golgi-associated vesicle;GO:0030120//vesicle coat	GO:0005488//binding	GO:0015031//protein transport;GO:0048200;GO:0051704	gi|7705369|ref|NP_057535.1|/0/1
25926	2454	1516	1708.67	59.71	66.9	0.164034	Up	0.00104695	0.0227291	NOL11	nucleolar protein 11	-	GO:0031981//nuclear lumen	-	-	gi|21361468|ref|NP_056277.2|/0/1
51592	8330.63	2044.67	2301	23.48	26.28	0.162533	Up	0.000157799	0.00532425	TRIM33	tripartite motif containing 33	K08883	GO:0031981//nuclear lumen	GO:0003676//nucleic acid binding;GO:0003824//catalytic activity;GO:0046332//SMAD binding;GO:0046914//transition metal ion binding	GO:0007179//transforming growth factor beta receptor signaling pathway;GO:0030509//BMP signaling pathway;GO:0032446//protein modification by small protein conjugation	gi|74027251|ref|NP_148980.2|/0/1
23137	5965	1434.99	1618.98	23.08	25.83	0.162404	Up	0.00123978	0.0257387	SMC5	structural maintenance of chromosomes 5	K12581;K15289;K17985	GO:0043231//intracellular membrane-bounded organelle;GO:0043232	GO:0032559	GO:0006259//DNA metabolic process	gi|20521095|dbj|BAA25520.2|/0/1
858	3091.03	2476.16	2779.1	77.03	86.18	0.161933	Up	5.18e-05	0.00208858	CAV2	caveolin 2	K12581;K12958	GO:0005626//insoluble fraction;GO:0009898//internal side of plasma membrane;GO:0012505//endomembrane system;GO:0016021//integral to membrane;GO:0016023//cytoplasmic membrane-bounded vesicle;GO:0032991//macromolecular complex	GO:0000149//SNARE binding;GO:0042802//identical protein binding;GO:0050780//dopamine receptor binding	GO:0001765//membrane raft assembly;GO:0001935//endothelial cell proliferation;GO:0006461//protein complex assembly;GO:0007067//mitosis;GO:0007267//cell-cell signaling;GO:0016192//vesicle-mediated transport;GO:0022406//membrane docking;GO:0045745//positive regulation of G-protein coupled receptor protein signaling pathway;GO:0048747//muscle fiber development	gi|4557413|ref|NP_001224.1|/7.19606e-89/1
10526	5365	2761.67	3106.33	49.42	55.28	0.161663	Up	1.27e-05	0.000656327	IPO8	importin 8	K18755	GO:0043231//intracellular membrane-bounded organelle	GO:0005049//nuclear export signal receptor activity;GO:0017016//Ras GTPase binding;GO:0022892	GO:0015031//protein transport;GO:0023052//signaling	gi|53759103|ref|NP_006381.2|/0/1
23471	3099	3003.33	3383	93.48	104.55	0.161463	Up	4.04e-06	0.000257335	TRAM1	translocation associated membrane protein 1	K14010	GO:0031090//organelle membrane;GO:0031224//intrinsic to membrane;GO:0043231//intracellular membrane-bounded organelle	GO:0004871//signal transducer activity;GO:0005488//binding	GO:0006612//protein targeting to membrane	gi|55630806|ref|XP_519803.1|/0/1
989	4377.62	3847.61	4345.17	84.5	94.47	0.160905	Up	9.43e-08	9.63e-06	2007-09-01	septin 7	K16944	GO:0000776//kinetochore;GO:0005624//membrane fraction;GO:0005930//axoneme;GO:0015630//microtubule cytoskeleton;GO:0032155;GO:0032156;GO:0032432//actin filament bundle;GO:0033267//axon part;GO:0044444//cytoplasmic part;GO:0044459//plasma membrane part	GO:0032561//guanyl ribonucleotide binding	GO:0000087//M phase of mitotic cell cycle;GO:0008360//regulation of cell shape;GO:0048858//cell projection morphogenesis;GO:0051259//protein oligomerization	gi|339639597|ref|NP_001229885.1|/0/1
339287	3834	1597.67	1797	40.06	44.78	0.160692	Up	0.000879614	0.0199393	MSL1	male-specific lethal 1 homolog (Drosophila)	K13163	GO:0000123//histone acetyltransferase complex	-	GO:0043967//histone H4 acetylation	gi|402900240|ref|XP_003913086.1|/0/1
1964	4431	2855.33	3212	61.92	69.19	0.160158	Up	8.95e-06	0.000492519	EIF1AX	eukaryotic translation initiation factor 1A, X-linked	K03236	GO:0044444//cytoplasmic part	GO:0008135//translation factor activity, nucleic acid binding	GO:0006412//translation	gi|390479600|ref|XP_002762751.2|/1.85396e-55/1
904	7093	1375.33	1547	18.58	20.76	0.160056	Up	0.0020496	0.0374728	CCNT1	cyclin T1	K15188	GO:0031981//nuclear lumen	GO:0003723//RNA binding	GO:0006354//DNA-dependent transcription, elongation;GO:0006464//cellular protein modification process;GO:0045935;GO:0051704;GO:0051726//regulation of cell cycle	gi|17978466|ref|NP_001231.2|/0/1
55704	9742.3	3188.69	3586	31.27	34.93	0.159687	Up	2.79e-06	0.000196396	CCDC88A	coiled-coil domain containing 88A	K16536;K3	GO:0016020//membrane;GO:0031252//cell leading edge;GO:0031410//cytoplasmic vesicle;GO:0043231//intracellular membrane-bounded organelle	GO:0005543//phospholipid binding;GO:0015631//tubulin binding;GO:0019901//protein kinase binding;GO:0042802//identical protein binding	GO:0006260//DNA replication;GO:0008283//cell proliferation;GO:0030031//cell projection assembly;GO:0030036//actin cytoskeleton organization;GO:0031175//neuron projection development;GO:0032147//activation of protein kinase activity;GO:0035556//intracellular signal transduction;GO:0048870//cell motility	gi|50897852|ref|NP_060554.3|/0/1
8553	3061	2275.98	2546.33	71.61	79.97	0.159298	Up	0.000159302	0.00533705	BHLHE40	basic helix-loop-helix family, member e40	K03729	GO:0031981//nuclear lumen	GO:0001071//nucleic acid binding transcription factor activity;GO:0003676//nucleic acid binding;GO:0030528//transcription regulator activity	GO:0006355//regulation of transcription, DNA-dependent;GO:0009314//response to radiation;GO:0009605//response to external stimulus;GO:0048167//regulation of synaptic plasticity;GO:0048511//rhythmic process	gi|4503299|ref|NP_003661.1|/0/1
6917	2781.99	3017.67	3399	104.78	117	0.159145	Up	3.78e-06	0.000245249	TCEA1	transcription elongation factor A (SII), 1	K03145	GO:0031981//nuclear lumen	GO:0003702//RNA polymerase II transcription factor activity;GO:0008135//translation factor activity, nucleic acid binding;GO:0046914//transition metal ion binding	GO:0006289//nucleotide-excision repair;GO:0006354//DNA-dependent transcription, elongation;GO:0006355//regulation of transcription, DNA-dependent;GO:0006357//regulation of transcription from RNA polymerase II promoter;GO:0006412//translation;GO:0030099//myeloid cell differentiation;GO:0045935	gi|45439355|ref|NP_958845.1|/2.36899e-157/1
767558	3888	1581	1774.66	39.13	43.68	0.158698	Up	0.00125516	0.0259728	LUZP6	leucine zipper protein 6	K11420;K10380;K10799	GO:0043005//neuron projection;GO:0044424//intracellular part	GO:0005488//binding	GO:0006412//translation;GO:0006576//cellular biogenic amine metabolic process;GO:0014706//striated muscle tissue development;GO:0021533//cell differentiation in hindbrain;GO:0042246//tissue regeneration;GO:0042692//muscle cell differentiation	gi|302148690|pdb|3AAA|C/9.54378e-62/1
10527	6209	5418	6091	83.64	93.36	0.158611	Up	1.22e-09	1.82e-07	IPO7	importin 7	K18755	GO:0000267//cell fraction;GO:0005635//nuclear envelope	GO:0017016//Ras GTPase binding;GO:0022892;GO:0030695//GTPase regulator activity	GO:0006605//protein targeting;GO:0023052//signaling;GO:0051704	gi|5453998|ref|NP_006382.1|/0/1
79832	9271	2909.13	3267.83	30.04	33.53	0.158568	Up	1.02e-05	0.000554286	QSER1	glutamine and serine rich 1	K11661;K12558;K13123	-	-	-	gi|119588620|gb|EAW68214.1|/0/1
23433	4542	1392.33	1564.33	29.46	32.88	0.158453	Up	0.00218396	0.0389545	RHOQ	ras homolog family member Q	K07194	GO:0015629//actin cytoskeleton;GO:0044425//membrane part;GO:0044444//cytoplasmic part	GO:0017111//nucleoside-triphosphatase activity;GO:0019904//protein domain specific binding;GO:0032561//guanyl ribonucleotide binding	GO:0007169//transmembrane receptor protein tyrosine kinase signaling pathway;GO:0009207;GO:0009966//regulation of signal transduction;GO:0010551;GO:0010828//positive regulation of glucose transport;GO:0010829//negative regulation of glucose transport;GO:0030036//actin cytoskeleton organization;GO:0031346//positive regulation of cell projection organization;GO:0032868//response to insulin stimulus…	gi|395731858|ref|XP_002812107.2|/3.34069e-122/1
7037	5101.67	3679.67	4128.67	69.25	77.28	0.158281	Up	8.63e-07	7.23e-05	TFRC	transferrin receptor (p90, CD71)	K06503	GO:0012505//endomembrane system;GO:0016021//integral to membrane;GO:0048770	GO:0004888//transmembrane signaling receptor activity;GO:0016787//hydrolase activity;GO:0031072//heat shock protein binding	GO:0002526//acute inflammatory response;GO:0006875//cellular metal ion homeostasis;GO:0010038//response to metal ion;GO:0015031//protein transport;GO:0016192//vesicle-mediated transport;GO:0019538//protein metabolic process;GO:0032502//developmental process;GO:0033189//response to vitamin A;GO:0051704	gi|62088088|dbj|BAD92491.1|/0/1
10890	3785	3441	3868.67	87.57	97.72	0.158217	Up	1.31e-06	0.00010261	RAB10	RAB10, member RAS oncogene family	K07903	GO:0005626//insoluble fraction;GO:0016020//membrane;GO:0044431//Golgi apparatus part	GO:0032561//guanyl ribonucleotide binding	GO:0015031//protein transport;GO:0035556//intracellular signal transduction;GO:0046677//response to antibiotic	gi|7710086|ref|NP_057885.1|/3.70821e-111/1
84365	1754	1659	1864.33	92.07	102.72	0.157914	Up	0.00082214	0.0189301	NIFK	MKI67 (FHA domain) interacting nucleolar phosphoprotein	K14838	GO:0000228//nuclear chromosome	GO:0003676//nucleic acid binding	GO:0006351//transcription, DNA-dependent;GO:0034660//ncRNA metabolic process;GO:0065003	gi|119615665|gb|EAW95259.1|/4.84451e-142/1
6879	2310	1563	1754	65.49	73.01	0.156819	Up	0.001323	0.0268789	TAF7	TAF7 RNA polymerase II, TATA box binding protein (TBP)-associated factor, 55kDa	K03132	GO:0005667//transcription factor complex;GO:0008023//transcription elongation factor complex;GO:0035097//histone methyltransferase complex	GO:0001071//nucleic acid binding transcription factor activity;GO:0003702//RNA polymerase II transcription factor activity;GO:0003712//transcription cofactor activity;GO:0008134//transcription factor binding;GO:0016564//transcription repressor activity;GO:0019899//enzyme binding;GO:0043565//sequence-specific DNA binding	GO:0000122//negative regulation of transcription from RNA polymerase II promoter;GO:0006352//DNA-dependent transcription, initiation;GO:0015846//polyamine transport;GO:0016573//histone acetylation;GO:0030518//intracellular steroid hormone receptor signaling pathway;GO:0033673//negative regulation of kinase activity	gi|332234747|ref|XP_003266565.1|/3.69431e-148/1
10746	10870	2190.33	2456.33	19.27	21.47	0.155966	Up	0.000158137	0.00532619	MAP3K2	mitogen-activated protein kinase kinase kinase 2	K04420	GO:0043231//intracellular membrane-bounded organelle;GO:0044444//cytoplasmic part	GO:0004702//receptor signaling protein serine/threonine kinase activity;GO:0019900//kinase binding;GO:0032559;GO:0043169//cation binding	GO:0000187//activation of MAPK activity;GO:0009612//response to mechanical stimulus	gi|85838511|ref|NP_006600.3|/0/1
983	1905.81	2177.33	2438	110.81	123.46	0.155956	Up	0.00020097	0.00644869	CDK1	cyclin-dependent kinase 1	K02087	GO:0005819//spindle;GO:0031981//nuclear lumen;GO:0044444//cytoplasmic part	GO:0004674//protein serine/threonine kinase activity;GO:0005515//protein binding;GO:0031072//heat shock protein binding;GO:0032559	GO:0000075//cell cycle checkpoint;GO:0000082//G1/S transition of mitotic cell cycle;GO:0000087//M phase of mitotic cell cycle;GO:0000165//MAPK cascade;GO:0002224//toll-like receptor signaling pathway;GO:0006935//chemotaxis;GO:0007050//cell cycle arrest;GO:0007169//transmembrane receptor protein tyrosine kinase signaling pathway;GO:0007264//small GTPase mediated signal transduction;GO:0031572//G2 …	gi|78070384|gb|AAI07751.1|/9.69894e-50/1
11335	2109.4	3124.67	3509.67	143.59	159.96	0.155756	Up	4.68e-06	0.000293441	CBX3	chromobox homolog 3	K11586	GO:0000793//condensed chromosome;GO:0005720//nuclear heterochromatin;GO:0012505//endomembrane system;GO:0015630//microtubule cytoskeleton;GO:0019866//organelle inner membrane	GO:0005515//protein binding;GO:0016564//transcription repressor activity	GO:0006355//regulation of transcription, DNA-dependent;GO:0016568//chromatin modification	gi|148666225|gb|EDK98641.1|/7.21012e-67/1
3685	6915.36	2811.67	3123.33	38.61	43	0.155362	Up	9.25e-05	0.00345379	ITGAV	integrin, alpha V	K06550;K06487;K06514;K06581;K06257;K06471	GO:0005887//integral to plasma membrane;GO:0009986//cell surface	GO:0004871//signal transducer activity;GO:0005488//binding	GO:0001944//vasculature development;GO:0002376//immune system process;GO:0006869//lipid transport;GO:0006909//phagocytosis;GO:0006935//chemotaxis;GO:0007166//cell surface receptor signaling pathway;GO:0007599//hemostasis;GO:0010742//macrophage derived foam cell differentiation;GO:0010871//negative regulation of receptor biosynthetic process;GO:0010883//regulation of lipid storage;GO:0031589//cell…	gi|62089374|dbj|BAD93131.1|/0/1
1362	8664.14	2023.33	2240.67	22.1	24.61	0.155198	Up	0.00135564	0.0274246	CPD	carboxypeptidase D	K07752	GO:0005624//membrane fraction;GO:0016020//membrane;GO:0031224//intrinsic to membrane;GO:0042598;GO:0043231//intracellular membrane-bounded organelle;GO:0044431//Golgi apparatus part	GO:0004180//carboxypeptidase activity;GO:0008235//metalloexopeptidase activity;GO:0008237//metallopeptidase activity;GO:0046872//metal ion binding;GO:0046914//transition metal ion binding	GO:0019538//protein metabolic process;GO:0070669//response to interleukin-2	gi|315138990|ref|NP_001186704.1|/0/1
4673	4815.09	9679.67	10926.7	194.07	216.09	0.155055	Up	3.57e-17	1.31e-14	NAP1L1	nucleosome assembly protein 1-like 1	K11279	-	GO:0005488//binding	GO:0009987//cellular process	gi|67970718|dbj|BAE01701.1|/8.75607e-121/1
3895	4704.31	5587.33	6280	114.11	126.95	0.153835	Up	7.13e-10	1.11e-07	KTN1	kinectin 1 (kinesin receptor)	K17975	GO:0005626//insoluble fraction;GO:0016021//integral to membrane;GO:0031090//organelle membrane;GO:0043231//intracellular membrane-bounded organelle	-	GO:0007017//microtubule-based process	gi|40789066|dbj|BAA02794.2|/0/1
6574	3390	2360.67	2637	67.03	74.53	0.153014	Up	0.000151064	0.00514268	SLC20A1	solute carrier family 20 (phosphate transporter), member 1	K14640	GO:0016021//integral to membrane	GO:0004871//signal transducer activity;GO:0005436//sodium:phosphate symporter activity	GO:0006793//phosphorus metabolic process;GO:0006817//phosphate ion transport;GO:0007249//I-kappaB kinase/NF-kappaB cascade;GO:0030001//metal ion transport	gi|31543630|ref|NP_005406.3|/0/1
3832	5101	1511.25	1692.11	28.44	31.62	0.152916	Up	0.00197134	0.0362513	KIF11	kinesin family member 11	K10398	GO:0005819//spindle;GO:0005875//microtubule associated complex;GO:0044444//cytoplasmic part	GO:0003774//motor activity;GO:0019900//kinase binding;GO:0032559	GO:0007052//mitotic spindle organization;GO:0007067//mitosis;GO:0007599//hemostasis	gi|13699824|ref|NP_004514.2|/0/1
9833	2398.59	2799.76	3096.86	111.58	124.03	0.152611	Up	0.000193218	0.00630648	MELK	maternal embryonic leucine zipper kinase	K08799	GO:0044424//intracellular part	GO:0004672//protein kinase activity;GO:0032559	GO:0006464//cellular protein modification process	gi|426361795|ref|XP_004048085.1|/0/1
10592	6009.01	2728.67	3062	43.6	48.46	0.152466	Up	2.13e-05	0.000997945	SMC2	structural maintenance of chromosomes 2	K06674	GO:0000793//condensed chromosome;GO:0043231//intracellular membrane-bounded organelle	GO:0032559;GO:0046983//protein dimerization activity	GO:0000070//mitotic sister chromatid segregation;GO:0044419//interspecies interaction between organisms	gi|110347418|ref|NP_006435.2|/0/1
23167	5430	2100.67	2350.33	37.1	41.23	0.152275	Up	0.000288202	0.00843557	EFR3A	EFR3 homolog A (S. cerevisiae)	-	GO:0016020//membrane	-	-	gi|48734705|gb|AAH71611.1|/0/1
3998	4848	3232.67	3618	64.05	71.17	0.152071	Up	6.4e-06	0.000382321	LMAN1	lectin, mannose-binding, 1	K10080	GO:0005793//endoplasmic reticulum-Golgi intermediate compartment;GO:0012505//endomembrane system;GO:0030016//myofibril;GO:0030134//ER to Golgi transport vesicle;GO:0031090//organelle membrane;GO:0031224//intrinsic to membrane;GO:0042598	GO:0005515//protein binding;GO:0048029//monosaccharide binding	GO:0006487//protein N-linked glycosylation;GO:0007599//hemostasis;GO:0048193//Golgi vesicle transport	gi|5031873|ref|NP_005561.1|/0/1
64770	4187	1420.33	1592	32.62	36.24	0.151826	Up	0.0024174	0.042168	CCDC14	coiled-coil domain containing 14	K16541	-	-	-	gi|332817674|ref|XP_001168740.2|/0/1
7184	2879	14183.5	15887.1	475.5	528.21	0.151666	Up	1.89e-21	9.22e-19	HSP90B1	heat shock protein 90kDa beta (Grp94), member 1	K09487	GO:0031090//organelle membrane;GO:0042598;GO:0044425//membrane part;GO:0044432//endoplasmic reticulum part;GO:0048770	GO:0003676//nucleic acid binding;GO:0019902//phosphatase binding;GO:0032559;GO:0046872//metal ion binding;GO:0070325//lipoprotein particle receptor binding	GO:0006810//transport;GO:0006874//cellular calcium ion homeostasis;GO:0006950//response to stress;GO:0007015//actin filament organization;GO:0010921//regulation of phosphatase activity;GO:0033198//response to ATP;GO:0043066//negative regulation of apoptotic process;GO:0043161//proteasomal ubiquitin-dependent protein catabolic process	gi|441629696|ref|XP_003269991.2|/0/1
58516	3086.82	2347.28	2611.5	73.13	81.05	0.148349	Up	0.000294064	0.00855442	FAM60A	family with sequence similarity 60, member A	K12581;K02927;K11447;K17985;K09488	-	-	-	gi|297262059|ref|XP_001083350.2|/9.66818e-118/1
1063	10316	5170.33	5778	47.93	53.11	0.148055	Up	1.91e-08	2.34e-06	CENPF	centromere protein F, 350/400kDa	K11499	-	-	-	gi|55770834|ref|NP_057427.3|/0/1
7763	5858.32	1957.5	2179.66	32.03	35.49	0.147989	Up	0.000855448	0.0195549	ZFAND5	zinc finger, AN1-type domain 5	K17985;K10408	-	GO:0003676//nucleic acid binding;GO:0046914//transition metal ion binding	GO:0001667//ameboidal cell migration;GO:0003008;GO:0007169//transmembrane receptor protein tyrosine kinase signaling pathway;GO:0009887//organ morphogenesis;GO:0043009//chordate embryonic development;GO:0060537//muscle tissue development	gi|119582941|gb|EAW62537.1|/9.84168e-135/1
59345	6428	1977.8	2201.55	29.48	32.66	0.147788	Up	0.000816456	0.0188679	GNB4	guanine nucleotide binding protein (G protein), beta polypeptide 4	K04538	GO:0031234//extrinsic to internal side of plasma membrane	GO:0017111//nucleoside-triphosphatase activity;GO:0060089	GO:0007186//G-protein coupled receptor signaling pathway;GO:0007606//sensory perception of chemical stimulus;GO:0015980//energy derivation by oxidation of organic compounds;GO:0033762//response to glucagon stimulus	gi|11055998|ref|NP_067642.1|/0/1
79657	3677.76	2046.67	2287	53.55	59.29	0.146902	Up	0.000398928	0.0108724	RPAP3	RNA polymerase II associated protein 3	K09553;K14806;K17766	-	-	-	gi|225735593|ref|NP_001139547.1|/0/1
7153	5753	12838.3	14341	214.06	237	0.146872	Up	1.18e-18	4.78e-16	TOP2A	topoisomerase (DNA) II alpha 170kDa	K03164	GO:0000794//condensed nuclear chromosome;GO:0005813//centrosome;GO:0043234//protein complex	GO:0001071//nucleic acid binding transcription factor activity;GO:0003916//DNA topoisomerase activity;GO:0019901//protein kinase binding;GO:0032182//small conjugating protein binding;GO:0032559;GO:0042623//ATPase activity, coupled;GO:0042802//identical protein binding;GO:0046983//protein dimerization activity	GO:0006260//DNA replication;GO:0006351//transcription, DNA-dependent;GO:0006915//apoptotic process;GO:0007059//chromosome segregation;GO:0007131//reciprocal meiotic recombination;GO:0030261//chromosome condensation;GO:0033554//cellular response to stress;GO:0045070//positive regulation of viral genome replication;GO:0048017//inositol lipid-mediated signaling;GO:0071780	gi|292830|gb|AAA61209.1|/0/1
950	4779.99	2060.72	2294.55	41.36	45.76	0.145851	Up	0.00061367	0.0150029	SCARB2	scavenger receptor class B, member 2	K12384	GO:0005626//insoluble fraction;GO:0005764//lysosome;GO:0016021//integral to membrane	GO:0004871//signal transducer activity;GO:0005488//binding	GO:0009987//cellular process	gi|5031631|ref|NP_005497.1|/0/1
51582	4263.82	1853.67	2067.33	41.8	46.24	0.145638	Up	0.000955276	0.0211744	AZIN1	antizyme inhibitor 1	K01581	GO:0044444//cytoplasmic part	GO:0004857//enzyme inhibitor activity;GO:0005488//binding;GO:0008047//enzyme activator activity	GO:0006520//cellular amino acid metabolic process;GO:0006595//polyamine metabolic process;GO:0019222//regulation of metabolic process	gi|21361583|ref|NP_056962.2|/0/1
60481	2894.39	2395.33	2647.67	79.37	87.75	0.144805	Up	0.000628742	0.0153123	ELOVL5	ELOVL fatty acid elongase 5	K02910;K02960;K10244	GO:0031090//organelle membrane;GO:0031224//intrinsic to membrane;GO:0043231//intracellular membrane-bounded organelle	GO:0004312//fatty acid synthase activity;GO:0005488//binding	GO:0000038//very long-chain fatty acid metabolic process;GO:0006641//triglyceride metabolic process;GO:0019368//fatty acid elongation, unsaturated fatty acid;GO:0035336//long-chain fatty-acyl-CoA metabolic process	gi|62089182|dbj|BAD93035.1|/1.39875e-163/1
4090	6994.59	1710.79	1899.21	23.42	25.88	0.144097	Up	0.00239756	0.0420536	SMAD5	SMAD family member 5	K16790	GO:0031224//intrinsic to membrane;GO:0031981//nuclear lumen;GO:0043234//protein complex;GO:0044444//cytoplasmic part	GO:0001071//nucleic acid binding transcription factor activity;GO:0005072//transforming growth factor beta receptor, cytoplasmic mediator activity;GO:0019899//enzyme binding;GO:0030528//transcription regulator activity	GO:0001649//osteoblast differentiation;GO:0003006//developmental process involved in reproduction;GO:0006357//regulation of transcription from RNA polymerase II promoter;GO:0006464//cellular protein modification process;GO:0006941//striated muscle contraction;GO:0007178//transmembrane receptor protein serine/threonine kinase signaling pathway;GO:0009790//embryo development;GO:0014070//response to…	gi|440909355|gb|ELR59268.1|/0/1
23512	4477	2034.35	2260	43.65	48.23	0.143949	Up	0.000871924	0.0198123	SUZ12	suppressor of zeste 12 homolog (Drosophila)	K11463	GO:0000803;GO:0031519//PcG protein complex	GO:0008276//protein methyltransferase activity;GO:0042393//histone binding;GO:0046914//transition metal ion binding	GO:0006325//chromatin organization;GO:0006357//regulation of transcription from RNA polymerase II promoter;GO:0006479//protein methylation;GO:0008283//cell proliferation;GO:0016567//protein ubiquitination;GO:0045595//regulation of cell differentiation	gi|197304648|dbj|BAA09931.2|/0/1
444	4187.5	5889.67	6523.67	134.63	148.71	0.143502	Up	4.08e-08	4.67e-06	ASPH	aspartate beta-hydroxylase	K00476	GO:0005783//endoplasmic reticulum;GO:0005789//endoplasmic reticulum membrane;GO:0016020//membrane;GO:0031224//intrinsic to membrane;GO:0031227//intrinsic to endoplasmic reticulum membrane;GO:0044425//membrane part	GO:0005198//structural molecule activity;GO:0016491//oxidoreductase activity;GO:0016701//oxidoreductase activity, acting on single donors with incorporation of molecular oxygen;GO:0016706//oxidoreductase activity, acting on paired donors, with incorporation or reduction of molecular oxygen, 2-oxoglutarate as one donor, and incorporation of one atom each of oxygen into both donors;GO:0046872//meta…	GO:0003012//muscle system process;GO:0006464//cellular protein modification process;GO:0006874//cellular calcium ion homeostasis;GO:0007275//multicellular organismal development;GO:0008152//metabolic process;GO:0008283//cell proliferation;GO:0009653//anatomical structure morphogenesis;GO:0009987//cellular process;GO:0018126//protein hydroxylation;GO:0035107//appendage morphogenesis;GO:0048856//an…	gi|9910364|ref|NP_064549.1|/1.26172e-67/1
8301	4023.73	2761	3056.33	65.7	72.57	0.14348	Up	0.000192784	0.00630313	PICALM	phosphatidylinositol binding clathrin assembly protein	-	GO:0005905//coated pit;GO:0030128//clathrin coat of endocytic vesicle	GO:0030276//clathrin binding;GO:0035091//phosphatidylinositol binding	GO:0006898//receptor-mediated endocytosis;GO:0006901//vesicle coating;GO:0008104//protein localization;GO:0045806//negative regulation of endocytosis;GO:0048534;GO:0048667//cell morphogenesis involved in neuron differentiation;GO:0048812//neuron projection morphogenesis;GO:0065003	gi|68533089|dbj|BAE06099.1|/0/1
29028	5580	3877.69	4313.43	66.66	73.61	0.14308	Up	3.28e-06	0.000220222	ATAD2	ATPase family, AAA domain containing 2	K13525	GO:0031981//nuclear lumen	GO:0017111//nucleoside-triphosphatase activity;GO:0032559	-	gi|24497618|ref|NP_054828.2|/0/1
23244	7132.45	3173	3525.33	42.6	47.03	0.142728	Up	3.3e-05	0.00144322	PDS5A	PDS5, regulator of cohesion maintenance, homolog A (S. cerevisiae)	K11267	GO:0043231//intracellular membrane-bounded organelle;GO:0044427//chromosomal part	GO:0005515//protein binding	GO:0000087//M phase of mitotic cell cycle;GO:0006260//DNA replication	gi|155030220|ref|NP_001093870.1|/0/1
57082	7609.68	2462.99	2736.66	31	34.21	0.14215	Up	0.000243964	0.00747474	CASC5	cancer susceptibility candidate 5	K11542	GO:0000776//kinetochore;GO:0030141//secretory granule;GO:0031981//nuclear lumen	GO:0005488//binding	GO:0003006//developmental process involved in reproduction;GO:0007067//mitosis;GO:0031577//spindle checkpoint;GO:0043486//histone exchange;GO:0051313	gi|444299651|ref|NP_653091.3|/0/1
10892	5027.34	2059.33	2282	39.31	43.37	0.141801	Up	0.00109874	0.0235838	MALT1	mucosa associated lymphoid tissue lymphoma translocation gene 1	K07369	GO:0031981//nuclear lumen;GO:0043234//protein complex;GO:0044444//cytoplasmic part	GO:0004175//endopeptidase activity;GO:0005515//protein binding;GO:0008047//enzyme activator activity;GO:0019787//small conjugating protein ligase activity;GO:0060089	GO:0001819//positive regulation of cytokine production;GO:0002335//mature B cell differentiation;GO:0002369//T cell cytokine production;GO:0006461//protein complex assembly;GO:0006913//nucleocytoplasmic transport;GO:0006952//defense response;GO:0007249//I-kappaB kinase/NF-kappaB cascade;GO:0016310//phosphorylation;GO:0016567//protein ubiquitination;GO:0043066//negative regulation of apoptotic pro…	gi|5803078|ref|NP_006776.1|/0/1
1836	8082	3081.05	3419.3	36.52	40.28	0.141377	Up	5.23e-05	0.00210199	SLC26A2	solute carrier family 26 (sulfate transporter), member 2	K14701	GO:0005626//insoluble fraction;GO:0016021//integral to membrane	GO:0015103//inorganic anion transmembrane transporter activity;GO:0015291//secondary active transmembrane transporter activity	GO:0015698//inorganic anion transport;GO:0032501//multicellular organismal process	gi|100913030|ref|NP_000103.2|/0/1
2926	6645.99	2101.96	2334.59	30.31	33.43	0.14135	Up	0.00073336	0.017327	GRSF1	G-rich RNA sequence binding factor 1	K12898	-	GO:0005488//binding	GO:0007275//multicellular organismal development	gi|402869627|ref|XP_003898853.1|/0/1
3799	5905	5531.67	6150	89.82	99.06	0.141266	Up	3.2e-08	3.83e-06	KIF5B	kinesin family member 5B	K10396	GO:0005875//microtubule associated complex;GO:0042995//cell projection;GO:0044444//cytoplasmic part	GO:0003774//motor activity;GO:0015631//tubulin binding;GO:0032559	GO:0007017//microtubule-based process;GO:0032988;GO:0051648//vesicle localization	gi|4758648|ref|NP_004512.1|/0/1
8895	4883	2074.33	2300.33	40.8	44.97	0.140394	Up	0.000980488	0.0216071	CPNE3	copine III	K06550;K06760;K06491;K05095;K15290;K06755;K06794;K04362	GO:0044444//cytoplasmic part	GO:0004672//protein kinase activity;GO:0005543//phospholipid binding	GO:0006810//transport;GO:0044238//primary metabolic process	gi|40788310|dbj|BAA31611.2|/0/1
90411	4248.44	2325.98	2588.31	52.91	58.3	0.139955	Up	0.000290158	0.00845374	MCFD2	multiple coagulation factor deficiency 2	K08824	GO:0030134//ER to Golgi transport vesicle	GO:0046872//metal ion binding	GO:0006487//protein N-linked glycosylation;GO:0006810//transport;GO:0043436	gi|332227372|ref|XP_003262868.1|/4.27055e-95/1
54928	7242	2554.43	2827.34	33.77	37.2	0.13956	Up	0.000334084	0.00938796	IMPAD1	inositol monophosphatase domain containing 1	K15759	GO:0031224//intrinsic to membrane;GO:0043231//intracellular membrane-bounded organelle	GO:0004437//inositol or phosphatidylinositol phosphatase activity;GO:0008252//nucleotidase activity;GO:0043169//cation binding	GO:0001503//ossification;GO:0002062//chondrocyte differentiation;GO:0006790//sulfur compound metabolic process;GO:0006796//phosphate-containing compound metabolic process;GO:0030326//embryonic limb morphogenesis	gi|332213862|ref|XP_003256050.1|/0/1
2186	10887.8	1897.87	2104.94	16.66	18.35	0.139392	Up	0.00159585	0.031092	BPTF	bromodomain PHD finger transcription factor	K11728	-	-	-	gi|38788260|ref|NP_004450.3|/0/1
11103	3357	1761.67	1957.33	50.56	55.65	0.138385	Up	0.00191766	0.0354702	KRR1	KRR1, small subunit (SSU) processome component, homolog (yeast)	K06961	GO:0031981//nuclear lumen;GO:0032991//macromolecular complex	GO:0003676//nucleic acid binding	GO:0042254//ribosome biogenesis	gi|426373503|ref|XP_004053641.1|/1.17085e-177/1
23271	7359	1734.67	1921.33	22.58	24.85	0.1382	Up	0.00286086	0.0481354	CAMSAP2	calmodulin regulated spectrin-associated protein family, member 2	K17493	GO:0015630//microtubule cytoskeleton	GO:0005488//binding	-	gi|44955929|ref|NP_982284.1|/0/1
9824	5425.22	2079.26	2301.07	36.73	40.41	0.137753	Up	0.00122426	0.025472	ARHGAP11A	Rho GTPase activating protein 11A	K10360;K18470	GO:0044444//cytoplasmic part	GO:0008047//enzyme activator activity	GO:0009966//regulation of signal transduction;GO:0035556//intracellular signal transduction	gi|40788939|dbj|BAA13442.2|/0/1
8886	3790	1705	1891.33	43.31	47.63	0.13717	Up	0.0027733	0.0468281	DDX18	DEAD (Asp-Glu-Ala-Asp) box polypeptide 18	K13179	-	GO:0003676//nucleic acid binding;GO:0003724//RNA helicase activity;GO:0032559;GO:0042623//ATPase activity, coupled	-	gi|38327634|ref|NP_006764.3|/0/1
2773	4748	3662.51	4048.53	74.07	81.41	0.136317	Up	2.28e-05	0.00105188	GNAI3	guanine nucleotide binding protein (G protein), alpha inhibiting activity polypeptide 3	K04630	GO:0005626//insoluble fraction;GO:0005815//microtubule organizing center;GO:0030141//secretory granule;GO:0031234//extrinsic to internal side of plasma membrane	GO:0001664//G-protein coupled receptor binding;GO:0017111//nucleoside-triphosphatase activity;GO:0032403//protein complex binding;GO:0032561//guanyl ribonucleotide binding;GO:0060089	GO:0001775//cell activation;GO:0007188//adenylate cyclase-modulating G-protein coupled receptor signaling pathway;GO:0007599//hemostasis;GO:0009207;GO:0016192//vesicle-mediated transport;GO:0031280;GO:0050804//regulation of synaptic transmission;GO:0051046//regulation of secretion	gi|5729850|ref|NP_006487.1|/0/1
8763	3104.67	2410.67	2664.33	74.91	82.32	0.136085	Up	0.000591756	0.0146941	CD164	CD164 molecule, sialomucin	K06546	GO:0005764//lysosome;GO:0016021//integral to membrane;GO:0031090//organelle membrane	GO:0005488//binding	GO:0008283//cell proliferation;GO:0016337//cell-cell adhesion;GO:0023052//signaling;GO:0048534	gi|215422427|ref|NP_001135876.1|/2.43995e-65/1
11051	4407	3452	3817	75.28	82.71	0.135795	Up	3.71e-05	0.00158883	NUDT21	nudix (nucleoside diphosphate linked moiety X)-type motif 21	K14397	GO:0005815//microtubule organizing center;GO:0016604//nuclear body;GO:0043234//protein complex	GO:0003723//RNA binding;GO:0019787//small conjugating protein ligase activity;GO:0019899//enzyme binding;GO:0042802//identical protein binding	GO:0000377;GO:0006353//DNA-dependent transcription, termination;GO:0031124//mRNA 3'-end processing;GO:0032446//protein modification by small protein conjugation;GO:0051259//protein oligomerization	gi|5901926|ref|NP_008937.1|/4.9765e-131/1
29789	4354.68	2302.8	2550.76	50.86	55.87	0.135542	Up	0.00059739	0.0147953	OLA1	Obg-like ATPase 1	K06942	GO:0044424//intracellular part	GO:0003824//catalytic activity;GO:0032559;GO:0032561//guanyl ribonucleotide binding	GO:0009207	gi|402888666|ref|XP_003907677.1|/0/1
54520	6946	1834.33	2027	25.29	27.78	0.13548	Up	0.00277038	0.0468621	CCDC93	coiled-coil domain containing 93	K10352;K10402;K06102	-	-	-	gi|68533041|dbj|BAE06075.1|/0/1
1176	1313	5103.33	5652.33	381.32	418.82	0.135328	Up	3.32e-07	3.15e-05	AP3S1	adaptor-related protein complex 3, sigma 1 subunit	K12399	GO:0012506//vesicle membrane;GO:0016023//cytoplasmic membrane-bounded vesicle;GO:0030117//membrane coat;GO:0044431//Golgi apparatus part	GO:0005488//binding;GO:0022892	GO:0007169//transmembrane receptor protein tyrosine kinase signaling pathway;GO:0015031//protein transport	gi|403256084|ref|XP_003920729.1|/1.30695e-106/1
10051	5160.34	8614.33	9553.67	160.28	176.01	0.135063	Up	1.81e-11	3.66e-09	SMC4	structural maintenance of chromosomes 4	K06675	GO:0000793//condensed chromosome;GO:0031981//nuclear lumen	GO:0032559;GO:0046983//protein dimerization activity	GO:0000070//mitotic sister chromatid segregation	gi|50658063|ref|NP_001002800.1|/0/1
378	1758	2778.33	3069.67	153.79	168.81	0.134439	Up	0.000246716	0.0075106	ARF4	ADP-ribosylation factor 4	K07939	GO:0016020//membrane;GO:0043231//intracellular membrane-bounded organelle	GO:0017111//nucleoside-triphosphatase activity;GO:0032561//guanyl ribonucleotide binding	GO:0006810//transport;GO:0007169//transmembrane receptor protein tyrosine kinase signaling pathway;GO:0007417//central nervous system development;GO:0009207;GO:0009611//response to wounding;GO:0035556//intracellular signal transduction	gi|431899854|gb|ELK07801.1|/1.63505e-105/1
51495	3213	2406.62	2655.22	72.16	79.18	0.133937	Up	0.000752248	0.0177292	PTPLAD1	protein tyrosine phosphatase-like A domain containing 1	K10703	GO:0031090//organelle membrane;GO:0031224//intrinsic to membrane;GO:0043231//intracellular membrane-bounded organelle	GO:0003824//catalytic activity;GO:0005488//binding;GO:0008047//enzyme activator activity	GO:0000187//activation of MAPK activity;GO:0006631//fatty acid metabolic process;GO:0007265//Ras protein signal transduction	gi|197100402|ref|NP_001127566.1|/0/1
84220	7182	2012.07	2228.91	26.84	29.45	0.133883	Up	0.00138432	0.0278565	RGPD5	RANBP2-like and GRIP domain containing 5	K12172	GO:0005635//nuclear envelope	GO:0017016//Ras GTPase binding	GO:0006810//transport	gi|83267877|ref|NP_005045.2|/0/1
8766	4943	1912.81	2113.18	37.13	40.72	0.133152	Up	0.00227384	0.0402178	RAB11A	RAB11A, member RAS oncogene family	K07904	GO:0010008//endosome membrane;GO:0016023//cytoplasmic membrane-bounded vesicle;GO:0032155;GO:0044431//Golgi apparatus part	GO:0000149//SNARE binding;GO:0017111//nucleoside-triphosphatase activity;GO:0032561//guanyl ribonucleotide binding	GO:0006886//intracellular protein transport;GO:0009207;GO:0035556//intracellular signal transduction;GO:0048168//regulation of neuronal synaptic plasticity;GO:0048646//anatomical structure formation involved in morphogenesis;GO:0051049//regulation of transport	gi|194387154|dbj|BAG59943.1|/1.80838e-129/1
57187	5625	2007.33	2217	34.2	37.49	0.13251	Up	0.00185799	0.034807	THOC2	THO complex 2	K12879	GO:0000346//transcription export complex	GO:0003676//nucleic acid binding	GO:0006396//RNA processing;GO:0006406//mRNA export from nucleus	gi|125656165|ref|NP_001075019.1|/0/1
8540	7674	4020.33	4439.33	50.17	54.98	0.132082	Up	1.15e-05	0.000613668	AGPS	alkylglycerone phosphate synthase	K00803	GO:0016020//membrane;GO:0044439	GO:0016765//transferase activity, transferring alkyl or aryl (other than methyl) groups;GO:0050662//coenzyme binding	GO:0045017//glycerolipid biosynthetic process;GO:0050896//response to stimulus	gi|119631463|gb|EAX11058.1|/0/1
2122	5379.95	2279.49	2503.78	40.49	44.37	0.132019	Up	0.00185529	0.0347908	MECOM	MDS1 and EVI1 complex locus	K04462	GO:0016585//chromatin remodeling complex;GO:0016604//nuclear body	GO:0001071//nucleic acid binding transcription factor activity;GO:0003676//nucleic acid binding;GO:0042802//identical protein binding;GO:0046914//transition metal ion binding	GO:0002262//myeloid cell homeostasis;GO:0006357//regulation of transcription from RNA polymerase II promoter;GO:0006952//defense response;GO:0007049//cell cycle;GO:0007179//transforming growth factor beta receptor signaling pathway;GO:0007420//brain development;GO:0008283//cell proliferation;GO:0012501//programmed cell death;GO:0030326//embryonic limb morphogenesis;GO:0043009//chordate embryonic …	gi|545408|gb|AAB29907.1|/0/1
80218	6148	2981.46	3287.38	46.49	50.94	0.131879	Up	0.000199129	0.00643309	NAA50	N(alpha)-acetyltransferase 50, NatE catalytic subunit	K12581;K01368;K17985	GO:0044424//intracellular part	GO:0005488//binding;GO:0016407//acetyltransferase activity	GO:0006473//protein acetylation	gi|426219243|ref|XP_004003838.1|/2.08446e-98/1
301	1399	7616.33	8393.67	532.1	582.89	0.131526	Up	3.43e-09	4.65e-07	ANXA1	annexin A1	K17091	GO:0005856//cytoskeleton;GO:0042995//cell projection;GO:0043231//intracellular membrane-bounded organelle;GO:0044459//plasma membrane part	GO:0004859//phospholipase inhibitor activity;GO:0005515//protein binding;GO:0005543//phospholipid binding;GO:0046872//metal ion binding	GO:0006464//cellular protein modification process;GO:0006906//vesicle fusion;GO:0006952//defense response;GO:0007165//signal transduction;GO:0008283//cell proliferation;GO:0009913//epidermal cell differentiation;GO:0015909//long-chain fatty acid transport;GO:0030217//T cell differentiation;GO:0043066//negative regulation of apoptotic process	gi|119582950|gb|EAW62546.1|/0/1
6950	2462.63	4992.67	5499.33	195.94	214.63	0.13144	Up	1.91e-06	0.000141826	TCP1	t-complex 1	K09493	GO:0000790//nuclear chromatin;GO:0005813//centrosome;GO:0043234//protein complex;GO:0044459//plasma membrane part	GO:0005515//protein binding;GO:0032559	GO:0006458//'de novo' protein folding;GO:0043623//cellular protein complex assembly	gi|397471765|ref|XP_003845972.1|/0/1
22919	2640	3033.67	3343	111.09	121.68	0.131363	Up	0.000186901	0.00614251	MAPRE1	microtubule-associated protein, RP/EB family, member 1	K10436	GO:0005815//microtubule organizing center;GO:0005874//microtubule;GO:0043231//intracellular membrane-bounded organelle;GO:0044459//plasma membrane part	GO:0008017//microtubule binding	GO:0007067//mitosis;GO:0031111//negative regulation of microtubule polymerization or depolymerization;GO:0033365//protein localization to organelle	gi|6912494|ref|NP_036457.1|/3.78437e-144/1
9126	4131	3407.67	3769	79.32	86.88	0.131339	Up	3.82e-05	0.00162876	SMC3	structural maintenance of chromosomes 3	K06669	GO:0000795//synaptonemal complex;GO:0005578//proteinaceous extracellular matrix;GO:0005819//spindle;GO:0008278//cohesin complex;GO:0034399//nuclear periphery	GO:0003774//motor activity;GO:0032559;GO:0046983//protein dimerization activity	GO:0006260//DNA replication;GO:0007059//chromosome segregation;GO:0007067//mitosis;GO:0009292//genetic transfer;GO:0010948;GO:0023052//signaling;GO:0033554//cellular response to stress	gi|42627759|tpe|CAD59554.1|/0/1
9859	7068.65	1967.56	2170.13	26.68	29.22	0.131198	Up	0.00237988	0.0418207	CEP170	centrosomal protein 170kDa	K16463	GO:0005813//centrosome	-	-	gi|40788270|dbj|BAA32315.2|/0/1
347902	3140.23	2118.67	2331.67	65.02	71.19	0.130791	Up	0.0021328	0.0383662	AMIGO2	adhesion molecule with Ig-like domain 2	K19511;K16354	GO:0031224//intrinsic to membrane;GO:0043231//intracellular membrane-bounded organelle	-	GO:0016337//cell-cell adhesion;GO:0043066//negative regulation of apoptotic process	gi|32469517|ref|NP_862830.1|/0/1
9804	3407	2349.66	2585.45	66.42	72.7	0.130338	Up	0.00123329	0.0256319	TOMM20	translocase of outer mitochondrial membrane 20 homolog (yeast)	K17770	GO:0005741//mitochondrial outer membrane;GO:0031224//intrinsic to membrane	GO:0005515//protein binding;GO:0008320//protein transmembrane transporter activity	GO:0006605//protein targeting	gi|440901027|gb|ELR52036.1|/1.66321e-62/1
9559	2705.76	2687	2961.33	95.9	104.94	0.129962	Up	0.000451074	0.0118843	VPS26A	vacuolar protein sorting 26 homolog A (S. pombe)	K18466	GO:0012505//endomembrane system;GO:0031090//organelle membrane;GO:0043231//intracellular membrane-bounded organelle;GO:0044444//cytoplasmic part	GO:0005488//binding;GO:0022892	GO:0016197//endosomal transport	gi|78482614|ref|NP_001030337.1|/2.29529e-138/1
151011	3245.04	2345	2581	69.62	76.18	0.12991	Up	0.00122112	0.0254346	2010-09-01	septin 10	K16940	GO:0032156	GO:0032561//guanyl ribonucleotide binding	GO:0009987//cellular process	gi|119574245|gb|EAW53860.1|/0/1
821	4931.4	9516.33	10471	185.09	202.38	0.12884	Up	8.21e-11	1.42e-08	CANX	calnexin	K08054	GO:0031090//organelle membrane;GO:0031224//intrinsic to membrane;GO:0044432//endoplasmic reticulum part;GO:0048770	GO:0005515//protein binding;GO:0030246//carbohydrate binding;GO:0046872//metal ion binding	GO:0006487//protein N-linked glycosylation;GO:0015031//protein transport	gi|194378218|dbj|BAG57859.1|/0/1
6059	4193.85	3161.67	3481.33	72.53	79.25	0.127833	Up	0.000158576	0.00532209	ABCE1	ATP-binding cassette, sub-family E (OABP), member 1	K06174	GO:0043231//intracellular membrane-bounded organelle	GO:0004857//enzyme inhibitor activity;GO:0017111//nucleoside-triphosphatase activity;GO:0032559;GO:0051540	GO:0009207;GO:0016070//RNA metabolic process;GO:0051707//response to other organism	gi|431918297|gb|ELK17524.1|/0/1
22836	5566	2257.94	2478.8	38.9	42.46	0.126334	Up	0.00203194	0.0371857	RHOBTB3	Rho-related BTB domain containing 3	K07869	GO:0043231//intracellular membrane-bounded organelle	GO:0005083//small GTPase regulator activity;GO:0017111//nucleoside-triphosphatase activity;GO:0032559	GO:0009207;GO:0016197//endosomal transport	gi|40788968|dbj|BAA74901.2|/0/1
9991	7929.78	3399.85	3739.55	41.13	44.89	0.126203	Up	0.000109005	0.00393661	PTBP3	polypyrimidine tract binding protein 3	K17844	GO:0043231//intracellular membrane-bounded organelle	GO:0003676//nucleic acid binding	GO:0006396//RNA processing;GO:0050793//regulation of developmental process	gi|410043020|ref|XP_003951546.1|/0/1
23230	10786.1	2964.67	3255	26.27	28.67	0.126126	Up	0.000391732	0.010707	VPS13A	vacuolar protein sorting 13 homolog A (S. cerevisiae)	K19525	GO:0044464//cell part	GO:0005488//binding	GO:0006892//post-Golgi vesicle-mediated transport;GO:0033036	gi|66346676|ref|NP_001018048.1|/0/1
5000	6494.34	3635.65	4002.45	53.77	58.68	0.126067	Up	5.35e-05	0.00214564	ORC4	origin recognition complex, subunit 4	K02606	GO:0000808//origin recognition complex;GO:0031981//nuclear lumen	GO:0016462//pyrophosphatase activity;GO:0032559;GO:0043565//sequence-specific DNA binding	GO:0006259//DNA metabolic process;GO:0007050//cell cycle arrest;GO:0051320//S phase	gi|32454746|ref|NP_859525.1|/0/1
80155	5554	2114	2325	36.54	39.87	0.125827	Up	0.00232842	0.0410684	NAA15	N(alpha)-acetyltransferase 15, NatA auxiliary subunit	K00670	GO:0043231//intracellular membrane-bounded organelle;GO:0043234//protein complex	GO:0016407//acetyltransferase activity;GO:0043021//ribonucleoprotein complex binding	GO:0006355//regulation of transcription, DNA-dependent;GO:0006473//protein acetylation;GO:0032501//multicellular organismal process;GO:0048646//anatomical structure formation involved in morphogenesis;GO:0048869//cellular developmental process	gi|17149828|ref|NP_476516.1|/0/1
10130	2344	3500.33	3845.33	144.44	157.59	0.125706	Up	0.00010946	0.00394556	PDIA6	protein disulfide isomerase family A, member 6	K09584	GO:0016020//membrane;GO:0044432//endoplasmic reticulum part;GO:0048770	GO:0005488//binding;GO:0015036//disulfide oxidoreductase activity;GO:0016862//intramolecular oxidoreductase activity, interconverting keto- and enol-groups	GO:0018904;GO:0019725//cellular homeostasis;GO:0044267//cellular protein metabolic process	gi|221039954|dbj|BAH11740.1|/0/1
92140	7667	4077.43	4476.55	50.92	55.55	0.125554	Up	3.4e-05	0.00147359	MTDH	metadherin	K17985;K01265	GO:0005635//nuclear envelope;GO:0031090//organelle membrane;GO:0031224//intrinsic to membrane;GO:0043296//apical junction complex;GO:0044444//cytoplasmic part;GO:0044451//nucleoplasm part	GO:0003712//transcription cofactor activity;GO:0008134//transcription factor binding	GO:0006357//regulation of transcription from RNA polymerase II promoter;GO:0006914//autophagy;GO:0006915//apoptotic process;GO:0007043//cell-cell junction assembly;GO:0007166//cell surface receptor signaling pathway;GO:0007249//I-kappaB kinase/NF-kappaB cascade;GO:0010740//positive regulation of intracellular protein kinase cascade;GO:0045765//regulation of angiogenesis;GO:0051091//positive regul…	gi|223555917|ref|NP_848927.2|/0/1
8539	3767.05	3917.67	4284	99.65	108.65	0.124746	Up	0.000101611	0.00371907	API5	apoptosis inhibitor 5	-	GO:0030529//ribonucleoprotein complex;GO:0031981//nuclear lumen	GO:0019838//growth factor binding	GO:0043066//negative regulation of apoptotic process	gi|471358578|ref|XP_004369871.1|/2.6078e-174/1
9748	5629	3883	4269.67	66.2	72.12	0.123568	Up	3.96e-05	0.0016858	SLK	STE20-like kinase	K08836	GO:0016020//membrane;GO:0044424//intracellular part	GO:0003676//nucleic acid binding;GO:0004672//protein kinase activity;GO:0016788//hydrolase activity, acting on ester bonds;GO:0032559	GO:0006281//DNA repair;GO:0006464//cellular protein modification process;GO:0012501//programmed cell death	gi|41281453|ref|NP_055535.2|/0/1
1829	5677	3425.48	3747.63	57.85	62.97	0.122348	Up	0.000265268	0.00793548	DSG2	desmoglein 2	K07597	GO:0005911//cell-cell junction;GO:0031224//intrinsic to membrane	GO:0046872//metal ion binding	GO:0006915//apoptotic process;GO:0016337//cell-cell adhesion	gi|116534898|ref|NP_001934.2|/0/1
3842	8549.57	5005.67	5484.67	56.05	60.98	0.121622	Up	7.14e-06	0.000418489	TNPO1	transportin 1	K18752	GO:0043231//intracellular membrane-bounded organelle;GO:0044444//cytoplasmic part	GO:0005048//signal sequence binding;GO:0022892	GO:0006606//protein import into nucleus;GO:0016070//RNA metabolic process;GO:0051704	gi|395825680|ref|XP_003786051.1|/0/1
546	11173.8	2252.67	2470.67	19.26	20.95	0.121343	Up	0.00231566	0.0408813	ATRX	alpha thalassemia/mental retardation syndrome X-linked	K10779	GO:0000790//nuclear chromatin	GO:0003676//nucleic acid binding;GO:0004386//helicase activity;GO:0019904//protein domain specific binding;GO:0032559;GO:0046914//transition metal ion binding	GO:0006305;GO:0006351//transcription, DNA-dependent;GO:0033554//cellular response to stress	gi|20336209|ref|NP_000480.2|/0/1
221092	5156	3620.38	3963.55	67.4	73.29	0.120868	Up	0.000157221	0.00531417	HNRNPUL2	heterogeneous nuclear ribonucleoprotein U-like 2	K12888	GO:0043231//intracellular membrane-bounded organelle	GO:0005488//binding	-	gi|118601081|ref|NP_001073027.1|/0/1
5685	1221.77	3035	3316.67	243.43	264.57	0.120143	Up	0.000724974	0.0171502	PSMA4	proteasome (prosome, macropain) subunit, alpha type, 4	K02728	GO:0005839//proteasome core complex;GO:0043231//intracellular membrane-bounded organelle	GO:0004175//endopeptidase activity;GO:0005515//protein binding	GO:0006520//cellular amino acid metabolic process;GO:0006915//apoptotic process;GO:0007050//cell cycle arrest;GO:0016070//RNA metabolic process;GO:0030330//DNA damage response, signal transduction by p53 class mediator;GO:0043161//proteasomal ubiquitin-dependent protein catabolic process;GO:0051320//S phase;GO:0051439//regulation of ubiquitin-protein ligase activity involved in mitotic cell cycle…	gi|410960409|ref|XP_003986782.1|/3.72279e-90/1
805	1309	6985.33	7666.67	523.19	568.62	0.12013	Up	6.49e-08	7.04e-06	CALM2	calmodulin 2 (phosphorylase kinase, delta)	K02183	GO:0005815//microtubule organizing center;GO:0005819//spindle;GO:0008287//protein serine/threonine phosphatase complex;GO:0016020//membrane;GO:0031674//I band;GO:0031981//nuclear lumen;GO:0042598	GO:0008092//cytoskeletal protein binding;GO:0016247//channel regulator activity;GO:0016772//transferase activity, transferring phosphorus-containing groups;GO:0016791//phosphatase activity;GO:0019900//kinase binding;GO:0046872//metal ion binding;GO:0047485//protein N-terminus binding	GO:0000910//cytokinesis;GO:0001775//cell activation;GO:0003012//muscle system process;GO:0005977//glycogen metabolic process;GO:0006605//protein targeting;GO:0006796//phosphate-containing compound metabolic process;GO:0006807//nitrogen compound metabolic process;GO:0006887//exocytosis;GO:0007169//transmembrane receptor protein tyrosine kinase signaling pathway;GO:0007267//cell-cell signaling;GO:0…	gi|444525736|gb|ELV14138.1|/1.39677e-84/1
114908	3605	6146	6728.67	164.15	178.34	0.119616	Up	8.58e-07	7.21e-05	TMEM123	transmembrane protein 123	-	GO:0009986//cell surface;GO:0031224//intrinsic to membrane	GO:0004871//signal transducer activity	GO:0045793//positive regulation of cell size	gi|27497569|gb|AAO13164.1|/4.08021e-67/1
9445	1896	3887.67	4247	199.11	216.3	0.119468	Up	0.000130025	0.00454872	ITM2B	integral membrane protein 2B	K18264	GO:0005626//insoluble fraction;GO:0012505//endomembrane system;GO:0031224//intrinsic to membrane;GO:0043231//intracellular membrane-bounded organelle	GO:0005515//protein binding;GO:0032559	GO:0012502//induction of programmed cell death;GO:0048731	gi|7658295|gb|AAF66130.1|/1.03272e-125/1
55660	7528	3153	3456.67	40.1	43.56	0.119402	Up	0.000345974	0.00965069	PRPF40A	PRP40 pre-mRNA processing factor 40 homolog A (S. cerevisiae)	K12821	-	-	-	gi|355750544|gb|EHH54871.1|/0/1
4735	3350.26	6084.67	6634.67	174.67	189.71	0.119164	Up	3e-06	0.000207557	2002-09-01	septin 2	K16942	GO:0000776//kinetochore;GO:0005624//membrane fraction;GO:0005819//spindle;GO:0015629//actin cytoskeleton;GO:0016020//membrane;GO:0031981//nuclear lumen;GO:0032155;GO:0032156;GO:0044444//cytoplasmic part	GO:0005515//protein binding;GO:0017111//nucleoside-triphosphatase activity;GO:0032561//guanyl ribonucleotide binding	GO:0000087//M phase of mitotic cell cycle;GO:0008104//protein localization;GO:0015813//L-glutamate transport;GO:0019222//regulation of metabolic process;GO:0030030//cell projection organization;GO:0043623//cellular protein complex assembly	gi|1040689|dbj|BAA05893.1|/0/1
56681	3022.38	2678	2924.33	85.4	92.75	0.119111	Up	0.00163556	0.0317032	SAR1A	SAR1 homolog A (S. cerevisiae)	K07953	GO:0005783//endoplasmic reticulum	GO:0017111//nucleoside-triphosphatase activity;GO:0032561//guanyl ribonucleotide binding	GO:0009207;GO:0015031//protein transport;GO:0048193//Golgi vesicle transport	gi|9910542|ref|NP_064535.1|/9.52912e-110/1
2739	2071	3036	3312.67	142.23	154.46	0.119007	Up	0.000906504	0.0203786	GLO1	glyoxalase I	K01759	GO:0000267//cell fraction;GO:0044424//intracellular part	GO:0016846//carbon-sulfur lyase activity;GO:0043169//cation binding	GO:0006081//cellular aldehyde metabolic process;GO:0006790//sulfur compound metabolic process;GO:0043066//negative regulation of apoptotic process;GO:0044238//primary metabolic process	gi|62089188|dbj|BAD93038.1|/1.62738e-107/1
10914	4520.65	2488.74	2717.84	52.91	57.45	0.118766	Up	0.0023515	0.0413986	PAPOLA	poly(A) polymerase alpha	K14376	GO:0031981//nuclear lumen	GO:0003676//nucleic acid binding;GO:0032559;GO:0070566//adenylyltransferase activity	GO:0000377;GO:0006353//DNA-dependent transcription, termination;GO:0031124//mRNA 3'-end processing	gi|397526096|ref|XP_003832975.1|/1.92276e-156/1
5501	2475.79	3157	3472.33	124.01	134.65	0.118758	Up	0.000199384	0.00643038	PPP1CC	protein phosphatase 1, catalytic subunit, gamma isozyme	K06269	GO:0000776//kinetochore;GO:0005626//insoluble fraction;GO:0008287//protein serine/threonine phosphatase complex;GO:0016604//nuclear body;GO:0030425//dendrite;GO:0031966//mitochondrial membrane;GO:0032155;GO:0035097//histone methyltransferase complex	GO:0004721//phosphoprotein phosphatase activity;GO:0019900//kinase binding;GO:0043169//cation binding	GO:0006073//cellular glucan metabolic process;GO:0006464//cellular protein modification process;GO:0006641//triglyceride metabolic process;GO:0006796//phosphate-containing compound metabolic process;GO:0007067//mitosis;GO:0032386//regulation of intracellular transport	gi|4506007|ref|NP_002701.1|/0/1
891	2177	2569.33	2800.33	114.21	123.99	0.118535	Up	0.00254298	0.0439549	CCNB1	cyclin B1	K05868	GO:0000778//condensed nuclear chromosome kinetochore;GO:0005626//insoluble fraction;GO:0005819//spindle;GO:0044444//cytoplasmic part	GO:0004672//protein kinase activity;GO:0019900//kinase binding	GO:0000070//mitotic sister chromatid segregation;GO:0001666//response to hypoxia;GO:0001934//positive regulation of protein phosphorylation;GO:0003006//developmental process involved in reproduction;GO:0007093//mitotic cell cycle checkpoint;GO:0008284//positive regulation of cell proliferation;GO:0009605//response to external stimulus;GO:0010041//response to iron(III) ion;GO:0014070//response to …	gi|14327896|ref|NP_114172.1|/0/1
908	2679	5123.2	5595.6	184.6	200.25	0.1174	Up	1.24e-05	0.000646102	CCT6A	chaperonin containing TCP1, subunit 6A (zeta 1)	K09498	GO:0043234//protein complex;GO:0044444//cytoplasmic part	GO:0005515//protein binding;GO:0032559	GO:0006458//'de novo' protein folding	gi|58331171|ref|NP_001009186.1|/0/1
9169	7596	3562.09	3892.59	44.9	48.69	0.11691	Up	0.000248246	0.00753304	SCAF11	SR-related CTD-associated factor 11	K17586	GO:0043231//intracellular membrane-bounded organelle	GO:0046914//transition metal ion binding	GO:0000398//mRNA splicing, via spliceosome	gi|117676384|ref|NP_004710.2|/0/1
55914	6829.04	2705.33	2946.67	37.87	41.04	0.115975	Up	0.00215452	0.0386471	ERBB2IP	erbb2 interacting protein	K12796	GO:0005578//proteinaceous extracellular matrix;GO:0009925//basal plasma membrane;GO:0043231//intracellular membrane-bounded organelle	GO:0005102//receptor binding;GO:0005198//structural molecule activity	GO:0007010//cytoskeleton organization;GO:0007169//transmembrane receptor protein tyrosine kinase signaling pathway;GO:0008105//asymmetric protein localization;GO:0035088//establishment or maintenance of apical/basal cell polarity;GO:0040007//growth	gi|8923909|ref|NP_061165.1|/0/1
11260	3961	3129.33	3416.67	75.99	82.35	0.115959	Up	0.000675702	0.0161252	XPOT	exportin, tRNA	K14288	GO:0005635//nuclear envelope;GO:0031981//nuclear lumen	GO:0003723//RNA binding;GO:0022892	GO:0006405//RNA export from nucleus;GO:0015031//protein transport	gi|8051636|ref|NP_009166.2|/0/1
5781	6192.58	4764.32	5263.96	74.72	80.97	0.115893	Up	1.59e-06	0.000121915	PTPN11	protein tyrosine phosphatase, non-receptor type 11	K07293	GO:0005626//insoluble fraction;GO:0032432//actin filament bundle;GO:0032991//macromolecular complex;GO:0043231//intracellular membrane-bounded organelle;GO:0044444//cytoplasmic part;GO:0044459//plasma membrane part	GO:0004725//protein tyrosine phosphatase activity;GO:0019899//enzyme binding;GO:0051427	GO:0000165//MAPK cascade;GO:0001959//regulation of cytokine-mediated signaling pathway;GO:0006470//protein dephosphorylation;GO:0006639//acylglycerol metabolic process;GO:0006935//chemotaxis;GO:0006974//response to DNA damage stimulus;GO:0007169//transmembrane receptor protein tyrosine kinase signaling pathway;GO:0007599//hemostasis;GO:0022414//reproductive process;GO:0031294;GO:0033157//regulati…	gi|33356177|ref|NP_002825.3|/0/1
7534	3017.17	20533	22333.7	654.89	709.64	0.115835	Up	9.18e-17	3.17e-14	YWHAZ	tyrosine 3-monooxygenase/tryptophan 5-monooxygenase activation protein, zeta polypeptide	K16197	GO:0000267//cell fraction;GO:0032991//macromolecular complex;GO:0044430//cytoskeletal part;GO:0048770	GO:0005515//protein binding	GO:0001775//cell activation;GO:0002441;GO:0006605//protein targeting;GO:0007599//hemostasis;GO:0016070//RNA metabolic process;GO:0042221//response to chemical stimulus;GO:0043066//negative regulation of apoptotic process	gi|397502369|ref|XP_003821833.1|/7.75764e-157/1
5358	3409.93	4795.33	5209.33	134.94	146.14	0.115033	Up	7.63e-05	0.00289118	PLS3	plastin 3	K17336	GO:0005902//microvillus;GO:0044424//intracellular part	GO:0008092//cytoskeletal protein binding;GO:0046872//metal ion binding	-	gi|7549809|ref|NP_005023.2|/0/1
27069	2449	2797.67	3047.33	110.49	119.64	0.114784	Up	0.00174752	0.0334299	GHITM	growth hormone inducible transmembrane protein	-	GO:0019866//organelle inner membrane;GO:0031224//intrinsic to membrane;GO:0043231//intracellular membrane-bounded organelle	-	GO:0012501//programmed cell death	gi|118200356|ref|NP_055209.2|/2.73079e-173/1
10480	1338	2582.67	2812.67	189.03	204.54	0.113768	Up	0.00272714	0.0464617	EIF3M	eukaryotic translation initiation factor 3, subunit M	K15030	GO:0043234//protein complex;GO:0044424//intracellular part	GO:0008135//translation factor activity, nucleic acid binding	GO:0006412//translation	gi|23397429|ref|NP_006351.2|/0/1
25932	4452	6078.33	6617.33	131.19	141.91	0.113319	Up	4.71e-06	0.000294138	CLIC4	chloride intracellular channel 4	K05024	GO:0000267//cell fraction;GO:0005815//microtubule organizing center;GO:0012506//vesicle membrane;GO:0030054//cell junction;GO:0034399//nuclear periphery;GO:0034702//ion channel complex;GO:0042995//cell projection	GO:0005254//chloride channel activity;GO:0005515//protein binding	GO:0009913//epidermal cell differentiation;GO:0015698//inorganic anion transport;GO:0016477//cell migration;GO:0033043//regulation of organelle organization;GO:0034220//ion transmembrane transport;GO:0043269//regulation of ion transport;GO:0051592//response to calcium ion;GO:0061245//establishment or maintenance of bipolar cell polarity	gi|7330335|ref|NP_039234.1|/7.48591e-143/1
10059	4558.46	7148.55	7776.73	150.52	162.75	0.112702	Up	8.79e-07	7.26e-05	DNM1L	dynamin 1-like	K17065	GO:0031966//mitochondrial membrane;GO:0042579//microbody;GO:0042598;GO:0044431//Golgi apparatus part	GO:0017111//nucleoside-triphosphatase activity;GO:0019899//enzyme binding;GO:0032561//guanyl ribonucleotide binding	GO:0000266//mitochondrial fission;GO:0006915//apoptotic process;GO:0009207;GO:0032501//multicellular organismal process	gi|297262085|ref|XP_001086009.2|/0/1
10694	1895	3522.33	3835.67	180.68	195.29	0.112181	Up	0.000479512	0.0125466	CCT8	chaperonin containing TCP1, subunit 8 (theta)	K09500	GO:0015630//microtubule cytoskeleton;GO:0016234//inclusion body;GO:0043231//intracellular membrane-bounded organelle;GO:0044444//cytoplasmic part	GO:0005515//protein binding;GO:0016887//ATPase activity;GO:0032559	GO:0006458//'de novo' protein folding	gi|40789055|dbj|BAA02792.2|/0/1
7323	2235.78	2777.89	3022.83	120.61	130.21	0.110491	Up	0.0020866	0.0378577	UBE2D3	ubiquitin-conjugating enzyme E2D 3	K06689	GO:0031090//organelle membrane;GO:0043231//intracellular membrane-bounded organelle	GO:0019787//small conjugating protein ligase activity;GO:0032559	GO:0000209//protein polyubiquitination;GO:0001818//negative regulation of cytokine production;GO:0006259//DNA metabolic process;GO:0006511//ubiquitin-dependent protein catabolic process;GO:0007178//transmembrane receptor protein serine/threonine kinase signaling pathway;GO:0012501//programmed cell death;GO:0033554//cellular response to stress	gi|33149324|ref|NP_871622.1|/8.35697e-85/1
5908	2165.79	3560.33	3871.67	159.33	172.01	0.110475	Up	0.00056116	0.0141564	RAP1B	RAP1B, member of RAS oncogene family	K07836	GO:0005622//intracellular;GO:0030054//cell junction;GO:0044444//cytoplasmic part	GO:0017111//nucleoside-triphosphatase activity;GO:0032561//guanyl ribonucleotide binding	GO:0007599//hemostasis;GO:0009207;GO:0015980//energy derivation by oxidation of organic compounds;GO:0030010//establishment of cell polarity;GO:0030073//insulin secretion;GO:0035556//intracellular signal transduction	gi|440894067|gb|ELR46625.1|/1.73918e-91/1
3688	3845.47	25078.7	27252.3	626.84	676.71	0.11044	Up	1.04e-19	4.7e-17	ITGB1	integrin, beta 1 (fibronectin receptor, beta polypeptide, antigen CD29 includes MDF2, MSK12)	K06756;K06550;K06578;K05689;K06735;K06581;K03161;K16493;K16338;K05719;K06527;K06257	GO:0001726//ruffle;GO:0005624//membrane fraction;GO:0005887//integral to plasma membrane;GO:0005924//cell-substrate adherens junction;GO:0032155;GO:0045202//synapse;GO:0048770	GO:0004871//signal transducer activity;GO:0005102//receptor binding;GO:0046983//protein dimerization activity	GO:0002682//regulation of immune system process;GO:0006915//apoptotic process;GO:0006935//chemotaxis;GO:0006952//defense response;GO:0007166//cell surface receptor signaling pathway;GO:0007276//gamete generation;GO:0007599//hemostasis;GO:0008283//cell proliferation;GO:0016337//cell-cell adhesion;GO:0022402//cell cycle process;GO:0030030//cell projection organization;GO:0030098//lymphocyte differe…	gi|31873316|emb|CAD97649.1|/0/1
3572	9063.42	3658.67	3977.07	38.65	41.71	0.109925	Up	0.000481926	0.0125751	IL6ST	interleukin 6 signal transducer (gp130, oncostatin M receptor)	K05060	GO:0005887//integral to plasma membrane;GO:0009986//cell surface;GO:0043235//receptor complex;GO:0044421//extracellular region part	GO:0004897//ciliary neurotrophic factor receptor activity;GO:0005126//cytokine receptor binding;GO:0019838//growth factor binding;GO:0042802//identical protein binding	GO:0001819//positive regulation of cytokine production;GO:0001960//negative regulation of cytokine-mediated signaling pathway;GO:0002250//adaptive immune response;GO:0002526//acute inflammatory response;GO:0003300//cardiac muscle hypertrophy;GO:0006073//cellular glucan metabolic process;GO:0006641//triglyceride metabolic process;GO:0007167//enzyme linked receptor protein signaling pathway;GO:0007…	gi|300244535|ref|NP_001177910.1|/0/1
22974	3685	4848.67	5255.33	126.52	136.52	0.109747	Up	0.000111103	0.00399718	TPX2	TPX2, microtubule-associated, homolog (Xenopus laevis)	K16812	GO:0005819//spindle;GO:0031981//nuclear lumen	GO:0019900//kinase binding;GO:0032559;GO:0032561//guanyl ribonucleotide binding	GO:0000087//M phase of mitotic cell cycle;GO:0007346//regulation of mitotic cell cycle;GO:0012501//programmed cell death;GO:0045860//positive regulation of protein kinase activity	gi|20127519|ref|NP_036244.2|/0/1
7267	7771.16	2972.15	3231.8	36.65	39.53	0.109135	Up	0.00166616	0.0321651	TTC3	tetratricopeptide repeat domain 3	K15712	GO:0043231//intracellular membrane-bounded organelle	GO:0019787//small conjugating protein ligase activity;GO:0046914//transition metal ion binding	GO:0000209//protein polyubiquitination;GO:0000904//cell morphogenesis involved in differentiation;GO:0010033//response to organic substance;GO:0019941//modification-dependent protein catabolic process;GO:0045596//negative regulation of cell differentiation	gi|49640009|ref|NP_003307.3|/0/1
7155	5360	3594.33	3907.67	64.28	69.31	0.108694	Up	0.000549886	0.0139648	TOP2B	topoisomerase (DNA) II beta 180kDa	K03164	GO:0000785//chromatin;GO:0000794//condensed nuclear chromosome;GO:0044444//cytoplasmic part;GO:0070603//SWI/SNF superfamily-type complex	GO:0001071//nucleic acid binding transcription factor activity;GO:0003916//DNA topoisomerase activity;GO:0019901//protein kinase binding;GO:0032559;GO:0042623//ATPase activity, coupled;GO:0046983//protein dimerization activity	GO:0006260//DNA replication;GO:0006351//transcription, DNA-dependent;GO:0007059//chromosome segregation;GO:0007131//reciprocal meiotic recombination;GO:0071780	gi|119584762|gb|EAW64358.1|/0/1
10146	2847.94	3648.67	3955	123.69	133.34	0.108381	Up	0.000776748	0.0181937	G3BP1	GTPase activating protein (SH3 domain) binding protein 1	K17265	GO:0005737//cytoplasm;GO:0016020//membrane	GO:0000166//nucleotide binding;GO:0003676//nucleic acid binding;GO:0003678//DNA helicase activity;GO:0003724//RNA helicase activity;GO:0004518//nuclease activity	GO:0007264//small GTPase mediated signal transduction	gi|332254997|ref|XP_003276622.1|/0/1
55970	4427	7272	7889	157.89	170.2	0.108311	Up	1.71e-06	0.000129147	GNG12	guanine nucleotide binding protein (G protein), gamma 12	K04347	GO:0015629//actin cytoskeleton;GO:0031234//extrinsic to internal side of plasma membrane	GO:0043168;GO:0060089	GO:0002237//response to molecule of bacterial origin;GO:0007166//cell surface receptor signaling pathway;GO:0007267//cell-cell signaling;GO:0015980//energy derivation by oxidation of organic compounds;GO:0021543//pallium development;GO:0033762//response to glucagon stimulus	gi|51036603|ref|NP_061329.3|/3.44782e-31/1
9736	11326	3976.67	4307	33.54	36.14	0.107714	Up	0.00052036	0.0133759	USP34	ubiquitin specific peptidase 34	K11853	-	GO:0016790//thiolester hydrolase activity;GO:0070011//peptidase activity, acting on L-amino acid peptides	GO:0019941//modification-dependent protein catabolic process	gi|119620404|gb|EAW99998.1|/0/1
6500	2029.33	3368.75	3654.36	161.05	173.53	0.107676	Up	0.00111677	0.023863	SKP1	S-phase kinase-associated protein 1	K03094	GO:0031461//cullin-RING ubiquitin ligase complex;GO:0031981//nuclear lumen;GO:0044444//cytoplasmic part	GO:0005488//binding;GO:0016772//transferase activity, transferring phosphorus-containing groups;GO:0019787//small conjugating protein ligase activity	GO:0006796//phosphate-containing compound metabolic process;GO:0043161//proteasomal ubiquitin-dependent protein catabolic process;GO:0051320//S phase;GO:0051439//regulation of ubiquitin-protein ligase activity involved in mitotic cell cycle	gi|397491251|ref|XP_003816586.1|/5.39977e-69/1
23435	4236	3381.45	3667	76.75	82.62	0.106324	Up	0.00114299	0.0242595	TARDBP	TAR DNA binding protein	K14411	GO:0031981//nuclear lumen	GO:0001071//nucleic acid binding transcription factor activity;GO:0003729//mRNA binding;GO:0043566//structure-specific DNA binding	GO:0006351//transcription, DNA-dependent;GO:0006396//RNA processing;GO:0032897//negative regulation of viral transcription;GO:0048255//mRNA stabilization	gi|444728185|gb|ELW68649.1|/5.97276e-170/1
5825	2886.46	1516.73	1705.44	52.71	56.73	0.106035	Up	0.00125392	0.0259755	ABCD3	ATP-binding cassette, sub-family D (ALD), member 3	K05677	GO:0019866//organelle inner membrane;GO:0031231//intrinsic to peroxisomal membrane	GO:0005515//protein binding;GO:0015405;GO:0017111//nucleoside-triphosphatase activity;GO:0032559	GO:0006996//organelle organization;GO:0009207;GO:0015909//long-chain fatty acid transport;GO:0042221//response to chemical stimulus	gi|4506341|ref|NP_002849.1|/0/1
9774	7238.21	3764	4081	49.83	53.56	0.104141	Up	0.000634066	0.0154025	BCLAF1	BCL2-associated transcription factor 1	K13087	GO:0031981//nuclear lumen	GO:0003676//nucleic acid binding;GO:0030528//transcription regulator activity	GO:0006915//apoptotic process;GO:0012502//induction of programmed cell death	gi|7582386|gb|AAF64304.1|AF249273_1/0/1
5885	3773	4765.33	5149.67	121.44	130.46	0.103364	Up	0.000238724	0.00736169	RAD21	RAD21 homolog (S. pombe)	K06670	GO:0000793//condensed chromosome;GO:0031981//nuclear lumen;GO:0044427//chromosomal part	GO:0005488//binding	GO:0006281//DNA repair;GO:0006310//DNA recombination;GO:0006357//regulation of transcription from RNA polymerase II promoter;GO:0007067//mitosis;GO:0012501//programmed cell death;GO:0034502//protein localization to chromosome	gi|40789064|dbj|BAA07554.2|/0/1
5328	2407.06	4060	4367	162.87	174.93	0.103057	Up	0.00149392	0.0295301	PLAU	plasminogen activator, urokinase	K01348	GO:0016020//membrane;GO:0044421//extracellular region part	GO:0004175//endopeptidase activity	GO:0001952//regulation of cell-matrix adhesion;GO:0008283//cell proliferation;GO:0009966//regulation of signal transduction;GO:0014909//smooth muscle cell migration;GO:0019538//protein metabolic process;GO:0030195//negative regulation of blood coagulation;GO:0042221//response to chemical stimulus	gi|4505863|ref|NP_002649.1|/0/1
10128	6637	3527.44	3804.69	50.93	54.59	0.100121	Up	0.00208328	0.0378698	LRPPRC	leucine-rich pentatricopeptide repeat containing	K17964	GO:0000228//nuclear chromosome;GO:0005759//mitochondrial matrix;GO:0019866//organelle inner membrane;GO:0031965//nuclear membrane	GO:0003779//actin binding;GO:0015631//tubulin binding;GO:0043566//structure-specific DNA binding	GO:0034643//establishment of mitochondrion localization, microtubule-mediated;GO:0050658//RNA transport	gi|31621305|ref|NP_573566.2|/0/1
3189	2408.05	3359.33	3632	134.88	144.52	0.0995927	Up	0.00186015	0.034779	HNRNPH3	heterogeneous nuclear ribonucleoprotein H3 (2H9)	K12898	GO:0030529//ribonucleoprotein complex;GO:0043231//intracellular membrane-bounded organelle	GO:0003676//nucleic acid binding	GO:0000377	gi|431904171|gb|ELK09593.1|/1.21193e-56/1
10236	2660.31	4790.67	5171.67	174.13	186.28	0.097308	Up	0.000278576	0.00820439	HNRNPR	heterogeneous nuclear ribonucleoprotein R	K13161	GO:0005681//spliceosomal complex;GO:0031981//nuclear lumen	GO:0003676//nucleic acid binding	GO:0000377	gi|471378786|ref|XP_004377194.1|/0/1
3329	2330.94	9687.33	10441.3	401.98	429.78	0.0964746	Up	4.31e-07	3.9e-05	HSPD1	heat shock 60kDa protein 1 (chaperonin)	K04077	GO:0005768//endosome;GO:0012505//endomembrane system;GO:0016023//cytoplasmic membrane-bounded vesicle;GO:0019866//organelle inner membrane;GO:0043235//receptor complex;GO:0044421//extracellular region part;GO:0044425//membrane part;GO:0044429//mitochondrial part	GO:0005515//protein binding;GO:0017111//nucleoside-triphosphatase activity;GO:0032559;GO:0043565//sequence-specific DNA binding;GO:0043566//structure-specific DNA binding	GO:0002224//toll-like receptor signaling pathway;GO:0002367//cytokine production involved in immune response;GO:0002424;GO:0002696//positive regulation of leukocyte activation;GO:0006457//protein folding;GO:0006915//apoptotic process;GO:0009207;GO:0031647//regulation of protein stability;GO:0032481//positive regulation of type I interferon production;GO:0043623//cellular protein complex assembly;…	gi|31542947|ref|NP_002147.2|/0/1
6426	5468.9	5984.86	6448.7	105.04	112.3	0.0964191	Up	7.59e-05	0.00288287	SRSF1	serine/arginine-rich splicing factor 1	K12890	GO:0005654//nucleoplasm;GO:0005681//spliceosomal complex	GO:0003676//nucleic acid binding;GO:0019904//protein domain specific binding	GO:0000245//spliceosomal complex assembly;GO:0006353//DNA-dependent transcription, termination;GO:0006405//RNA export from nucleus;GO:0006941//striated muscle contraction;GO:0043009//chordate embryonic development	gi|179074|gb|AAA35564.1|/8.8421e-104/1
7112	4008.88	5202.63	5600.74	125.01	133.59	0.0957685	Up	0.000273908	0.00814266	TMPO	thymopoietin	K06756;K06760;K15710;K04613;K06757;K05719;K06820;K08114;K06794;K06819;K06759	GO:0005635//nuclear envelope;GO:0019866//organelle inner membrane;GO:0031224//intrinsic to membrane;GO:0044427//chromosomal part	GO:0003676//nucleic acid binding;GO:0005515//protein binding	GO:0006351//transcription, DNA-dependent;GO:0006998//nuclear envelope organization	gi|73760405|ref|NP_001027454.1|/0/1
7913	2878.65	4391	4736.33	147.38	157.45	0.095353	Up	0.000590326	0.014697	DEK	DEK oncogene	K17046	-	GO:0003702//RNA polymerase II transcription factor activity;GO:0005515//protein binding	GO:0006355//regulation of transcription, DNA-dependent;GO:0019058//viral infectious cycle;GO:0023052//signaling;GO:0050794//regulation of cellular process	gi|426351693|ref|XP_004043364.1|/9.39117e-109/1
3181	3673.63	13800	14859.3	361.35	385.83	0.0945684	Up	2.76e-09	3.8e-07	HNRNPA2B1	heterogeneous nuclear ribonucleoprotein A2/B1	K13158	GO:0005681//spliceosomal complex;GO:0031981//nuclear lumen	GO:0003697//single-stranded DNA binding	GO:0000377;GO:0050657	gi|444727997|gb|ELW68462.1|/8.63013e-116/1
220988	5808	7699.66	8281.28	127.12	135.57	0.0928469	Up	1.23e-05	0.00064533	HNRNPA3	heterogeneous nuclear ribonucleoprotein A3	K12741	GO:0005681//spliceosomal complex;GO:0031981//nuclear lumen	GO:0003723//RNA binding;GO:0051032	GO:0000377;GO:0050658//RNA transport	gi|392332853|ref|XP_003752716.1|/8.77523e-107/1
5903	11711	4959.78	5331.98	40.5	43.19	0.0927754	Up	0.00049927	0.012886	RANBP2	RAN binding protein 2	K12172	-	-	-	gi|150418007|ref|NP_006258.3|/0/1
64710	6471	7067	7565.33	104.69	111.31	0.0884596	Up	9.82e-05	0.00360648	NUCKS1	nuclear casein kinase and cyclin-dependent kinase substrate 1	-	-	-	-	gi|11493465|gb|AAG35506.1|AF130117_39/1.44442e-41/1
488	6687.62	4149.33	4501.67	60.42	64.24	0.0884457	Up	0.000301236	0.00872299	ATP2A2	ATPase, Ca++ transporting, cardiac muscle, slow twitch 2	K05853	GO:0005789//endoplasmic reticulum membrane;GO:0016021//integral to membrane;GO:0032991//macromolecular complex;GO:0042598	GO:0001664//G-protein coupled receptor binding;GO:0019829//cation-transporting ATPase activity;GO:0032559;GO:0046872//metal ion binding	GO:0001775//cell activation;GO:0006816//calcium ion transport;GO:0006875//cellular metal ion homeostasis;GO:0006936//muscle contraction;GO:0007165//signal transduction;GO:0007599//hemostasis;GO:0008016//regulation of heart contraction;GO:0009206;GO:0009207;GO:0009725//response to hormone stimulus;GO:0009888//tissue development	gi|4502285|ref|NP_001672.1|/0/1
9689	2904.77	5246.33	5795.33	179.85	191	0.0867785	Up	4.84e-07	4.29e-05	BZW1	basic leucine zipper and W2 domains 1	K03260;K03240	GO:0044424//intracellular part	GO:0005488//binding	GO:0044260	gi|41281429|ref|NP_055485.2|/0/1
100462977	1555	6435.46	6862.67	403.73	428.66	0.086443	Up	0.000480476	0.0125545	MTRNR2L1	MT-RNR2-like 1	-	-	-	-	gi|345543|pir||JC1348/1.02592e-15/1
998	2174.69	4538.97	4843.61	202.09	214.53	0.0861815	Up	0.00296578	0.0494193	CDC42	cell division cycle 42	K04393	GO:0012505//endomembrane system;GO:0016020//membrane;GO:0016023//cytoplasmic membrane-bounded vesicle;GO:0042995//cell projection;GO:0070161	GO:0017111//nucleoside-triphosphatase activity;GO:0019901//protein kinase binding;GO:0032561//guanyl ribonucleotide binding	GO:0001709//cell fate determination;GO:0001934//positive regulation of protein phosphorylation;GO:0001942//hair follicle development;GO:0002064//epithelial cell development;GO:0002573//myeloid leukocyte differentiation;GO:0006275//regulation of DNA replication;GO:0006461//protein complex assembly;GO:0006887//exocytosis;GO:0006935//chemotaxis;GO:0007015//actin filament organization;GO:0007067//mit…	gi|449269370|gb|EMC80147.1|/7.04842e-107/1
54443	4786	7804.33	8340	156.56	166.1	0.0853364	Up	6.73e-05	0.00260564	ANLN	anillin, actin binding protein	K18621	GO:0015629//actin cytoskeleton;GO:0043231//intracellular membrane-bounded organelle;GO:0044444//cytoplasmic part	GO:0008092//cytoskeletal protein binding	GO:0000087//M phase of mitotic cell cycle;GO:0007346//regulation of mitotic cell cycle;GO:0031106//septin ring organization	gi|31657094|ref|NP_061155.2|/0/1
9444	10626.6	3268	3542	29.93	31.69	0.0824354	Up	0.00152994	0.0300546	QKI	QKI, KH domain containing, RNA binding	K14945	GO:0016020//membrane;GO:0031981//nuclear lumen	GO:0003676//nucleic acid binding;GO:0019904//protein domain specific binding	GO:0001676//long-chain fatty acid metabolic process;GO:0006396//RNA processing;GO:0006412//translation;GO:0008366//axon ensheathment;GO:0030154//cell differentiation;GO:0050658//RNA transport	gi|7542349|gb|AAF63413.1|AF142418_1/9.86237e-161/1
7178	829	8497	9055	1020.43	1080.42	0.082415	Up	7.22e-05	0.00276096	TPT1	tumor protein, translationally-controlled 1	-	GO:0005770//late endosome;GO:0043234//protein complex;GO:0044421//extracellular region part	GO:0046872//metal ion binding	GO:0006875//cellular metal ion homeostasis;GO:0043066//negative regulation of apoptotic process;GO:0051707//response to other organism;GO:0070838//divalent metal ion transport	gi|402901922|ref|XP_003919655.1|/1.17595e-102/1
3021	2753	7438.05	7903.11	260.63	275.78	0.0815147	Up	0.000420288	0.0112765	H3F3B	H3 histone, family 3B (H3.3B)	K11253	GO:0000785//chromatin;GO:0031981//nuclear lumen	GO:0003676//nucleic acid binding	GO:0007126//meiosis;GO:0007417//central nervous system development;GO:0007599//hemostasis;GO:0009719;GO:0034728//nucleosome organization	gi|12847552|dbj|BAB27616.1|/1.37554e-71/1
10492	4760.73	5896.33	6361.67	120.48	127.4	0.0805716	Up	6.41e-05	0.00250069	SYNCRIP	synaptotagmin binding, cytoplasmic RNA interacting protein	K13160	GO:0005681//spliceosomal complex;GO:0031981//nuclear lumen;GO:0042598;GO:0043234//protein complex	GO:0003729//mRNA binding	GO:0000377;GO:0048255//mRNA stabilization;GO:0051704	gi|62087776|dbj|BAD92335.1|/0/1
6418	2870.94	11808.7	12404.7	391.73	414.16	0.0803286	Up	0.000393082	0.0107284	SET	SET nuclear oncogene	K11290	GO:0031981//nuclear lumen;GO:0032991//macromolecular complex;GO:0044444//cytoplasmic part	GO:0005515//protein binding;GO:0019212//phosphatase inhibitor activity;GO:0019888//protein phosphatase regulator activity;GO:0030528//transcription regulator activity	GO:0006259//DNA metabolic process;GO:0016070//RNA metabolic process;GO:0016573//histone acetylation;GO:0034728//nucleosome organization;GO:0043066//negative regulation of apoptotic process;GO:0051169//nuclear transport	gi|466007002|ref|XP_004269421.1|/2.78192e-127/1
9669	4698	4909	5229	100.32	105.83	0.0771394	Up	0.0027593	0.0467997	EIF5B	eukaryotic translation initiation factor 5B	K03243	GO:0044444//cytoplasmic part	GO:0000166//nucleotide binding;GO:0008135//translation factor activity, nucleic acid binding	GO:0006413//translational initiation	gi|40788346|dbj|BAA34461.2|/0/1
100133941	2194	8368.14	8863.31	369.5	389.52	0.076123	Up	0.000415468	0.0111788	CD24	CD24 molecule	K12581;K11447;K17985	-	-	-	gi|34531772|dbj|BAC86222.1|/1.08524e-32/1
100463486	1290	14044.9	14854.3	1066.75	1123.72	0.0750605	Up	8.47e-06	0.000475975	MTRNR2L8	MT-RNR2-like 8	-	-	-	-	gi|345543|pir||JC1348/2.31156e-15/1
8661	5305	8319	8825	150.43	158.33	0.0738423	Up	0.000289798	0.00845623	EIF3A	eukaryotic translation initiation factor 3, subunit A	K03254	GO:0043234//protein complex;GO:0044444//cytoplasmic part	GO:0008135//translation factor activity, nucleic acid binding	GO:0006413//translational initiation	gi|40788877|dbj|BAA09488.2|/0/1
1654	5416.08	7605.67	8044.33	134.61	141.56	0.0726281	Up	0.00103911	0.0226105	DDX3X	DEAD (Asp-Glu-Ala-Asp) box polypeptide 3, X-linked	K11594	GO:0016604//nuclear body	GO:0003676//nucleic acid binding;GO:0003724//RNA helicase activity;GO:0032559;GO:0042623//ATPase activity, coupled	GO:0051704	gi|62087546|dbj|BAD92220.1|/0/1
10971	2166	6561	6940	293.6	308.46	0.0712315	Up	0.00229972	0.0406377	YWHAQ	tyrosine 3-monooxygenase/tryptophan 5-monooxygenase activation protein, theta polypeptide	K16197	GO:0000267//cell fraction;GO:0005815//microtubule organizing center;GO:0031981//nuclear lumen;GO:0032991//macromolecular complex	GO:0005515//protein binding;GO:0016491//oxidoreductase activity	GO:0006355//regulation of transcription, DNA-dependent;GO:0006886//intracellular protein transport;GO:0035556//intracellular signal transduction	gi|71042776|pdb|2BTP|A/4.08023e-125/1
3939	2224.86	36658	38687.7	1594.5	1674.05	0.0702385	Up	5.65e-12	1.23e-09	LDHA	lactate dehydrogenase A	K00016	GO:0042995//cell projection;GO:0043231//intracellular membrane-bounded organelle;GO:0044444//cytoplasmic part	GO:0004457//lactate dehydrogenase activity;GO:0005488//binding;GO:0016614//oxidoreductase activity, acting on CH-OH group of donors	GO:0006007//glucose catabolic process;GO:0007154//cell communication;GO:0032787//monocarboxylic acid metabolic process;GO:0044262//cellular carbohydrate metabolic process	gi|90075546|dbj|BAE87453.1|/7.31281e-165/1
4666	1071.42	7794.19	8218.62	716.61	750.48	0.0666254	Up	0.00181778	0.0342225	NACA	nascent polypeptide-associated complex alpha subunit	K03626	GO:0043231//intracellular membrane-bounded organelle;GO:0043234//protein complex	GO:0003676//nucleic acid binding;GO:0003712//transcription cofactor activity;GO:0008134//transcription factor binding	GO:0006351//transcription, DNA-dependent;GO:0006810//transport;GO:0051704	gi|74207780|dbj|BAE40130.1|/1.37752e-87/1
5962	3621.93	3301	3587	90.66	94.93	0.0663979	Up	0.000988236	0.0217275	RDX	radixin	K05762	GO:0005902//microvillus;GO:0005911//cell-cell junction;GO:0016020//membrane;GO:0031252//cell leading edge;GO:0031981//nuclear lumen;GO:0032155;GO:0042995//cell projection;GO:0043232;GO:0044425//membrane part	GO:0005488//binding;GO:0008092//cytoskeletal protein binding	GO:0008105//asymmetric protein localization;GO:0010033//response to organic substance;GO:0030031//cell projection assembly;GO:0030835//negative regulation of actin filament depolymerization;GO:0051693//actin filament capping;GO:0071844	gi|74224118|dbj|BAE33689.1|/0/1
5573	2609.35	4241	4741.33	167.13	174.78	0.0645694	Up	3.35e-07	3.16e-05	PRKAR1A	protein kinase, cAMP-dependent, regulatory, type I, alpha	K04739	GO:0043234//protein complex;GO:0044444//cytoplasmic part;GO:0045202//synapse	GO:0016208//AMP binding;GO:0019887//protein kinase regulator activity	GO:0001704//formation of primary germ layer;GO:0006355//regulation of transcription, DNA-dependent;GO:0007169//transmembrane receptor protein tyrosine kinase signaling pathway;GO:0007599//hemostasis;GO:0010863//positive regulation of phospholipase C activity;GO:0015980//energy derivation by oxidation of organic compounds;GO:0030073//insulin secretion;GO:0032147//activation of protein kinase activ…	gi|443497966|ref|NP_001263219.1|/0/1
204851	7457.19	1536	1726.33	21.17	22.11	0.0626778	Up	0.00127224	0.0261837	HIPK1	homeodomain interacting protein kinase 1	K08826	GO:0043231//intracellular membrane-bounded organelle	GO:0004672//protein kinase activity;GO:0032559	GO:0006464//cellular protein modification process	gi|410033474|ref|XP_003949560.1|/0/1
3192	6805.48	11057.5	11619.2	155.5	162.32	0.0619262	Up	0.000548858	0.0139573	HNRNPU	heterogeneous nuclear ribonucleoprotein U (scaffold attachment factor A)	K12888	GO:0005681//spliceosomal complex;GO:0031981//nuclear lumen;GO:0043234//protein complex	GO:0003676//nucleic acid binding	GO:0000377;GO:0048255//mRNA stabilization	gi|426334401|ref|XP_004028741.1|/0/1
100462981	1036	24184.9	25227.2	2304.99	2394.99	0.0552591	Up	1.83e-05	0.000882223	MTRNR2L2	MT-RNR2-like 2	-	-	-	-	gi|345543|pir||JC1348/2.04109e-12/1
26135	6727.46	12313.9	12871.4	175.3	181.91	0.0533989	Up	0.00126031	0.0260509	SERBP1	SERPINE1 mRNA binding protein 1	K13199	GO:0044464//cell part	GO:0003729//mRNA binding	-	gi|119626900|gb|EAX06495.1|/2.04126e-139/1
55284	4969.31	330.42	425.97	7.88	8.15	0.0486044	Up	0.000652322	0.0157253	UBE2W	ubiquitin-conjugating enzyme E2W (putative)	K10688	GO:0043234//protein complex	GO:0019787//small conjugating protein ligase activity;GO:0022892;GO:0032559	GO:0015031//protein transport;GO:0016567//protein ubiquitination;GO:0048193//Golgi vesicle transport;GO:0051707//response to other organism	gi|410041881|ref|XP_519809.4|/3.12815e-63/1
113251	5395.49	1887	2091	35.78	36.97	0.0472017	Up	0.00181551	0.0342477	LARP4	La ribonucleoprotein domain family, member 4	K18763	-	GO:0003676//nucleic acid binding	-	gi|40353736|ref|NP_954660.1|/0/1
100873757	71.33	29.76	0	39.39	0.01	-11.9436	Down	1.76e-09	2.5e-07	RNU6-36P	RNA, U6 small nuclear 36	K07023;K05692	-	-	-	gi|395513353|ref|XP_003760891.1|/4.25103e-12/1
414763	248.67	11.26	0	1.43	0.01	-7.15987	Down	0.00047763	0.0125146	BMS1P18	long intergenic non-protein coding RNA 516	K14569	GO:0031981//nuclear lumen	GO:0017111//nucleoside-triphosphatase activity;GO:0032559;GO:0032561//guanyl ribonucleotide binding	GO:0042254//ribosome biogenesis	gi|197692621|dbj|BAG70274.1|/1.05282e-38/1
6818	469.33	18.34	0	1.31	0.01	-7.03342	Down	3.68e-06	0.000239649	SULT1A3	sulfotransferase family, cytosolic, 1A, phenol-preferring, member 3	K01014	GO:0044444//cytoplasmic part	GO:0008146//sulfotransferase activity	GO:0006576//cellular biogenic amine metabolic process;GO:0006629//lipid metabolic process;GO:0006790//sulfur compound metabolic process;GO:0009698//phenylpropanoid metabolic process	gi|29550921|ref|NP_808220.1|/1.85241e-162/1
387522	1950	9.15	0	0.3	0.01	-4.90689	Down	0.00191756	0.0355029	TMEM189-UBE2V1	TMEM189-UBE2V1 readthrough	K10704	GO:0031090//organelle membrane;GO:0031224//intrinsic to membrane;GO:0043231//intracellular membrane-bounded organelle	-	-	gi|40806190|ref|NP_954673.1|/0/1
100528016	2083.67	109.94	16.12	1.67	0.23	-2.86014	Down	1.65e-18	6.51e-16	TMX2-CTNND1	TMX2-CTNND1 readthrough (non-protein coding)	K05690	GO:0005626//insoluble fraction;GO:0005913//cell-cell adherens junction;GO:0030425//dendrite;GO:0030427//site of polarized growth;GO:0031252//cell leading edge;GO:0043231//intracellular membrane-bounded organelle;GO:0044444//cytoplasmic part	GO:0019900//kinase binding;GO:0019902//phosphatase binding;GO:0050839//cell adhesion molecule binding	GO:0002009//morphogenesis of an epithelium;GO:0007155//cell adhesion;GO:0007431//salivary gland development;GO:0009913//epidermal cell differentiation;GO:0010467//gene expression;GO:0030178//negative regulation of Wnt receptor signaling pathway;GO:0030855//epithelial cell differentiation;GO:0045216//cell-cell junction organization	gi|40788235|dbj|BAA20838.2|/0/1
100861412	1806	21.53	3.4	0.38	0.06	-2.66297	Down	0.000151075	0.00513383	FSBP	fibrinogen silencer binding protein	K15289;K17985;K10877	GO:0043231//intracellular membrane-bounded organelle	GO:0003677//DNA binding;GO:0004386//helicase activity;GO:0032559	GO:0000725//recombinational repair;GO:0006351//transcription, DNA-dependent;GO:0009314//response to radiation;GO:0042221//response to chemical stimulus	gi|371502131|ref|NP_001243070.1|/9.16537e-159/1
200030	5467	150.15	30.81	2.66	0.55	-2.27392	Down	1.03e-20	4.78e-18	NBPF11	neuroblastoma breakpoint family, member 11	K16549	-	-	-	gi|304361742|ref|NP_899228.4|/0/1
100529215	1853.63	71.45	21.9	2.48	0.79	-1.65042	Down	9.44e-08	9.59e-06	ZNF559-ZNF177	ZNF559-ZNF177 readthrough	K09228	GO:0005622//intracellular;GO:0043231//intracellular membrane-bounded organelle	GO:0003676//nucleic acid binding;GO:0046872//metal ion binding;GO:0046914//transition metal ion binding	GO:0006357//regulation of transcription from RNA polymerase II promoter	gi|289547611|ref|NP_001166122.1|/0/1
728492	1664.18	305.39	162.89	33.57	11.45	-1.55182	Down	2.06e-11	4.12e-09	SERF1B	small EDRK-rich factor 1B (centromeric)	K15696;K17773	-	-	GO:0048731	gi|397470408|ref|XP_003806814.1|/3.06036e-36/1
100528030	5057.38	131.08	46.25	2.32	0.82	-1.50043	Down	6.84e-11	1.21e-08	POC1B-GALNT4	POC1B-GALNT4 readthrough	K00710	GO:0012505//endomembrane system;GO:0031224//intrinsic to membrane;GO:0043231//intracellular membrane-bounded organelle;GO:0044444//cytoplasmic part	GO:0008376//acetylgalactosaminyltransferase activity;GO:0030246//carbohydrate binding	GO:0044238//primary metabolic process	gi|315221121|ref|NP_001186710.1|/0/1
100528018	821	81.1	29.57	3.22	1.2	-1.42403	Down	4.44e-07	3.98e-05	ARL2-SNX15	ARL2-SNX15 readthrough	K17927	GO:0012506//vesicle membrane;GO:0044444//cytoplasmic part	GO:0005543//phospholipid binding;GO:0022892	GO:0009987//cellular process;GO:0015031//protein transport	gi|119594742|gb|EAW74336.1|/4.11086e-169/1
100534612	2408	30.34	11.73	0.81	0.32	-1.33985	Down	0.00277836	0.0468719	C1QTNF3-AMACR	C1QTNF3-AMACR readthrough	K01796	GO:0044439	GO:0016854//racemase and epimerase activity	GO:0006635//fatty acid beta-oxidation;GO:0006694//steroid biosynthetic process	gi|62088102|dbj|BAD92498.1|/1.91738e-149/1
414216	4704	327.47	131.77	6.59	2.76	-1.25561	Down	1.01e-20	4.82e-18	-	BMS1 pseudogene 2	-	GO:0031981//nuclear lumen	GO:0017111//nucleoside-triphosphatase activity;GO:0032559;GO:0032561//guanyl ribonucleotide binding	GO:0042254//ribosome biogenesis	gi|301763821|ref|XP_002917327.1|/2.12349e-116/1
100529211	2050	65.49	30.06	3.11	1.41	-1.14122	Down	0.000285248	0.00837492	TMEM256-PLSCR3	C17orf61-PLSCR3 readthrough	K04818	GO:0031224//intrinsic to membrane	GO:0005548//phospholipid transporter activity;GO:0019904//protein domain specific binding;GO:0046872//metal ion binding	GO:0007009//plasma membrane organization;GO:0033500//carbohydrate homeostasis;GO:0055092//sterol homeostasis	gi|119610604|gb|EAW90198.1|/1.99871e-166/1
4439	2873.45	71.47	35.21	2.42	1.18	-1.03622	Down	0.000414738	0.011175	MSH5	mutS homolog 5 (E. coli)	K08741	GO:0000794//condensed nuclear chromosome;GO:0043234//protein complex	GO:0003690//double-stranded DNA binding;GO:0032559;GO:0042623//ATPase activity, coupled	GO:0006298//mismatch repair;GO:0006310//DNA recombination;GO:0007135//meiosis II	gi|4505253|ref|NP_002432.1|/0/1
347733	2019	112.33	60.01	5.36	2.89	-0.891164	Down	6.17e-05	0.00242571	TUBB2B	tubulin, beta 2B class IIb	K07375	GO:0015630//microtubule cytoskeleton;GO:0032991//macromolecular complex	GO:0017111//nucleoside-triphosphatase activity;GO:0032561//guanyl ribonucleotide binding	GO:0000087//M phase of mitotic cell cycle;GO:0006458//'de novo' protein folding;GO:0007017//microtubule-based process;GO:0009207;GO:0016477//cell migration;GO:0030154//cell differentiation;GO:0043623//cellular protein complex assembly	gi|471412139|ref|XP_004387619.1|/0/1
84330	1252.18	116.33	75.33	9.16	5.93	-0.627315	Down	0.00274964	0.0467193	ZNF414	zinc finger protein 414	K10485	-	GO:0005488//binding	-	gi|226051634|ref|NP_001139647.1|/3.60311e-108/1
100287171	1837	235.53	154.22	12.45	8.19	-0.60421	Down	3.3e-05	0.0014436	WASH1	WAS protein family homolog 1	K18461	GO:0005769//early endosome;GO:0010008//endosome membrane;GO:0043234//protein complex	GO:0015631//tubulin binding	GO:0016197//endosomal transport;GO:0045010//actin nucleation	gi|261337183|ref|NP_878908.4|/0/1
1195	2202.89	658	415.67	27.19	18.17	-0.581518	Down	6.08e-14	1.56e-11	CLK1	CDC-like kinase 1	K08823	GO:0043231//intracellular membrane-bounded organelle	GO:0004713//protein tyrosine kinase activity;GO:0032559	GO:0006468//protein phosphorylation	gi|67551261|ref|NP_004062.2|/0/1
1120	1648	217.94	147.34	12.87	8.66	-0.571573	Down	0.000207672	0.00659689	CHKB	choline kinase beta	K14156	-	GO:0016301//kinase activity;GO:0032559	GO:0006656//phosphatidylcholine biosynthetic process;GO:0006796//phosphate-containing compound metabolic process;GO:0046335//ethanolamine biosynthetic process	gi|403282836|ref|XP_003932844.1|/0/1
9121	1975.2	171	115.33	8.38	5.69	-0.558522	Down	0.000819066	0.0188823	SLC16A5	solute carrier family 16, member 5 (monocarboxylic acid transporter 6)	K08182	GO:0005626//insoluble fraction;GO:0016021//integral to membrane	GO:0015291//secondary active transmembrane transporter activity;GO:0046943//carboxylic acid transmembrane transporter activity	GO:0006820//anion transport;GO:0046942//carboxylic acid transport	gi|397484384|ref|XP_003813357.1|/0/1
284454	1774	362.52	248.86	19.77	13.63	-0.536527	Down	3.01e-06	0.000206421	LOC284454	uncharacterized LOC284454	K12581;K17985	-	-	-	gi|119604780|gb|EAW84374.1|/1.55284e-71/1
643988	2104	342.33	240	15.74	11.12	-0.501279	Down	1.88e-05	0.000896295	C1orf233	chromosome 1 open reading frame 233	K15544	-	-	-	gi|336455040|ref|NP_001229588.1|/3.15808e-82/1
64428	2109	188.67	132	8.63	6.11	-0.498188	Down	0.00154738	0.030303	NARFL	nuclear prelamin A recognition factor-like	K16608	-	GO:0043169//cation binding;GO:0051536//iron-sulfur cluster binding	GO:0006950//response to stress;GO:0031163;GO:0033483	gi|11968051|ref|NP_071938.1|/0/1
54938	2077.65	209	147.33	9.75	6.91	-0.496717	Down	0.000888694	0.0200972	SARS2	seryl-tRNA synthetase 2, mitochondrial	K01875	GO:0044429//mitochondrial part	GO:0004812//aminoacyl-tRNA ligase activity;GO:0032559	GO:0006418//tRNA aminoacylation for protein translation	gi|8923421|ref|NP_060297.1|/0/1
1408	4146.58	201.67	144.67	4.65	3.35	-0.47307	Down	0.00190476	0.0353694	CRY2	cryptochrome 2 (photolyase-like)	K02295	GO:0043231//intracellular membrane-bounded organelle	GO:0004872//receptor activity;GO:0005488//binding;GO:0016830//carbon-carbon lyase activity	GO:0006259//DNA metabolic process;GO:0006464//cellular protein modification process;GO:0006605//protein targeting;GO:0048511//rhythmic process	gi|188536103|ref|NP_001120929.1|/0/1
9572	2793	244.33	176.67	8.43	6.09	-0.46909	Down	0.000784112	0.018321	NR1D1	nuclear receptor subfamily 1, group D, member 1	K03728	GO:0000785//chromatin;GO:0031981//nuclear lumen	GO:0001071//nucleic acid binding transcription factor activity;GO:0003712//transcription cofactor activity;GO:0004879//ligand-activated sequence-specific DNA binding RNA polymerase II transcription factor activity;GO:0043565//sequence-specific DNA binding;GO:0046914//transition metal ion binding	GO:0000122//negative regulation of transcription from RNA polymerase II promoter;GO:0009755//hormone-mediated signaling pathway;GO:0010551;GO:0032496//response to lipopolysaccharide;GO:0032846;GO:0034122//negative regulation of toll-like receptor signaling pathway;GO:0048511//rhythmic process	gi|13430848|ref|NP_068370.1|/0/1
513	923.03	294.67	215.67	32.08	23.22	-0.466306	Down	0.000391034	0.0107033	ATP5D	ATP synthase, H+ transporting, mitochondrial F1 complex, delta subunit	K02134	GO:0005753//mitochondrial proton-transporting ATP synthase complex;GO:0033178//proton-transporting two-sector ATPase complex, catalytic domain	GO:0005515//protein binding;GO:0015078//hydrogen ion transmembrane transporter activity;GO:0019829//cation-transporting ATPase activity;GO:0032559	GO:0006754//ATP biosynthetic process;GO:0006818//hydrogen transport;GO:0006839//mitochondrial transport;GO:0009180;GO:0009207;GO:0010038//response to metal ion;GO:0022900//electron transport chain	gi|4502297|ref|NP_001678.1|/5.70982e-68/1
27153	3125	215.33	156.67	6.63	4.82	-0.459976	Down	0.00193422	0.035707	ZNF777	zinc finger protein 777	K09228	GO:0043231//intracellular membrane-bounded organelle	GO:0003676//nucleic acid binding;GO:0046914//transition metal ion binding	GO:0006351//transcription, DNA-dependent	gi|395739203|ref|XP_002818685.2|/0/1
618	200	1274.1	929.29	740.16	540.68	-0.453062	Down	9.36e-14	2.31e-11	BCYRN1	brain cytoplasmic RNA 1	-	-	-	-	gi|119581507|gb|EAW61103.1|/2.04997e-06/1
94115	904	253.91	184.33	27.76	20.39	-0.445146	Down	0.000833076	0.0191125	CGB8	chorionic gonadotropin, beta polypeptide 8	K10045	GO:0000267//cell fraction	GO:0005102//receptor binding	GO:0006807//nitrogen compound metabolic process;GO:0007154//cell communication;GO:0007276//gamete generation;GO:0009058//biosynthetic process;GO:0012501//programmed cell death;GO:0023052//signaling;GO:0051605	gi|395751514|ref|XP_002829576.2|/5.31786e-78/1
51181	857.13	235.33	173	27.33	20.1	-0.44329	Down	0.00188309	0.0350011	DCXR	dicarbonyl/L-xylulose reductase	K03331	GO:0042995//cell projection	GO:0016616//oxidoreductase activity, acting on the CH-OH group of donors, NAD or NADP as acceptor	GO:0019318//hexose metabolic process;GO:0019321//pentose metabolic process;GO:0046496//nicotinamide nucleotide metabolic process	gi|7705925|ref|NP_057370.1|/3.49347e-127/1
4728	824	522.33	385.67	63.06	46.72	-0.432685	Down	4.03e-06	0.000257521	NDUFS8	NADH dehydrogenase (ubiquinone) Fe-S protein 8, 23kDa (NADH-coenzyme Q reductase)	K03941	GO:0005746//mitochondrial respiratory chain	GO:0043169//cation binding;GO:0050136//NADH dehydrogenase (quinone) activity;GO:0051536//iron-sulfur cluster binding	GO:0006950//response to stress;GO:0010257;GO:0022904//respiratory electron transport chain;GO:0051234//establishment of localization	gi|431910180|gb|ELK13253.1|/1.61073e-102/1
5326	5656	429	316.33	7.25	5.38	-0.430375	Down	2.73e-05	0.00122645	PLAGL2	pleiomorphic adenoma gene-like 2	K19486	GO:0043231//intracellular membrane-bounded organelle	GO:0001071//nucleic acid binding transcription factor activity;GO:0003676//nucleic acid binding;GO:0046914//transition metal ion binding	GO:0006357//regulation of transcription from RNA polymerase II promoter;GO:0012502//induction of programmed cell death	gi|397487409|ref|XP_003814792.1|/0/1
8609	8286.23	891.33	657	10.14	7.55	-0.425509	Down	1.65e-09	2.36e-07	KLF7	Kruppel-like factor 7 (ubiquitous)	K09207	GO:0043231//intracellular membrane-bounded organelle	GO:0001071//nucleic acid binding transcription factor activity;GO:0003676//nucleic acid binding;GO:0003712//transcription cofactor activity;GO:0046914//transition metal ion binding	GO:0006355//regulation of transcription, DNA-dependent;GO:0006935//chemotaxis;GO:0048667//cell morphogenesis involved in neuron differentiation;GO:0048812//neuron projection morphogenesis	gi|432172759|emb|CCO02791.1|/2.36545e-62/1
140467	2003	378	280.33	18.24	13.65	-0.418205	Down	0.000108296	0.00392594	ZNF358	zinc finger protein 358	K09228	GO:0005622//intracellular	GO:0046872//metal ion binding	GO:0007399//nervous system development;GO:0030326//embryonic limb morphogenesis	gi|119589442|gb|EAW69036.1|/0/1
79763	1013.94	221.67	159.33	20.8	15.59	-0.415963	Down	0.00128856	0.0264907	ISOC2	isochorismatase domain containing 2	K04432	GO:0043231//intracellular membrane-bounded organelle	GO:0005488//binding	GO:0031647//regulation of protein stability	gi|209969697|ref|NP_001129674.1|/2.2295e-66/1
4282	561	2067.33	1552	373.95	283.7	-0.398479	Down	3.81e-18	1.48e-15	MIF	macrophage migration inhibitory factor (glycosylation-inhibiting factor)	K07253	GO:0044421//extracellular region part;GO:0044424//intracellular part	GO:0005102//receptor binding;GO:0016862//intramolecular oxidoreductase activity, interconverting keto- and enol-groups;GO:0016863//intramolecular oxidoreductase activity, transposing C=C bonds	GO:0001934//positive regulation of protein phosphorylation;GO:0006693//prostaglandin metabolic process;GO:0006915//apoptotic process;GO:0006935//chemotaxis;GO:0006952//defense response;GO:0007050//cell cycle arrest;GO:0008284//positive regulation of cell proliferation;GO:0009968//negative regulation of signal transduction;GO:0010467//gene expression;GO:0010737//protein kinase A signaling cascade;…	gi|240104633|pdb|3HOF|A/2.28288e-61/1
375690	1137	321.53	244.53	27.77	21.11	-0.395601	Down	0.00102079	0.0223142	WASH5P	WAS protein family homolog 5 pseudogene	K18461	GO:0005769//early endosome;GO:0010008//endosome membrane;GO:0043234//protein complex	GO:0015631//tubulin binding	GO:0016197//endosomal transport;GO:0045010//actin nucleation	gi|31874489|emb|CAD97803.1|/7.58e-20/1
57592	4598	338.67	258	7.06	5.38	-0.392062	Down	0.000889054	0.0200814	ZNF687	zinc finger protein 687	K19325	GO:0031981//nuclear lumen	GO:0003676//nucleic acid binding;GO:0046914//transition metal ion binding	-	gi|7243280|dbj|BAA92679.1|/0/1
244	2053	357.82	277.19	16.95	13.01	-0.381664	Down	0.0012609	0.0260348	-	annexin A8-like 2	-	-	GO:0005543//phospholipid binding;GO:0046872//metal ion binding	GO:0007599//hemostasis	gi|194384982|dbj|BAG60903.1|/0/1
9903	4502	610	468.33	12.98	9.99	-0.377734	Down	1.14e-05	0.00061075	KLHL21	kelch-like family member 21	K10458	GO:0000922//spindle pole;GO:0031461//cullin-RING ubiquitin ligase complex	GO:0019787//small conjugating protein ligase activity	GO:0000087//M phase of mitotic cell cycle;GO:0032446//protein modification by small protein conjugation	gi|55925608|ref|NP_055666.2|/0/1
387590	1483	325.7	248.97	21.37	16.45	-0.377499	Down	0.00110534	0.023672	TPTEP1	transmembrane phosphatase with tensin homology pseudogene 1	K12581;K15289;K15696;K17985	-	-	-	gi|119578119|gb|EAW57715.1|/5.95174e-58/1
91	4564.52	366	282.67	7.7	5.95	-0.371969	Down	0.000813314	0.0188182	ACVR1B	activin A receptor, type IB	K13567	GO:0016021//integral to membrane;GO:0043235//receptor complex	GO:0017002//activin-activated receptor activity;GO:0019899//enzyme binding;GO:0032403//protein complex binding;GO:0032559;GO:0043169//cation binding	GO:0001934//positive regulation of protein phosphorylation;GO:0006357//regulation of transcription from RNA polymerase II promoter;GO:0007399//nervous system development;GO:0008544//epidermis development;GO:0012502//induction of programmed cell death;GO:0016049//cell growth;GO:0022402//cell cycle process;GO:0032924//activin receptor signaling pathway;GO:0043009//chordate embryonic development;GO:…	gi|4757720|ref|NP_004293.1|/0/1
112398	2174.77	407.39	313.22	18.11	14	-0.37136	Down	0.00037859	0.0104227	EGLN2	egl nine homolog 2 (C. elegans)	K09592	GO:0043231//intracellular membrane-bounded organelle	GO:0005506//iron ion binding;GO:0016701//oxidoreductase activity, acting on single donors with incorporation of molecular oxygen;GO:0016705//oxidoreductase activity, acting on paired donors, with incorporation or reduction of molecular oxygen;GO:0019825//oxygen binding;GO:0019842//vitamin binding	GO:0006950//response to stress;GO:0009896;GO:0016049//cell growth;GO:0019725//cellular homeostasis;GO:0030518//intracellular steroid hormone receptor signaling pathway	gi|16604260|ref|NP_444274.1|/0/1
51690	536	373.33	286.67	70.88	54.8	-0.371203	Down	0.00058582	0.014604	LSM7	LSM7 homolog, U6 small nuclear RNA associated (S. cerevisiae)	K12626	GO:0032991//macromolecular complex;GO:0043231//intracellular membrane-bounded organelle	GO:0017069//snRNA binding;GO:0046983//protein dimerization activity	GO:0000377;GO:0006401//RNA catabolic process	gi|119589795|gb|EAW69389.1|/8.53943e-52/1
10634	2611.15	360.67	278	13.31	10.31	-0.368466	Down	0.0009867	0.0217188	GAS2L1	growth arrest-specific 2 like 1	K10382	GO:0044424//intracellular part	-	-	gi|73915341|sp|Q99501.2|GA2L1_HUMAN/0/1
146664	4183.85	309	237.67	7.06	5.47	-0.368127	Down	0.00177563	0.0336626	MGAT5B	mannosyl (alpha-1,6-)-glycoprotein beta-1,6-N-acetyl-glucosaminyltransferase, isozyme B	K09661	GO:0012505//endomembrane system;GO:0031224//intrinsic to membrane;GO:0043231//intracellular membrane-bounded organelle	GO:0008375//acetylglucosaminyltransferase activity;GO:0043169//cation binding	-	gi|74835227|dbj|BAE44474.1|/0/1
84885	1184	334.67	259	27.72	21.49	-0.367262	Down	0.00177397	0.0336647	ZDHHC12	zinc finger, DHHC-type containing 12	K18932	-	-	-	gi|444721248|gb|ELW61992.1|/7.60528e-87/1
11316	1057.81	978.33	759.67	91.11	70.83	-0.363249	Down	9.48e-08	9.58e-06	COPE	coatomer protein complex, subunit epsilon	K17268	GO:0030120//vesicle coat;GO:0030137//COPI-coated vesicle	GO:0005488//binding	GO:0048200	gi|40805827|ref|NP_955476.1|/5.46429e-122/1
26071	1149.84	441.41	352.64	38.77	30.22	-0.359437	Down	0.00131273	0.026756	FAM127B	family with sequence similarity 127, member B	-	GO:0016020//membrane	GO:0005488//binding	-	gi|397486913|ref|XP_003814563.1|/3.40564e-39/1
84065	1655.54	483	379.33	28.64	22.35	-0.357757	Down	0.000320606	0.00910348	TMEM222	transmembrane protein 222	K05720	GO:0016020//membrane;GO:0031224//intrinsic to membrane	GO:0005488//binding	-	gi|148277052|ref|NP_115501.2|/6.60323e-114/1
4061	1193.21	327.67	254.67	26.98	21.06	-0.357385	Down	0.0021138	0.0382053	LY6E	lymphocyte antigen 6 complex, locus E	K06846	GO:0016021//integral to membrane	-	GO:0006584//catecholamine metabolic process;GO:0007165//signal transduction;GO:0035270//endocrine system development;GO:0040007//growth;GO:0043009//chordate embryonic development;GO:0048241//epinephrine transport;GO:0055008//cardiac muscle tissue morphogenesis	gi|297683801|ref|XP_002819557.1|/8.01646e-63/1
81926	1579.46	326.67	253.67	20.13	15.72	-0.356746	Down	0.00207748	0.0378368	ABHD17A	abhydrolase domain containing 17A	K06889	-	GO:0003824//catalytic activity	-	gi|194306564|ref|NP_001123583.1|/3.12945e-145/1
57418	1551	326.67	254.33	20.49	16.01	-0.355947	Down	0.00240778	0.0420775	WDR18	WD repeat domain 18	K14829	-	-	-	gi|119589984|gb|EAW69578.1|/0/1
23640	1881.26	489.33	384	25.39	19.85	-0.355121	Down	0.000306356	0.00884428	HSPBP1	HSPA (heat shock 70kDa) binding protein, cytoplasmic cochaperone 1	K09562	-	GO:0005488//binding;GO:0030234//enzyme regulator activity	GO:0016567//protein ubiquitination;GO:0031331	gi|194377348|dbj|BAG57622.1|/1.74783e-140/1
8192	1194	497.67	388.33	40.88	31.99	-0.353774	Down	0.000198573	0.00642604	CLPP	ClpP caseinolytic peptidase, ATP-dependent, proteolytic subunit homolog (E. coli)	K01358	GO:0044429//mitochondrial part	GO:0004175//endopeptidase activity;GO:0032559	GO:0019538//protein metabolic process	gi|62738031|pdb|1TG6|A/1.75171e-139/1
92856	1074	376	294	34.42	26.97	-0.351892	Down	0.00129691	0.0265762	IMP4	IMP4, U3 small nucleolar ribonucleoprotein, homolog (yeast)	K14561	GO:0031981//nuclear lumen;GO:0032991//macromolecular complex	GO:0016876//ligase activity, forming aminoacyl-tRNA and related compounds;GO:0032559	GO:0010467//gene expression;GO:0042254//ribosome biogenesis	gi|15529982|ref|NP_219484.1|/6.90781e-145/1
23641	1388	473.67	369.67	33.32	26.11	-0.351786	Down	0.00027325	0.00813583	LDOC1	leucine zipper, down-regulated in cancer 1	-	GO:0043231//intracellular membrane-bounded organelle	GO:0005488//binding	GO:0008283//cell proliferation	gi|291408547|ref|XP_002720566.1|/4.1205e-67/1
8971	1524	594.33	464.67	38.02	29.83	-0.349995	Down	4.92e-05	0.00202444	H1FX	H1 histone family, member X	K11275	GO:0000785//chromatin	GO:0003676//nucleic acid binding	GO:0034728//nucleosome organization	gi|332817864|ref|XP_003310048.1|/2.77638e-58/1
5914	3409.1	414.67	325	11.68	9.19	-0.345904	Down	0.000883536	0.0200044	RARA	retinoic acid receptor, alpha	K08527	GO:0005624//membrane fraction;GO:0031981//nuclear lumen;GO:0043005//neuron projection;GO:0044297//cell body;GO:0044444//cytoplasmic part	GO:0001071//nucleic acid binding transcription factor activity;GO:0003682//chromatin binding;GO:0003712//transcription cofactor activity;GO:0003729//mRNA binding;GO:0004879//ligand-activated sequence-specific DNA binding RNA polymerase II transcription factor activity;GO:0005501//retinoid binding;GO:0010843;GO:0019207//kinase regulator activity;GO:0030371//translation repressor activity;GO:003052…	GO:0001655//urogenital system development;GO:0001818//negative regulation of cytokine production;GO:0001819//positive regulation of cytokine production;GO:0002762//negative regulation of myeloid leukocyte differentiation;GO:0003416//endochondral bone growth;GO:0006446//regulation of translational initiation;GO:0006464//cellular protein modification process;GO:0006909//phagocytosis;GO:0008283//cel…	gi|4506419|ref|NP_000955.1|/0/1
92579	1665.77	519.67	408.67	30.34	23.94	-0.341798	Down	0.000212498	0.00672769	G6PC3	glucose 6 phosphatase, catalytic, 3	K01084	GO:0031090//organelle membrane;GO:0031224//intrinsic to membrane;GO:0043231//intracellular membrane-bounded organelle	GO:0019203//carbohydrate phosphatase activity	GO:0006006//glucose metabolic process;GO:0006793//phosphorus metabolic process;GO:0015712//hexose phosphate transport	gi|24308434|ref|NP_612396.1|/2.90513e-161/1
6666	4658	729.33	574.33	15.01	11.85	-0.341037	Down	1.28e-05	0.000657533	SOX12	SRY (sex determining region Y)-box 12	K09268	GO:0043231//intracellular membrane-bounded organelle	GO:0003676//nucleic acid binding;GO:0030528//transcription regulator activity	GO:0006355//regulation of transcription, DNA-dependent;GO:0048869//cellular developmental process	gi|2341056|gb|AAB69627.1|/2.01141e-64/1
651746	9333	763.67	606	7.81	6.17	-0.340052	Down	1.6e-05	0.000795187	ANKRD33B	ankyrin repeat domain 33B	K12460	-	-	-	gi|256574784|ref|NP_001157912.1|/0/1
202020	2547	523.33	412	19.83	15.69	-0.337839	Down	0.000225826	0.00709056	TAPT1-AS1	TAPT1 antisense RNA 1 (head to head)	K02971	GO:0015935//small ribosomal subunit	GO:0005198//structural molecule activity;GO:0005515//protein binding;GO:0043021//ribonucleoprotein complex binding	GO:0000462//maturation of SSU-rRNA from tricistronic rRNA transcript (SSU-rRNA, 5.8S rRNA, LSU-rRNA);GO:0006412//translation;GO:0019080;GO:0031016//pancreas development	gi|297292343|ref|XP_002804075.1|/9.80922e-49/1
138649	2307	654.71	516.3	27.39	21.68	-0.337285	Down	4.13e-05	0.00174464	ANKRD19P	ankyrin repeat domain 19, pseudogene	K15410;K17299	-	-	-	gi|395740254|ref|XP_003777387.1|/1.95889e-149/1
9586	7840.14	708.68	562.7	8.64	6.84	-0.337035	Down	3.11e-05	0.00137284	CREB5	cAMP responsive element binding protein 5	K09047	GO:0043231//intracellular membrane-bounded organelle	GO:0001071//nucleic acid binding transcription factor activity;GO:0003677//DNA binding;GO:0005515//protein binding;GO:0046872//metal ion binding;GO:0046914//transition metal ion binding	GO:0006355//regulation of transcription, DNA-dependent	gi|59938776|ref|NP_001011666.1|/1.3798e-54/1
348262	1233.5	611.67	478	48.06	38.08	-0.335803	Down	4.24e-05	0.00178794	FAM195B	family with sequence similarity 195, member B	K17566	-	-	-	gi|119610091|gb|EAW89685.1|/3.89138e-44/1
11070	2178	399.67	316.33	17.73	14.08	-0.332545	Down	0.00161006	0.0313047	TMEM115	transmembrane protein 115	K04859	GO:0031224//intrinsic to membrane;GO:0043231//intracellular membrane-bounded organelle	-	GO:0008283//cell proliferation	gi|5902022|ref|NP_008955.1|/9.71069e-151/1
401565	1163	763	604	64.3	51.07	-0.332343	Down	1.23e-05	0.000642738	FAM166A	family with sequence similarity 166, member A	-	-	-	-	gi|48717426|ref|NP_001001710.1|/0/1
58506	4323	871.33	689.67	19.3	15.33	-0.332243	Down	2.81e-06	0.000197239	SCAF1	SR-related CTD-associated factor 1	K17586	-	-	GO:0010467//gene expression;GO:0016070//RNA metabolic process	gi|10440402|dbj|BAB15734.1|/4.5137e-161/1
5763	1150	1182.33	937	100.89	80.2	-0.331109	Down	6.26e-08	6.83e-06	PTMS	parathymosin	-	-	-	-	gi|390467442|ref|XP_002752324.2|/3.85648e-12/1
55658	1665	584	462.67	34.05	27.14	-0.327234	Down	0.000126211	0.00446462	RNF126	ring finger protein 126	K11982	-	GO:0046914//transition metal ion binding	-	gi|37622894|ref|NP_919442.1|/3.93108e-162/1
84798	1555.24	466.97	366.96	28.96	23.09	-0.326793	Down	0.00042899	0.0114454	C19orf48	chromosome 19 open reading frame 48	K09228;K06115	-	-	-	gi|441629348|ref|XP_004089434.1|/1.91377e-71/1
80142	1798.24	517	419	28.42	22.66	-0.326759	Down	0.00111281	0.0238052	PTGES2	prostaglandin E synthase 2	K05309	GO:0012505//endomembrane system;GO:0031224//intrinsic to membrane;GO:0043231//intracellular membrane-bounded organelle;GO:0044444//cytoplasmic part	GO:0003676//nucleic acid binding;GO:0015036//disulfide oxidoreductase activity;GO:0016860//intramolecular oxidoreductase activity;GO:0030528//transcription regulator activity	GO:0006693//prostaglandin metabolic process;GO:0006810//transport;GO:0019725//cellular homeostasis	gi|13376617|ref|NP_079348.1|/3.40374e-113/1
3340	8030	2527.67	2016.33	30.08	24.02	-0.324568	Down	1.24e-14	3.41e-12	NDST1	N-deacetylase/N-sulfotransferase (heparan glucosaminyl) 1	K02576	GO:0012505//endomembrane system;GO:0031224//intrinsic to membrane;GO:0043231//intracellular membrane-bounded organelle	GO:0034483//heparan sulfate sulfotransferase activity	GO:0006022;GO:0006464//cellular protein modification process;GO:0006952//defense response;GO:0007169//transmembrane receptor protein tyrosine kinase signaling pathway;GO:0007243//intracellular protein kinase cascade;GO:0007420//brain development;GO:0030166//proteoglycan biosynthetic process;GO:0048598//embryonic morphogenesis	gi|4505351|ref|NP_001534.1|/0/1
57060	2069.14	393.33	315.33	18.51	14.79	-0.323683	Down	0.00287466	0.0482394	PCBP4	poly(rC) binding protein 4	K13162	GO:0032991//macromolecular complex;GO:0044424//intracellular part	GO:0003676//nucleic acid binding	-	gi|351698877|gb|EHB01796.1|/0/1
29781	2786.84	876.67	711.67	30.87	24.7	-0.321694	Down	2.47e-05	0.00112954	NCAPH2	non-SMC condensin II complex, subunit H2	K11490	GO:0043231//intracellular membrane-bounded organelle;GO:0043232	-	GO:0051276//chromosome organization	gi|297206770|ref|NP_001171940.1|/0/1
10263	1201.55	577.67	459.33	47.1	37.71	-0.32078	Down	0.000193719	0.00630118	CDK2AP2	cyclin-dependent kinase 2 associated protein 2	K10357;K17868	-	-	-	gi|471402497|ref|XP_004383709.1|/5.52624e-46/1
3265	1083.63	570.67	452.67	51.3	41.1	-0.31982	Down	0.000175578	0.00580049	HRAS	v-Ha-ras Harvey rat sarcoma viral oncogene homolog	K02833	GO:0012505//endomembrane system;GO:0016020//membrane;GO:0042598;GO:0043231//intracellular membrane-bounded organelle;GO:0044444//cytoplasmic part	GO:0005515//protein binding;GO:0017111//nucleoside-triphosphatase activity;GO:0032561//guanyl ribonucleotide binding	GO:0000082//G1/S transition of mitotic cell cycle;GO:0002376//immune system process;GO:0006275//regulation of DNA replication;GO:0006917//induction of apoptosis;GO:0006935//chemotaxis;GO:0007169//transmembrane receptor protein tyrosine kinase signaling pathway;GO:0007569//cell aging;GO:0007599//hemostasis;GO:0008284//positive regulation of cell proliferation;GO:0009207;GO:0009653//anatomical stru…	gi|68533980|gb|AAH99130.1|/4.21557e-98/1
10882	1517	615.67	491.67	39.49	31.65	-0.319282	Down	0.000149694	0.00512359	C1QL1	complement component 1, q subcomponent-like 1	K18744	GO:0044424//intracellular part	-	GO:0007610//behavior	gi|5729785|ref|NP_006679.1|/8.46216e-100/1
85358	7113	875.33	698.67	11.75	9.42	-0.318862	Down	5.66e-06	0.000343575	SHANK3	SH3 and multiple ankyrin repeat domains 3	K15009	GO:0005886//plasma membrane;GO:0043005//neuron projection;GO:0044430//cytoskeletal part	GO:0019904//protein domain specific binding;GO:0035254//glutamate receptor binding;GO:0046914//transition metal ion binding	GO:0006461//protein complex assembly;GO:0007243//intracellular protein kinase cascade;GO:0016331//morphogenesis of embryonic epithelium	gi|380748963|ref|NP_277052.1|/0/1
399664	2798.97	609.33	488.67	21.08	16.91	-0.317998	Down	0.000202532	0.00648785	MEX3D	mex-3 homolog D (C. elegans)	K15686	-	GO:0005488//binding	-	gi|291621664|ref|NP_001167589.1|/0/1
53635	1884	637.29	508.14	32.73	26.27	-0.317197	Down	0.000105967	0.00384886	PTOV1	prostate tumor overexpressed 1	K15168	GO:0016020//membrane;GO:0043231//intracellular membrane-bounded organelle;GO:0044444//cytoplasmic part	-	GO:0006351//transcription, DNA-dependent	gi|119572946|gb|EAW52561.1|/0/1
29803	3152.57	592.67	468.33	17.84	14.33	-0.316077	Down	0.000108548	0.00392759	REPIN1	replication initiator 1	K09228	GO:0000808//origin recognition complex;GO:0043231//intracellular membrane-bounded organelle	GO:0003676//nucleic acid binding;GO:0046914//transition metal ion binding	GO:0006259//DNA metabolic process	gi|153792647|ref|NP_001093165.1|/0/1
2548	3544.26	384.33	306.33	10.37	8.34	-0.314297	Down	0.00254198	0.0439776	GAA	glucosidase, alpha; acid	K12316	GO:0005764//lysosome	GO:0004558//alpha-glucosidase activity;GO:0005488//binding	GO:0003011//involuntary skeletal muscle contraction;GO:0005977//glycogen metabolic process;GO:0005984//disaccharide metabolic process;GO:0007033//vacuole organization;GO:0007610//behavior;GO:0008016//regulation of heart contraction;GO:0019318//hexose metabolic process;GO:0019725//cellular homeostasis;GO:0050905//neuromuscular process;GO:0051651//maintenance of location in cell;GO:0055008//cardiac…	gi|119393891|ref|NP_000143.2|/0/1
90480	772	792.33	638.67	102.38	82.46	-0.312168	Down	3.41e-05	0.00147613	GADD45GIP1	growth arrest and DNA-damage-inducible, gamma interacting protein 1	K01889	-	GO:0005488//binding	-	gi|31543415|ref|NP_443082.2|/3.44856e-72/1
100302739	384	426.33	342.33	116.69	94.05	-0.311181	Down	0.00205134	0.0374685	PCNA-AS1	PCNA antisense RNA 1	K04802	GO:0005657//replication fork;GO:0005856//cytoskeleton;GO:0034399//nuclear periphery;GO:0043234//protein complex	GO:0000700;GO:0030234//enzyme regulator activity;GO:0032135//DNA insertion or deletion binding;GO:0032404	GO:0000082//G1/S transition of mitotic cell cycle;GO:0000723//telomere maintenance;GO:0006261//DNA-dependent DNA replication;GO:0006289//nucleotide-excision repair;GO:0006301//postreplication repair;GO:0010033//response to organic substance;GO:0010038//response to metal ion;GO:0015031//protein transport;GO:0032070;GO:0048017//inositol lipid-mediated signaling;GO:0048513//organ development;GO:0051…	gi|471400555|ref|XP_004383101.1|/7.52621e-33/1
404266	542.6	415.67	335	77.9	62.94	-0.307646	Down	0.0029589	0.0493479	HOXB-AS3	HOXB cluster antisense RNA 3	K09305	-	-	GO:0048513//organ development;GO:0050794//regulation of cellular process;GO:0060429//epithelium development;GO:0060541//respiratory system development	gi|15277426|gb|AAH10732.1|/2.46095e-21/1
23677	5193	1078.33	873.67	19.91	16.1	-0.306433	Down	2.3e-06	0.00016676	SH3BP4	SH3-domain binding protein 4	K05704;K05705;K21551;K08892;K17917	GO:0012505//endomembrane system;GO:0030135//coated vesicle	GO:0005488//binding	GO:0016192//vesicle-mediated transport	gi|7657562|ref|NP_055336.1|/0/1
85360	3254	483.33	390	14.27	11.55	-0.305092	Down	0.00136146	0.0274839	SYDE1	synapse defective 1, Rho GTPase, homolog 1 (C. elegans)	K08878;K10360	GO:0044444//cytoplasmic part	GO:0005099//Ras GTPase activator activity	GO:0032321//positive regulation of Rho GTPase activity	gi|42475970|ref|NP_149014.3|/0/1
1978	877	423	341	47.83	38.72	-0.304837	Down	0.00254452	0.0439415	EIF4EBP1	eukaryotic translation initiation factor 4E binding protein 1	K07205	GO:0032991//macromolecular complex;GO:0043231//intracellular membrane-bounded organelle;GO:0044444//cytoplasmic part	GO:0031369//translation initiation factor binding	GO:0006446//regulation of translational initiation;GO:0006461//protein complex assembly;GO:0007169//transmembrane receptor protein tyrosine kinase signaling pathway;GO:0007346//regulation of mitotic cell cycle;GO:0022402//cell cycle process;GO:0035556//intracellular signal transduction	gi|4758258|ref|NP_004086.1|/3.69665e-63/1
2907	1883.47	1010.33	815.33	52.04	42.13	-0.304773	Down	3.39e-06	0.000224897	GRINA	glutamate receptor, ionotropic, N-methyl D-aspartate-associated protein 1 (glutamate binding)	K06890	-	-	-	gi|228226|prf||1718347A/1.86925e-128/1
8744	1680	434.03	348.43	25.05	20.28	-0.304753	Down	0.00176295	0.0335561	TNFSF9	tumor necrosis factor (ligand) superfamily, member 9	K05472	GO:0016020//membrane	GO:0005102//receptor binding	GO:0007154//cell communication;GO:0012501//programmed cell death;GO:0023052//signaling	gi|4507609|ref|NP_003802.1|/9.98246e-97/1
60314	1215	422	340.67	34.02	27.56	-0.303807	Down	0.00251252	0.0435473	C12orf10	chromosome 12 open reading frame 10	-	GO:0043231//intracellular membrane-bounded organelle	-	-	gi|332839255|ref|XP_522402.3|/0/1
9567	5074	473.52	383.42	8.93	7.24	-0.30267	Down	0.00174451	0.033406	GTPBP1	GTP binding protein 1	K09228;K12581;K15289	-	GO:0017111//nucleoside-triphosphatase activity;GO:0032561//guanyl ribonucleotide binding	GO:0002376//immune system process;GO:0009207;GO:0023052//signaling	gi|82546879|ref|NP_004277.2|/0/1
1471	818	724.67	584.33	88.11	71.47	-0.301968	Down	8.17e-05	0.00307308	CST3	cystatin C	K13899	GO:0000323//lytic vacuole;GO:0005578//proteinaceous extracellular matrix;GO:0005635//nuclear envelope;GO:0005770//late endosome;GO:0030424//axon;GO:0043232;GO:0044297//cell body	GO:0004866//endopeptidase inhibitor activity;GO:0019899//enzyme binding	GO:0006275//regulation of DNA replication;GO:0007417//central nervous system development;GO:0007423//sensory organ development;GO:0007559//histolysis;GO:0008283//cell proliferation;GO:0008406//gonad development;GO:0009611//response to wounding;GO:0009991//response to extracellular stimulus;GO:0010605;GO:0010710;GO:0010715//regulation of extracellular matrix disassembly;GO:0010941//regulation of c…	gi|181387|gb|AAA52164.1|/1.16367e-60/1
55505	552	520.67	420.67	95.91	77.8	-0.301911	Down	0.000903454	0.0203341	NOP10	NOP10 ribonucleoprotein	K11130	GO:0016604//nuclear body;GO:0030529//ribonucleoprotein complex	GO:0005488//binding	GO:0009451//RNA modification;GO:0042254//ribosome biogenesis	gi|8923942|ref|NP_061118.1|/4.07537e-31/1
283899	1185	574	465.67	47.53	38.58	-0.300985	Down	0.000577526	0.0145115	INO80E	INO80 complex subunit E	K11669	-	-	-	gi|27734727|ref|NP_775889.1|/7.65838e-63/1
27166	1287.75	1857.33	1511.67	141.12	114.64	-0.299812	Down	1.26e-09	1.85e-07	PRELID1	PRELI domain containing 1	K07912	GO:0031981//nuclear lumen	-	GO:0002376//immune system process;GO:0032501//multicellular organismal process	gi|7019509|ref|NP_037369.1|/1.78567e-100/1
10410	677.94	1710.98	1385.06	253.53	206	-0.299512	Down	2.71e-09	3.76e-07	IFITM3	interferon induced transmembrane protein 3	K06566	GO:0031224//intrinsic to membrane	-	GO:0002376//immune system process;GO:0006952//defense response;GO:0019221//cytokine-mediated signaling pathway;GO:0051707//response to other organism	gi|148612842|ref|NP_066362.2|/2.1039e-58/1
3014	1651	2357.6	1908.32	138.85	112.89	-0.298609	Down	2.55e-12	5.77e-10	H2AFX	H2A histone family, member X	K11251	GO:0001739//sex chromatin;GO:0043073//germ cell nucleus	GO:0003677//DNA binding;GO:0005515//protein binding	GO:0000725//recombinational repair;GO:0006282//regulation of DNA repair;GO:0007568//aging;GO:0009314//response to radiation;GO:0022403;GO:0034728//nucleosome organization;GO:0048232//male gamete generation	gi|4504253|ref|NP_002096.1|/8.63788e-61/1
199953	3879.16	563.67	455.67	13.93	11.34	-0.296775	Down	0.000571598	0.0143816	TMEM201	transmembrane protein 201	-	GO:0016020//membrane;GO:0043231//intracellular membrane-bounded organelle	-	-	gi|58197554|ref|NP_001010866.1|/8.42161e-175/1
2356	2483.84	1075.67	873.67	41.82	34.06	-0.296115	Down	3.15e-06	0.000214786	FPGS	folylpolyglutamate synthase	K01930	GO:0044429//mitochondrial part	GO:0016881//acid-amino acid ligase activity;GO:0032559	GO:0006575//cellular modified amino acid metabolic process;GO:0006760//folic acid-containing compound metabolic process;GO:0006766//vitamin metabolic process	gi|66932984|ref|NP_004948.4|/0/1
391	1332	588.33	478.67	43.16	35.2	-0.294119	Down	0.000603156	0.0148799	RHOG	ras homolog family member G	K07863	GO:0016020//membrane;GO:0044444//cytoplasmic part	GO:0017111//nucleoside-triphosphatase activity;GO:0032561//guanyl ribonucleotide binding	GO:0001775//cell activation;GO:0006355//regulation of transcription, DNA-dependent;GO:0006935//chemotaxis;GO:0007010//cytoskeleton organization;GO:0007599//hemostasis;GO:0008283//cell proliferation;GO:0032855//positive regulation of Rac GTPase activity;GO:0048522//positive regulation of cellular process	gi|426367033|ref|XP_004050543.1|/2.05177e-115/1
6209	531	3246	2639	623.56	508.66	-0.293827	Down	7.66e-16	2.38e-13	RPS15	ribosomal protein S15	K02958	GO:0015935//small ribosomal subunit;GO:0031981//nuclear lumen	GO:0003676//nucleic acid binding;GO:0005198//structural molecule activity	GO:0000054//ribosomal subunit export from nucleus;GO:0006412//translation;GO:0019080;GO:0022618//ribonucleoprotein complex assembly;GO:0031016//pancreas development	gi|296232418|ref|XP_002761583.1|/1.77026e-54/1
56904	2039	1426.33	1157	67.63	55.17	-0.293779	Down	7.06e-08	7.53e-06	SH3GLB2	SH3-domain GRB2-like endophilin B2	K11248	GO:0043231//intracellular membrane-bounded organelle	GO:0019904//protein domain specific binding;GO:0030674//protein binding, bridging	GO:0023052//signaling;GO:0030035//microspike assembly	gi|34327984|dbj|BAB47477.2|/0/1
57215	1903	585.53	475.51	29.8	24.31	-0.293762	Down	0.000582638	0.0145821	THAP11	THAP domain containing 11	-	GO:0043231//intracellular membrane-bounded organelle	GO:0003676//nucleic acid binding;GO:0005515//protein binding;GO:0043169//cation binding	-	gi|119603586|gb|EAW83180.1|/3.10728e-57/1
100532736	2030.51	656.58	534.89	31.27	25.51	-0.293716	Down	0.000316632	0.0090176	MINOS1-NBL1	C1orf151-NBL1 readthrough	K19558	-	-	-	gi|426328104|ref|XP_004024842.1|/2.63346e-78/1
81620	2742	451.17	365.79	15.83	12.92	-0.293055	Down	0.00218624	0.038922	CDT1	chromatin licensing and DNA replication factor 1	K10727	GO:0031981//nuclear lumen;GO:0044444//cytoplasmic part	GO:0003676//nucleic acid binding	GO:0000082//G1/S transition of mitotic cell cycle;GO:0000084//S phase of mitotic cell cycle;GO:0006270//DNA replication initiation;GO:0007165//signal transduction	gi|119587167|gb|EAW66763.1|/0/1
57104	2443	710.67	576	28.02	22.88	-0.29237	Down	0.000142272	0.00493176	PNPLA2	patatin-like phospholipase domain containing 2	K16816	GO:0031224//intrinsic to membrane;GO:0044444//cytoplasmic part	GO:0004091//carboxylesterase activity	GO:0010888//negative regulation of lipid storage;GO:0010896//regulation of triglyceride catabolic process	gi|410044635|ref|XP_003339482.2|/0/1
124222	2701	603.67	492.33	21.56	17.61	-0.291962	Down	0.000634904	0.0153639	PAQR4	progestin and adipoQ receptor family member IV	K06633	GO:0031224//intrinsic to membrane	GO:0004871//signal transducer activity	GO:0023052//signaling	gi|31542756|ref|NP_689554.2|/3.0697e-157/1
6159	737	5764	4715.66	782.16	639.63	-0.290226	Down	1.57e-25	9.64e-23	RPL29	ribosomal protein L29	K02905	GO:0015934//large ribosomal subunit	GO:0003676//nucleic acid binding	GO:0006412//translation;GO:0019080;GO:0031016//pancreas development	gi|402859954|ref|XP_003894401.1|/2.51028e-61/1
6227	418	1250.67	1021.33	311.65	254.92	-0.289882	Down	9.8e-07	8.06e-05	RPS21	ribosomal protein S21	K02971	GO:0015935//small ribosomal subunit	GO:0005198//structural molecule activity;GO:0005515//protein binding;GO:0043021//ribonucleoprotein complex binding	GO:0000462//maturation of SSU-rRNA from tricistronic rRNA transcript (SSU-rRNA, 5.8S rRNA, LSU-rRNA);GO:0006412//translation;GO:0019080;GO:0031016//pancreas development	gi|395506725|ref|XP_003757681.1|/2.57865e-41/1
2077	2705	509	416.67	18.15	14.87	-0.287565	Down	0.00184373	0.0346082	ERF	Ets2 repressor factor	K09434	-	GO:0003677//DNA binding;GO:0003704//specific RNA polymerase II transcription factor activity;GO:0003712//transcription cofactor activity	GO:0006355//regulation of transcription, DNA-dependent	gi|390479080|ref|XP_003735646.1|/0/1
5439	991	594.91	488.43	59.21	48.56	-0.286072	Down	0.00102443	0.0223422	POLR2J	polymerase (RNA) II (DNA directed) polypeptide J, 13.3kDa	K03008	GO:0016591//DNA-directed RNA polymerase II, holoenzyme	GO:0003676//nucleic acid binding;GO:0016301//kinase activity;GO:0019904//protein domain specific binding;GO:0034062//RNA polymerase activity	GO:0000377;GO:0006289//nucleotide-excision repair;GO:0006352//DNA-dependent transcription, initiation;GO:0006354//DNA-dependent transcription, elongation;GO:0006397//mRNA processing;GO:0045935	gi|390459035|ref|XP_002744022.2|/5.65314e-58/1
2987	1009.6	722	591.33	70.52	57.88	-0.284968	Down	0.000230352	0.00717339	GUK1	guanylate kinase 1	K00942	GO:0044444//cytoplasmic part	GO:0016776//phosphotransferase activity, phosphate group as acceptor;GO:0032559	GO:0009117//nucleotide metabolic process	gi|338827698|ref|NP_001229769.1|/3.32491e-120/1
10581	738	545.35	445.71	73.91	60.69	-0.284311	Down	0.00120874	0.0252877	IFITM2	interferon induced transmembrane protein 2	K06566	GO:0031224//intrinsic to membrane	GO:0005488//binding	GO:0002376//immune system process;GO:0006952//defense response;GO:0019221//cytokine-mediated signaling pathway;GO:0051707//response to other organism	gi|151101191|ref|NP_006426.2|/7.05792e-64/1
3371	8605	586.34	481.66	6.51	5.35	-0.283119	Down	0.00105563	0.0227872	TNC	tenascin C	K06550;K06589;K06252;K05719;K06788;K16338;K06493;K06257	GO:0005578//proteinaceous extracellular matrix	GO:0005515//protein binding	GO:0002009//morphogenesis of an epithelium;GO:0006950//response to stress;GO:0008283//cell proliferation;GO:0010467//gene expression;GO:0023052//signaling;GO:0048610//cellular process involved in reproduction;GO:0048741//skeletal muscle fiber development	gi|68533131|dbj|BAE06120.1|/0/1
54509	2451	1479.81	1210.91	58.22	47.86	-0.282694	Down	1.25e-07	1.25e-05	RHOF	ras homolog family member F (in filopodia)	K07872	GO:0016020//membrane;GO:0043232;GO:0044444//cytoplasmic part	GO:0017111//nucleoside-triphosphatase activity;GO:0032561//guanyl ribonucleotide binding	GO:0009207;GO:0009966//regulation of signal transduction;GO:0030036//actin cytoskeleton organization;GO:0035556//intracellular signal transduction	gi|38016957|ref|NP_061907.2|/3.51916e-104/1
134549	3917.43	498.14	410.62	12.31	10.12	-0.282621	Down	0.00291914	0.0489426	SHROOM1	shroom family member 1	K18625	GO:0015630//microtubule cytoskeleton;GO:0016459//myosin complex	GO:0003779//actin binding	GO:0007015//actin filament organization;GO:0032989	gi|18916798|dbj|BAB85546.1|/0/1
90649	3897	549.47	452.9	13.55	11.14	-0.282544	Down	0.00178057	0.0337225	ZNF486	zinc finger protein 486	K09228	GO:0043231//intracellular membrane-bounded organelle	GO:0003676//nucleic acid binding;GO:0046914//transition metal ion binding	GO:0006351//transcription, DNA-dependent	gi|71051465|gb|AAH27608.1|/0/1
6668	3132	537	440.33	16.48	13.55	-0.282423	Down	0.00157016	0.0306229	SP2	Sp2 transcription factor	K09192	GO:0043231//intracellular membrane-bounded organelle	GO:0003676//nucleic acid binding;GO:0019899//enzyme binding;GO:0030528//transcription regulator activity;GO:0046914//transition metal ion binding	GO:0002376//immune system process;GO:0006355//regulation of transcription, DNA-dependent	gi|125625357|ref|NP_003101.3|/0/1
977	1552.2	2040	1673.33	128.05	105.34	-0.281654	Down	8.32e-10	1.27e-07	CD151	CD151 molecule (Raph blood group)	K06537	GO:0005626//insoluble fraction;GO:0016021//integral to membrane;GO:0044444//cytoplasmic part	GO:0005488//binding	GO:0007044//cell-substrate junction assembly	gi|426366805|ref|XP_004050436.1|/6.76653e-124/1
79144	794	1130	924.33	141.64	116.69	-0.279548	Down	3.64e-06	0.00023749	PPDPF	pancreatic progenitor cell differentiation and proliferation factor homolog (zebrafish)	-	-	-	GO:0032501//multicellular organismal process;GO:0048869//cellular developmental process	gi|332858921|ref|XP_001153991.2|/2.85473e-42/1
8091	4022.53	1012.01	833.51	24.1	19.86	-0.279168	Down	2.16e-05	0.00100377	HMGA2	high mobility group AT-hook 2	K09283	GO:0043229//intracellular organelle	GO:0003676//nucleic acid binding;GO:0003677//DNA binding	GO:0006351//transcription, DNA-dependent;GO:0006996//organelle organization;GO:0050794//regulation of cellular process	gi|297466250|ref|XP_002704334.1|/7.43185e-37/1
84335	1916.46	734.67	610.33	37.48	30.93	-0.277114	Down	0.000559308	0.0141662	AKT1S1	AKT1 substrate 1 (proline-rich)	K16184	GO:0043234//protein complex;GO:0044444//cytoplasmic part	GO:0005488//binding	GO:0006916;GO:0007169//transmembrane receptor protein tyrosine kinase signaling pathway;GO:0008361//regulation of cell size;GO:0009968//negative regulation of signal transduction;GO:0033673//negative regulation of kinase activity;GO:0043523//regulation of neuron apoptotic process;GO:0048017//inositol lipid-mediated signaling	gi|400153980|ref|NP_115751.3|/7.93678e-91/1
55137	4535	687.33	569	14.54	12	-0.276993	Down	0.00068495	0.0163049	FIGN	fidgetin	K13254	GO:0034399//nuclear periphery	GO:0005515//protein binding;GO:0016462//pyrophosphatase activity;GO:0032559	-	gi|148695049|gb|EDL26996.1|/0/1
642517	2387	496.18	408.79	20.04	16.54	-0.276923	Down	0.00285932	0.0481522	AGAP9	ArfGAP with GTPase domain, ankyrin repeat and PH domain 9	K12491	-	GO:0005083//small GTPase regulator activity;GO:0046914//transition metal ion binding	GO:0032012//regulation of ARF protein signal transduction	gi|299829259|ref|NP_001177739.1|/0/1
201294	4406	753.67	619	16.38	13.52	-0.27684	Down	0.000226916	0.00708963	UNC13D	unc-13 homolog D (C. elegans)	K15621	GO:0000323//lytic vacuole;GO:0005768//endosome;GO:0030133//transport vesicle	GO:0005488//binding	GO:0002323//natural killer cell activation involved in immune response;GO:0002460//adaptive immune response based on somatic recombination of immune receptors built from immunoglobulin superfamily domains;GO:0002886;GO:0006897//endocytosis;GO:0017157//regulation of exocytosis	gi|46195765|ref|NP_954712.1|/0/1
396	1961.07	5923.33	4863	291.96	241.06	-0.276378	Down	2.36e-25	1.4e-22	ARHGDIA	Rho GDP dissociation inhibitor (GDI) alpha	K12462	GO:0043232;GO:0044444//cytoplasmic part;GO:0044459//plasma membrane part	GO:0005092//GDP-dissociation inhibitor activity;GO:0005515//protein binding;GO:0008047//enzyme activator activity	GO:0007155//cell adhesion;GO:0007169//transmembrane receptor protein tyrosine kinase signaling pathway;GO:0007265//Ras protein signal transduction;GO:0008104//protein localization;GO:0009966//regulation of signal transduction;GO:0010769//regulation of cell morphogenesis involved in differentiation;GO:0031345//negative regulation of cell projection organization;GO:0031346//positive regulation of c…	gi|4757768|ref|NP_004300.1|/7.80296e-113/1
6142	671	3742.33	3072.67	560.2	462.65	-0.276021	Down	1.3e-16	4.4e-14	RPL18A	ribosomal protein L18a	K02882	GO:0015934//large ribosomal subunit	GO:0003676//nucleic acid binding;GO:0005198//structural molecule activity	GO:0006412//translation;GO:0019080;GO:0031016//pancreas development	gi|354473904|ref|XP_003499172.1|/2.10532e-106/1
6231	699	5333.54	4404.33	765.5	632.78	-0.274698	Down	7.82e-22	3.91e-19	RPS26	ribosomal protein S26	K02976	GO:0015935//small ribosomal subunit	GO:0003723//RNA binding;GO:0005198//structural molecule activity	GO:0006412//translation;GO:0008380//RNA splicing;GO:0019080;GO:0031016//pancreas development	gi|471390885|ref|XP_004380098.1|/3.17333e-39/1
79171	1669	523.67	431.67	30.48	25.23	-0.272723	Down	0.00239888	0.0420379	RBM42	RNA binding motif protein 42	K13201	GO:0044424//intracellular part	GO:0003676//nucleic acid binding	-	gi|471413244|ref|XP_004388168.1|/8.76367e-61/1
79102	2836	641.33	528.33	21.79	18.04	-0.272467	Down	0.000755246	0.0177778	RNF26	ring finger protein 26	K15693	-	GO:0046914//transition metal ion binding	-	gi|14042925|ref|NP_114404.1|/0/1
3315	914	2751	2268	297.86	246.8	-0.271292	Down	3.6e-12	8.04e-10	HSPB1	heat shock 27kDa protein 1	K04455	GO:0000267//cell fraction;GO:0015630//microtubule cytoskeleton;GO:0016020//membrane;GO:0031674//I band;GO:0043231//intracellular membrane-bounded organelle;GO:0043234//protein complex	GO:0032182//small conjugating protein binding	GO:0006413//translational initiation;GO:0006950//response to stress;GO:0016070//RNA metabolic process;GO:0043066//negative regulation of apoptotic process;GO:0051707//response to other organism	gi|397475051|ref|XP_003846056.1|/1.16855e-107/1
414189	2772	541.62	449.13	18.81	15.6	-0.269954	Down	0.00286268	0.0481234	AGAP6	ArfGAP with GTPase domain, ankyrin repeat and PH domain 6	K12491	-	GO:0005083//small GTPase regulator activity;GO:0046914//transition metal ion binding	GO:0032012//regulation of ARF protein signal transduction	gi|166851846|ref|NP_001071133.2|/0/1
10452	1735.12	1553	1285.33	86.98	72.14	-0.269884	Down	2.88e-07	2.8e-05	TOMM40	translocase of outer mitochondrial membrane 40 homolog (yeast)	K11518	GO:0005624//membrane fraction;GO:0031301//integral to organelle membrane;GO:0031306//intrinsic to mitochondrial outer membrane	GO:0005244//voltage-gated ion channel activity;GO:0008565//protein transporter activity;GO:0022829//wide pore channel activity	GO:0006605//protein targeting	gi|13623595|gb|AAH06413.1|/9.81876e-154/1
9672	5121	976	807.67	18.24	15.14	-0.268741	Down	4.47e-05	0.00186802	SDC3	syndecan 3	K16337	GO:0044464//cell part	-	-	gi|187960059|ref|NP_055469.3|/2.72031e-120/1
81605	2696.61	1034.67	843	36.37	30.2	-0.2682	Down	7.1e-06	0.000419065	URM1	ubiquitin related modifier 1	K12161	GO:0044444//cytoplasmic part	GO:0005488//binding;GO:0016782//transferase activity, transferring sulfur-containing groups	GO:0002097	gi|209693464|ref|NP_001129419.1|/6.60195e-43/1
9026	4473	715.33	593.67	15.32	12.73	-0.267184	Down	0.00058032	0.0145624	HIP1R	huntingtin interacting protein 1 related	K04559	GO:0005626//insoluble fraction;GO:0012505//endomembrane system;GO:0030136//clathrin-coated vesicle;GO:0043232	GO:0005543//phospholipid binding;GO:0008092//cytoskeletal protein binding	GO:0006897//endocytosis	gi|3327124|dbj|BAA31630.1|/0/1
91289	2617	709.67	586.67	26.13	21.73	-0.266019	Down	0.000491982	0.0127499	LMF2	lipase maturation factor 2	-	GO:0031090//organelle membrane;GO:0031224//intrinsic to membrane;GO:0043231//intracellular membrane-bounded organelle	-	-	gi|255918129|ref|NP_149977.2|/0/1
2030	2262.71	617.33	511.67	26.31	21.89	-0.265339	Down	0.0012888	0.0264671	SLC29A1	solute carrier family 29 (nucleoside transporters), member 1	K15014	GO:0005626//insoluble fraction;GO:0016021//integral to membrane;GO:0044459//plasma membrane part	GO:0005488//binding;GO:0015932//nucleobase-containing compound transmembrane transporter activity	GO:0001666//response to hypoxia;GO:0001678//cellular glucose homeostasis;GO:0006139//nucleobase-containing compound metabolic process;GO:0007589//body fluid secretion;GO:0007610//behavior;GO:0015864//pyrimidine nucleoside transport;GO:0051899//membrane depolarization	gi|402867117|ref|XP_003897714.1|/0/1
8636	954	701.33	582	72.58	60.4	-0.265024	Down	0.000701748	0.016663	SSNA1	Sjogren syndrome nuclear autoantigen 1	K16780	GO:0015630//microtubule cytoskeleton;GO:0043231//intracellular membrane-bounded organelle;GO:0044444//cytoplasmic part	GO:0005515//protein binding	GO:0022402//cell cycle process	gi|189571687|ref|NP_003722.2|/4.84305e-59/1
3159	1982.94	3394.21	2812.88	165.57	137.88	-0.264028	Down	4.8e-14	1.25e-11	HMGA1	high mobility group AT-hook 1	K09282	GO:0031981//nuclear lumen;GO:0043234//protein complex;GO:0044427//chromosomal part;GO:0044444//cytoplasmic part	GO:0001071//nucleic acid binding transcription factor activity;GO:0003713//transcription coactivator activity;GO:0042974//retinoic acid receptor binding;GO:0043565//sequence-specific DNA binding	GO:0006261//DNA-dependent DNA replication;GO:0006310//DNA recombination;GO:0019058//viral infectious cycle;GO:0031936//negative regulation of chromatin silencing;GO:0034728//nucleosome organization;GO:0051704;GO:0065003	gi|119624167|gb|EAX03762.1|/2.05379e-140/1
7280	1621	652.72	541.67	39.12	32.59	-0.263477	Down	0.00104603	0.0227349	TUBB2A	tubulin, beta 2A class IIa	K07375	GO:0015630//microtubule cytoskeleton;GO:0032991//macromolecular complex	GO:0017111//nucleoside-triphosphatase activity;GO:0032561//guanyl ribonucleotide binding	GO:0000087//M phase of mitotic cell cycle;GO:0006458//'de novo' protein folding;GO:0007017//microtubule-based process;GO:0009207;GO:0016477//cell migration;GO:0030154//cell differentiation;GO:0043623//cellular protein complex assembly	gi|471412143|ref|XP_004387621.1|/0/1
6234	401	1314.33	1089	342.13	285.03	-0.263431	Down	2.84e-06	0.000198265	RPS28	ribosomal protein S28	K02979	GO:0015935//small ribosomal subunit	GO:0005198//structural molecule activity;GO:0005488//binding	GO:0006412//translation;GO:0019080;GO:0031016//pancreas development;GO:0042254//ribosome biogenesis	gi|194374393|dbj|BAG57092.1|/5.85521e-41/1
80148	2481.97	498.67	407	19.07	15.89	-0.263186	Down	0.00206458	0.0376741	PQLC1	PQ loop repeat containing 1	K19475	GO:0031224//intrinsic to membrane	-	-	gi|31542733|ref|NP_079354.2|/1.34563e-138/1
25829	3629.59	997.33	824.67	26.34	21.95	-0.263034	Down	3.56e-05	0.0015381	TMEM184B	transmembrane protein 184B	K14360	GO:0031224//intrinsic to membrane	-	-	gi|426394453|ref|XP_004063510.1|/0/1
9144	1694	656.33	543.33	37.57	31.31	-0.262958	Down	0.00087537	0.0198668	SYNGR2	synaptogyrin 2	K04403;K1;K17783	GO:0016021//integral to membrane;GO:0030136//clathrin-coated vesicle	-	-	gi|4759202|ref|NP_004701.1|/2.82686e-115/1
53615	2559	742.67	616.67	27.93	23.28	-0.262725	Down	0.000486994	0.0126899	MBD3	methyl-CpG binding domain protein 3	K11591;K04943	GO:0000118//histone deacetylase complex;GO:0000785//chromatin	GO:0003676//nucleic acid binding	GO:0006342//chromatin silencing;GO:0006357//regulation of transcription from RNA polymerase II promoter;GO:0016570//histone modification;GO:0043009//chordate embryonic development;GO:0048856//anatomical structure development	gi|4505119|ref|NP_003917.1|/2.35762e-151/1
9260	1545.07	823.33	685	51.92	43.31	-0.26159	Down	0.000287758	0.00843557	PDLIM7	PDZ and LIM domain 7 (enigma)	K06086;K05629;K05760	GO:0005924//cell-substrate adherens junction;GO:0031252//cell leading edge;GO:0032432//actin filament bundle	GO:0046914//transition metal ion binding	GO:0006897//endocytosis;GO:0007010//cytoskeleton organization;GO:0032501//multicellular organismal process;GO:0045597//positive regulation of cell differentiation	gi|47157328|ref|NP_998801.1|/2.47421e-117/1
1155	1475	589	490.67	38.87	32.43	-0.261328	Down	0.00210736	0.0381252	TBCB	tubulin folding cofactor B	K17262	GO:0015630//microtubule cytoskeleton	GO:0005488//binding	GO:0006458//'de novo' protein folding;GO:0048731;GO:0048869//cellular developmental process	gi|50428925|ref|NP_001272.2|/1.99111e-122/1
7083	1616	868.67	722.33	52.16	43.54	-0.260602	Down	0.00018705	0.0061368	TK1	thymidine kinase 1, soluble	K00857	GO:0044444//cytoplasmic part	GO:0019136//deoxynucleoside kinase activity;GO:0032559;GO:0046914//transition metal ion binding	GO:0006259//DNA metabolic process;GO:0008655//pyrimidine-containing compound salvage;GO:0009112;GO:0051260//protein homooligomerization	gi|297273738|ref|XP_001107944.2|/2.28786e-167/1
861	6367.54	922.33	759.33	13.68	11.42	-0.260506	Down	5.06e-05	0.00206469	RUNX1	runt-related transcription factor 1	K08367	GO:0031981//nuclear lumen	GO:0001071//nucleic acid binding transcription factor activity;GO:0003676//nucleic acid binding;GO:0008134//transcription factor binding;GO:0030528//transcription regulator activity;GO:0032559;GO:0042802//identical protein binding;GO:0046872//metal ion binding;GO:0046983//protein dimerization activity	GO:0002762//negative regulation of myeloid leukocyte differentiation;GO:0002763//positive regulation of myeloid leukocyte differentiation;GO:0006357//regulation of transcription from RNA polymerase II promoter;GO:0007399//nervous system development;GO:0007610//behavior;GO:0033189//response to vitamin A;GO:0043009//chordate embryonic development;GO:0045765//regulation of angiogenesis;GO:0048468//c…	gi|557639|emb|CAA56092.1|/0/1
28974	934	856.33	714.33	90.7	75.74	-0.260047	Down	0.000254576	0.00765178	C19orf53	chromosome 19 open reading frame 53	-	-	-	-	gi|197100318|ref|NP_001124819.1|/1.0502e-18/1
8140	4543	8434.05	7013.95	177.84	148.52	-0.259923	Down	1.84e-31	1.66e-28	SLC7A5	solute carrier family 7 (amino acid transporter light chain, L system), member 5	K13780	GO:0031224//intrinsic to membrane;GO:0044444//cytoplasmic part;GO:0044459//plasma membrane part	GO:0003823//antigen binding;GO:0015171//amino acid transmembrane transporter activity	GO:0002376//immune system process;GO:0006807//nitrogen compound metabolic process;GO:0006865//amino acid transport;GO:0007599//hemostasis;GO:0019752//carboxylic acid metabolic process;GO:0048731;GO:0048869//cellular developmental process	gi|71979932|ref|NP_003477.4|/0/1
9088	2161.28	632.67	521.33	27.96	23.4	-0.256856	Down	0.00086173	0.0196748	PKMYT1	protein kinase, membrane associated tyrosine/threonine 1	K06633	GO:0005626//insoluble fraction;GO:0012505//endomembrane system;GO:0031090//organelle membrane;GO:0031981//nuclear lumen	GO:0004672//protein kinase activity;GO:0032559	GO:0006464//cellular protein modification process;GO:0006796//phosphate-containing compound metabolic process;GO:0007067//mitosis;GO:0051726//regulation of cell cycle	gi|386642875|ref|NP_001245379.1|/0/1
5216	1365	8937.33	7463.36	639.41	535.23	-0.256582	Down	6.87e-32	6.52e-29	PFN1	profilin 1	K05759	GO:0005624//membrane fraction;GO:0005856//cytoskeleton;GO:0043231//intracellular membrane-bounded organelle;GO:0044444//cytoplasmic part	GO:0008092//cytoskeletal protein binding;GO:0017016//Ras GTPase binding;GO:0035091//phosphatidylinositol binding	GO:0001775//cell activation;GO:0006357//regulation of transcription from RNA polymerase II promoter;GO:0006887//exocytosis;GO:0007599//hemostasis;GO:0010604;GO:0014020;GO:0030832//regulation of actin filament length;GO:0032233//positive regulation of actin filament bundle assembly;GO:0045935;GO:0070848//response to growth factor stimulus	gi|297271677|ref|XP_001099416.2|/3.92745e-69/1
4782	7939.61	1499.66	1253.7	18.05	15.11	-0.256495	Down	1.69e-06	0.000128155	NFIC	nuclear factor I/C (CCAAT-binding transcription factor)	K09170	GO:0043231//intracellular membrane-bounded organelle	GO:0001071//nucleic acid binding transcription factor activity;GO:0003676//nucleic acid binding;GO:0030528//transcription regulator activity	GO:0000122//negative regulation of transcription from RNA polymerase II promoter;GO:0006259//DNA metabolic process;GO:0010551;GO:0042476//odontogenesis	gi|45505151|ref|NP_995315.1|/0/1
3054	8436	2857.33	2385.33	32.32	27.06	-0.256265	Down	2.82e-11	5.35e-09	HCFC1	host cell factor C1 (VP16-accessory protein)	K14966	GO:0000123//histone acetyltransferase complex;GO:0016585//chromatin remodeling complex;GO:0035097//histone methyltransferase complex	GO:0001071//nucleic acid binding transcription factor activity;GO:0003712//transcription cofactor activity;GO:0005515//protein binding	GO:0006351//transcription, DNA-dependent;GO:0006461//protein complex assembly;GO:0019042;GO:0031647//regulation of protein stability;GO:0051726//regulation of cell cycle	gi|98986457|ref|NP_005325.2|/0/1
10938	3482	1055.01	880.21	29.1	24.38	-0.255321	Down	4.9e-05	0.00201722	EHD1	EH-domain containing 1	K12483	GO:0005769//early endosome;GO:0010008//endosome membrane;GO:0016023//cytoplasmic membrane-bounded vesicle	GO:0017111//nucleoside-triphosphatase activity;GO:0032559;GO:0032561//guanyl ribonucleotide binding;GO:0046872//metal ion binding	GO:0007599//hemostasis;GO:0009207;GO:0010878//cholesterol storage;GO:0015031//protein transport;GO:0016197//endosomal transport;GO:0034381//plasma lipoprotein particle clearance;GO:0051259//protein oligomerization;GO:0055092//sterol homeostasis	gi|22477515|gb|AAH37094.1|/0/1
439	1298	879.33	735.67	66.23	55.55	-0.253698	Down	0.000253014	0.00761688	ASNA1	arsA arsenite transporter, ATP-binding, homolog 1 (bacterial)	K01551	GO:0000267//cell fraction;GO:0031981//nuclear lumen	GO:0015103//inorganic anion transmembrane transporter activity;GO:0019829//cation-transporting ATPase activity;GO:0032559;GO:0043169//cation binding	GO:0010035//response to inorganic substance;GO:0015698//inorganic anion transport;GO:0030003//cellular cation homeostasis	gi|50428938|ref|NP_004308.2|/0/1
55182	3025	628	526.33	19.98	16.76	-0.253534	Down	0.0021737	0.0388444	RNF220	ring finger protein 220	-	GO:0044424//intracellular part	GO:0019787//small conjugating protein ligase activity;GO:0046914//transition metal ion binding	GO:0016567//protein ubiquitination	gi|46397375|ref|NP_060620.2|/0/1
5371	3504.87	939	794.33	26.02	21.83	-0.253309	Down	0.000370276	0.0102384	PML	promyelocytic leukemia	K10054	GO:0000267//cell fraction;GO:0005635//nuclear envelope;GO:0005769//early endosome;GO:0005789//endoplasmic reticulum membrane;GO:0016604//nuclear body;GO:0034399//nuclear periphery	GO:0003676//nucleic acid binding;GO:0003712//transcription cofactor activity;GO:0019899//enzyme binding;GO:0030528//transcription regulator activity;GO:0032182//small conjugating protein binding;GO:0042802//identical protein binding;GO:0046914//transition metal ion binding;GO:0046983//protein dimerization activity	GO:0001525//angiogenesis;GO:0006468//protein phosphorylation;GO:0006606//protein import into nucleus;GO:0006874//cellular calcium ion homeostasis;GO:0006886//intracellular protein transport;GO:0007004//telomere maintenance via telomerase;GO:0007178//transmembrane receptor protein serine/threonine kinase signaling pathway;GO:0007346//regulation of mitotic cell cycle;GO:0007568//aging;GO:0008283//c…	gi|67089160|ref|NP_150253.2|/0/1
2274	1619.18	1152.22	972.55	69.74	58.52	-0.253057	Down	6.56e-05	0.00255014	FHL2	four and a half LIM domains 2	K14380	GO:0005856//cytoskeleton;GO:0005924//cell-substrate adherens junction;GO:0031672//A band;GO:0031674//I band;GO:0043231//intracellular membrane-bounded organelle	GO:0003712//transcription cofactor activity;GO:0035258//steroid hormone receptor binding;GO:0046914//transition metal ion binding	GO:0006355//regulation of transcription, DNA-dependent;GO:0006629//lipid metabolic process;GO:0009719;GO:0030518//intracellular steroid hormone receptor signaling pathway	gi|82408395|gb|ABB73038.1|/0/1
112939	4518	1886.67	1577.33	39.99	33.59	-0.251607	Down	8.25e-08	8.57e-06	NACC1	nucleus accumbens associated 1, BEN and BTB (POZ) domain containing	K10486	GO:0044451//nucleoplasm part	GO:0016564//transcription repressor activity	GO:0006351//transcription, DNA-dependent;GO:0008283//cell proliferation;GO:0012502//induction of programmed cell death;GO:0051259//protein oligomerization	gi|16418383|ref|NP_443108.1|/0/1
5441	925	890.96	746.74	95.2	79.99	-0.251142	Down	0.000277488	0.00821053	POLR2L	polymerase (RNA) II (DNA directed) polypeptide L, 7.6kDa	K03007	GO:0016591//DNA-directed RNA polymerase II, holoenzyme	GO:0003676//nucleic acid binding;GO:0016301//kinase activity;GO:0034062//RNA polymerase activity;GO:0046914//transition metal ion binding	GO:0000377;GO:0006289//nucleotide-excision repair;GO:0006352//DNA-dependent transcription, initiation;GO:0006353//DNA-dependent transcription, termination;GO:0006354//DNA-dependent transcription, elongation;GO:0006355//regulation of transcription, DNA-dependent;GO:0006397//mRNA processing;GO:0045935	gi|332835514|ref|XP_001151400.2|/7.15789e-36/1
5434	2866	1870.81	1565.71	62.79	52.79	-0.25027	Down	1.07e-07	1.08e-05	POLR2E	polymerase (RNA) II (DNA directed) polypeptide E, 25kDa	K03013	GO:0016591//DNA-directed RNA polymerase II, holoenzyme	GO:0003676//nucleic acid binding;GO:0016301//kinase activity;GO:0034062//RNA polymerase activity	GO:0000377;GO:0006289//nucleotide-excision repair;GO:0006352//DNA-dependent transcription, initiation;GO:0006353//DNA-dependent transcription, termination;GO:0006354//DNA-dependent transcription, elongation;GO:0006397//mRNA processing;GO:0045935;GO:0051704	gi|14589951|ref|NP_002686.2|/2.22578e-105/1
30850	3546	855.67	717.67	23.19	19.5	-0.250029	Down	0.00037895	0.0104176	CDR2L	cerebellar degeneration-related protein 2-like	-	-	-	-	gi|28839660|gb|AAH47534.1|/0/1
115098	1029.8	1109.79	936.37	106.61	89.67	-0.249645	Down	9.24e-05	0.00345405	CCDC124	coiled-coil domain containing 124	-	-	-	-	gi|19923969|ref|NP_612451.1|/2.38058e-89/1
11343	4345.75	1037.67	873	22.93	19.3	-0.248636	Down	0.000126103	0.00446913	MGLL	monoglyceride lipase	K01054	GO:0016020//membrane	GO:0004091//carboxylesterase activity;GO:0042802//identical protein binding	GO:0000038//very long-chain fatty acid metabolic process;GO:0001775//cell activation;GO:0006641//triglyceride metabolic process;GO:0007599//hemostasis;GO:0008277//regulation of G-protein coupled receptor protein signaling pathway;GO:0031347//regulation of defense response;GO:0051931	gi|375268702|ref|NP_001243514.1|/1.8268e-152/1
84629	10586	971.7	815.58	8.75	7.37	-0.247618	Down	0.000163206	0.00545819	TNRC18	trinucleotide repeat containing 18	-	-	-	-	gi|169658378|ref|NP_001073964.2|/0/1
25920	2622	1005.67	845.33	36.99	31.16	-0.24744	Down	0.000144677	0.00499689	NELFB	negative elongation factor complex member B	K15180	GO:0031981//nuclear lumen	GO:0005488//binding	GO:0006354//DNA-dependent transcription, elongation;GO:0006355//regulation of transcription, DNA-dependent;GO:0045935	gi|395741251|ref|XP_002820475.2|/0/1
56926	3749	1449.33	1216	37.09	31.25	-0.247174	Down	4.03e-06	0.000258311	NCLN	nicalin	K06758;K03283	GO:0031090//organelle membrane;GO:0031224//intrinsic to membrane;GO:0031981//nuclear lumen	GO:0005488//binding;GO:0016787//hydrolase activity	GO:0007165//signal transduction;GO:0019538//protein metabolic process	gi|332851394|ref|XP_524050.3|/0/1
6928	2826.37	928.33	781.33	31.63	26.65	-0.247158	Down	0.000280418	0.00824585	HNF1B	HNF1 homeobox B	K08034	GO:0031981//nuclear lumen;GO:0043234//protein complex	GO:0000981//sequence-specific DNA binding RNA polymerase II transcription factor activity;GO:0030528//transcription regulator activity;GO:0042802//identical protein binding;GO:0043565//sequence-specific DNA binding;GO:0046983//protein dimerization activity	GO:0000122//negative regulation of transcription from RNA polymerase II promoter;GO:0001714//endodermal cell fate specification;GO:0001763//morphogenesis of a branching structure;GO:0001825//blastocyst formation;GO:0003002//regionalization;GO:0003006//developmental process involved in reproduction;GO:0006915//apoptotic process;GO:0007420//brain development;GO:0007623//circadian rhythm;GO:0008283/…	gi|4507397|ref|NP_000449.1|/0/1
9020	4476	1811	1524.33	38.75	32.66	-0.246672	Down	3.82e-07	3.5e-05	MAP3K14	mitogen-activated protein kinase kinase kinase 14	K04466	GO:0044444//cytoplasmic part	GO:0004702//receptor signaling protein serine/threonine kinase activity;GO:0032559	GO:0006464//cellular protein modification process;GO:0007249//I-kappaB kinase/NF-kappaB cascade;GO:0009612//response to mechanical stimulus;GO:0031294	gi|115298645|ref|NP_003945.2|/0/1
6141	892.84	2783.67	2338.33	308.94	260.41	-0.246542	Down	2.11e-10	3.43e-08	RPL18	ribosomal protein L18	K02883;K09056	GO:0015934//large ribosomal subunit	GO:0003676//nucleic acid binding;GO:0005198//structural molecule activity	GO:0006412//translation;GO:0019080;GO:0031016//pancreas development	gi|4506607|ref|NP_000970.1|/8.67414e-96/1
3855	1753	4492.47	3785.17	248.76	209.7	-0.246428	Down	1.99e-15	5.99e-13	KRT7	keratin 7	K07605	GO:0005882//intermediate filament;GO:0031981//nuclear lumen	GO:0005488//binding	GO:0006259//DNA metabolic process;GO:0006412//translation;GO:0006996//organelle organization;GO:0022403;GO:0051704	gi|67782365|ref|NP_005547.3|/0/1
55004	1198	676	568.67	55.35	46.71	-0.244852	Down	0.00176415	0.0335117	LAMTOR1	late endosomal/lysosomal adaptor, MAPK and MTOR activator 1	-	GO:0005764//lysosome;GO:0031902//late endosome membrane;GO:0044425//membrane part	GO:0005488//binding	GO:0001881//receptor recycling;GO:0007033//vacuole organization;GO:0008104//protein localization;GO:0010740//positive regulation of intracellular protein kinase cascade;GO:0019218//regulation of steroid metabolic process;GO:0032374//regulation of cholesterol transport;GO:0040007//growth;GO:0043200//response to amino acid stimulus;GO:0051640//organelle localization;GO:0055092//sterol homeostasis	gi|8923579|ref|NP_060377.1|/3.25696e-85/1
10555	1572.01	871.33	733.67	53.96	45.54	-0.244756	Down	0.000431388	0.0114771	AGPAT2	1-acylglycerol-3-phosphate O-acyltransferase 2	K13509	GO:0031090//organelle membrane;GO:0031224//intrinsic to membrane;GO:0043231//intracellular membrane-bounded organelle	GO:0016411//acylglycerol O-acyltransferase activity	GO:0001816//cytokine production;GO:0001959//regulation of cytokine-mediated signaling pathway;GO:0006641//triglyceride metabolic process;GO:0006644//phospholipid metabolic process;GO:0046394	gi|69122971|ref|NP_001012745.1|/7.87402e-119/1
90850	3384	603	506.33	17.13	14.46	-0.244458	Down	0.00293712	0.0491573	ZNF598	zinc finger protein 598	K14859	-	GO:0046872//metal ion binding	-	gi|409264581|ref|NP_835461.2|/0/1
64978	1614	653	550.33	39.3	33.18	-0.244215	Down	0.0024157	0.0421771	MRPL38	mitochondrial ribosomal protein L38	K17419	GO:0005856//cytoskeleton;GO:0030529//ribonucleoprotein complex;GO:0043231//intracellular membrane-bounded organelle	-	-	gi|169636418|ref|NP_115867.2|/0/1
3959	2277	1512	1272.67	64.19	54.21	-0.24379	Down	3.36e-06	0.000224941	LGALS3BP	lectin, galactoside-binding, soluble, 3 binding protein	K17300	GO:0031012//extracellular matrix;GO:0044464//cell part	GO:0004888//transmembrane signaling receptor activity;GO:0005488//binding	GO:0006952//defense response;GO:0009987//cellular process;GO:0023052//signaling	gi|441643566|ref|XP_003278480.2|/0/1
1855	2941	1711.67	1436.67	55.96	47.26	-0.243776	Down	5.52e-07	4.81e-05	DVL1	dishevelled, dsh homolog 1 (Drosophila)	K02353	GO:0005624//membrane fraction;GO:0015630//microtubule cytoskeleton;GO:0030135//coated vesicle;GO:0030427//site of polarized growth;GO:0043005//neuron projection;GO:0044297//cell body	GO:0001664//G-protein coupled receptor binding;GO:0017048//Rho GTPase binding;GO:0019900//kinase binding;GO:0060089	GO:0000226//microtubule cytoskeleton organization;GO:0001505//regulation of neurotransmitter levels;GO:0001932//regulation of protein phosphorylation;GO:0001941//postsynaptic membrane organization;GO:0006355//regulation of transcription, DNA-dependent;GO:0006935//chemotaxis;GO:0007172//signal complex assembly;GO:0010975//regulation of neuron projection development;GO:0014022;GO:0030177//positive …	gi|2291006|gb|AAB65242.1|/0/1
6923	731.31	775.33	657.67	106.63	90.07	-0.243495	Down	0.0014315	0.0284741	TCEB2	transcription elongation factor B (SIII), polypeptide 2 (18kDa, elongin B)	K03873	GO:0000153//cytoplasmic ubiquitin ligase complex;GO:0031981//nuclear lumen	GO:0003702//RNA polymerase II transcription factor activity;GO:0005515//protein binding;GO:0008135//translation factor activity, nucleic acid binding;GO:0019787//small conjugating protein ligase activity	GO:0006354//DNA-dependent transcription, elongation;GO:0006357//regulation of transcription from RNA polymerase II promoter;GO:0006412//translation;GO:0032446//protein modification by small protein conjugation;GO:0045935;GO:0065003	gi|6005890|ref|NP_009039.1|/3.31699e-61/1
6187	962	13878	11703.9	1425.09	1203.86	-0.243385	Down	6.32e-44	1.2e-40	RPS2	ribosomal protein S2	K02981	GO:0015935//small ribosomal subunit;GO:0031981//nuclear lumen	GO:0003676//nucleic acid binding;GO:0005198//structural molecule activity;GO:0017134//fibroblast growth factor binding	GO:0006412//translation;GO:0019080;GO:0031016//pancreas development	gi|397472399|ref|XP_003807732.1|/3.9043e-135/1
51116	1527.49	821.67	688.33	52.15	44.07	-0.24287	Down	0.000472286	0.0123916	MRPS2	mitochondrial ribosomal protein S2	K02967	GO:0030529//ribonucleoprotein complex;GO:0043231//intracellular membrane-bounded organelle	GO:0005198//structural molecule activity	GO:0010467//gene expression	gi|7705805|ref|NP_057118.1|/7.74207e-110/1
293	1502	1449	1222.33	94.01	79.51	-0.241678	Down	7.16e-06	0.000418601	SLC25A6	solute carrier family 25 (mitochondrial carrier; adenine nucleotide translocator), member 6	K05863	GO:0005743//mitochondrial inner membrane;GO:0005759//mitochondrial matrix;GO:0005819//spindle;GO:0031224//intrinsic to membrane	GO:0005488//binding;GO:0015300	GO:0012501//programmed cell death;GO:0015980//energy derivation by oxidation of organic compounds;GO:0030073//insulin secretion;GO:0046730	gi|62089230|dbj|BAD93059.1|/1.03171e-174/1
2817	3686	1296	1091.33	33.7	28.52	-0.240775	Down	1.81e-05	0.000879202	GPC1	glypican 1	K08107	GO:0016021//integral to membrane;GO:0031012//extracellular matrix	GO:0043394//proteoglycan binding	GO:0006935//chemotaxis;GO:0007154//cell communication	gi|167001141|ref|NP_002072.2|/0/1
23400	3906.65	681.33	568.67	16.59	14.04	-0.240771	Down	0.00110248	0.0236373	ATP13A2	ATPase type 13A2	K13526	GO:0031224//intrinsic to membrane	GO:0032559;GO:0042625//ATPase activity, coupled to transmembrane movement of ions;GO:0043169//cation binding	GO:0006811//ion transport;GO:0009206	gi|213972621|ref|NP_001135446.1|/0/1
3297	2166	709.33	599	31.67	26.81	-0.240346	Down	0.00188135	0.0350373	HSF1	heat shock transcription factor 1	K09414	GO:0031981//nuclear lumen;GO:0032991//macromolecular complex	GO:0001071//nucleic acid binding transcription factor activity;GO:0003677//DNA binding	GO:0001701//in utero embryonic development;GO:0001818//negative regulation of cytokine production;GO:0002237//response to molecule of bacterial origin;GO:0006351//transcription, DNA-dependent;GO:0006464//cellular protein modification process;GO:0006950//response to stress;GO:0008283//cell proliferation;GO:0035264//multicellular organism growth;GO:0048232//male gamete generation	gi|297683892|ref|XP_002819601.1|/0/1
4174	2568	1345	1138	50.54	42.81	-0.239478	Down	2.17e-05	0.00100355	MCM5	minichromosome maintenance complex component 5	K02209	GO:0031981//nuclear lumen;GO:0043234//protein complex	GO:0003676//nucleic acid binding;GO:0032559	GO:0006261//DNA-dependent DNA replication;GO:0007050//cell cycle arrest;GO:0051320//S phase	gi|23510448|ref|NP_006730.2|/0/1
100128731	509	679	575.67	136.65	115.87	-0.237978	Down	0.00268026	0.0458687	OST4	oligosaccharyltransferase 4 homolog (S. cerevisiae)	K13355	GO:0031224//intrinsic to membrane	-	-	gi|119621053|gb|EAX00648.1|/1.17074e-33/1
8525	3672.72	827.33	697.67	21.57	18.29	-0.237971	Down	0.000667796	0.0159968	DGKZ	diacylglycerol kinase, zeta	K00901	GO:0016020//membrane;GO:0031252//cell leading edge;GO:0043231//intracellular membrane-bounded organelle	GO:0005515//protein binding;GO:0016301//kinase activity;GO:0030234//enzyme regulator activity;GO:0032559;GO:0043169//cation binding	GO:0000077//DNA damage checkpoint;GO:0001775//cell activation;GO:0007186//G-protein coupled receptor signaling pathway;GO:0007346//regulation of mitotic cell cycle;GO:0007599//hemostasis;GO:0016310//phosphorylation;GO:0046578//regulation of Ras protein signal transduction;GO:0048870//cell motility	gi|41872522|ref|NP_963290.1|/0/1
7866	2129	716.67	607	32.57	27.62	-0.23783	Down	0.00218484	0.0389336	IFRD2	interferon-related developmental regulator 2	-	-	-	-	gi|332816850|ref|XP_001167735.2|/0/1
7791	2323.79	1043.67	882.67	43.33	36.75	-0.237622	Down	0.000176056	0.00580619	ZYX	zyxin	K06273	GO:0005911//cell-cell junction;GO:0005924//cell-substrate adherens junction;GO:0016021//integral to membrane;GO:0032432//actin filament bundle	GO:0046872//metal ion binding	GO:0007154//cell communication;GO:0023052//signaling	gi|576623|gb|AAA78902.1|/2.02911e-170/1
27341	5455	911.19	772.55	15.98	13.56	-0.23691	Down	0.000531612	0.0136098	RRP7A	ribosomal RNA processing 7 homolog A (S. cerevisiae)	K14545	GO:0043231//intracellular membrane-bounded organelle	GO:0003676//nucleic acid binding	-	gi|25092725|ref|NP_056518.2|/2.79251e-139/1
1337	593	1809	1531	309.17	262.49	-0.236138	Down	8.73e-07	7.24e-05	COX6A1	cytochrome c oxidase subunit VIa polypeptide 1	K02266	GO:0005746//mitochondrial respiratory chain	GO:0015002//heme-copper terminal oxidase activity	GO:0022900//electron transport chain	gi|119618596|gb|EAW98190.1|/3.95699e-57/1
3614	2408.22	704	596.33	28.18	23.93	-0.235851	Down	0.0021989	0.0390742	IMPDH1	IMP (inosine 5'-monophosphate) dehydrogenase 1	K00088	GO:0044444//cytoplasmic part	GO:0016616//oxidoreductase activity, acting on the CH-OH group of donors, NAD or NADP as acceptor;GO:0043169//cation binding	GO:0009112;GO:0009168//purine ribonucleoside monophosphate biosynthetic process;GO:0032943//mononuclear cell proliferation;GO:0050953//sensory perception of light stimulus	gi|403256857|ref|XP_003921063.1|/0/1
6235	391.76	764.43	649.91	205.12	174.24	-0.235392	Down	0.00175534	0.0334784	RPS29	ribosomal protein S29	K02980;K02912	GO:0005622//intracellular;GO:0015935//small ribosomal subunit	GO:0003824//catalytic activity;GO:0005198//structural molecule activity;GO:0046914//transition metal ion binding	GO:0006412//translation;GO:0007049//cell cycle;GO:0010467//gene expression;GO:0019080;GO:0031016//pancreas development;GO:0048646//anatomical structure formation involved in morphogenesis;GO:0048863//stem cell differentiation	gi|297291910|ref|XP_001082271.2|/1.3716e-34/1
79039	4403.08	1788	1517.33	38.93	33.07	-0.235359	Down	1.43e-06	0.000111053	DDX54	DEAD (Asp-Glu-Ala-Asp) box polypeptide 54	K14808	GO:0031981//nuclear lumen	GO:0003676//nucleic acid binding;GO:0003712//transcription cofactor activity;GO:0003724//RNA helicase activity;GO:0032559;GO:0035258//steroid hormone receptor binding	GO:0010467//gene expression;GO:0030518//intracellular steroid hormone receptor signaling pathway;GO:0044260	gi|51094101|ref|NP_076977.3|/0/1
54461	2390	841.33	712	33.98	28.87	-0.235115	Down	0.000818552	0.0188933	FBXW5	F-box and WD repeat domain containing 5	K10263	-	GO:0005488//binding	-	gi|24308129|ref|NP_061871.1|/0/1
1727	2923.33	2474.65	2095.41	81.38	69.21	-0.233694	Down	9.84e-09	1.27e-06	CYB5R3	cytochrome b5 reductase 3	K00326	GO:0031966//mitochondrial membrane;GO:0043234//protein complex	GO:0016653//oxidoreductase activity, acting on NAD(P)H, heme protein as acceptor	GO:0003013;GO:0006694//steroid biosynthetic process;GO:0006766//vitamin metabolic process;GO:0008203//cholesterol metabolic process	gi|4503327|ref|NP_000389.1|/6.51375e-169/1
5585	3007.29	790.67	669.67	25.23	21.46	-0.23349	Down	0.00120168	0.0251954	PKN1	protein kinase N1	K06071	GO:0016020//membrane;GO:0031410//cytoplasmic vesicle;GO:0043231//intracellular membrane-bounded organelle	GO:0003713//transcription coactivator activity;GO:0017048//Rho GTPase binding;GO:0019901//protein kinase binding;GO:0032559;GO:0035184//histone threonine kinase activity;GO:0035258//steroid hormone receptor binding	GO:0000187//activation of MAPK activity;GO:0006970//response to osmotic stress;GO:0010551;GO:0035405	gi|47132591|ref|NP_998725.1|/0/1
4723	1631	837.33	712	49.93	42.48	-0.233123	Down	0.00115885	0.0245687	NDUFV1	NADH dehydrogenase (ubiquinone) flavoprotein 1, 51kDa	K03942	GO:0005746//mitochondrial respiratory chain	GO:0000166//nucleotide binding;GO:0043169//cation binding;GO:0050136//NADH dehydrogenase (quinone) activity;GO:0051536//iron-sulfur cluster binding	GO:0022904//respiratory electron transport chain;GO:0051234//establishment of localization	gi|260656005|ref|NP_001159574.1|/0/1
10755	1883.02	1251	1074.33	65.24	55.51	-0.233009	Down	0.000169788	0.0056485	GIPC1	GIPC PDZ domain containing family, member 1	K13676;K01027	GO:0005626//insoluble fraction;GO:0012505//endomembrane system;GO:0030136//clathrin-coated vesicle;GO:0030425//dendrite	GO:0008047//enzyme activator activity;GO:0008092//cytoskeletal protein binding;GO:0019904//protein domain specific binding;GO:0042802//identical protein binding	GO:0006886//intracellular protein transport;GO:0007179//transforming growth factor beta receptor signaling pathway;GO:0010608//posttranscriptional regulation of gene expression;GO:0016477//cell migration;GO:0023061;GO:0031330;GO:0043087//regulation of GTPase activity;GO:0050804//regulation of synaptic transmission	gi|5031715|ref|NP_005707.1|/5.37386e-153/1
144501	3868.63	2345.45	1991.82	58.24	49.57	-0.232543	Down	3.82e-08	4.42e-06	KRT80	keratin 80	K07605	GO:0005882//intermediate filament	-	-	gi|125628636|ref|NP_872313.2|/0/1
100505503	485	5609.67	4789.75	1190.01	1013.47	-0.23167	Down	1.83e-16	6.11e-14	-	ribosomal protein S17-like	-	GO:0015935//small ribosomal subunit	GO:0003824//catalytic activity;GO:0005198//structural molecule activity	GO:0006412//translation;GO:0019080;GO:0022618//ribonucleoprotein complex assembly;GO:0031016//pancreas development;GO:0042254//ribosome biogenesis;GO:0048872//homeostasis of number of cells	gi|26377673|dbj|BAC25377.1|/1.20343e-71/1
127281	2721.26	694.67	587.33	24.49	20.86	-0.231454	Down	0.00224558	0.0398292	FAM213B	family with sequence similarity 213, member B	K15717	GO:0044444//cytoplasmic part	GO:0016614//oxidoreductase activity, acting on CH-OH group of donors	GO:0006693//prostaglandin metabolic process	gi|397471586|ref|XP_003807368.1|/8.5861e-99/1
1455	2921	836	709	27.49	23.42	-0.231166	Down	0.000953882	0.0211682	CSNK1G2	casein kinase 1, gamma 2	K08958	GO:0000267//cell fraction;GO:0044444//cytoplasmic part	GO:0004672//protein kinase activity;GO:0005515//protein binding;GO:0032559;GO:0046872//metal ion binding	GO:0006468//protein phosphorylation;GO:0006643//membrane lipid metabolic process;GO:0007166//cell surface receptor signaling pathway	gi|153791733|ref|NP_001310.3|/0/1
29	5073.37	797.67	678.33	15.04	12.82	-0.230408	Down	0.00152718	0.0300313	ABR	active BCR-related	K08878	GO:0016020//membrane;GO:0044444//cytoplasmic part	GO:0005088//Ras guanyl-nucleotide exchange factor activity;GO:0005100//Rho GTPase activator activity;GO:0005488//binding;GO:0008047//enzyme activator activity	GO:0002237//response to molecule of bacterial origin;GO:0002695;GO:0006917//induction of apoptosis;GO:0007010//cytoskeleton organization;GO:0007169//transmembrane receptor protein tyrosine kinase signaling pathway;GO:0007266//Rho protein signal transduction;GO:0007417//central nervous system development;GO:0009966//regulation of signal transduction;GO:0016477//cell migration;GO:0031348//negative …	gi|426383394|ref|XP_004058266.1|/0/1
113026	3477	925.85	784.63	25.55	21.79	-0.229657	Down	0.000487732	0.0126744	PLCD3	phospholipase C, delta 3	K05857	GO:0032155;GO:0044424//intracellular part	GO:0004629//phospholipase C activity;GO:0046872//metal ion binding;GO:0060089	GO:0006629//lipid metabolic process;GO:0007165//signal transduction;GO:0008283//cell proliferation;GO:0048568//embryonic organ development;GO:0048646//anatomical structure formation involved in morphogenesis	gi|19115964|ref|NP_588614.1|/0/1
3705	3269.99	713.16	604.3	20.87	17.81	-0.228743	Down	0.00213656	0.0383974	ITPK1	inositol-tetrakisphosphate 1-kinase	K00913	GO:0044444//cytoplasmic part	GO:0032559;GO:0046872//metal ion binding;GO:0051765//inositol tetrakisphosphate kinase activity;GO:0051766//inositol trisphosphate kinase activity	GO:0006796//phosphate-containing compound metabolic process;GO:0007599//hemostasis;GO:0023052//signaling;GO:0043647//inositol phosphate metabolic process	gi|217272846|ref|NP_001136066.1|/1.49077e-178/1
22859	7860.5	888.2	754.72	10.78	9.2	-0.228651	Down	0.000719766	0.0170482	LPHN1	latrophilin 1	K04592	GO:0031224//intrinsic to membrane;GO:0044430//cytoskeletal part	GO:0004888//transmembrane signaling receptor activity;GO:0030246//carbohydrate binding	GO:0007186//G-protein coupled receptor signaling pathway;GO:0007417//central nervous system development	gi|40788373|dbj|BAA74844.2|/0/1
79143	2550.71	787	669	29.76	25.4	-0.228546	Down	0.00156176	0.0304904	MBOAT7	membrane bound O-acyltransferase domain containing 7	K13516	GO:0031224//intrinsic to membrane	GO:0016747//transferase activity, transferring acyl groups other than amino-acyl groups	GO:0006644//phospholipid metabolic process	gi|332857290|ref|XP_003316707.1|/0/1
114794	8379	1254	1067	14.29	12.2	-0.228125	Down	7.15e-05	0.00274538	ELFN2	extracellular leucine-rich repeat and fibronectin type III domain containing 2	K17568	GO:0031224//intrinsic to membrane;GO:0043231//intracellular membrane-bounded organelle	-	-	gi|116268101|ref|NP_443138.2|/0/1
57602	5234	946.33	807.33	17.31	14.78	-0.227959	Down	0.0006803	0.0162145	USP36	ubiquitin specific peptidase 36	K11855	GO:0031981//nuclear lumen	GO:0070011//peptidase activity, acting on L-amino acid peptides	GO:0019941//modification-dependent protein catabolic process	gi|122114651|ref|NP_079366.3|/0/1
79707	6728	791.38	673.07	11.23	9.59	-0.227755	Down	0.00160677	0.0312727	NOL9	nucleolar protein 9	K06947	GO:0031981//nuclear lumen	GO:0003676//nucleic acid binding;GO:0016773//phosphotransferase activity, alcohol group as acceptor;GO:0032559	GO:0006364//rRNA processing	gi|40217805|ref|NP_078930.3|/0/1
51586	3332.66	1610	1365.34	46.27	39.52	-0.227494	Down	4.36e-06	0.000274941	MED15	mediator complex subunit 15	K15157	GO:0031981//nuclear lumen;GO:0043234//protein complex	GO:0005488//binding;GO:0016251//general RNA polymerase II transcription factor activity	GO:0006355//regulation of transcription, DNA-dependent	gi|441618591|ref|XP_004093021.1|/8.54734e-144/1
284889	2192	1523.33	1293	67.05	57.29	-0.226954	Down	9.29e-06	0.000506921	LOC284889	uncharacterized LOC284889	K07253	GO:0044421//extracellular region part;GO:0044424//intracellular part	GO:0005102//receptor binding;GO:0016862//intramolecular oxidoreductase activity, interconverting keto- and enol-groups;GO:0016863//intramolecular oxidoreductase activity, transposing C=C bonds	GO:0001934//positive regulation of protein phosphorylation;GO:0006693//prostaglandin metabolic process;GO:0006915//apoptotic process;GO:0006935//chemotaxis;GO:0006952//defense response;GO:0007050//cell cycle arrest;GO:0008284//positive regulation of cell proliferation;GO:0009968//negative regulation of signal transduction;GO:0010467//gene expression;GO:0010737//protein kinase A signaling cascade;…	gi|194385288|dbj|BAG65021.1|/7.00618e-40/1
5518	2517.1	2372.67	2019.67	90.84	77.64	-0.226528	Down	5.01e-08	5.63e-06	PPP2R1A	protein phosphatase 2, regulatory subunit A, alpha	K03456	GO:0000267//cell fraction;GO:0005856//cytoskeleton;GO:0008287//protein serine/threonine phosphatase complex;GO:0043231//intracellular membrane-bounded organelle;GO:0044427//chromosomal part;GO:0044444//cytoplasmic part	GO:0004721//phosphoprotein phosphatase activity;GO:0019888//protein phosphatase regulator activity;GO:0046983//protein dimerization activity	GO:0000165//MAPK cascade;GO:0006260//DNA replication;GO:0006396//RNA processing;GO:0006470//protein dephosphorylation;GO:0006915//apoptotic process;GO:0007155//cell adhesion;GO:0012502//induction of programmed cell death;GO:0016049//cell growth;GO:0016055//Wnt receptor signaling pathway;GO:0022402//cell cycle process;GO:0042221//response to chemical stimulus;GO:0042503//tyrosine phosphorylation o…	gi|4558258|pdb|1B3U|A/0/1
10318	2808.73	1832.67	1564.33	62.86	53.73	-0.226414	Down	2.51e-06	0.000179139	TNIP1	TNFAIP3 interacting protein 1	K09291;K16456	GO:0043231//intracellular membrane-bounded organelle	GO:0005488//binding	GO:0006950//response to stress;GO:0009100//glycoprotein metabolic process;GO:0010467//gene expression;GO:0045069//regulation of viral genome replication	gi|386642883|ref|NP_001245385.1|/0/1
10272	2525	1578.33	1347.67	60.23	51.51	-0.22563	Down	1.23e-05	0.000644727	FSTL3	follistatin-like 3 (secreted glycoprotein)	K09171;K04661	GO:0016023//cytoplasmic membrane-bounded vesicle;GO:0044421//extracellular region part;GO:0044463	GO:0032403//protein complex binding	GO:0002762//negative regulation of myeloid leukocyte differentiation;GO:0006357//regulation of transcription from RNA polymerase II promoter;GO:0008406//gonad development;GO:0010038//response to metal ion;GO:0016337//cell-cell adhesion;GO:0030323//respiratory tube development;GO:0030509//BMP signaling pathway;GO:0032924//activin receptor signaling pathway;GO:0035270//endocrine system development;…	gi|5031701|ref|NP_005851.1|/7.24888e-137/1
208	5312.45	979.78	835.84	17.64	15.09	-0.225258	Down	0.000540426	0.0138169	AKT2	v-akt murine thymoma viral oncogene homolog 2	K04456	GO:0016020//membrane;GO:0030141//secretory granule;GO:0031252//cell leading edge;GO:0031981//nuclear lumen;GO:0042598	GO:0004672//protein kinase activity;GO:0019901//protein kinase binding;GO:0032559	GO:0001934//positive regulation of protein phosphorylation;GO:0002028//regulation of sodium ion transport;GO:0005979//regulation of glycogen biosynthetic process;GO:0006357//regulation of transcription from RNA polymerase II promoter;GO:0006635//fatty acid beta-oxidation;GO:0006915//apoptotic process;GO:0006950//response to stress;GO:0007169//transmembrane receptor protein tyrosine kinase signali…	gi|4502023|ref|NP_001617.1|/0/1
7862	4716.62	820.33	699.67	16.63	14.23	-0.224853	Down	0.00149004	0.0295148	BRPF1	bromodomain and PHD finger containing, 1	K11348	GO:0016020//membrane;GO:0070775	GO:0003676//nucleic acid binding;GO:0030528//transcription regulator activity;GO:0046914//transition metal ion binding	GO:0016573//histone acetylation	gi|51173722|ref|NP_004625.2|/0/1
54815	5689	1167	998	19.64	16.81	-0.224475	Down	0.000200498	0.00644443	GATAD2A	GATA zinc finger domain containing 2A	K10310	GO:0000118//histone deacetylase complex;GO:0016604//nuclear body	GO:0001071//nucleic acid binding transcription factor activity;GO:0003677//DNA binding;GO:0005515//protein binding;GO:0030528//transcription regulator activity;GO:0046914//transition metal ion binding	GO:0006305;GO:0006355//regulation of transcription, DNA-dependent	gi|164519146|ref|NP_060130.3|/0/1
1059	2856	2432.3	2079.33	81.99	70.22	-0.223566	Down	7.4e-08	7.77e-06	CENPB	centromere protein B, 80kDa	K11496	GO:0043231//intracellular membrane-bounded organelle;GO:0044427//chromosomal part	GO:0043565//sequence-specific DNA binding	GO:0006351//transcription, DNA-dependent	gi|426390832|ref|XP_004065365.1|/0/1
1984	1335.87	4293.5	3673.24	314.02	268.97	-0.223411	Down	1.13e-12	2.69e-10	EIF5A	eukaryotic translation initiation factor 5A	K03263	GO:0005635//nuclear envelope;GO:0031090//organelle membrane;GO:0042175//nuclear outer membrane-endoplasmic reticulum membrane network;GO:0043005//neuron projection;GO:0044297//cell body;GO:0044444//cytoplasmic part	GO:0005515//protein binding;GO:0008135//translation factor activity, nucleic acid binding;GO:0017069//snRNA binding;GO:0043021//ribonucleoprotein complex binding	GO:0006405//RNA export from nucleus;GO:0006448//regulation of translational elongation;GO:0006449//regulation of translational termination;GO:0006605//protein targeting;GO:0006915//apoptotic process;GO:0008283//cell proliferation;GO:0012502//induction of programmed cell death;GO:0018205//peptidyl-lysine modification;GO:0045597//positive regulation of cell differentiation	gi|348560854|ref|XP_003466228.1|/5.68149e-89/1
6158	1063.76	3018.55	2540.03	274.63	235.27	-0.223172	Down	5.69e-11	1.04e-08	RPL28	ribosomal protein L28	K02903	GO:0015934//large ribosomal subunit	GO:0003676//nucleic acid binding;GO:0005198//structural molecule activity	GO:0006412//translation;GO:0019080;GO:0031016//pancreas development	gi|550019|gb|AAA85657.1|/2.18787e-59/1
5605	1759	1055.67	903	58.3	49.95	-0.223011	Down	0.000436412	0.0115945	MAP2K2	mitogen-activated protein kinase kinase 2	K04369	GO:0000267//cell fraction;GO:0044444//cytoplasmic part	GO:0004712//protein serine/threonine/tyrosine kinase activity;GO:0032559	GO:0000165//MAPK cascade;GO:0002224//toll-like receptor signaling pathway;GO:0006464//cellular protein modification process;GO:0006796//phosphate-containing compound metabolic process;GO:0006935//chemotaxis;GO:0007169//transmembrane receptor protein tyrosine kinase signaling pathway;GO:0007264//small GTPase mediated signal transduction	gi|441656708|ref|XP_004093182.1|/0/1
2194	8481	2986.33	2543.67	33.6	28.79	-0.222893	Down	1.08e-09	1.64e-07	FASN	fatty acid synthase	K00665	GO:0000267//cell fraction;GO:0016020//membrane;GO:0048770	GO:0016297//acyl-[acyl-carrier-protein] hydrolase activity;GO:0019842//vitamin binding;GO:0022892;GO:0042802//identical protein binding;GO:0046914//transition metal ion binding;GO:0050661//NADP binding	GO:0006575//cellular modified amino acid metabolic process;GO:0006631//fatty acid metabolic process;GO:0006641//triglyceride metabolic process;GO:0006766//vitamin metabolic process;GO:0009893//positive regulation of metabolic process;GO:0015980//energy derivation by oxidation of organic compounds;GO:0035336//long-chain fatty-acyl-CoA metabolic process	gi|41872631|ref|NP_004095.4|/0/1
8527	6289.02	837.33	715.33	12.72	10.9	-0.222771	Down	0.00152664	0.0300518	DGKD	diacylglycerol kinase, delta 130kDa	K00901	GO:0016020//membrane;GO:0031410//cytoplasmic vesicle	GO:0008289//lipid binding;GO:0016301//kinase activity;GO:0032559;GO:0042802//identical protein binding;GO:0043169//cation binding;GO:0046983//protein dimerization activity	GO:0001775//cell activation;GO:0006639//acylglycerol metabolic process;GO:0007169//transmembrane receptor protein tyrosine kinase signaling pathway;GO:0007186//G-protein coupled receptor signaling pathway;GO:0007599//hemostasis;GO:0016192//vesicle-mediated transport;GO:0035556//intracellular signal transduction;GO:0040007//growth;GO:0042221//response to chemical stimulus;GO:0051259//protein oligo…	gi|71891743|dbj|BAA09766.3|/0/1
1537	1235	998.67	853.33	79.22	67.89	-0.222666	Down	0.000560748	0.0141649	CYC1	cytochrome c-1	K00413	GO:0019866//organelle inner membrane;GO:0031224//intrinsic to membrane;GO:0043231//intracellular membrane-bounded organelle;GO:0044459//plasma membrane part	GO:0005506//iron ion binding;GO:0009055//electron carrier activity	GO:0022900//electron transport chain;GO:0051234//establishment of localization	gi|21359867|ref|NP_001907.2|/3.82421e-145/1
2539	2337.45	2161.33	1845	89	76.29	-0.222311	Down	3.21e-07	3.06e-05	G6PD	glucose-6-phosphate dehydrogenase	K00036	GO:0005815//microtubule organizing center;GO:0043227//membrane-bounded organelle;GO:0044459//plasma membrane part	GO:0000166//nucleotide binding;GO:0016616//oxidoreductase activity, acting on the CH-OH group of donors, NAD or NADP as acceptor;GO:0042802//identical protein binding;GO:0048029//monosaccharide binding	GO:0006098//pentose-phosphate shunt;GO:0006790//sulfur compound metabolic process;GO:0006979//response to oxidative stress;GO:0008203//cholesterol metabolic process;GO:0010731//protein glutathionylation;GO:0019302;GO:0032501//multicellular organismal process;GO:0048469//cell maturation	gi|109389365|ref|NP_000393.4|/0/1
23654	6356	2982.33	2548.67	44.85	38.45	-0.222124	Down	2.3e-09	3.21e-07	PLXNB2	plexin B2	K06821	GO:0031224//intrinsic to membrane	GO:0004871//signal transducer activity;GO:0005488//binding;GO:0008047//enzyme activator activity	GO:0009966//regulation of signal transduction;GO:0031346//positive regulation of cell projection organization;GO:0032501//multicellular organismal process	gi|2280476|dbj|BAA21571.1|/0/1
6455	2509.18	1621.75	1387.07	62.5	53.59	-0.221892	Down	1.25e-05	0.000647366	SH3GL1	SH3-domain GRB2-like 1	K11247	GO:0000267//cell fraction;GO:0005768//endosome;GO:0005769//early endosome	GO:0005488//binding;GO:0019899//enzyme binding	GO:0007399//nervous system development;GO:0009987//cellular process;GO:0016192//vesicle-mediated transport;GO:0023052//signaling	gi|4506929|ref|NP_003016.1|/0/1
8986	3143.95	873.67	745.67	26.7	22.9	-0.221492	Down	0.00112788	0.0240192	RPS6KA4	ribosomal protein S6 kinase, 90kDa, polypeptide 4	K16510	GO:0031981//nuclear lumen	GO:0004674//protein serine/threonine kinase activity;GO:0032559;GO:0046872//metal ion binding;GO:0051019//mitogen-activated protein kinase binding	GO:0006351//transcription, DNA-dependent;GO:0006464//cellular protein modification process;GO:0006935//chemotaxis;GO:0035556//intracellular signal transduction	gi|55743138|ref|NP_001006945.1|/0/1
51629	1607.15	1924	1645.67	116.38	99.85	-0.221009	Down	1.74e-06	0.000131202	SLC25A39	solute carrier family 25, member 39	K15119	GO:0019866//organelle inner membrane;GO:0031224//intrinsic to membrane;GO:0043231//intracellular membrane-bounded organelle	-	GO:0006779//porphyrin-containing compound biosynthetic process;GO:0051234//establishment of localization	gi|7706306|ref|NP_057100.1|/0/1
9564	3261.83	835.33	710.67	24.55	21.07	-0.220533	Down	0.00114258	0.0242778	BCAR1	breast cancer anti-estrogen resistance 1	K05726	GO:0005626//insoluble fraction;GO:0005924//cell-substrate adherens junction;GO:0031252//cell leading edge;GO:0044444//cytoplasmic part	GO:0019900//kinase binding;GO:0019902//phosphatase binding;GO:0019904//protein domain specific binding;GO:0060089	GO:0006915//apoptotic process;GO:0007169//transmembrane receptor protein tyrosine kinase signaling pathway;GO:0007599//hemostasis;GO:0016049//cell growth;GO:0016477//cell migration;GO:0030036//actin cytoskeleton organization;GO:0050851//antigen receptor-mediated signaling pathway	gi|7159735|emb|CAB75875.2|/0/1
2879	946.5	1537.33	1315.67	160.57	137.88	-0.219789	Down	2.08e-05	0.000974969	GPX4	glutathione peroxidase 4	K05361	GO:0000267//cell fraction;GO:0012505//endomembrane system;GO:0019866//organelle inner membrane;GO:0043231//intracellular membrane-bounded organelle;GO:0044444//cytoplasmic part	GO:0004601//peroxidase activity;GO:0016705//oxidoreductase activity, acting on paired donors, with incorporation or reduction of molecular oxygen;GO:0042277//peptide binding	GO:0006790//sulfur compound metabolic process;GO:0019637//organophosphate metabolic process;GO:0031347//regulation of defense response;GO:0032502//developmental process;GO:0042743//hydrogen peroxide metabolic process;GO:0043627//response to estrogen stimulus;GO:0048232//male gamete generation;GO:0051276//chromosome organization	gi|90903238|ref|NP_001034936.1|/7.71299e-121/1
79036	1469.38	931.33	798	61.86	53.12	-0.219752	Down	0.00105512	0.0228021	KXD1	KxDL motif containing 1	-	-	GO:0005488//binding	-	gi|3288888|gb|AAC25583.1|/2.62549e-83/1
5425	1670.6	1311.67	1123.67	76.33	65.56	-0.219434	Down	9.53e-05	0.00353674	POLD2	polymerase (DNA directed), delta 2, accessory subunit	K02328	GO:0031981//nuclear lumen	GO:0003676//nucleic acid binding;GO:0034061	GO:0000723//telomere maintenance;GO:0006261//DNA-dependent DNA replication;GO:0006289//nucleotide-excision repair;GO:0051320//S phase	gi|379056381|ref|NP_006221.2|/0/1
57190	4268.97	1600.26	1372.4	36	30.93	-0.21899	Down	1.84e-05	0.000880054	SEPN1	selenoprotein N, 1	K12581;K02927;K15696;K17985	GO:0031090//organelle membrane;GO:0043231//intracellular membrane-bounded organelle	GO:0005488//binding	-	gi|47578101|ref|NP_996809.1|/0/1
55357	3281.27	1010.33	868.67	29.7	25.53	-0.218269	Down	0.00078839	0.0183983	TBC1D2	TBC1 domain family, member 2	K18341;K17902	GO:0031410//cytoplasmic vesicle;GO:0043231//intracellular membrane-bounded organelle;GO:0044459//plasma membrane part	GO:0005099//Ras GTPase activator activity	GO:0032318//regulation of Ras GTPase activity	gi|426362469|ref|XP_004048386.1|/0/1
27338	1207	1663.67	1425.67	135.04	116.09	-0.218143	Down	1.15e-05	0.000615417	UBE2S	ubiquitin-conjugating enzyme E2S	K10583	GO:0000152//nuclear ubiquitin ligase complex	GO:0019787//small conjugating protein ligase activity;GO:0032559	GO:0000087//M phase of mitotic cell cycle;GO:0000209//protein polyubiquitination;GO:0010993//regulation of ubiquitin homeostasis;GO:0043161//proteasomal ubiquitin-dependent protein catabolic process;GO:0051443//positive regulation of ubiquitin-protein ligase activity	gi|431902988|gb|ELK09170.1|/3.25888e-109/1
55611	2329.74	802	689	33.32	28.67	-0.216846	Down	0.00272116	0.0464014	OTUB1	OTU domain, ubiquitin aldehyde binding 1	K09602	GO:0044424//intracellular part	GO:0008238//exopeptidase activity;GO:0019783//small conjugating protein-specific protease activity;GO:0032182//small conjugating protein binding	GO:0016579//protein deubiquitination	gi|397516773|ref|XP_003828597.1|/1.10718e-160/1
728658	658	3050.46	2627.77	466.44	401.42	-0.216579	Down	8.69e-09	1.13e-06	RPL13AP5	ribosomal protein L13a pseudogene 5	K02872	GO:0030529//ribonucleoprotein complex;GO:0044444//cytoplasmic part	GO:0005198//structural molecule activity	GO:0006412//translation;GO:0019080;GO:0031016//pancreas development	gi|410050483|ref|XP_003952917.1|/5.03917e-105/1
10949	2983	1432.67	1232.33	46.28	39.84	-0.216171	Down	7.17e-05	0.00274513	HNRNPA0	heterogeneous nuclear ribonucleoprotein A0	K12894	GO:0030529//ribonucleoprotein complex;GO:0031981//nuclear lumen	GO:0003676//nucleic acid binding	GO:0000377	gi|126290015|ref|XP_001367952.1|/1.91724e-91/1
8175	1678	1103.33	947.33	63.83	54.95	-0.216115	Down	0.000416702	0.0111961	SF3A2	splicing factor 3a, subunit 2, 66kDa	K12826	GO:0005681//spliceosomal complex;GO:0031981//nuclear lumen	GO:0046872//metal ion binding	GO:0006376//mRNA splice site selection	gi|409219|gb|AAA60301.1|/9.64583e-92/1
53827	923.72	1854.67	1604	199.34	171.63	-0.215929	Down	1.3e-05	0.000664598	FXYD5	FXYD domain containing ion transport regulator 5	K13362	GO:0031224//intrinsic to membrane	GO:0008092//cytoskeletal protein binding;GO:0015075//ion transmembrane transporter activity;GO:0050839//cell adhesion molecule binding	GO:0006810//transport;GO:0022408//negative regulation of cell-cell adhesion;GO:0030031//cell projection assembly	gi|426388231|ref|XP_004060545.1|/1.68015e-85/1
23082	5354	842	724.33	15.04	12.95	-0.215852	Down	0.002252	0.0399058	PPRC1	peroxisome proliferator-activated receptor gamma, coactivator-related 1	K17963	-	GO:0005488//binding	-	gi|20521097|dbj|BAA25521.2|/0/1
6624	2812	3019.67	2588.33	103.36	89	-0.215801	Down	3.73e-09	5.03e-07	FSCN1	fascin homolog 1, actin-bundling protein (Strongylocentrotus purpuratus)	K17455	GO:0032432//actin filament bundle;GO:0042995//cell projection;GO:0044459//plasma membrane part	GO:0003779//actin binding	GO:0007015//actin filament organization;GO:0048870//cell motility	gi|14043107|gb|AAH07539.1|/0/1
2950	986	3894.33	3352.33	389.84	335.73	-0.215581	Down	6.76e-11	1.21e-08	GSTP1	glutathione S-transferase pi 1	K00799	GO:0016020//membrane;GO:0032991//macromolecular complex;GO:0043231//intracellular membrane-bounded organelle;GO:0044444//cytoplasmic part	GO:0016765//transferase activity, transferring alkyl or aryl (other than methyl) groups;GO:0019901//protein kinase binding;GO:0030234//enzyme regulator activity;GO:0042277//peptide binding	GO:0001101//response to acid;GO:0001960//negative regulation of cytokine-mediated signaling pathway;GO:0002526//acute inflammatory response;GO:0006790//sulfur compound metabolic process;GO:0006979//response to oxidative stress;GO:0007249//I-kappaB kinase/NF-kappaB cascade;GO:0008285//negative regulation of cell proliferation;GO:0009887//organ morphogenesis;GO:0010558;GO:0010939//regulation of nec…	gi|4504183|ref|NP_000843.1|/4.23703e-114/1
975	1497	1956	1677.33	127.32	109.67	-0.21529	Down	2.13e-06	0.000156574	CD81	CD81 molecule	K06508	GO:0016021//integral to membrane;GO:0044459//plasma membrane part	GO:0005488//binding	GO:0000165//MAPK cascade;GO:0001934//positive regulation of protein phosphorylation;GO:0006950//response to stress;GO:0016049//cell growth;GO:0022415;GO:0030260//entry into host cell;GO:0030888//regulation of B cell proliferation;GO:0033036;GO:0043126;GO:0046474//glycerophospholipid biosynthetic process	gi|4757944|ref|NP_004347.1|/4.1103e-107/1
5430	6738	2620	2251.67	37.11	31.97	-0.215089	Down	6.06e-08	6.65e-06	POLR2A	polymerase (RNA) II (DNA directed) polypeptide A, 220kDa	K03006	GO:0016591//DNA-directed RNA polymerase II, holoenzyme	GO:0003676//nucleic acid binding;GO:0016301//kinase activity;GO:0019899//enzyme binding;GO:0034062//RNA polymerase activity;GO:0043169//cation binding	GO:0000377;GO:0006289//nucleotide-excision repair;GO:0006352//DNA-dependent transcription, initiation;GO:0006354//DNA-dependent transcription, elongation;GO:0006397//mRNA processing;GO:0045935	gi|426383939|ref|XP_004058534.1|/0/1
57178	7555	2690.25	2317.04	34.03	29.32	-0.214922	Down	6.55e-08	7.03e-06	ZMIZ1	zinc finger, MIZ-type containing 1	K04706;K16063	GO:0016604//nuclear body	GO:0046914//transition metal ion binding	GO:0006357//regulation of transcription from RNA polymerase II promoter;GO:0007028//cytoplasm organization;GO:0007568//aging;GO:0008284//positive regulation of cell proliferation;GO:0009887//organ morphogenesis;GO:0030154//cell differentiation;GO:0040007//growth;GO:0043009//chordate embryonic development;GO:0048514//blood vessel morphogenesis	gi|432115679|gb|ELK36914.1|/0/1
388115	5344	1489.43	1283.65	26.68	22.99	-0.214752	Down	6.06e-05	0.00239013	C15orf52	chromosome 15 open reading frame 52	K09228;K17776;K10408	-	-	-	gi|155029552|ref|NP_997263.2|/0/1
22913	4781.35	2906	2501.67	58.18	50.15	-0.214274	Down	1.65e-08	2.07e-06	RALY	RNA binding protein, autoantigenic (hnRNP-associated with lethal yellow homolog (mouse))	K12895	GO:0005681//spliceosomal complex	GO:0005488//binding	GO:0000377	gi|8051631|ref|NP_057951.1|/9.67489e-96/1
970	913	1156	993	125.21	107.96	-0.213853	Down	0.00031577	0.00900656	CD70	CD70 molecule	K05470	GO:0005624//membrane fraction;GO:0016021//integral to membrane;GO:0044421//extracellular region part	GO:0019899//enzyme binding;GO:0032813//tumor necrosis factor receptor superfamily binding	GO:0002376//immune system process;GO:0007154//cell communication;GO:0012502//induction of programmed cell death;GO:0023052//signaling	gi|4507605|ref|NP_001243.1|/1.52618e-107/1
2197	579	937.33	808	164.24	141.64	-0.213577	Down	0.00154987	0.0303207	FAU	Finkel-Biskis-Reilly murine sarcoma virus (FBR-MuSV) ubiquitously expressed	K02983	GO:0015935//small ribosomal subunit	GO:0003676//nucleic acid binding;GO:0005198//structural molecule activity	GO:0006412//translation;GO:0019080;GO:0031016//pancreas development	gi|426366475|ref|XP_004050283.1|/1.24442e-60/1
3216	1686	877.1	756.3	50.55	43.6	-0.213383	Down	0.00214934	0.0385906	HOXB6	homeobox B6	K09306	GO:0043231//intracellular membrane-bounded organelle	GO:0001071//nucleic acid binding transcription factor activity;GO:0003677//DNA binding	GO:0000578//embryonic axis specification;GO:0001501//skeletal system development;GO:0003002//regionalization;GO:0006351//transcription, DNA-dependent;GO:0048562//embryonic organ morphogenesis;GO:0048872//homeostasis of number of cells	gi|301762936|ref|XP_002916894.1|/2.63333e-105/1
10280	1655	1832.33	1579.67	107.7	92.91	-0.213112	Down	8.98e-06	0.000493035	SIGMAR1	sigma non-opioid intracellular receptor 1	K11997	GO:0016021//integral to membrane;GO:0019866//organelle inner membrane;GO:0030427//site of polarized growth;GO:0031965//nuclear membrane;GO:0044444//cytoplasmic part;GO:0044459//plasma membrane part	GO:0008528//G-protein coupled peptide receptor activity;GO:0016863//intramolecular oxidoreductase activity, transposing C=C bonds	GO:0008204//ergosterol metabolic process;GO:0010876//lipid localization;GO:0048731;GO:0051234//establishment of localization	gi|5032117|ref|NP_005857.1|/3.70403e-112/1
81876	1955	1268.33	1092.67	62.81	54.2	-0.212701	Down	0.000204918	0.00653125	RAB1B	RAB1B, member RAS oncogene family	K07875	GO:0043231//intracellular membrane-bounded organelle	GO:0032561//guanyl ribonucleotide binding	GO:0006810//transport;GO:0035556//intracellular signal transduction	gi|410045431|ref|XP_003313192.2|/1.61983e-125/1
6232	361	2374.33	2049.67	696.04	600.66	-0.212622	Down	5.43e-07	4.75e-05	RPS27	ribosomal protein S27	K02978	GO:0015935//small ribosomal subunit;GO:0043231//intracellular membrane-bounded organelle	GO:0003676//nucleic acid binding;GO:0005198//structural molecule activity;GO:0046914//transition metal ion binding	GO:0006412//translation;GO:0007067//mitosis;GO:0019080;GO:0031016//pancreas development	gi|397492952|ref|XP_003817383.1|/1.3545e-42/1
4150	2442.1	1587.67	1357.33	62.37	53.83	-0.212442	Down	1.43e-05	0.000724095	MAZ	MYC-associated zinc finger protein (purine-binding transcription factor)	K09228	GO:0043231//intracellular membrane-bounded organelle	GO:0003676//nucleic acid binding;GO:0005488//binding;GO:0046914//transition metal ion binding	GO:0006352//DNA-dependent transcription, initiation;GO:0006353//DNA-dependent transcription, termination	gi|442796460|ref|NP_001263205.1|/6.99939e-79/1
22904	4934.1	777	666.67	15.05	12.99	-0.212362	Down	0.00277086	0.0468285	SBNO2	strawberry notch homolog 2 (Drosophila)	K04425	-	GO:0030528//transcription regulator activity	GO:0002275;GO:0006355//regulation of transcription, DNA-dependent;GO:0031347//regulation of defense response	gi|40789000|dbj|BAA76807.2|/0/1
90231	2832	835.33	718	28.42	24.53	-0.212359	Down	0.0023534	0.0413937	KIAA2013	KIAA2013	-	GO:0031224//intrinsic to membrane	-	-	gi|114554024|ref|XP_001143405.1|/0/1
5310	14137	1583.87	1360.21	10.67	9.21	-0.212287	Down	2.54e-05	0.0011562	PKD1	polycystic kidney disease 1 (autosomal dominant)	K04985	GO:0016021//integral to membrane;GO:0043231//intracellular membrane-bounded organelle;GO:0043234//protein complex;GO:0044459//plasma membrane part;GO:0072372//primary cilium	GO:0005216//ion channel activity;GO:0005515//protein binding;GO:0030246//carbohydrate binding	GO:0001944//vasculature development;GO:0007160//cell-matrix adhesion;GO:0007186//G-protein coupled receptor signaling pathway;GO:0007243//intracellular protein kinase cascade;GO:0009612//response to mechanical stimulus;GO:0016337//cell-cell adhesion;GO:0022402//cell cycle process;GO:0043009//chordate embryonic development;GO:0048513//organ development;GO:0070838//divalent metal ion transport	gi|205360962|ref|NP_000287.3|/0/1
2810	1336	3815.16	3287.33	278.78	240.68	-0.212011	Down	1.34e-10	2.28e-08	SFN	stratifin	K06644	GO:0043231//intracellular membrane-bounded organelle;GO:0044421//extracellular region part	GO:0005515//protein binding;GO:0030291//protein serine/threonine kinase inhibitor activity	GO:0008283//cell proliferation;GO:0008629;GO:0008637//apoptotic mitochondrial changes;GO:0009913//epidermal cell differentiation;GO:0010466//negative regulation of peptidase activity;GO:0016049//cell growth;GO:0023052//signaling;GO:0033673//negative regulation of kinase activity;GO:0051726//regulation of cell cycle	gi|5454052|ref|NP_006133.1|/1.79495e-127/1
5566	2548.89	1686	1463.67	64.24	55.47	-0.211764	Down	4.55e-05	0.00189344	PRKACA	protein kinase, cAMP-dependent, catalytic, alpha	K04345	GO:0005626//insoluble fraction;GO:0016020//membrane;GO:0031981//nuclear lumen;GO:0043234//protein complex;GO:0044444//cytoplasmic part;GO:0045202//synapse	GO:0004690//cyclic nucleotide-dependent protein kinase activity;GO:0019900//kinase binding;GO:0030291//protein serine/threonine kinase inhibitor activity;GO:0032559	GO:0001704//formation of primary germ layer;GO:0006006//glucose metabolic process;GO:0006641//triglyceride metabolic process;GO:0007169//transmembrane receptor protein tyrosine kinase signaling pathway;GO:0007599//hemostasis;GO:0010863//positive regulation of phospholipase C activity;GO:0015980//energy derivation by oxidation of organic compounds;GO:0022402//cell cycle process;GO:0030073//insulin…	gi|46909584|ref|NP_997401.1|/0/1
5339	14810.7	17099.3	14708	109.96	94.98	-0.211283	Down	5.85e-43	9.26e-40	PLEC	plectin	K10388	GO:0005856//cytoskeleton;GO:0005924//cell-substrate adherens junction;GO:0044444//cytoplasmic part	GO:0005198//structural molecule activity	GO:0006915//apoptotic process;GO:0007044//cell-substrate junction assembly	gi|41322912|ref|NP_958780.1|/0/1
79180	2424	1525.67	1316.67	60.8	52.52	-0.211204	Down	5.82e-05	0.00230858	EFHD2	EF-hand domain family, member D2	-	GO:0016020//membrane	GO:0046872//metal ion binding	-	gi|20149675|ref|NP_077305.2|/9.17995e-89/1
9922	7355.15	1187.67	1036	15.57	13.46	-0.210091	Down	0.00100332	0.0219829	IQSEC1	IQ motif and Sec7 domain 1	K12495	GO:0043231//intracellular membrane-bounded organelle	GO:0005083//small GTPase regulator activity	GO:0032011//ARF protein signal transduction	gi|50582989|ref|NP_055684.3|/0/1
55643	2656	835.33	719	30.29	26.19	-0.209826	Down	0.00256764	0.0442603	BTBD2	BTB (POZ) domain containing 2	K10477	GO:0030529//ribonucleoprotein complex	GO:0005488//binding	-	gi|402903609|ref|XP_003914655.1|/0/1
8704	2057.36	884	764	41.63	36	-0.209627	Down	0.00243916	0.0424696	B4GALT2	UDP-Gal:betaGlcNAc beta 1,4- galactosyltransferase, polypeptide 2	K07967	GO:0000139//Golgi membrane;GO:0031224//intrinsic to membrane	GO:0035250//UDP-galactosyltransferase activity;GO:0043169//cation binding	GO:0006487//protein N-linked glycosylation	gi|4502347|ref|NP_003771.1|/0/1
81	3966	13169.4	11360.5	318.41	275.43	-0.2092	Down	2.34e-32	2.34e-29	ACTN4	actinin, alpha 4	K05699	GO:0031091//platelet alpha granule;GO:0031981//nuclear lumen;GO:0032432//actin filament bundle;GO:0032991//macromolecular complex;GO:0042995//cell projection	GO:0003779//actin binding;GO:0005102//receptor binding;GO:0042802//identical protein binding;GO:0046872//metal ion binding	GO:0001775//cell activation;GO:0006887//exocytosis;GO:0006915//apoptotic process;GO:0006950//response to stress;GO:0007015//actin filament organization;GO:0007599//hemostasis;GO:0032414//positive regulation of ion transmembrane transporter activity;GO:0045807//positive regulation of endocytosis;GO:0048523//negative regulation of cellular process	gi|12025678|ref|NP_004915.2|/0/1
2512	889	5348.33	4610	596.09	515.99	-0.208187	Down	3.41e-14	9.13e-12	FTL	ferritin, light polypeptide	K13625	GO:0044444//cytoplasmic part	GO:0003824//catalytic activity;GO:0005506//iron ion binding;GO:0005515//protein binding	GO:0000041//transition metal ion transport;GO:0006875//cellular metal ion homeostasis;GO:0008152//metabolic process;GO:0048193//Golgi vesicle transport	gi|33096741|emb|CAE11873.1|/1.78351e-129/1
20	8171	952	819.67	11.1	9.61	-0.207951	Down	0.00120322	0.0252	ABCA2	ATP-binding cassette, sub-family A (ABC1), member 2	K05642	GO:0005764//lysosome;GO:0015630//microtubule cytoskeleton;GO:0031224//intrinsic to membrane;GO:0031410//cytoplasmic vesicle;GO:0043234//protein complex	GO:0015405;GO:0017111//nucleoside-triphosphatase activity;GO:0032559	GO:0006355//regulation of transcription, DNA-dependent;GO:0009207;GO:0009725//response to hormone stimulus;GO:0016125//sterol metabolic process;GO:0032367//intracellular cholesterol transport;GO:0055092//sterol homeostasis	gi|45446740|ref|NP_001597.2|/0/1
83463	2593.63	1068.67	932.67	40.03	34.66	-0.20781	Down	0.00178743	0.0338187	MXD3	MAX dimerization protein 3	K09114	GO:0043231//intracellular membrane-bounded organelle	GO:0003676//nucleic acid binding	-	gi|219283190|ref|NP_001136407.1|/2.53436e-63/1
317762	5671	886	765	14.94	12.94	-0.207343	Down	0.00226716	0.040137	CCDC85C	coiled-coil domain containing 85C	K16758	-	-	-	gi|21752936|dbj|BAC04260.1|/3.60861e-89/1
169611	6556	863.32	745.15	12.58	10.9	-0.206804	Down	0.0025568	0.0441135	OLFML2A	olfactomedin-like 2A	K04593;K04592	GO:0044421//extracellular region part	GO:0042802//identical protein binding	GO:0043062//extracellular structure organization	gi|116014339|ref|NP_872293.2|/0/1
55627	4181.38	1622.19	1387.69	36.76	31.86	-0.206391	Down	1.15e-05	0.000614002	SMPD4	sphingomyelin phosphodiesterase 4, neutral membrane (neutral sphingomyelinase-3)	K12353	GO:0012505//endomembrane system;GO:0031090//organelle membrane;GO:0031224//intrinsic to membrane;GO:0044431//Golgi apparatus part	GO:0004620//phospholipase activity;GO:0043169//cation binding	GO:0006684//sphingomyelin metabolic process	gi|7243217|dbj|BAA92656.1|/0/1
682	1760.26	4317.67	3727.67	238.04	206.34	-0.206181	Down	1.53e-11	3.12e-09	BSG	basigin (Ok blood group)	K06535	GO:0005886//plasma membrane;GO:0012505//endomembrane system;GO:0031224//intrinsic to membrane;GO:0048770	GO:0008028//monocarboxylic acid transmembrane transporter activity;GO:0048029//monosaccharide binding	GO:0002376//immune system process;GO:0003006//developmental process involved in reproduction;GO:0007165//signal transduction;GO:0007599//hemostasis;GO:0009725//response to hormone stimulus;GO:0010038//response to metal ion;GO:0015711//organic anion transport;GO:0032787//monocarboxylic acid metabolic process;GO:0042476//odontogenesis	gi|426386350|ref|XP_004059648.1|/0/1
11140	1693	2166	1881.67	124.3	107.8	-0.205469	Down	4.27e-06	0.000270112	CDC37	cell division cycle 37	K09554	GO:0044424//intracellular part	GO:0005515//protein binding;GO:0032559	GO:0001959//regulation of cytokine-mediated signaling pathway;GO:0006886//intracellular protein transport;GO:0051726//regulation of cell cycle	gi|5901922|ref|NP_008996.1|/0/1
6305	8033	1181	1019	14.03	12.17	-0.205186	Down	0.0003992	0.0108642	SBF1	SET binding factor 1	K18061	GO:0031224//intrinsic to membrane;GO:0043231//intracellular membrane-bounded organelle	GO:0004721//phosphoprotein phosphatase activity;GO:0019212//phosphatase inhibitor activity	GO:0006464//cellular protein modification process;GO:0006796//phosphate-containing compound metabolic process;GO:0016049//cell growth;GO:0048232//male gamete generation	gi|239735519|ref|NP_002963.2|/0/1
6449	2358	1251.67	1082.67	51.23	44.44	-0.20513	Down	0.000332948	0.0093838	SGTA	small glutamine-rich tetratricopeptide repeat (TPR)-containing, alpha	K06758;K16365	GO:0044424//intracellular part	GO:0005488//binding	GO:0051704	gi|7512934|pir||T08782/0/1
550	1612	1041	901.33	62.73	54.43	-0.204754	Down	0.00112108	0.0239281	AUP1	ancient ubiquitous protein 1	K10636;K14022	GO:0031090//organelle membrane;GO:0031224//intrinsic to membrane;GO:0031981//nuclear lumen	GO:0005488//binding;GO:0016747//transferase activity, transferring acyl groups other than amino-acyl groups	-	gi|112180645|gb|AAH33646.2|/0/1
23277	5252	1055.33	912	19.21	16.67	-0.204603	Down	0.000945762	0.0210371	CLUH	clustered mitochondria (cluA/CLU1) homolog	K03255	-	-	-	gi|426383480|ref|XP_004058307.1|/0/1
29890	6650	1793.67	1559	25.82	22.41	-0.204346	Down	3.34e-05	0.00145204	RBM15B	RNA binding motif protein 15B	K13190	-	-	-	gi|119585543|gb|EAW65139.1|/0/1
2314	4211.42	1386.33	1201.33	31.53	27.37	-0.20413	Down	0.000190447	0.00623746	FLII	flightless I homolog (Drosophila)	K05761;K05768	GO:0005815//microtubule organizing center;GO:0031981//nuclear lumen	GO:0008092//cytoskeletal protein binding	GO:0003012//muscle system process	gi|4503743|ref|NP_002009.1|/0/1
10921	2155.6	2425.29	2098.98	108.56	94.25	-0.203928	Down	6.13e-07	5.31e-05	RNPS1	RNA binding protein S1, serine-rich domain	K14325	GO:0016604//nuclear body;GO:0044444//cytoplasmic part	GO:0003676//nucleic acid binding	GO:0000377;GO:0000956//nuclear-transcribed mRNA catabolic process;GO:0006353//DNA-dependent transcription, termination;GO:0006397//mRNA processing;GO:0006405//RNA export from nucleus	gi|471365394|ref|XP_004373238.1|/5.34903e-43/1
64787	3156	1818.33	1574	55.38	48.1	-0.203328	Down	1.73e-05	0.000843508	EPS8L2	EPS8-like 2	K17277	GO:0031252//cell leading edge;GO:0044424//intracellular part	GO:0003779//actin binding	GO:0007265//Ras protein signal transduction	gi|119622781|gb|EAX02376.1|/0/1
283638	6701.18	1153.67	999.33	16.45	14.29	-0.203082	Down	0.000660682	0.0158664	CEP170B	centrosomal protein 170B	K16463	GO:0015630//microtubule cytoskeleton	-	-	gi|71891774|dbj|BAA22953.3|/0/1
2896	2323	1609.67	1390.67	66.85	58.09	-0.202638	Down	4.12e-05	0.00174747	GRN	granulin	K02599	GO:0044421//extracellular region part	GO:0005102//receptor binding	GO:0023052//signaling	gi|426347981|ref|XP_004041620.1|/0/1
27044	3522	1084	943.33	29.58	25.71	-0.202292	Down	0.00130529	0.0266903	SND1	staphylococcal nuclease and tudor domain containing 1	K15979	GO:0031332;GO:0048770	GO:0000989//transcription factor binding transcription factor activity;GO:0005488//binding;GO:0016788//hydrolase activity, acting on ester bonds	GO:0016458//gene silencing;GO:0051704	gi|62088600|dbj|BAD92747.1|/0/1
8498	3248.64	1600	1389	47.32	41.14	-0.201908	Down	7.48e-05	0.00285154	RANBP3	RAN binding protein 3	K15304	GO:0043231//intracellular membrane-bounded organelle	GO:0017016//Ras GTPase binding	GO:0006810//transport	gi|4884361|emb|CAB43293.1|/0/1
8666	1127	1250	1086.67	108.99	94.79	-0.201389	Down	0.000496812	0.0128401	EIF3G	eukaryotic translation initiation factor 3, subunit G	K03248	GO:0043231//intracellular membrane-bounded organelle;GO:0043234//protein complex;GO:0044444//cytoplasmic part	GO:0008135//translation factor activity, nucleic acid binding	GO:0006412//translation	gi|49472822|ref|NP_003746.2|/3.43579e-174/1
4298	4530	1100	957	23.3	20.27	-0.200984	Down	0.00120957	0.0252772	MLLT1	myeloid/lymphoid or mixed-lineage leukemia (trithorax homolog, Drosophila); translocated to, 1	K15187	GO:0031981//nuclear lumen	GO:0003676//nucleic acid binding;GO:0030528//transcription regulator activity	GO:0006351//transcription, DNA-dependent	gi|182110|gb|AAA58457.1|/0/1
7283	1968	2128.34	1843.84	104.6	91.02	-0.200627	Down	3.49e-06	0.000230218	TUBG1	tubulin, gamma 1	K10389	GO:0000228//nuclear chromosome;GO:0000922//spindle pole;GO:0005813//centrosome;GO:0005874//microtubule	GO:0005198//structural molecule activity;GO:0017111//nucleoside-triphosphatase activity;GO:0032561//guanyl ribonucleotide binding	GO:0007051//spindle organization;GO:0009207;GO:0043623//cellular protein complex assembly	gi|31543831|ref|NP_001061.2|/0/1
3835	2159.87	898	779.67	40.14	34.93	-0.200574	Down	0.00287026	0.0482082	KIF22	kinesin family member 22	K10403	GO:0000775//chromosome, centromeric region;GO:0015630//microtubule cytoskeleton;GO:0043231//intracellular membrane-bounded organelle;GO:0044444//cytoplasmic part	GO:0003676//nucleic acid binding;GO:0003774//motor activity;GO:0032559	GO:0000087//M phase of mitotic cell cycle;GO:0006259//DNA metabolic process;GO:0007017//microtubule-based process;GO:0007599//hemostasis	gi|6453818|ref|NP_015556.1|/0/1
57636	5913	2413	2095.67	39.07	34.01	-0.200102	Down	1.17e-06	9.37e-05	ARHGAP23	Rho GTPase activating protein 23	K08878;K06565;K07526;K06752;K06454	GO:0044464//cell part	GO:0008047//enzyme activator activity	GO:0023052//signaling	gi|313661470|ref|NP_001186346.1|/0/1
1938	3163	13661.7	11875	415.45	361.69	-0.199921	Down	1.78e-30	1.41e-27	EEF2	eukaryotic translation elongation factor 2	K03234	GO:0032991//macromolecular complex;GO:0044444//cytoplasmic part	GO:0008135//translation factor activity, nucleic acid binding;GO:0017111//nucleoside-triphosphatase activity;GO:0032561//guanyl ribonucleotide binding	GO:0006412//translation;GO:0009207	gi|4503483|ref|NP_001952.1|/0/1
10383	1591	10340.2	8982.98	632.04	550.28	-0.19985	Down	1.14e-23	6.21e-21	TUBB4B	tubulin, beta 4B class IVb	K07375	GO:0015630//microtubule cytoskeleton;GO:0043234//protein complex;GO:0044444//cytoplasmic part	GO:0017111//nucleoside-triphosphatase activity;GO:0032561//guanyl ribonucleotide binding;GO:0042287//MHC protein binding	GO:0001909//leukocyte mediated cytotoxicity;GO:0006458//'de novo' protein folding;GO:0007017//microtubule-based process;GO:0009207;GO:0022402//cell cycle process;GO:0043623//cellular protein complex assembly	gi|395844458|ref|XP_003794978.1|/0/1
55690	4511	1079.67	938	22.96	19.99	-0.199844	Down	0.00127134	0.0261934	PACS1	phosphofurin acidic cluster sorting protein 1	K04257;K16537	GO:0005798//Golgi-associated vesicle	GO:0005488//binding	GO:0000301//retrograde transport, vesicle recycling within Golgi;GO:0008104//protein localization;GO:0043393//regulation of protein binding;GO:0050688//regulation of defense response to virus	gi|30089916|ref|NP_060496.2|/0/1
23770	1787	1377	1195	74.71	65.05	-0.199752	Down	0.000230974	0.00718098	FKBP8	FK506 binding protein 8, 38kDa	K09574;K506	GO:0005740//mitochondrial envelope;GO:0031227//intrinsic to endoplasmic reticulum membrane	GO:0005527//macrolide binding;GO:0016859//cis-trans isomerase activity	GO:0007165//signal transduction;GO:0012501//programmed cell death;GO:0018193//peptidyl-amino acid modification;GO:0051704	gi|31874548|emb|CAD98028.1|/0/1
23295	4105.66	816.92	698.13	18.8	16.37	-0.199678	Down	0.0019064	0.0353307	MGRN1	mahogunin ring finger 1, E3 ubiquitin protein ligase	K10604	GO:0005768//endosome;GO:0016020//membrane	GO:0019787//small conjugating protein ligase activity;GO:0046914//transition metal ion binding	GO:0007041//lysosomal transport;GO:0007186//G-protein coupled receptor signaling pathway;GO:0009968//negative regulation of signal transduction;GO:0016567//protein ubiquitination	gi|44917608|ref|NP_056061.1|/0/1
5970	2444.91	1279.33	1108.33	50.28	43.83	-0.198066	Down	0.000330226	0.00932091	RELA	v-rel reticuloendotheliosis viral oncogene homolog A (avian)	K04735	GO:0031981//nuclear lumen;GO:0043234//protein complex;GO:0044444//cytoplasmic part	GO:0000981//sequence-specific DNA binding RNA polymerase II transcription factor activity;GO:0008134//transcription factor binding;GO:0019900//kinase binding;GO:0030528//transcription regulator activity;GO:0043168;GO:0043565//sequence-specific DNA binding	GO:0000302//response to reactive oxygen species;GO:0001101//response to acid;GO:0002062//chondrocyte differentiation;GO:0002224//toll-like receptor signaling pathway;GO:0002252;GO:0006357//regulation of transcription from RNA polymerase II promoter;GO:0007169//transmembrane receptor protein tyrosine kinase signaling pathway;GO:0007249//I-kappaB kinase/NF-kappaB cascade;GO:0008283//cell proliferat…	gi|345842445|ref|NP_001230914.1|/0/1
50	2744	1098.67	956.67	38.59	33.64	-0.198049	Down	0.00129641	0.0265947	ACO2	aconitase 2, mitochondrial	K01681	GO:0044429//mitochondrial part	GO:0016836//hydro-lyase activity;GO:0046914//transition metal ion binding;GO:0051536//iron-sulfur cluster binding	GO:0009060//aerobic respiration;GO:0072350//tricarboxylic acid metabolic process	gi|4501867|ref|NP_001089.1|/0/1
4017	3810	2988.67	2598.67	75.25	65.6	-0.197996	Down	8.47e-08	8.74e-06	LOXL2	lysyl oxidase-like 2	K00280	GO:0044421//extracellular region part;GO:0044464//cell part	GO:0004888//transmembrane signaling receptor activity;GO:0016638//oxidoreductase activity, acting on the CH-NH2 group of donors;GO:0046914//transition metal ion binding	GO:0009987//cellular process;GO:0032502//developmental process;GO:0043412//macromolecule modification	gi|119584030|gb|EAW63626.1|/0/1
826	1489	4324.33	3765	282.81	246.7	-0.197075	Down	1.74e-10	2.88e-08	CAPNS1	calpain, small subunit 1	K08583	GO:0016020//membrane;GO:0044424//intracellular part	GO:0004197//cysteine-type endopeptidase activity;GO:0046872//metal ion binding;GO:0046983//protein dimerization activity	GO:0008283//cell proliferation;GO:0019538//protein metabolic process	gi|4502565|ref|NP_001740.1|/1.31247e-121/1
7284	2089	1354.33	1180.33	62.68	54.69	-0.196728	Down	0.000385876	0.0105773	TUFM	Tu translation elongation factor, mitochondrial	K02358	GO:0005759//mitochondrial matrix;GO:0019866//organelle inner membrane	GO:0008135//translation factor activity, nucleic acid binding;GO:0017111//nucleoside-triphosphatase activity;GO:0032561//guanyl ribonucleotide binding	GO:0006412//translation;GO:0009207	gi|34147630|ref|NP_003312.3|/0/1
84617	1843	2236.97	1953.53	117.73	102.73	-0.196624	Down	7.04e-06	0.000416784	TUBB6	tubulin, beta 6 class V	K07375	GO:0015630//microtubule cytoskeleton;GO:0032991//macromolecular complex;GO:0043005//neuron projection	GO:0017111//nucleoside-triphosphatase activity;GO:0032561//guanyl ribonucleotide binding	GO:0006458//'de novo' protein folding;GO:0006935//chemotaxis;GO:0007017//microtubule-based process;GO:0009207;GO:0043623//cellular protein complex assembly	gi|14210536|ref|NP_115914.1|/0/1
11047	1409.51	2336.33	2032	161.49	140.94	-0.196364	Down	2.33e-06	0.000167794	ADRM1	adhesion regulating molecule 1	-	GO:0005626//insoluble fraction;GO:0016021//integral to membrane;GO:0043231//intracellular membrane-bounded organelle;GO:0043234//protein complex	GO:0019899//enzyme binding;GO:0032403//protein complex binding;GO:0061135	GO:0006354//DNA-dependent transcription, elongation;GO:0010952//positive regulation of peptidase activity;GO:0043623//cellular protein complex assembly	gi|296863308|pdb|2KR0|A/1.27551e-78/1
23481	2313.66	1526.33	1334.33	63.79	55.68	-0.196171	Down	0.000225138	0.00708066	PES1	pescadillo ribosomal biogenesis factor 1	K14843	GO:0030684//preribosome;GO:0031981//nuclear lumen;GO:0043232;GO:0043234//protein complex	GO:0005488//binding	GO:0000460//maturation of 5.8S rRNA;GO:0000470//maturation of LSU-rRNA;GO:0007049//cell cycle	gi|7657455|ref|NP_055118.1|/0/1
4000	2579.18	4854.67	4247	182.25	159.09	-0.196076	Down	6.16e-11	1.11e-08	LMNA	lamin A/C	K12641	GO:0005882//intermediate filament;GO:0012505//endomembrane system;GO:0034399//nuclear periphery;GO:0044444//cytoplasmic part	GO:0005488//binding	GO:0006915//apoptotic process;GO:0006997//nucleus organization;GO:0007569//cell aging;GO:0048513//organ development;GO:0061061//muscle structure development;GO:0071842	gi|403293747|ref|XP_003937873.1|/0/1
10262	2001	1533.67	1334.67	74.14	64.74	-0.195595	Down	0.000135862	0.00473547	SF3B4	splicing factor 3b, subunit 4, 49kDa	K12831	GO:0005681//spliceosomal complex;GO:0031981//nuclear lumen	GO:0003676//nucleic acid binding	GO:0000377	gi|449489905|ref|XP_002191033.2|/8.8127e-119/1
10523	4105	1206.67	1051.67	28.19	24.62	-0.195353	Down	0.000807294	0.0187474	CHERP	calcium homeostasis endoplasmic reticulum protein	K12841	GO:0044444//cytoplasmic part	-	GO:0006875//cellular metal ion homeostasis;GO:0008283//cell proliferation;GO:0048731	gi|355703279|gb|EHH29770.1|/0/1
10174	2068.47	1019.33	882.67	47.38	41.38	-0.195345	Down	0.00127024	0.0261993	SORBS3	sorbin and SH3 domain containing 3	K06086	GO:0005924//cell-substrate adherens junction;GO:0043231//intracellular membrane-bounded organelle;GO:0043232;GO:0044444//cytoplasmic part	GO:0005198//structural molecule activity;GO:0008092//cytoskeletal protein binding	GO:0003012//muscle system process;GO:0006357//regulation of transcription from RNA polymerase II promoter;GO:0007155//cell adhesion;GO:0010740//positive regulation of intracellular protein kinase cascade;GO:0032233//positive regulation of actin filament bundle assembly	gi|155030230|ref|NP_005766.3|/0/1
30844	2904	1076	941.67	35.71	31.2	-0.194782	Down	0.00201062	0.036831	EHD4	EH-domain containing 4	K12477	GO:0005769//early endosome;GO:0010008//endosome membrane	GO:0017111//nucleoside-triphosphatase activity;GO:0032559;GO:0032561//guanyl ribonucleotide binding;GO:0046872//metal ion binding	GO:0001934//positive regulation of protein phosphorylation;GO:0006897//endocytosis;GO:0009207;GO:0016197//endosomal transport;GO:0051259//protein oligomerization;GO:0070848//response to growth factor stimulus	gi|21264315|ref|NP_644670.1|/0/1
2597	1401.08	34646.3	30199.3	2412.98	2108.26	-0.194763	Down	6.01e-72	2.85e-68	GAPDH	glyceraldehyde-3-phosphate dehydrogenase	K00134	GO:0043231//intracellular membrane-bounded organelle;GO:0044444//cytoplasmic part	GO:0000166//nucleotide binding;GO:0008943;GO:0016769//transferase activity, transferring nitrogenous groups	GO:0006007//glucose catabolic process;GO:0006915//apoptotic process;GO:0018119//peptidyl-cysteine S-nitrosylation;GO:0031647//regulation of protein stability	gi|67464043|pdb|1ZNQ|O/0/1
10498	2968	1411.52	1230.15	45.74	39.97	-0.194539	Down	0.000298044	0.00864373	CARM1	coactivator-associated arginine methyltransferase 1	K05931	GO:0031981//nuclear lumen;GO:0044444//cytoplasmic part	GO:0003713//transcription coactivator activity;GO:0008469//histone-arginine N-methyltransferase activity;GO:0042393//histone binding;GO:0042802//identical protein binding;GO:0043565//sequence-specific DNA binding	GO:0003419//growth plate cartilage chondrocyte proliferation;GO:0006351//transcription, DNA-dependent;GO:0006396//RNA processing;GO:0006629//lipid metabolic process;GO:0010033//response to organic substance;GO:0030520//intracellular estrogen receptor signaling pathway;GO:0034969//histone arginine methylation;GO:0035247//peptidyl-arginine omega-N-methylation;GO:0043393//regulation of protein bindi…	gi|40288288|ref|NP_954592.1|/0/1
125950	3606	1072.33	934.33	28.56	24.96	-0.194378	Down	0.00155771	0.0304426	RAVER1	ribonucleoprotein, PTB-binding 1	K13214;K13219	-	-	-	gi|119604500|gb|EAW84094.1|/0/1
55700	3357	2167.67	1895.33	62.11	54.31	-0.193608	Down	1.16e-05	0.00061336	MAP7D1	MAP7 domain containing 1	K16806	GO:0005856//cytoskeleton	-	-	gi|78042577|ref|NP_060537.3|/0/1
170954	3482.64	679	571.67	18.03	15.77	-0.193217	Down	0.00180793	0.0341386	PPP1R18	protein phosphatase 1, regulatory subunit 18	K17559	GO:0044424//intracellular part	-	-	gi|18916755|dbj|BAB85535.1|/0/1
5886	1818.51	1998.67	1745.33	106.72	93.37	-0.1928	Down	2.15e-05	0.00100407	RAD23A	RAD23 homolog A (S. cerevisiae)	K10839	GO:0043231//intracellular membrane-bounded organelle;GO:0043234//protein complex;GO:0044424//intracellular part	GO:0043130//ubiquitin binding;GO:0043566//structure-specific DNA binding	GO:0006281//DNA repair;GO:0045069//regulation of viral genome replication;GO:0051704;GO:0061136//regulation of proteasomal protein catabolic process	gi|62089006|dbj|BAD92950.1|/5.7563e-154/1
6168	434	2823.33	2479.33	676.3	591.93	-0.192237	Down	1.18e-06	9.41e-05	RPL37A	ribosomal protein L37a	K02921	GO:0030529//ribonucleoprotein complex;GO:0044444//cytoplasmic part	GO:0005198//structural molecule activity;GO:0043169//cation binding	GO:0006412//translation;GO:0019080;GO:0031016//pancreas development	gi|296200978|ref|XP_002747844.1|/5.08301e-61/1
7916	6935.82	4424	3861.33	60.96	53.36	-0.192104	Down	2.09e-10	3.43e-08	PRRC2A	proline-rich coiled-coil 2A	K13219;K14562	-	GO:0005488//binding	-	gi|149158690|ref|NP_542417.2|/0/1
10801	3871.82	3260	2849	80.86	70.79	-0.191881	Down	6.54e-08	7.06e-06	2009-09-01	septin 9	K16938	GO:0015630//microtubule cytoskeleton;GO:0032432//actin filament bundle;GO:0044444//cytoplasmic part	GO:0017111//nucleoside-triphosphatase activity;GO:0032561//guanyl ribonucleotide binding	GO:0009207;GO:0051259//protein oligomerization	gi|40789013|dbj|BAA76835.2|/0/1
3984	3327.13	1575.67	1372.67	45.38	39.73	-0.191828	Down	0.000123115	0.0043714	LIMK1	LIM domain kinase 1	K05743	GO:0005924//cell-substrate adherens junction;GO:0030427//site of polarized growth;GO:0031981//nuclear lumen;GO:0042995//cell projection;GO:0044444//cytoplasmic part	GO:0004672//protein kinase activity;GO:0032559;GO:0046914//transition metal ion binding;GO:0046983//protein dimerization activity	GO:0006796//phosphate-containing compound metabolic process;GO:0006935//chemotaxis;GO:0007265//Ras protein signal transduction;GO:0030307//positive regulation of cell growth;GO:0031397//negative regulation of protein ubiquitination;GO:0048731;GO:0051017//actin filament bundle assembly	gi|4505001|ref|NP_002305.1|/0/1
284119	3651	7516.54	6585.9	197.77	173.16	-0.191718	Down	7.59e-16	2.4e-13	PTRF	polymerase I and transcript release factor	K19387	GO:0031981//nuclear lumen;GO:0044444//cytoplasmic part;GO:0044459//plasma membrane part	GO:0003715;GO:0019843//rRNA binding	GO:0006352//DNA-dependent transcription, initiation;GO:0006353//DNA-dependent transcription, termination	gi|441677786|ref|XP_003279515.2|/8.35283e-177/1
6929	4332.7	1532.33	1342	34	29.77	-0.191676	Down	0.00026934	0.008032	TCF3	transcription factor 3	K09063	GO:0000786//nucleosome;GO:0031981//nuclear lumen;GO:0043234//protein complex	GO:0001071//nucleic acid binding transcription factor activity;GO:0008134//transcription factor binding;GO:0010843;GO:0030528//transcription regulator activity;GO:0042802//identical protein binding;GO:0046983//protein dimerization activity	GO:0002237//response to molecule of bacterial origin;GO:0010551;GO:0016447//somatic recombination of immunoglobulin gene segments;GO:0016573//histone acetylation;GO:0030183//B cell differentiation;GO:0030888//regulation of B cell proliferation;GO:0031647//regulation of protein stability;GO:0042221//response to chemical stimulus;GO:0045597//positive regulation of cell differentiation;GO:0051318//G…	gi|27777636|ref|NP_003191.1|/0/1
83442	1131	2186	1909.67	189.64	166.1	-0.191211	Down	8.7e-06	0.000481884	SH3BGRL3	SH3 domain binding glutamic acid-rich protein like 3	K16342;K03877	GO:0043231//intracellular membrane-bounded organelle	GO:0015036//disulfide oxidoreductase activity	GO:0019725//cellular homeostasis	gi|119628236|gb|EAX07831.1|/2.88184e-104/1
23644	4811	2076.67	1815.33	41.34	36.22	-0.190752	Down	1.71e-05	0.000837592	EDC4	enhancer of mRNA decapping 4	K12616	GO:0030529//ribonucleoprotein complex;GO:0043231//intracellular membrane-bounded organelle;GO:0044444//cytoplasmic part	GO:0005488//binding	GO:0000291//nuclear-transcribed mRNA catabolic process, exonucleolytic	gi|45827771|ref|NP_055144.3|/0/1
23129	6977	1278.67	1119.33	17.53	15.36	-0.190648	Down	0.00084415	0.0193432	PLXND1	plexin D1	K06822	GO:0031224//intrinsic to membrane	GO:0004888//transmembrane signaling receptor activity	GO:0001525//angiogenesis;GO:0006935//chemotaxis;GO:0023052//signaling;GO:0060600	gi|311141827|dbj|BAA31595.2|/0/1
26173	7000	1384.33	1207.67	18.88	16.55	-0.190028	Down	0.000355208	0.00987925	INTS1	integrator complex subunit 1	K13138	GO:0005635//nuclear envelope;GO:0016591//DNA-directed RNA polymerase II, holoenzyme;GO:0031224//intrinsic to membrane	-	GO:0016073//snRNA metabolic process	gi|160948599|ref|NP_001073922.2|/0/1
10847	10491	2004.67	1755	18.21	15.97	-0.189367	Down	2.98e-05	0.00132124	SRCAP	Snf2-related CREBBP activator protein	K11661	GO:0032991//macromolecular complex;GO:0043231//intracellular membrane-bounded organelle	GO:0003712//transcription cofactor activity;GO:0004468//lysine N-acetyltransferase activity;GO:0005488//binding	GO:0006355//regulation of transcription, DNA-dependent	gi|146219843|ref|NP_006653.2|/0/1
56731	2296	1955.67	1708.67	82.19	72.08	-0.189364	Down	2.75e-05	0.0012298	SLC2A4RG	SLC2A4 regulator	-	GO:0043231//intracellular membrane-bounded organelle	GO:0001071//nucleic acid binding transcription factor activity;GO:0046872//metal ion binding	GO:0006351//transcription, DNA-dependent	gi|31982931|ref|NP_064446.2|/4.93824e-161/1
7311	2809.78	3576.83	3137.54	122.56	107.52	-0.188883	Down	3.59e-08	4.18e-06	UBA52	ubiquitin A-52 residue ribosomal protein fusion product 1	K02927	GO:0030139//endocytic vesicle;GO:0030529//ribonucleoprotein complex;GO:0031090//organelle membrane;GO:0031981//nuclear lumen	GO:0005198//structural molecule activity;GO:0005488//binding	GO:0000187//activation of MAPK activity;GO:0001818//negative regulation of cytokine production;GO:0002224//toll-like receptor signaling pathway;GO:0006259//DNA metabolic process;GO:0006412//translation;GO:0006917//induction of apoptosis;GO:0007050//cell cycle arrest;GO:0007173//epidermal growth factor receptor signaling pathway;GO:0007249//I-kappaB kinase/NF-kappaB cascade;GO:0016192//vesicle-med…	gi|13569612|gb|AAK31162.1|/4.18927e-72/1
6050	1918.8	1429	1238.67	71.56	62.81	-0.188159	Down	0.000148209	0.0050819	RNH1	ribonuclease/angiogenin inhibitor 1	K16634	GO:0043234//protein complex	GO:0004857//enzyme inhibitor activity;GO:0005488//binding	GO:0006401//RNA catabolic process;GO:0022603//regulation of anatomical structure morphogenesis	gi|21361547|ref|NP_002930.2|/0/1
5127	3161.72	1986	1737.67	60.29	52.92	-0.188106	Down	2.74e-05	0.00122917	CDK16	cyclin-dependent kinase 16	K08820	-	GO:0004674//protein serine/threonine kinase activity;GO:0032559	GO:0006464//cellular protein modification process	gi|395854489|ref|XP_003799722.1|/0/1
8682	2474	3085.33	2711.67	120.32	105.69	-0.187038	Down	4.34e-07	3.9e-05	PEA15	phosphoprotein enriched in astrocytes 15	K15604	GO:0005626//insoluble fraction;GO:0015630//microtubule cytoskeleton	GO:0019901//protein kinase binding	GO:0010829//negative regulation of glucose transport;GO:0014072;GO:0043066//negative regulation of apoptotic process	gi|291397630|ref|XP_002715284.1|/1.36891e-63/1
5878	1721.53	3550.07	3097.58	199.06	174.89	-0.186756	Down	1.15e-08	1.47e-06	RAB5C	RAB5C, member RAS oncogene family	K06062;K07889	GO:0005769//early endosome;GO:0016020//membrane;GO:0048770	GO:0017111//nucleoside-triphosphatase activity;GO:0032561//guanyl ribonucleotide binding	GO:0006897//endocytosis;GO:0006996//organelle organization;GO:0009207;GO:0035556//intracellular signal transduction	gi|426348257|ref|XP_004041754.1|/1.79772e-139/1
80179	4203.21	1417	1233	32.05	28.16	-0.186677	Down	0.000243032	0.00747029	MYO19	myosin XIX	K10358;K10357	GO:0015629//actin cytoskeleton;GO:0031966//mitochondrial membrane	GO:0008092//cytoskeletal protein binding;GO:0017111//nucleoside-triphosphatase activity;GO:0032559	-	gi|75812980|ref|NP_001028752.1|/0/1
226	1602.59	9382.67	8231.67	569.18	500.11	-0.18664	Down	4.7e-19	2.03e-16	ALDOA	aldolase A, fructose-bisphosphate	K01623	GO:0005856//cytoskeleton;GO:0030017//sarcomere;GO:0031091//platelet alpha granule;GO:0031988//membrane-bounded vesicle;GO:0042995//cell projection;GO:0043231//intracellular membrane-bounded organelle	GO:0005515//protein binding;GO:0008092//cytoskeletal protein binding;GO:0016832//aldehyde-lyase activity;GO:0048029//monosaccharide binding	GO:0001775//cell activation;GO:0006000//fructose metabolic process;GO:0006007//glucose catabolic process;GO:0006887//exocytosis;GO:0006936//muscle contraction;GO:0007599//hemostasis;GO:0009206;GO:0019725//cellular homeostasis;GO:0030036//actin cytoskeleton organization;GO:0051260//protein homooligomerization	gi|332265962|ref|XP_003281983.1|/0/1
3397	1018.04	1675	1465	161.99	142.34	-0.186564	Down	0.000117546	0.00418931	ID1	inhibitor of DNA binding 1, dominant negative helix-loop-helix protein	K04680	GO:0043231//intracellular membrane-bounded organelle	GO:0005488//binding;GO:0030528//transcription regulator activity	GO:0007178//transmembrane receptor protein serine/threonine kinase signaling pathway;GO:0032501//multicellular organismal process;GO:0034613//cellular protein localization;GO:0043392//negative regulation of DNA binding;GO:0043542//endothelial cell migration;GO:0048646//anatomical structure formation involved in morphogenesis	gi|31317299|ref|NP_002156.2|/1.12058e-69/1
1718	4286	5252.33	4614.33	117.58	103.33	-0.186384	Down	3.91e-11	7.36e-09	DHCR24	24-dehydrocholesterol reductase	K09828	GO:0005626//insoluble fraction;GO:0012505//endomembrane system;GO:0031090//organelle membrane;GO:0031224//intrinsic to membrane;GO:0043231//intracellular membrane-bounded organelle;GO:0043232;GO:0044444//cytoplasmic part	GO:0003823//antigen binding;GO:0005515//protein binding;GO:0016628//oxidoreductase activity, acting on the CH-CH group of donors, NAD or NADP as acceptor;GO:0050662//coenzyme binding	GO:0006516//glycoprotein catabolic process;GO:0006950//response to stress;GO:0007264//small GTPase mediated signal transduction;GO:0008203//cholesterol metabolic process;GO:0008283//cell proliferation;GO:0008544//epidermis development;GO:0010466//negative regulation of peptidase activity;GO:0022402//cell cycle process;GO:0031638//zymogen activation;GO:0033036;GO:0043066//negative regulation of ap…	gi|58257746|dbj|BAA02806.3|/0/1
1454	2678.15	1202	1054	43.22	37.99	-0.186079	Down	0.00135775	0.0274381	CSNK1E	casein kinase 1, epsilon	K08960	GO:0043231//intracellular membrane-bounded organelle;GO:0044444//cytoplasmic part	GO:0004672//protein kinase activity;GO:0032559	GO:0006259//DNA metabolic process;GO:0006464//cellular protein modification process;GO:0006796//phosphate-containing compound metabolic process;GO:0007623//circadian rhythm;GO:0008104//protein localization;GO:0022402//cell cycle process;GO:0030177//positive regulation of Wnt receptor signaling pathway;GO:0031331	gi|4503093|ref|NP_001885.1|/0/1
1627	2942.3	1747.67	1535	57.13	50.22	-0.185987	Down	0.000141027	0.00489752	DBN1	drebrin 1	-	GO:0015629//actin cytoskeleton;GO:0043005//neuron projection	GO:0008092//cytoskeletal protein binding	GO:0010975//regulation of neuron projection development;GO:0030036//actin cytoskeleton organization;GO:0048167//regulation of synaptic plasticity	gi|18426915|ref|NP_004386.2|/0/1
7086	2217.92	8021.67	7020.33	348.56	306.54	-0.185332	Down	4.87e-17	1.71e-14	TKT	transketolase	K00615	GO:0044444//cytoplasmic part	GO:0016744;GO:0043169//cation binding	GO:0005997//xylulose metabolic process;GO:0006007//glucose catabolic process;GO:0015980//energy derivation by oxidation of organic compounds;GO:0050789//regulation of biological process	gi|4507521|ref|NP_001055.1|/0/1
1509	2141	1597.67	1397	72.01	63.33	-0.185308	Down	0.000172481	0.0057081	CTSD	cathepsin D	K01379	GO:0000323//lytic vacuole;GO:0044421//extracellular region part;GO:0048770	GO:0004175//endopeptidase activity	GO:0007033//vacuole organization;GO:0019538//protein metabolic process	gi|4503143|ref|NP_001900.1|/0/1
6217	603	3077	2702.33	516.48	454.28	-0.185131	Down	3.9e-07	3.56e-05	RPS16	ribosomal protein S16	K02960	GO:0015935//small ribosomal subunit	GO:0003676//nucleic acid binding;GO:0005198//structural molecule activity	GO:0006412//translation;GO:0019080;GO:0031016//pancreas development;GO:0042254//ribosome biogenesis	gi|345785728|ref|XP_533674.3|/3.83335e-79/1
9168	482	16524	14544	3525.46	3102.45	-0.184404	Down	6.54e-31	5.4e-28	TMSB10	thymosin beta 10	K13785	GO:0043232	GO:0003779//actin binding	GO:0007281//germ cell development;GO:0030837//negative regulation of actin filament polymerization	gi|119619953|gb|EAW99547.1|/2.1513e-36/1
2130	2512.03	3952.33	3487.33	151.92	133.78	-0.183449	Down	2.84e-08	3.42e-06	EWSR1	Ewing sarcoma breakpoint region 1	K13209	GO:0016604//nuclear body;GO:0031981//nuclear lumen;GO:0044464//cell part	GO:0005488//binding	-	gi|4885225|ref|NP_005234.1|/1.17852e-84/1
7169	1212.8	1878.33	1665.33	152.04	133.89	-0.183403	Down	0.000225832	0.00707905	TPM2	tropomyosin 2 (beta)	K10374	GO:0005865//striated muscle thin filament	GO:0005198//structural molecule activity;GO:0008092//cytoskeletal protein binding	GO:0006936//muscle contraction;GO:0033121	gi|73971272|ref|XP_538720.2|/2.20937e-78/1
55684	3019.9	2507.67	2183.33	78.99	69.59	-0.18279	Down	1.19e-06	9.42e-05	RABL6	RAB, member RAS oncogene family-like 6	K07920	GO:0043231//intracellular membrane-bounded organelle;GO:0044424//intracellular part	GO:0000166//nucleotide binding;GO:0032561//guanyl ribonucleotide binding	GO:0035556//intracellular signal transduction	gi|72538643|gb|AAZ73768.1|/0/1
7277	1514	2759.8	2429.29	177.3	156.26	-0.182244	Down	2.42e-06	0.000173414	TUBA4A	tubulin, alpha 4a	K07374	GO:0015630//microtubule cytoskeleton;GO:0032991//macromolecular complex;GO:0044444//cytoplasmic part	GO:0017111//nucleoside-triphosphatase activity;GO:0032561//guanyl ribonucleotide binding	GO:0001775//cell activation;GO:0006458//'de novo' protein folding;GO:0006887//exocytosis;GO:0007017//microtubule-based process;GO:0007599//hemostasis;GO:0009207;GO:0022402//cell cycle process;GO:0043623//cellular protein complex assembly	gi|6678467|ref|NP_033473.1|/0/1
6132	903.98	8156	7186.33	893.36	787.45	-0.182053	Down	7.57e-16	2.44e-13	RPL8	ribosomal protein L8	K02938	GO:0015934//large ribosomal subunit	GO:0003723//RNA binding;GO:0005198//structural molecule activity	GO:0006412//translation;GO:0019080;GO:0031016//pancreas development	gi|74212223|dbj|BAE40270.1|/1.51075e-140/1
80381	3185.17	1189.33	1051	36.03	31.77	-0.181534	Down	0.00267464	0.0458138	CD276	CD276 molecule	K06746	GO:0009986//cell surface;GO:0031224//intrinsic to membrane	GO:0005515//protein binding	GO:0002682//regulation of immune system process;GO:0030282//bone mineralization;GO:0031348//negative regulation of defense response;GO:0042036//negative regulation of cytokine biosynthetic process;GO:0042098//T cell proliferation;GO:0042108//positive regulation of cytokine biosynthetic process;GO:0045597//positive regulation of cell differentiation	gi|67188443|ref|NP_001019907.1|/0/1
1453	3774.89	1198	1058	30.46	26.88	-0.180383	Down	0.00240592	0.0420837	CSNK1D	casein kinase 1, delta	K08959	GO:0000267//cell fraction;GO:0005815//microtubule organizing center;GO:0043231//intracellular membrane-bounded organelle	GO:0004672//protein kinase activity;GO:0005515//protein binding;GO:0032559	GO:0001932//regulation of protein phosphorylation;GO:0006259//DNA metabolic process;GO:0007623//circadian rhythm;GO:0022402//cell cycle process;GO:0030177//positive regulation of Wnt receptor signaling pathway;GO:0031331	gi|334322968|ref|XP_001379385.2|/0/1
808	2277	2572.67	2271.33	109.29	96.55	-0.178813	Down	8.43e-06	0.000475402	CALM3	calmodulin 3 (phosphorylase kinase, delta)	K02183	GO:0005815//microtubule organizing center;GO:0005819//spindle;GO:0008287//protein serine/threonine phosphatase complex;GO:0016020//membrane;GO:0031674//I band;GO:0031981//nuclear lumen;GO:0042598	GO:0008092//cytoskeletal protein binding;GO:0016247//channel regulator activity;GO:0016772//transferase activity, transferring phosphorus-containing groups;GO:0016791//phosphatase activity;GO:0019900//kinase binding;GO:0046872//metal ion binding;GO:0047485//protein N-terminus binding	GO:0000910//cytokinesis;GO:0001775//cell activation;GO:0003012//muscle system process;GO:0005977//glycogen metabolic process;GO:0006605//protein targeting;GO:0006796//phosphate-containing compound metabolic process;GO:0006807//nitrogen compound metabolic process;GO:0006887//exocytosis;GO:0007169//transmembrane receptor protein tyrosine kinase signaling pathway;GO:0007267//cell-cell signaling;GO:0…	gi|426389328|ref|XP_004061075.1|/1.00228e-97/1
79856	3614	1663.78	1467.63	44.16	39.02	-0.178526	Down	0.00031028	0.00891691	SNX22	sorting nexin 22	K17941	GO:0012506//vesicle membrane	GO:0005543//phospholipid binding	GO:0006810//transport;GO:0009987//cellular process	gi|71772838|ref|NP_079074.2|/2.81999e-105/1
6137	4510.72	3151.54	2783.82	66.95	59.19	-0.177731	Down	8.67e-07	7.22e-05	RPL13	ribosomal protein L13	K02873	GO:0005840//ribosome	GO:0003676//nucleic acid binding;GO:0005198//structural molecule activity	GO:0006412//translation;GO:0019080;GO:0031016//pancreas development	gi|341604770|ref|NP_001230060.1|/5.34691e-69/1
6628	1114.62	2340.41	2056.35	205.49	181.74	-0.177192	Down	1.05e-05	0.000566502	SNRPB	small nuclear ribonucleoprotein polypeptides B and B1	K11086	GO:0005681//spliceosomal complex;GO:0030532//small nuclear ribonucleoprotein complex;GO:0031981//nuclear lumen;GO:0044444//cytoplasmic part	GO:0005515//protein binding	GO:0000398//mRNA splicing, via spliceosome;GO:0006353//DNA-dependent transcription, termination	gi|5870130|gb|AAD54489.1|/6.6676e-104/1
6472	2288.75	1676.33	1485	70.89	62.7	-0.177117	Down	0.000463804	0.0122028	SHMT2	serine hydroxymethyltransferase 2 (mitochondrial)	K00600	GO:0005740//mitochondrial envelope;GO:0005759//mitochondrial matrix;GO:0005856//cytoskeleton;GO:0019866//organelle inner membrane	GO:0004793//threonine aldolase activity;GO:0005515//protein binding;GO:0016742//hydroxymethyl-, formyl- and related transferase activity;GO:0031406//carboxylic acid binding;GO:0048037//cofactor binding	GO:0006545//glycine biosynthetic process;GO:0006563//L-serine metabolic process;GO:0008283//cell proliferation;GO:0051260//protein homooligomerization	gi|441631855|ref|XP_004093235.1|/0/1
598	2558.4	2995.33	2640.33	112.56	99.57	-0.176911	Down	1.13e-06	9.07e-05	BCL2L1	BCL2-like 1	K04570	GO:0005635//nuclear envelope;GO:0031224//intrinsic to membrane;GO:0031966//mitochondrial membrane	GO:0004869//cysteine-type endopeptidase inhibitor activity;GO:0019904//protein domain specific binding;GO:0046983//protein dimerization activity	GO:0000302//response to reactive oxygen species;GO:0001836//release of cytochrome c from mitochondria;GO:0006917//induction of apoptosis;GO:0007006//mitochondrial membrane organization;GO:0008283//cell proliferation;GO:0008406//gonad development;GO:0009628//response to abiotic stimulus;GO:0009725//response to hormone stimulus;GO:0010038//response to metal ion;GO:0010332//response to gamma radiati…	gi|392337908|ref|XP_003753389.1|/1.17461e-96/1
4171	3504.41	1753.67	1546.67	48.05	42.52	-0.176395	Down	0.000207298	0.00659604	MCM2	minichromosome maintenance complex component 2	K02540	GO:0000808//origin recognition complex;GO:0031981//nuclear lumen	GO:0032559;GO:0043169//cation binding;GO:0043565//sequence-specific DNA binding	GO:0006261//DNA-dependent DNA replication;GO:0007050//cell cycle arrest;GO:0034728//nucleosome organization;GO:0051320//S phase	gi|434753|dbj|BAA04642.1|/0/1
6205	646	4985.67	4414.33	777.42	688.04	-0.176202	Down	1.29e-09	1.88e-07	RPS11	ribosomal protein S11	K02949	GO:0015935//small ribosomal subunit	GO:0003723//RNA binding;GO:0005198//structural molecule activity	GO:0006412//translation;GO:0019080;GO:0031016//pancreas development	gi|4506681|ref|NP_001006.1|/1.30375e-86/1
7001	1049.57	1393.33	1230.33	130.79	115.79	-0.175742	Down	0.00104917	0.0227252	PRDX2	peroxiredoxin 2	K03386	GO:0043231//intracellular membrane-bounded organelle;GO:0044444//cytoplasmic part	GO:0004601//peroxidase activity;GO:0005488//binding;GO:0016705//oxidoreductase activity, acting on paired donors, with incorporation or reduction of molecular oxygen	GO:0000165//MAPK cascade;GO:0002237//response to molecule of bacterial origin;GO:0002532//production of molecular mediator involved in inflammatory response;GO:0002832;GO:0006801//superoxide metabolic process;GO:0006979//response to oxidative stress;GO:0007596//blood coagulation;GO:0019725//cellular homeostasis;GO:0042743//hydrogen peroxide metabolic process;GO:0043066//negative regulation of apo…	gi|32189392|ref|NP_005800.3|/1.28403e-111/1
92154	4977	1135.67	1001.33	21.82	19.33	-0.174809	Down	0.00284138	0.0478925	MTSS1L	metastasis suppressor 1-like	K05627	-	GO:0008092//cytoskeletal protein binding;GO:0019904//protein domain specific binding;GO:0030674//protein binding, bridging	GO:0023052//signaling;GO:0030035//microspike assembly	gi|46195763|ref|NP_612392.1|/0/1
[truncated: 200 more rows]

## Sheet: up
geneID	geneLength	SKOV3_control-Expression	SKOV3_radiation-Expression	SKOV3_control-FPKM	SKOV3_radiation-FPKM	log2 Ratio(SKOV3_radiation/SKOV3_control)	Up-Down-Regulation(SKOV3_radiation/SKOV3_control)	P-value	FDR	Symbol	Description	KEGG Orthology	GO Component	GO Function	GO Process	Blast nr
[truncated: 574 more rows]

## Sheet: down
geneID	geneLength	SKOV3_control-Expression	SKOV3_radiation-Expression	SKOV3_control-FPKM	SKOV3_radiation-FPKM	log2 Ratio(SKOV3_radiation/SKOV3_control)	Up-Down-Regulation(SKOV3_radiation/SKOV3_control)	P-value	FDR	Symbol	Description	KEGG Orthology	GO Component	GO Function	GO Process	Blast nr
[truncated: 570 more rows]
