# Supplementary material for: Low-Dose Radiation Can Cause Epigenetic Alterations Associated With Impairments in Both Male and Female Reproductive Cells
Source: Front Genet. 2021 Aug 2;12:710143. doi: 10.3389/fgene.2021.710143 (PMC8365519; doi:10.3389/fgene.2021.710143)
Supplement: Supplementary file 4 [file Data_Sheet_4.XLSX]

## Sheet: 0.05
GeneID	Length	COV434_C-Expression	COV434_R-Expression	log2Ratio(COV434_R/COV434_C)	q-value(Storey et al. 2003)	Up-Down-Regulation(COV434_R/COV434_C)	p-value	Symbol	Cellular Component	Molecular Function	Biological Process	Kegg Orthology	Nr Description	Desc
1410	960	395040	428521	0.119951	0	Up	0	CRYAB	NA	GO:0005212//structural constituent of eye lens	NA	K09542//crystallin, alpha B	XP_010984284.1//PREDICTED: alpha-crystallin B chain [Camelus dromedarius];AAC19161.1//unknown [Homo sapiens]	1//3;2//1
6187	962	159241	176986	0.155007	8.26686e-210	Up	1.68912e-213	RPS2	GO:0016020//membrane;GO:0070062//extracellular exosome;GO:0005634//nucleus;GO:0005654//nucleoplasm;GO:0005925//focal adhesion;GO:0005829//cytosol;GO:0022627//cytosolic small ribosomal subunit;GO:0015935//small ribosomal subunit	GO:0003723//RNA binding;GO:0003729//mRNA binding;GO:0017134//fibroblast growth factor binding;GO:0003735//structural constituent of ribosome;GO:0019899//enzyme binding;GO:0045296//cadherin binding	GO:0006479//protein methylation;GO:0000184//nuclear-transcribed mRNA catabolic process, nonsense-mediated decay;GO:0006364//rRNA processing;GO:0006614//SRP-dependent cotranslational protein targeting to membrane;GO:0006413//translational initiation;GO:0051347//positive regulation of transferase activity;GO:0006412//translation;GO:0019083//viral transcription	K02981//small subunit ribosomal protein S2e	NP_002943.2//40S ribosomal protein S2 [Homo sapiens]	3//A2MP1
100462981	1036	227911	248589	0.127874	7.05465e-203	Up	2.16215e-206	MTRNR2L2	NA	NA	NA	NA	AMZ80338.1//SHLP3 [Homo sapiens]	1//3
51762	4877	46571	38575	-0.269182	3.18529e-159	Down	1.30166e-162	RAB8B	NA	NA	NA	K07902//Ras-related protein Rab-8B	XP_009427575.2//PREDICTED: ras-related protein Rab-8B isoform X1 [Pan troglodytes]	2//1
2597	1309	172493	187569	0.123467	1.54581e-142	Up	7.89612e-146	GAPDH	GO:0016020//membrane;GO:0043231//intracellular membrane-bounded organelle;GO:0031012//extracellular matrix;GO:0070062//extracellular exosome;GO:0005634//nucleus;GO:0031965//nuclear membrane;GO:0015630//microtubule cytoskeleton;GO:0031982//vesicle;GO:0005737//cytoplasm;GO:0048471//perinuclear region of cytoplasm;GO:0005829//cytosol;GO:0030529//intracellular ribonucleoprotein complex;GO:0005811//li…	GO:0042802//identical protein binding;GO:0051287//NAD binding;GO:0019828//aspartic-type endopeptidase inhibitor activity;GO:0008017//microtubule binding;GO:0050661//NADP binding;GO:0035605//peptidyl-cysteine S-nitrosylase activity;GO:0097718//disordered domain specific binding;GO:0004365//glyceraldehyde-3-phosphate dehydrogenase (NAD+) (phosphorylating) activity	GO:0061844//antimicrobial humoral immune response mediated by antimicrobial peptide;GO:0051402//neuron apoptotic process;GO:0010951//negative regulation of endopeptidase activity;GO:0006096//glycolytic process;GO:0051873//killing by host of symbiont cells;GO:0052501//positive regulation by organism of apoptotic process in other organism involved in symbiotic interaction;GO:0071346//cellular respo…	K00134//glyceraldehyde 3-phosphate dehydrogenase [EC:1.2.1.12]	NP_001243728.1//glyceraldehyde-3-phosphate dehydrogenase isoform 2 [Homo sapiens];BAE72987.1//hypothetical protein, partial [Macaca fascicularis];XP_003273771.1//PREDICTED: glyceraldehyde-3-phosphate dehydrogenase isoform X1 [Nomascus leucogenys];XP_011790524.1//PREDICTED: glyceraldehyde-3-phosphate dehydrogenase isoform X3 [Colobus angolensis palliatus]	6;1//3;2//1
6142	671	73309	82879	0.1796	2.2165e-130	Up	1.35865e-133	RPL18A	GO:0005840//ribosome;GO:0016020//membrane;GO:0005829//cytosol;GO:0022625//cytosolic large ribosomal subunit	GO:0003723//RNA binding;GO:0003735//structural constituent of ribosome	GO:0006413//translational initiation;GO:0006614//SRP-dependent cotranslational protein targeting to membrane;GO:0097327//response to antineoplastic agent;GO:0019083//viral transcription;GO:0000184//nuclear-transcribed mRNA catabolic process, nonsense-mediated decay;GO:0006412//translation;GO:0006364//rRNA processing	K02882//large subunit ribosomal protein L18Ae	XP_003923253.1//PREDICTED: 60S ribosomal protein L18a [Saimiri boliviensis boliviensis]	3//A2MP1
23521	1195	126558	138696	0.134711	7.72289e-125	Up	5.52289e-128	RPL13A	GO:0016020//membrane;GO:0005634//nucleus;GO:0015934//large ribosomal subunit;GO:0005925//focal adhesion;GO:0022625//cytosolic large ribosomal subunit;GO:0005737//cytoplasm;GO:0005730//nucleolus;GO:0005829//cytosol;GO:0030529//intracellular ribonucleoprotein complex;GO:0097452//GAIT complex	GO:0003723//RNA binding;GO:0003729//mRNA binding;GO:0003735//structural constituent of ribosome	GO:0000184//nuclear-transcribed mRNA catabolic process, nonsense-mediated decay;GO:0006364//rRNA processing;GO:1901194//negative regulation of formation of translation preinitiation complex;GO:0071346//cellular response to interferon-gamma;GO:0006614//SRP-dependent cotranslational protein targeting to membrane;GO:0006413//translational initiation;GO:0017148//negative regulation of translation;GO:…	K02872//large subunit ribosomal protein L13Ae	XP_007995756.1//PREDICTED: 60S ribosomal protein L13a isoform X1 [Chlorocebus sabaeus];NP_036555.1//60S ribosomal protein L13a isoform 1 [Homo sapiens]	1//3;3//A2MP1
54407	4953	59185	51136	-0.208309	8.61744e-124	Down	7.04299e-127	SLC38A2	GO:0030425//dendrite;GO:0030424//axon;GO:0005903//brush border;GO:0043025//neuronal cell body;GO:0005887//integral component of plasma membrane;GO:0042383//sarcolemma;GO:0016021//integral component of membrane;GO:0005886//plasma membrane	GO:0015293//symporter activity;GO:0015171//amino acid transmembrane transporter activity	GO:0034198//cellular response to amino acid starvation;GO:0007565//female pregnancy;GO:0071260//cellular response to mechanical stimulus;GO:0032328//alanine transport;GO:0031460//glycine betaine transport;GO:0006865//amino acid transport;GO:0021987//cerebral cortex development;GO:0003333//amino acid transmembrane transport;GO:0006814//sodium ion transport;GO:0014047//glutamate secretion	K14207//solute carrier family 38 (sodium-coupled neutral amino acid transporter), member 2	NP_061849.2//sodium-coupled neutral amino acid transporter 2 isoform 1 [Homo sapiens];NP_001294865.1//sodium-coupled neutral amino acid transporter 2 isoform 2 precursor [Homo sapiens]	4;1//3
5763	1227	68243	77230	0.181064	1.62025e-123	Up	1.48975e-126	PTMS	NA	NA	NA	K19607//X-linked retinitis pigmentosa GTPase regulator;K13172//serine/arginine repetitive matrix protein 2;K09319//homeobox protein engrailed	XP_019277898.1//PREDICTED: LOW QUALITY PROTEIN: trinucleotide repeat-containing gene 18 protein [Panthera pardus];KFH09895.1//hypothetical protein TGVAND_436000 [Toxoplasma gondii VAND]	1//3;5
8239	12356	79363	70144.3	-0.175557	2.35383e-119	Down	2.40472e-122	USP9X	GO:0016020//membrane;GO:0030426//growth cone;GO:0005829//cytosol;GO:0005737//cytoplasm	GO:0008234//cysteine-type peptidase activity;GO:0070410//co-SMAD binding;GO:0004197//cysteine-type endopeptidase activity;GO:0036459//thiol-dependent ubiquitinyl hydrolase activity	GO:0048675//axon extension;GO:0007059//chromosome segregation;GO:0016567//protein ubiquitination;GO:0030509//BMP signaling pathway;GO:0007292//female gamete generation;GO:0007179//transforming growth factor beta receptor signaling pathway;GO:0044267//cellular protein metabolic process;GO:0000122//negative regulation of transcription from RNA polymerase II promoter;GO:0006511//ubiquitin-dependent …	K11840//ubiquitin carboxyl-terminal hydrolase 9/24 [EC:3.4.19.12]	NP_001034680.2//probable ubiquitin carboxyl-terminal hydrolase FAF-X isoform 4 [Homo sapiens];XP_018874809.1//PREDICTED: probable ubiquitin carboxyl-terminal hydrolase FAF-X isoform X3 [Gorilla gorilla gorilla];NP_001034679.2//probable ubiquitin carboxyl-terminal hydrolase FAF-X isoform 3 [Homo sapiens]	2//1
9693	7009	95699	85923	-0.152876	5.35644e-110	Down	6.01946e-113	RAPGEF2	GO:0016020//membrane;GO:0005770//late endosome;GO:0016324//apical plasma membrane;GO:0005737//cytoplasm;GO:0043025//neuronal cell body;GO:0005887//integral component of plasma membrane;GO:0005911//cell-cell junction;GO:0005829//cytosol;GO:0005923//bicellular tight junction;GO:0045202//synapse;GO:0005886//plasma membrane;GO:0005622//intracellular;GO:0043005//neuron projection;GO:0048471//perinucle…	GO:0030552//cAMP binding;GO:0070300//phosphatidic acid binding;GO:0017034//Rap guanyl-nucleotide exchange factor activity;GO:0019992//diacylglycerol binding;GO:0050699//WW domain binding;GO:0031697//beta-1 adrenergic receptor binding;GO:0005088//Ras guanyl-nucleotide exchange factor activity;GO:0005509//calcium ion binding;GO:0004871//signal transducer activity;GO:0030165//PDZ domain binding;GO:0…	GO:0042127//regulation of cell proliferation;GO:0001568//blood vessel development;GO:0032092//positive regulation of protein binding;GO:0007218//neuropeptide signaling pathway;GO:0021884//forebrain neuron development;GO:2000670//positive regulation of dendritic cell apoptotic process;GO:0043950//positive regulation of cAMP-mediated signaling;GO:0008285//negative regulation of cell proliferation;G…	K08018//Rap guanine nucleotide exchange factor 2	XP_005263418.1//PREDICTED: rap guanine nucleotide exchange factor 2 isoform X6 [Homo sapiens];XP_005263415.1//PREDICTED: rap guanine nucleotide exchange factor 2 isoform X1 [Homo sapiens];XP_005263417.1//PREDICTED: rap guanine nucleotide exchange factor 2 isoform X5 [Homo sapiens];XP_018881225.1//PREDICTED: rap guanine nucleotide exchange factor 2 isoform X3 [Gorilla gorilla gorilla];NP_001338656…	1//3;2//1
1938	3163	260938	276812	0.087783	6.29324e-108	Up	7.71515e-111	EEF2	GO:0034774//secretory granule lumen;GO:0016020//membrane;GO:0031012//extracellular matrix;GO:0070062//extracellular exosome;GO:0005634//nucleus;GO:0042788//polysomal ribosome;GO:0016235//aggresome;GO:0005737//cytoplasm;GO:0045121//membrane raft;GO:0005829//cytosol;GO:0030529//intracellular ribonucleoprotein complex;GO:0005576//extracellular region;GO:1904813//ficolin-1-rich granule lumen;GO:00058…	GO:0043022//ribosome binding;GO:0051015//actin filament binding;GO:0003723//RNA binding;GO:0002039//p53 binding;GO:0003746//translation elongation factor activity;GO:0008097//5S rRNA binding;GO:0019901//protein kinase binding;GO:0003924//GTPase activity;GO:0045296//cadherin binding;GO:0005525//GTP binding	GO:0002244//hematopoietic progenitor cell differentiation;GO:0034976//response to endoplasmic reticulum stress;GO:0006414//translational elongation;GO:0045727//positive regulation of translation;GO:0045471//response to ethanol;GO:0017183//peptidyl-diphthamide biosynthetic process from peptidyl-histidine;GO:0032355//response to estradiol;GO:2000767//positive regulation of cytoplasmic translation;G…	K03234//elongation factor 2	OWK11680.1//EEF2, partial [Cervus elaphus hippelaphus]	3//A2MP1
3399	1252	75213	83962	0.161338	2.18735e-107	Up	2.90503e-110	ID3	GO:0005634//nucleus;GO:0005737//cytoplasm	GO:0046983//protein dimerization activity	GO:0045892//negative regulation of transcription, DNA-templated	K17694//DNA-binding protein inhibitor ID3	CAA47360.1//helix-loop-helix protein [Homo sapiens]	4
23499	17701	80871	72387	-0.157308	3.07174e-98	Down	4.39341e-101	MACF1	GO:0005856//cytoskeleton;GO:0005874//microtubule;GO:0005794//Golgi apparatus;GO:0032587//ruffle membrane;GO:0005886//plasma membrane;GO:0005737//cytoplasm	GO:0051015//actin filament binding;GO:0003779//actin binding;GO:0003723//RNA binding;GO:0005509//calcium ion binding;GO:0008017//microtubule binding;GO:0045296//cadherin binding;GO:0016887//ATPase activity	GO:0032886//regulation of microtubule-based process;GO:0042060//wound healing;GO:0010632//regulation of epithelial cell migration;GO:0045773//positive regulation of axon extension;GO:0030177//positive regulation of Wnt signaling pathway;GO:0051893//regulation of focal adhesion assembly;GO:0043001//Golgi to plasma membrane protein transport;GO:0016055//Wnt signaling pathway	K19827//microtuble-actin crosslinking factor 1	NP_036222.3//microtubule-actin cross-linking factor 1 [Homo sapiens];XP_005270754.1//PREDICTED: microtubule-actin cross-linking factor 1 isoform X7 [Homo sapiens];XP_006710585.1//PREDICTED: microtubule-actin cross-linking factor 1 isoform X11 [Homo sapiens]	5
100463486	1290	110334	120285	0.127164	9.33026e-97	Up	1.4298e-99	MTRNR2L8	NA	NA	NA	K22237//Rab effector MyRIP;K22862	AMZ80338.1//SHLP3 [Homo sapiens]	1//3
55740	13133	66782.7	59210.8	-0.17103	1.91721e-95	Down	3.13386e-98	ENAH	NA	NA	NA	K05746//enabled	EHH62283.1//hypothetical protein EGM_20544, partial [Macaca fascicularis];XP_014970779.1//PREDICTED: protein enabled homolog isoform X3 [Macaca mulatta];XP_014970838.1//PREDICTED: protein enabled homolog isoform X10 [Macaca mulatta];XP_014970792.1//PREDICTED: protein enabled homolog isoform X5 [Macaca mulatta];XP_016857237.1//PREDICTED: protein enabled homolog isoform X4 [Homo sapiens];XP_0168572…	2//1;5
10611	5327	49781.6	43353.2	-0.196889	2.02241e-93	Down	3.51242e-96	PDLIM5	GO:0016020//membrane;GO:0005737//cytoplasm;GO:0014069//postsynaptic density;GO:0043005//neuron projection;GO:0005913//cell-cell adherens junction;GO:0005829//cytosol;GO:0015629//actin cytoskeleton;GO:0045211//postsynaptic membrane	GO:0003779//actin binding;GO:0005080//protein kinase C binding;GO:0046872//metal ion binding;GO:0098641//cadherin binding involved in cell-cell adhesion;GO:0047485//protein N-terminus binding;GO:0042805//actinin binding	GO:0061049//cell growth involved in cardiac muscle cell development;GO:0061001//regulation of dendritic spine morphogenesis;GO:0051963//regulation of synapse assembly	K12581//CCR4-NOT transcription complex subunit 7/8;K11447//histone demethylase [EC:1.14.11.-];K19867//LIM domain-binding protein 3;K01064//wingless-type MMTV integration site family, member 9	NP_001243356.1//PDZ and LIM domain protein 5 isoform g [Homo sapiens];NP_001243358.1//PDZ and LIM domain protein 5 isoform i [Homo sapiens];XP_016863146.1//PREDICTED: PDZ and LIM domain protein 5 isoform X8 [Homo sapiens];BAD92768.1//Enigma homolog, partial [Homo sapiens];NP_001243355.1//PDZ and LIM domain protein 5 isoform f [Homo sapiens];NP_001011516.1//PDZ and LIM domain protein 5 isoform e […	4;1//3;3//A2MP1;2//1
23224	6373	49091	42715	-0.198132	2.83754e-93	Down	5.21799e-96	SYNE2	GO:0034993//LINC complex;GO:0005635//nuclear envelope;GO:0005737//cytoplasm;GO:0016529//sarcoplasmic reticulum;GO:0031981//nuclear lumen;GO:0030018//Z disc;GO:0016021//integral component of membrane;GO:0005739//mitochondrion;GO:0033017//sarcoplasmic reticulum membrane;GO:0005640//nuclear outer membrane;GO:0031527//filopodium membrane;GO:0070062//extracellular exosome;GO:0031965//nuclear membrane;…	GO:0051015//actin filament binding;GO:0003779//actin binding	GO:0030335//positive regulation of cell migration;GO:1902017//regulation of cilium assembly;GO:0021817//nucleokinesis involved in cell motility in cerebral cortex radial glia guided migration;GO:0010761//fibroblast migration;GO:0051642//centrosome localization;GO:0007163//establishment or maintenance of cell polarity;GO:0031022//nuclear migration along microfilament;GO:0090286//cytoskeletal ancho…	K19346//nesprin-2	NP_878918.2//nesprin-2 isoform 5 [Homo sapiens];XP_005267514.1//PREDICTED: nesprin-2 isoform X9 [Homo sapiens];XP_014999358.1//PREDICTED: nesprin-2 isoform X3 [Macaca mulatta];XP_016876592.1//PREDICTED: nesprin-2 isoform X14 [Homo sapiens];XP_016876593.1//PREDICTED: nesprin-2 isoform X15 [Homo sapiens]	4;2//1
1937	1552	125032	135208	0.115467	4.17085e-90	Up	8.09594e-93	EEF1G	GO:0005634//nucleus;GO:0005730//nucleolus;GO:0005829//cytosol;GO:0016607//nuclear speck	GO:0050265//RNA uridylyltransferase activity;GO:0003723//RNA binding;GO:0004652//polynucleotide adenylyltransferase activity;GO:0046872//metal ion binding;GO:0005524//ATP binding;GO:0003730//mRNA 3'-UTR binding;GO:0019899//enzyme binding	GO:0098789//pre-mRNA cleavage required for polyadenylation;GO:0016180//snRNA processing;GO:0006378//mRNA polyadenylation	K18709//speckle targeted PIP5K1A-regulated poly(A) polymerase [EC:2.7.7.19 2.7.7.52];K03233//elongation factor 1-gamma	XP_012366141.1//PREDICTED: elongation factor 1-gamma [Nomascus leucogenys];NP_073741.2//speckle targeted PIP5K1A-regulated poly(A) polymerase [Homo sapiens]	4
79056	5538	59241.9	52405.8	-0.174306	7.41189e-88	Down	1.51442e-90	PRRG4	GO:0016021//integral component of membrane;GO:0005576//extracellular region	GO:0005509//calcium ion binding	NA	K12581//CCR4-NOT transcription complex subunit 7/8;K11447//histone demethylase [EC:1.14.11.-]	XP_016873764.1//PREDICTED: transmembrane gamma-carboxyglutamic acid protein 4 isoform X1 [Homo sapiens]	5
389136	10339	17333.9	13773	-0.329172	8.01821e-87	Down	1.72023e-89	VGLL3	GO:0005634//nucleus	NA	GO:0006357//regulation of transcription from RNA polymerase II promoter;GO:0006355//regulation of transcription, DNA-templated;GO:0006351//transcription, DNA-templated	K16628//collagen, type VII, alpha;K01064//wingless-type MMTV integration site family, member 9	NP_001307422.1//transcription cofactor vestigial-like protein 3 isoform 2 [Homo sapiens];NP_001307423.1//transcription cofactor vestigial-like protein 3 isoform 3 [Homo sapiens];XP_010381082.1//PREDICTED: transcription cofactor vestigial-like protein 3 [Rhinopithecus roxellana]	1//3;3//A2MP1
23266	7271	80830	72966	-0.145083	6.1583e-84	Down	1.38411e-86	ADGRL2	GO:0016021//integral component of membrane	GO:0016524//latrotoxin receptor activity;GO:0030246//carbohydrate binding;GO:0004930//G-protein coupled receptor activity	GO:0007186//G-protein coupled receptor signaling pathway;GO:0007166//cell surface receptor signaling pathway	K04593//latrophilin 2	XP_016856286.1//PREDICTED: adhesion G protein-coupled receptor L2 isoform X13 [Homo sapiens];NP_001337627.1//adhesion G protein-coupled receptor L2 isoform 5 precursor [Homo sapiens];NP_001284635.1//adhesion G protein-coupled receptor L2 isoform 3 preproprotein [Homo sapiens];XP_009246892.1//PREDICTED: latrophilin-2 isoform X6 [Pongo abelii];NP_001337628.1//adhesion G protein-coupled receptor L2 …	1//3;4;2//1
6188	1480	67640	74911	0.149885	4.89815e-83	Up	1.15093e-85	RPS3	GO:0005759//mitochondrial matrix;GO:0005783//endoplasmic reticulum;GO:0032587//ruffle membrane;GO:0015935//small ribosomal subunit;GO:0005737//cytoplasm;GO:0005730//nucleolus;GO:0071159//NF-kappaB complex;GO:0005829//cytosol;GO:0005819//spindle;GO:0070062//extracellular exosome;GO:0031012//extracellular matrix;GO:0072686//mitotic spindle;GO:0005634//nucleus;GO:0005925//focal adhesion;GO:0030529//…	GO:0003723//RNA binding;GO:0003677//DNA binding;GO:0051018//protein kinase A binding;GO:0032358//oxidized pyrimidine DNA binding;GO:0019901//protein kinase binding;GO:0004520//endodeoxyribonuclease activity;GO:0051879//Hsp90 protein binding;GO:0032357//oxidized purine DNA binding;GO:0003735//structural constituent of ribosome;GO:0030544//Hsp70 protein binding;GO:0140080//class III/IV DNA-(apurini…	GO:0031116//positive regulation of microtubule polymerization;GO:0071356//cellular response to tumor necrosis factor;GO:2001272//positive regulation of cysteine-type endopeptidase activity involved in execution phase of apoptosis;GO:0017148//negative regulation of translation;GO:0042769//DNA damage response, detection of DNA damage;GO:1901224//positive regulation of NIK/NF-kappaB signaling;GO:004…	K02985//small subunit ribosomal protein S3e	XP_011857417.1//PREDICTED: 40S ribosomal protein S3 isoform X1 [Mandrillus leucophaeus];NP_000996.2//40S ribosomal protein S3 isoform 1 [Homo sapiens];NP_001247435.1//40S ribosomal protein S3 isoform 2 [Homo sapiens]	1//3;4
1823	4260	39073	33747	-0.208829	3.54625e-82	Down	8.695e-85	DSC1	GO:0016020//membrane;GO:0070062//extracellular exosome;GO:0005921//gap junction;GO:0101003//ficolin-1-rich granule membrane;GO:0001533//cornified envelope;GO:0016021//integral component of membrane;GO:0005886//plasma membrane;GO:0030057//desmosome	GO:0005509//calcium ion binding	GO:0007156//homophilic cell adhesion via plasma membrane adhesion molecules;GO:0043312//neutrophil degranulation;GO:0031424//keratinization;GO:0070268//cornification	K07600//desmocollin 1	NP_077739.1//desmocollin-1 isoform Dsc1a preproprotein [Homo sapiens];NP_004939.1//desmocollin-1 isoform Dsc1b precursor [Homo sapiens]	3//A2MP1;2//1
10376	1771	116159	125226	0.111016	2.98333e-77	Up	7.61956e-80	TUBA1B	GO:0070062//extracellular exosome;GO:0005874//microtubule;GO:0015630//microtubule cytoskeleton;GO:0005881//cytoplasmic microtubule;GO:0043209//myelin sheath;GO:0005737//cytoplasm;GO:0045121//membrane raft;GO:0005829//cytosol	GO:0031625//ubiquitin protein ligase binding;GO:0005198//structural molecule activity;GO:0005200//structural constituent of cytoskeleton;GO:0005525//GTP binding;GO:0003725//double-stranded RNA binding;GO:0003924//GTPase activity	GO:0043687//post-translational protein modification;GO:0000226//microtubule cytoskeleton organization;GO:0051301//cell division;GO:0018410//C-terminal protein amino acid modification;GO:0007017//microtubule-based process;GO:0071353//cellular response to interleukin-4;GO:0030705//cytoskeleton-dependent intracellular transport	K07374//tubulin alpha	NP_035784.1//tubulin alpha-1B chain [Mus musculus]	2//1
6176	511	71315	78275	0.13693	1.04431e-72	Up	2.7739e-75	RPLP1	GO:0005840//ribosome;GO:0070062//extracellular exosome;GO:0005925//focal adhesion;GO:0005829//cytosol;GO:0022625//cytosolic large ribosomal subunit	GO:0030295//protein kinase activator activity;GO:0003735//structural constituent of ribosome	GO:0000184//nuclear-transcribed mRNA catabolic process, nonsense-mediated decay;GO:0002181//cytoplasmic translation;GO:0006414//translational elongation;GO:0006364//rRNA processing;GO:0006614//SRP-dependent cotranslational protein targeting to membrane;GO:0006413//translational initiation;GO:0019083//viral transcription;GO:0045860//positive regulation of protein kinase activity;GO:0006412//transl…	K02942//large subunit ribosomal protein LP1	XP_011843698.1//PREDICTED: uncharacterized protein LOC105545383 [Mandrillus leucophaeus]	1//3;2//1
6155	558	33679	38535	0.196904	1.90556e-72	Up	5.25625e-75	RPL27	GO:0005840//ribosome;GO:0016020//membrane;GO:0031012//extracellular matrix;GO:0070062//extracellular exosome;GO:0005634//nucleus;GO:0005925//focal adhesion;GO:0022625//cytosolic large ribosomal subunit;GO:0005829//cytosol;GO:0030529//intracellular ribonucleoprotein complex	GO:0003723//RNA binding;GO:0003735//structural constituent of ribosome	GO:0006413//translational initiation;GO:0006614//SRP-dependent cotranslational protein targeting to membrane;GO:0019083//viral transcription;GO:0000184//nuclear-transcribed mRNA catabolic process, nonsense-mediated decay;GO:0006412//translation;GO:0006364//rRNA processing;GO:1904044//response to aldosterone	K02901//large subunit ribosomal protein L27e	OPJ74552.1//60S ribosomal protein L27 [Patagioenas fasciata monilis];EPY88179.1//60S ribosomal protein L27-like protein [Camelus ferus]	4;1//3
3082	2490	66198	59641	-0.1479	2.45222e-71	Down	7.01466e-74	HGF	GO:0016020//membrane	GO:0004252//serine-type endopeptidase activity;GO:0042802//identical protein binding;GO:0042056//chemoattractant activity	GO:0050731//positive regulation of peptidyl-tyrosine phosphorylation;GO:0043154//negative regulation of cysteine-type endopeptidase activity involved in apoptotic process;GO:0032733//positive regulation of interleukin-10 production;GO:1900744//regulation of p38MAPK cascade;GO:0030335//positive regulation of cell migration;GO:1901299//negative regulation of hydrogen peroxide-mediated programmed ce…	K05460//hepatocyte growth factor	XP_007980544.1//PREDICTED: hepatocyte growth factor isoform X1 [Chlorocebus sabaeus];BAD92137.1//hepatocyte growth factor isoform 1 preproprotein variant, partial [Homo sapiens];XP_009201802.1//hepatocyte growth factor isoform X3 [Papio anubis];XP_007980546.1//PREDICTED: hepatocyte growth factor isoform X3 [Chlorocebus sabaeus];XP_009201800.1//hepatocyte growth factor isoform X1 [Papio anubis];XP…	2//1;5
6171	481	66660.1	73324.8	0.140061	3.29766e-71	Up	9.76997e-74	RPL41	NA	NA	NA	NA	OCT55184.1//hypothetical protein XELAEV_18004002mg, partial [Xenopus laevis]	1//3
6175	1236	132298	141467	0.0992579	4.37771e-70	Up	1.34171e-72	RPLP0	GO:0030425//dendrite;GO:0005840//ribosome;GO:0016020//membrane;GO:0070062//extracellular exosome;GO:0005634//nucleus;GO:0005783//endoplasmic reticulum;GO:0005925//focal adhesion;GO:0022625//cytosolic large ribosomal subunit;GO:0005737//cytoplasm;GO:0005829//cytosol;GO:0030529//intracellular ribonucleoprotein complex;GO:0036464//cytoplasmic ribonucleoprotein granule	GO:0003723//RNA binding;GO:0003735//structural constituent of ribosome	GO:0006413//translational initiation;GO:0006614//SRP-dependent cotranslational protein targeting to membrane;GO:0042254//ribosome biogenesis;GO:0019083//viral transcription;GO:0006412//translation;GO:0000184//nuclear-transcribed mRNA catabolic process, nonsense-mediated decay;GO:0071353//cellular response to interleukin-4;GO:0006364//rRNA processing;GO:0035722//interleukin-12-mediated signaling p…	K02941//large subunit ribosomal protein LP0	NP_000993.1//60S acidic ribosomal protein P0 [Homo sapiens]	3//A2MP1
6161	1668	45235	50653	0.165792	2.78233e-68	Up	8.81169e-71	RPL32	NA	NA	NA	K02912//large subunit ribosomal protein L32e	XP_005955798.1//PREDICTED: 60S ribosomal protein L32 isoform X1 [Pantholops hodgsonii];XP_017356912.1//PREDICTED: 60S ribosomal protein L32 isoform X1 [Cebus capucinus imitator]	1//3;3//A2MP1
10399	1125	102916	110939	0.110883	2.79467e-68	Up	9.13629e-71	RACK1	GO:0070062//extracellular exosome;GO:0005654//nucleoplasm;GO:1990630//IRE1-RACK1-PP2A complex;GO:0005829//cytosol;GO:0005739//mitochondrion;GO:0001891//phagocytic cup;GO:0048471//perinuclear region of cytoplasm;GO:0030496//midbody	GO:0043022//ribosome binding;GO:0003723//RNA binding;GO:0030292//protein tyrosine kinase inhibitor activity;GO:0008656//cysteine-type endopeptidase activator activity involved in apoptotic process;GO:0035591//signaling adaptor activity;GO:0030971//receptor tyrosine kinase binding;GO:0019903//protein phosphatase binding;GO:0042803//protein homodimerization activity;GO:0042169//SH2 domain binding;G…	GO:0030335//positive regulation of cell migration;GO:0042998//positive regulation of Golgi to plasma membrane protein transport;GO:0030822//positive regulation of cAMP catabolic process;GO:0016567//protein ubiquitination;GO:0043547//positive regulation of GTPase activity;GO:0010629//negative regulation of gene expression;GO:0032436//positive regulation of proteasomal ubiquitin-dependent protein c…	K14753//guanine nucleotide-binding protein subunit beta-2-like 1 protein	EAW53694.1//guanine nucleotide binding protein (G protein), beta polypeptide 2-like 1, isoform CRA_c [Homo sapiens]	4
8473	5493	8992	6759	-0.409249	1.00396e-67	Down	3.38468e-70	OGT	GO:0005634//nucleus;GO:0005654//nucleoplasm;GO:0005829//cytosol;GO:0005739//mitochondrion;GO:0000123//histone acetyltransferase complex;GO:0005886//plasma membrane	GO:0046972//histone acetyltransferase activity (H4-K16 specific);GO:0008375//acetylglucosaminyltransferase activity;GO:0097363//protein O-GlcNAc transferase activity;GO:0016262//protein N-acetylglucosaminyltransferase activity;GO:0043995//histone acetyltransferase activity (H4-K5 specific);GO:0043996//histone acetyltransferase activity (H4-K8 specific);GO:0005547//phosphatidylinositol-3,4,5-trisp…	GO:0031397//negative regulation of protein ubiquitination;GO:0090526//regulation of gluconeogenesis involved in cellular glucose homeostasis;GO:0006110//regulation of glycolytic process;GO:0043982//histone H4-K8 acetylation;GO:0007584//response to nutrient;GO:0016579//protein deubiquitination;GO:0032922//circadian regulation of gene expression;GO:0043984//histone H4-K16 acetylation;GO:0007165//si…	K09667//protein O-GlcNAc transferase [EC:2.4.1.255]	AAB63466.1//O-linked GlcNAc transferase [Homo sapiens];NP_858059.1//UDP-N-acetylglucosamine--peptide N-acetylglucosaminyltransferase 110 kDa subunit isoform 2 [Homo sapiens];NP_858058.1//UDP-N-acetylglucosamine--peptide N-acetylglucosaminyltransferase 110 kDa subunit isoform 1 [Homo sapiens]	2//1
71	2005	381022	395842	0.0576347	1.77256e-67	Up	6.15698e-70	ACTG1	NA	NA	NA	K05692//actin beta/gamma 1	XP_011815463.1//PREDICTED: actin, cytoplasmic 2 isoform X1 [Colobus angolensis palliatus];OPJ88443.1//actin, cytoplasmic 2 [Patagioenas fasciata monilis]	1//3;3//A2MP1
7057	7253	75946	69131	-0.133058	1.20081e-66	Down	4.29369e-69	THBS1	GO:0031012//extracellular matrix;GO:0070062//extracellular exosome;GO:0005577//fibrinogen complex;GO:0031091//platelet alpha granule;GO:0009897//external side of plasma membrane	GO:0070052//collagen V binding;GO:0030169//low-density lipoprotein particle binding;GO:0001968//fibronectin binding;GO:0043236//laminin binding;GO:0005178//integrin binding;GO:0005509//calcium ion binding;GO:0017134//fibroblast growth factor binding;GO:0008201//heparin binding;GO:0001786//phosphatidylserine binding;GO:0070051//fibrinogen binding	GO:0010763//positive regulation of fibroblast migration;GO:0010751//negative regulation of nitric oxide mediated signal transduction;GO:0043154//negative regulation of cysteine-type endopeptidase activity involved in apoptotic process;GO:0016477//cell migration;GO:0032026//response to magnesium ion;GO:0030823//regulation of cGMP metabolic process;GO:0051918//negative regulation of fibrinolysis;GO…	K16857//thrombospondin 1	BAD93149.1//thrombospondin 1 precursor variant, partial [Homo sapiens];XP_012504837.1//PREDICTED: thrombospondin-1 [Propithecus coquereli]	3//A2MP1
10521	4806	26270	22392	-0.227849	2.38757e-65	Down	8.78108e-68	DDX17	GO:0016020//membrane;GO:0005634//nucleus;GO:0005654//nucleoplasm;GO:0005730//nucleolus;GO:0005829//cytosol;GO:0016607//nuclear speck;GO:0005737//cytoplasm	GO:0003723//RNA binding;GO:0005524//ATP binding;GO:0003724//RNA helicase activity;GO:0004386//helicase activity;GO:0003676//nucleic acid binding;GO:0008186//RNA-dependent ATPase activity;GO:0004004//ATP-dependent RNA helicase activity;GO:0003713//transcription coactivator activity	GO:0006396//RNA processing;GO:0000381//regulation of alternative mRNA splicing, via spliceosome;GO:0030521//androgen receptor signaling pathway;GO:0045893//positive regulation of transcription, DNA-templated;GO:0061614//pri-miRNA transcription from RNA polymerase II promoter;GO:0006357//regulation of transcription from RNA polymerase II promoter;GO:0045445//myoblast differentiation;GO:2001014//re…	K13178//ATP-dependent RNA helicase DDX17 [EC:3.6.4.13]	NP_001091974.1//probable ATP-dependent RNA helicase DDX17 isoform 3 [Homo sapiens];XP_010612310.1//PREDICTED: probable ATP-dependent RNA helicase DDX17 [Fukomys damarensis];BAD92832.1//DEAD box polypeptide 17 isoform p82 variant, partial [Homo sapiens];NP_006377.2//probable ATP-dependent RNA helicase DDX17 isoform 1 [Homo sapiens]	1//3;4
11224	475	34142	38731	0.184525	2.79478e-64	Up	1.05643e-66	RPL35	GO:0005840//ribosome;GO:0016020//membrane;GO:0005730//nucleolus;GO:0005829//cytosol;GO:0022625//cytosolic large ribosomal subunit	GO:0003723//RNA binding;GO:0003729//mRNA binding;GO:0003735//structural constituent of ribosome	GO:0006413//translational initiation;GO:0006614//SRP-dependent cotranslational protein targeting to membrane;GO:0019083//viral transcription;GO:0006412//translation;GO:0000184//nuclear-transcribed mRNA catabolic process, nonsense-mediated decay;GO:0000463//maturation of LSU-rRNA from tricistronic rRNA transcript (SSU-rRNA, 5.8S rRNA, LSU-rRNA);GO:0006364//rRNA processing	K02918//large subunit ribosomal protein L35e	EAW87602.1//ribosomal protein L35, isoform CRA_b [Homo sapiens]	3//A2MP1
3708	10092	49615	44271	-0.161831	9.64721e-64	Down	3.74519e-66	ITPR1	GO:0030658//transport vesicle membrane;GO:0016020//membrane;GO:0005783//endoplasmic reticulum;GO:0016529//sarcoplasmic reticulum;GO:0031088//platelet dense granule membrane;GO:0031095//platelet dense tubular network membrane;GO:0005730//nucleolus;GO:0016021//integral component of membrane;GO:0005955//calcineurin complex;GO:0005886//plasma membrane;GO:0014069//postsynaptic density;GO:0048471//peri…	GO:0005220//inositol 1,4,5-trisphosphate-sensitive calcium-release channel activity;GO:0015085//calcium ion transmembrane transporter activity;GO:0005216//ion channel activity;GO:0019855//calcium channel inhibitor activity;GO:0005509//calcium ion binding;GO:0035091//phosphatidylinositol binding;GO:0015278//calcium-release channel activity	GO:1903779//regulation of cardiac conduction;GO:0007165//signal transduction;GO:0030168//platelet activation;GO:0006816//calcium ion transport;GO:0001666//response to hypoxia;GO:0050796//regulation of insulin secretion;GO:0042045//epithelial fluid transport;GO:0009791//post-embryonic development;GO:0032469//endoplasmic reticulum calcium ion homeostasis;GO:0070059//intrinsic apoptotic signaling pa…	K04958//inositol 1,4,5-triphosphate receptor type 1	NP_001161744.1//inositol 1,4,5-trisphosphate receptor type 1 isoform 3 [Homo sapiens];NP_002213.5//inositol 1,4,5-trisphosphate receptor type 1 isoform 2 [Homo sapiens];EAW63913.1//inositol 1,4,5-triphosphate receptor, type 1, isoform CRA_d [Homo sapiens];NP_001093422.2//inositol 1,4,5-trisphosphate receptor type 1 isoform 1 [Homo sapiens]	1//3;2//1;5
5591	13505	28539	24541	-0.215157	1.32269e-63	Down	5.27003e-66	PRKDC	GO:0070419//nonhomologous end joining complex;GO:0016020//membrane;GO:0031012//extracellular matrix;GO:0005634//nucleus;GO:0005654//nucleoplasm;GO:0000784//nuclear chromosome, telomeric region;GO:0005958//DNA-dependent protein kinase-DNA ligase 4 complex;GO:0005730//nucleolus;GO:0005667//transcription factor complex;GO:0043234//protein complex;GO:0005829//cytosol;GO:0032993//protein-DNA complex	GO:0003723//RNA binding;GO:0004677//DNA-dependent protein kinase activity;GO:0005524//ATP binding;GO:0003690//double-stranded DNA binding;GO:0019904//protein domain specific binding;GO:0004674//protein serine/threonine kinase activity;GO:0004672//protein kinase activity;GO:0008134//transcription factor binding;GO:0019899//enzyme binding	GO:0032481//positive regulation of type I interferon production;GO:0002218//activation of innate immune response;GO:0048660//regulation of smooth muscle cell proliferation;GO:0007420//brain development;GO:0010332//response to gamma radiation;GO:0016233//telomere capping;GO:0006302//double-strand break repair;GO:0043065//positive regulation of apoptotic process;GO:0002328//pro-B cell differentiati…	K06642//DNA-dependent protein kinase catalytic subunit [EC:2.7.11.1]	AAC50210.3//DNA dependent protein kinase catalytic subunit [Homo sapiens];NP_008835.5//DNA-dependent protein kinase catalytic subunit isoform 1 [Homo sapiens]	6;1//3
6231	1203	31518.1	35875.9	0.189419	1.19006e-62	Up	4.86314e-65	RPS26	NA	NA	NA	K02976//small subunit ribosomal protein S26e	XP_005335675.1//40S ribosomal protein S26 [Ictidomys tridecemlineatus]	4
1072	1260	82943	89774	0.116761	3.71988e-61	Up	1.55812e-63	CFL1	NA	NA	NA	K05765//cofilin	BAB32114.1//unnamed protein product [Mus musculus]	2//1
4282	561	24881	28651	0.206125	6.93049e-59	Up	2.97373e-61	MIF	GO:0034774//secretory granule lumen;GO:0070062//extracellular exosome;GO:0005654//nucleoplasm;GO:0005615//extracellular space;GO:0043209//myelin sheath;GO:0005737//cytoplasm;GO:0031982//vesicle;GO:0009986//cell surface;GO:0005829//cytosol;GO:0005576//extracellular region;GO:1904813//ficolin-1-rich granule lumen	GO:0002020//protease binding;GO:0050178//phenylpyruvate tautomerase activity;GO:0005125//cytokine activity;GO:0042802//identical protein binding;GO:0004167//dopachrome isomerase activity;GO:0005102//receptor binding;GO:0042056//chemoattractant activity;GO:0005126//cytokine receptor binding	GO:0050731//positive regulation of peptidyl-tyrosine phosphorylation;GO:0010760//negative regulation of macrophage chemotaxis;GO:0043030//regulation of macrophage activation;GO:0007166//cell surface receptor signaling pathway;GO:0030890//positive regulation of B cell proliferation;GO:0032760//positive regulation of tumor necrosis factor production;GO:0071157//negative regulation of cell cycle arr…	K07253//phenylpyruvate tautomerase [EC:5.3.2.1]	NP_002406.1//macrophage migration inhibitory factor [Homo sapiens]	1//3
5216	1365	57707	63216	0.134127	1.96837e-56	Up	8.64696e-59	PFN1	GO:0016020//membrane;GO:0070062//extracellular exosome;GO:0005856//cytoskeleton;GO:0005634//nucleus;GO:0072562//blood microparticle;GO:0005925//focal adhesion;GO:0005938//cell cortex;GO:0005737//cytoplasm;GO:0043005//neuron projection;GO:0005829//cytosol;GO:0045202//synapse	GO:0003723//RNA binding;GO:0017048//Rho GTPase binding;GO:0005102//receptor binding;GO:0003785//actin monomer binding;GO:0005546//phosphatidylinositol-4,5-bisphosphate binding;GO:0045296//cadherin binding;GO:0003779//actin binding;GO:0000774//adenyl-nucleotide exchange factor activity;GO:0070064//proline-rich region binding	GO:0030833//regulation of actin filament polymerization;GO:0051054//positive regulation of DNA metabolic process;GO:0006357//regulation of transcription from RNA polymerase II promoter;GO:0051497//negative regulation of stress fiber assembly;GO:0010634//positive regulation of epithelial cell migration;GO:0071363//cellular response to growth factor stimulus;GO:0030838//positive regulation of actin…	K05759//profilin	XP_012356888.1//PREDICTED: profilin-1 isoform X2 [Nomascus leucogenys]	3//A2MP1
64321	2350	55783	61125	0.134521	7.15793e-55	Up	3.21758e-57	SOX17	GO:0005634//nucleus;GO:0005654//nucleoplasm;GO:0005667//transcription factor complex;GO:0044798//nuclear transcription factor complex	GO:0001228//transcriptional activator activity, RNA polymerase II transcription regulatory region sequence-specific DNA binding;GO:0003713//transcription coactivator activity;GO:0043565//sequence-specific DNA binding;GO:0046982//protein heterodimerization activity;GO:0044212//transcription regulatory region DNA binding;GO:0008134//transcription factor binding;GO:0003705//transcription factor acti…	GO:0048617//embryonic foregut morphogenesis;GO:0072091//regulation of stem cell proliferation;GO:0003143//embryonic heart tube morphogenesis;GO:2000043//regulation of cardiac cell fate specification;GO:0090090//negative regulation of canonical Wnt signaling pathway;GO:0072001//renal system development;GO:0001570//vasculogenesis;GO:0045597//positive regulation of cell differentiation;GO:0042074//c…	K04495//transcription factor SOX17 (SOX group F)	NP_071899.1//transcription factor SOX-17 [Homo sapiens]	3//A2MP1
7316	2594	87537	94157	0.107759	8.60662e-55	Up	3.95671e-57	UBC	GO:0070062//extracellular exosome;GO:0005615//extracellular space;GO:0005634//nucleus;GO:0043209//myelin sheath;GO:0031982//vesicle;GO:0005737//cytoplasm	GO:0002020//protease binding;GO:0003723//RNA binding	GO:0006511//ubiquitin-dependent protein catabolic process	K08770//ubiquitin C	BAD93019.1//ubiquitin C variant, partial [Homo sapiens]	6
6091	7340	57972	52589	-0.138012	1.25966e-54	Down	5.91968e-57	ROBO1	GO:0030424//axon;GO:0009986//cell surface;GO:0005887//integral component of plasma membrane;GO:0005886//plasma membrane;GO:0005737//cytoplasm	GO:0042802//identical protein binding;GO:0030275//LRR domain binding;GO:0008046//axon guidance receptor activity	GO:0007399//nervous system development;GO:0070100//negative regulation of chemokine-mediated signaling pathway;GO:0021836//chemorepulsion involved in postnatal olfactory bulb interneuron migration;GO:0050925//negative regulation of negative chemotaxis;GO:0002042//cell migration involved in sprouting angiogenesis;GO:0007411//axon guidance;GO:0016199//axon midline choice point recognition;GO:003538…	K06753//roundabout, axon guidance receptor 1	NP_598334.2//roundabout homolog 1 isoform b [Homo sapiens];NP_002932.1//roundabout homolog 1 isoform a precursor [Homo sapiens];XP_006713340.1//PREDICTED: roundabout homolog 1 isoform X4 [Homo sapiens];NP_001139317.1//roundabout homolog 1 isoform d [Homo sapiens]	1//3;3//A2MP1
6124	1458	119051	126685	0.0922496	2.27101e-54	Up	1.09045e-56	RPL4	GO:0016020//membrane;GO:0070062//extracellular exosome;GO:0005634//nucleus;GO:0005925//focal adhesion;GO:0005791//rough endoplasmic reticulum;GO:0022625//cytosolic large ribosomal subunit;GO:0005737//cytoplasm;GO:0005730//nucleolus;GO:0005829//cytosol;GO:0030529//intracellular ribonucleoprotein complex	GO:0003723//RNA binding;GO:0003735//structural constituent of ribosome	GO:0006413//translational initiation;GO:0006614//SRP-dependent cotranslational protein targeting to membrane;GO:0019083//viral transcription;GO:0006412//translation;GO:0000184//nuclear-transcribed mRNA catabolic process, nonsense-mediated decay;GO:0002181//cytoplasmic translation;GO:0006364//rRNA processing	K02930//large subunit ribosomal protein L4e	BAD92214.1//ribosomal protein L4 variant, partial [Homo sapiens]	3//A2MP1
387522	2925	301.63	0	-9.23405	2.42949e-54	Down	1.19136e-56	TMEM189-UBE2V1	NA	NA	NA	K20656//transmembrane protein 189;K10704//ubiquitin-conjugating enzyme E2 variant	NP_954673.1//TMEM189-UBE2V1 fusion protein [Homo sapiens];XP_014420422.1//PREDICTED: LOW QUALITY PROTEIN: uncharacterized protein LOC102516405 [Camelus ferus]	2//1
6159	737	49644	54649	0.141159	6.32444e-54	Up	3.16597e-56	RPL29	GO:0016020//membrane;GO:0005829//cytosol;GO:0022625//cytosolic large ribosomal subunit	GO:0003723//RNA binding;GO:0008201//heparin binding;GO:0003735//structural constituent of ribosome;GO:0045296//cadherin binding	GO:0000184//nuclear-transcribed mRNA catabolic process, nonsense-mediated decay;GO:0002181//cytoplasmic translation;GO:0006364//rRNA processing;GO:0007566//embryo implantation;GO:0006614//SRP-dependent cotranslational protein targeting to membrane;GO:0006413//translational initiation;GO:0006412//translation;GO:0019083//viral transcription	K02905//large subunit ribosomal protein L29e	EHH30656.1//hypothetical protein EGK_20409, partial [Macaca mulatta]	2//1
51050	6768	10435	8310	-0.325927	2.46636e-51	Down	1.25984e-53	PI15	GO:0070062//extracellular exosome	GO:0030414//peptidase inhibitor activity	GO:0007275//multicellular organism development	K19919//cysteine-rich secretory protein	XP_016815074.1//PREDICTED: peptidase inhibitor 15 isoform X1 [Pan troglodytes]	1//3;4
6158	1577	49192.9	54030.7	0.137912	6.15911e-51	Up	3.20906e-53	RPL28	GO:0016020//membrane;GO:0070062//extracellular exosome;GO:0030425//dendrite;GO:0044297//cell body;GO:0005829//cytosol;GO:0022625//cytosolic large ribosomal subunit;GO:0036464//cytoplasmic ribonucleoprotein granule	GO:0003723//RNA binding;GO:0003735//structural constituent of ribosome	GO:1903955//positive regulation of protein targeting to mitochondrion;GO:0000184//nuclear-transcribed mRNA catabolic process, nonsense-mediated decay;GO:1903146//regulation of autophagy of mitochondrion;GO:0006364//rRNA processing;GO:0006614//SRP-dependent cotranslational protein targeting to membrane;GO:0006413//translational initiation;GO:0006412//translation;GO:0019083//viral transcription	K02903//large subunit ribosomal protein L28e	XP_017502729.1//PREDICTED: 60S ribosomal protein L28 isoform X3 [Manis javanica];NP_001129606.1//60S ribosomal protein L28 isoform 1 [Homo sapiens];BAD92864.1//ribosomal protein L28 variant, partial [Homo sapiens];NP_001129607.1//60S ribosomal protein L28 isoform 3 [Homo sapiens]	4;1//3
6137	4509	67723	73354	0.117813	7.56693e-51	Up	4.01987e-53	RPL13	GO:0005840//ribosome;GO:0016020//membrane;GO:0005634//nucleus;GO:0005829//cytosol;GO:0022625//cytosolic large ribosomal subunit;GO:0022626//cytosolic ribosome	GO:0003723//RNA binding;GO:0003735//structural constituent of ribosome	GO:0006413//translational initiation;GO:0006614//SRP-dependent cotranslational protein targeting to membrane;GO:0019083//viral transcription;GO:0006412//translation;GO:0000184//nuclear-transcribed mRNA catabolic process, nonsense-mediated decay;GO:0006364//rRNA processing	K02873//large subunit ribosomal protein L13e	NP_001230059.1//60S ribosomal protein L13 isoform 2 [Homo sapiens];KFO31870.1//Paraplegin [Fukomys damarensis];NP_001230060.1//60S ribosomal protein L13 isoform 3 [Homo sapiens]	1//3;3//A2MP1;2//1
6209	550	32327	36221	0.16667	2.31644e-49	Up	1.25426e-51	RPS15	GO:0022627//cytosolic small ribosomal subunit;GO:0015935//small ribosomal subunit	GO:0003723//RNA binding;GO:0003735//structural constituent of ribosome	GO:0000028//ribosomal small subunit assembly;GO:0006412//translation	K02958//small subunit ribosomal protein S15e	XP_001373175.3//PREDICTED: 40S ribosomal protein S15 [Monodelphis domestica];NP_001295155.1//40S ribosomal protein S15 isoform 1 [Homo sapiens]	1//3;4
800	4449	51131	46345	-0.139201	5.30144e-49	Down	2.92467e-51	CALD1	GO:0043231//intracellular membrane-bounded organelle;GO:0005856//cytoskeleton;GO:0005829//cytosol;GO:0015629//actin cytoskeleton;GO:0030478//actin cap;GO:0030016//myofibril;GO:0005886//plasma membrane	GO:0003779//actin binding;GO:0005523//tropomyosin binding;GO:0017022//myosin binding;GO:0005516//calmodulin binding;GO:0045296//cadherin binding	GO:0006928//movement of cell or subcellular component;GO:0006936//muscle contraction	K12327//caldesmon	NP_004333.1//caldesmon isoform 2 [Homo sapiens];NP_149129.2//caldesmon isoform 1 [Homo sapiens];NP_149347.2//caldesmon isoform 3 [Homo sapiens];XP_014990446.1//PREDICTED: caldesmon isoform X3 [Macaca mulatta]	6;3//A2MP1
2045	6152	20824	17859	-0.219012	5.05718e-48	Down	2.84158e-50	EPHA7	GO:0030425//dendrite;GO:0005887//integral component of plasma membrane;GO:0031594//neuromuscular junction;GO:0005886//plasma membrane;GO:0045211//postsynaptic membrane;GO:0043025//neuronal cell body	GO:0004713//protein tyrosine kinase activity;GO:0005004//GPI-linked ephrin receptor activity;GO:0046875//ephrin receptor binding;GO:0005524//ATP binding;GO:0045499//chemorepellent activity;GO:0005003//ephrin receptor activity;GO:0008046//axon guidance receptor activity	GO:0031290//retinal ganglion cell axon guidance;GO:0016310//phosphorylation;GO:0050730//regulation of peptidyl-tyrosine phosphorylation;GO:0050919//negative chemotaxis;GO:0007420//brain development;GO:0031952//regulation of protein autophosphorylation;GO:0001934//positive regulation of protein phosphorylation;GO:0022407//regulation of cell-cell adhesion;GO:0048671//negative regulation of collater…	K05108//EphA7 [EC:2.7.10.1]	BAD92506.1//ephrin receptor EphA7 variant, partial [Homo sapiens];XP_005248726.1//PREDICTED: ephrin type-A receptor 7 isoform X1 [Homo sapiens]	1//3;3//A2MP1
10725	13287	8228	6422	-0.354936	1.56178e-47	Down	8.93506e-50	NFAT5	GO:0005634//nucleus;GO:0005654//nucleoplasm;GO:0005829//cytosol	GO:0000978//RNA polymerase II proximal promoter sequence-specific DNA binding;GO:0001077//transcriptional activator activity, RNA polymerase II proximal promoter sequence-specific DNA binding;GO:0003700//DNA binding transcription factor activity	GO:0007165//signal transduction;GO:0006970//response to osmotic stress;GO:0045944//positive regulation of transcription from RNA polymerase II promoter;GO:0007588//excretion;GO:0070884//regulation of calcineurin-NFAT signaling cascade;GO:0001816//cytokine production;GO:0006366//transcription from RNA polymerase II promoter	K17335//nuclear factor of activated T-cells 5	NP_006590.1//nuclear factor of activated T-cells 5 isoform c [Homo sapiens];XP_011521119.1//PREDICTED: nuclear factor of activated T-cells 5 isoform X1 [Homo sapiens];NP_001106649.1//nuclear factor of activated T-cells 5 isoform d [Homo sapiens];NP_619727.2//nuclear factor of activated T-cells 5 isoform b [Homo sapiens]	3//A2MP1;2//1
6135	702	63228	68483	0.117766	1.95165e-47	Up	1.13649e-49	RPL11	GO:0005840//ribosome;GO:0016020//membrane;GO:0031012//extracellular matrix;GO:0070062//extracellular exosome;GO:0005654//nucleoplasm;GO:0022625//cytosolic large ribosomal subunit;GO:0005737//cytoplasm;GO:0005730//nucleolus;GO:0005829//cytosol;GO:0043234//protein complex;GO:0022626//cytosolic ribosome	GO:0003723//RNA binding;GO:0031625//ubiquitin protein ligase binding;GO:0003735//structural constituent of ribosome;GO:0008097//5S rRNA binding;GO:0042975//peroxisome proliferator activated receptor binding;GO:0019843//rRNA binding;GO:1990948//ubiquitin ligase inhibitor activity	GO:1904667//negative regulation of ubiquitin protein ligase activity;GO:0043433//negative regulation of DNA binding transcription factor activity;GO:2000435//negative regulation of protein neddylation;GO:0032092//positive regulation of protein binding;GO:0042273//ribosomal large subunit biogenesis;GO:0006605//protein targeting;GO:0000027//ribosomal large subunit assembly;GO:0000184//nuclear-trans…	K02868//large subunit ribosomal protein L11e	ELK02148.1//60S ribosomal protein L11 [Pteropus alecto]	4;1//3
3921	1186	68846.8	74316.4	0.112875	2.20792e-47	Up	1.30828e-49	RPSA	GO:0016020//membrane;GO:0070062//extracellular exosome;GO:0005634//nucleus;GO:0005654//nucleoplasm;GO:0030686//90S preribosome;GO:0005737//cytoplasm;GO:0043025//neuronal cell body;GO:0005829//cytosol;GO:0022627//cytosolic small ribosomal subunit;GO:0005886//plasma membrane;GO:0005604//basement membrane	GO:0043022//ribosome binding;GO:0003723//RNA binding;GO:0005055//laminin receptor activity;GO:0043236//laminin binding;GO:0003735//structural constituent of ribosome;GO:0001618//virus receptor activity	GO:0006407//rRNA export from nucleus;GO:0000184//nuclear-transcribed mRNA catabolic process, nonsense-mediated decay;GO:0000461//endonucleolytic cleavage to generate mature 3'-end of SSU-rRNA from (SSU-rRNA, 5.8S rRNA, LSU-rRNA);GO:0000447//endonucleolytic cleavage in ITS1 to separate SSU-rRNA from 5.8S rRNA and LSU-rRNA from tricistronic rRNA transcript (SSU-rRNA, 5.8S rRNA, LSU-rRNA);GO:0006364…	K02998//small subunit ribosomal protein SAe	XP_004835182.2//40S ribosomal protein SA [Heterocephalus glaber]	1//3;5
1915	3528	710117	726438	0.0353665	2.23156e-47	Up	1.34508e-49	EEF1A1	GO:0005737//cytoplasm	GO:0003746//translation elongation factor activity;GO:0005525//GTP binding;GO:0003924//GTPase activity	NA	K03231//elongation factor 1-alpha	XP_012040812.1//PREDICTED: elongation factor 1-alpha 1-like isoform X1 [Ovis aries]	5
6130	890	60019	65119	0.120243	5.35747e-47	Up	3.28398e-49	RPL7A	NA	NA	NA	K02936//large subunit ribosomal protein L7Ae	XP_002920761.1//PREDICTED: 60S ribosomal protein L7a [Ailuropoda melanoleuca]	2//1
6141	892	45157	49582	0.13745	1.81366e-46	Up	1.13025e-48	RPL18	GO:0005840//ribosome;GO:0016020//membrane;GO:0005634//nucleus;GO:0005783//endoplasmic reticulum;GO:0005925//focal adhesion;GO:0022625//cytosolic large ribosomal subunit;GO:0005730//nucleolus;GO:0005829//cytosol	GO:0003723//RNA binding;GO:0003735//structural constituent of ribosome	GO:0006413//translational initiation;GO:0006614//SRP-dependent cotranslational protein targeting to membrane;GO:0019083//viral transcription;GO:0006412//translation;GO:0000184//nuclear-transcribed mRNA catabolic process, nonsense-mediated decay;GO:0006364//rRNA processing	K02883//large subunit ribosomal protein L18e	NP_001257419.1//60S ribosomal protein L18 isoform 2 [Homo sapiens];NP_000970.1//60S ribosomal protein L18 isoform 1 [Homo sapiens]	1//3;3//A2MP1
80205	10480	10578	8545	-0.305331	4.88861e-46	Down	3.09647e-48	CHD9	GO:0005654//nucleoplasm;GO:0005634//nucleus;GO:0005737//cytoplasm	GO:0003677//DNA binding;GO:0016817//hydrolase activity, acting on acid anhydrides;GO:0005524//ATP binding;GO:0004386//helicase activity	GO:0006355//regulation of transcription, DNA-templated;GO:0016569//covalent chromatin modification;GO:0019216//regulation of lipid metabolic process;GO:0006351//transcription, DNA-templated	K14438//chromodomain-helicase-DNA-binding protein 9 [EC:3.6.4.12]	XP_016879213.1//PREDICTED: chromodomain-helicase-DNA-binding protein 9 isoform X5 [Homo sapiens];NP_001295248.1//chromodomain-helicase-DNA-binding protein 9 isoform 1 [Homo sapiens];NP_001339086.1//chromodomain-helicase-DNA-binding protein 9 isoform 4 [Homo sapiens];XP_016785317.1//PREDICTED: chromodomain-helicase-DNA-binding protein 9 isoform X2 [Pan troglodytes];XP_007991425.1//PREDICTED: chrom…	1//3;5
6204	664	47033.7	51513.2	0.133831	7.76179e-46	Up	4.99564e-48	RPS10	GO:0005840//ribosome;GO:0016020//membrane;GO:0031012//extracellular matrix;GO:0070062//extracellular exosome;GO:0005654//nucleoplasm;GO:0005925//focal adhesion;GO:0005730//nucleolus;GO:0005829//cytosol;GO:0022627//cytosolic small ribosomal subunit	GO:0003723//RNA binding;GO:0003735//structural constituent of ribosome	GO:0006413//translational initiation;GO:0006614//SRP-dependent cotranslational protein targeting to membrane;GO:0000028//ribosomal small subunit assembly;GO:0019083//viral transcription;GO:0006412//translation;GO:0000184//nuclear-transcribed mRNA catabolic process, nonsense-mediated decay;GO:0006364//rRNA processing	K02947//small subunit ribosomal protein S10e	BAD92402.1//ribosomal protein S10 variant, partial [Homo sapiens];XP_004617707.1//PREDICTED: 40S ribosomal protein S10 isoform X1 [Sorex araneus];XP_011244881.1//PREDICTED: 40S ribosomal protein S10 isoform X1 [Mus musculus]	4;1//3;2//1
389421	5517	18516	15855	-0.221251	1.45705e-43	Down	9.52669e-46	LIN28B	GO:0005634//nucleus;GO:0005730//nucleolus;GO:0005829//cytosol	GO:0003723//RNA binding;GO:0003677//DNA binding;GO:0008270//zinc ion binding	GO:0031123//RNA 3'-end processing;GO:0010587//miRNA catabolic process;GO:0006355//regulation of transcription, DNA-templated;GO:0031054//pre-miRNA processing	K18754//protein lin-28	XP_006715540.2//PREDICTED: protein lin-28 homolog B isoform X1 [Homo sapiens];EFB28372.1//hypothetical protein PANDA_005261, partial [Ailuropoda melanoleuca]	3//A2MP1
4193	7258	13235.7	11014.8	-0.262408	3.51301e-43	Down	2.33282e-45	MDM2	GO:0005634//nucleus;GO:0005730//nucleolus;GO:0043234//protein complex;GO:0016604//nuclear body;GO:0030666//endocytic vesicle membrane;GO:0005829//cytosol;GO:0005737//cytoplasm	GO:0061663//NEDD8 ligase activity;GO:0061630//ubiquitin protein ligase activity;GO:0047485//protein N-terminus binding;GO:0002039//p53 binding;GO:0042802//identical protein binding;GO:0031625//ubiquitin protein ligase binding;GO:0008097//5S rRNA binding;GO:0016874//ligase activity;GO:0097110//scaffold protein binding;GO:0046872//metal ion binding;GO:0008270//zinc ion binding;GO:0097718//disordere…	GO:0071456//cellular response to hypoxia;GO:0072717//cellular response to actinomycin D;GO:0003283//atrial septum development;GO:0016567//protein ubiquitination;GO:0001568//blood vessel development;GO:0042787//protein ubiquitination involved in ubiquitin-dependent protein catabolic process;GO:0032436//positive regulation of proteasomal ubiquitin-dependent protein catabolic process;GO:0000122//neg…	K06643//E3 ubiquitin-protein ligase Mdm2 [EC:2.3.2.27]	XP_008583988.1//PREDICTED: E3 ubiquitin-protein ligase Mdm2 isoform X2 [Galeopterus variegatus];XP_008959017.1//PREDICTED: E3 ubiquitin-protein ligase Mdm2 isoform X3 [Pan paniscus];NP_002383.2//E3 ubiquitin-protein ligase Mdm2 isoform a [Homo sapiens];NP_001138812.1//E3 ubiquitin-protein ligase Mdm2 isoform i [Homo sapiens];NP_001138811.1//E3 ubiquitin-protein ligase Mdm2 isoform h [Homo sapiens…	1//3;2//1;5
55605	6571	29882	26508	-0.170265	2.17208e-42	Down	1.46456e-44	KIF21A	GO:0005874//microtubule;GO:0005737//cytoplasm;GO:0005871//kinesin complex	GO:0005524//ATP binding;GO:0003777//microtubule motor activity;GO:0008017//microtubule binding;GO:0016887//ATPase activity	GO:0007018//microtubule-based movement	K10395//kinesin family member 4/21/27	NP_001166936.1//kinesin-like protein KIF21A isoform 4 [Homo sapiens];NP_060111.2//kinesin-like protein KIF21A isoform 2 [Homo sapiens];XP_016875097.1//PREDICTED: kinesin-like protein KIF21A isoform X9 [Homo sapiens];NP_001166934.1//kinesin-like protein KIF21A isoform 3 [Homo sapiens];XP_016875096.1//PREDICTED: kinesin-like protein KIF21A isoform X5 [Homo sapiens];XP_016875100.1//PREDICTED: kinesi…	1//3;3//A2MP1
6723	1273	20745	23633	0.190623	8.52891e-42	Up	5.83791e-44	SRM	NA	GO:0004766//spermidine synthase activity;GO:0016740//transferase activity;GO:0042803//protein homodimerization activity	GO:1990830//cellular response to leukemia inhibitory factor;GO:0008295//spermidine biosynthetic process;GO:0006596//polyamine biosynthetic process	K00797//spermidine synthase [EC:2.5.1.16]	XP_016809435.1//PREDICTED: spermidine synthase [Pan troglodytes]	2//1
1824	5241	21007	18223	-0.202526	1.08319e-41	Down	7.52492e-44	DSC2	NA	NA	NA	K07601//desmocollin 2	XP_005587033.1//PREDICTED: desmocollin-2 isoform X2 [Macaca fascicularis];XP_005587032.1//PREDICTED: desmocollin-2 isoform X1 [Macaca fascicularis]	4
60	1940	559793	573401	0.037234	2.69445e-41	Up	1.89936e-43	ACTB	NA	NA	NA	K05692//actin beta/gamma 1	XP_021533064.1//actin, cytoplasmic 1-like [Aotus nancymaae]	4
6157	4906	43320	47377.9	0.131765	6.85402e-41	Up	4.90154e-43	RPL27A	GO:0016020//membrane;GO:0005783//endoplasmic reticulum;GO:0015934//large ribosomal subunit;GO:0005829//cytosol;GO:0022625//cytosolic large ribosomal subunit	GO:0003723//RNA binding;GO:0003735//structural constituent of ribosome	GO:0006413//translational initiation;GO:0006614//SRP-dependent cotranslational protein targeting to membrane;GO:0019083//viral transcription;GO:0006412//translation;GO:0000184//nuclear-transcribed mRNA catabolic process, nonsense-mediated decay;GO:0002181//cytoplasmic translation;GO:0006364//rRNA processing	K02900//large subunit ribosomal protein L27Ae	XP_004647393.2//PREDICTED: 60S ribosomal protein L27a-like [Octodon degus];XP_004613725.1//PREDICTED: 60S ribosomal protein L27a [Sorex araneus]	4
6132	920	69351	74421	0.104377	1.02417e-40	Up	7.42879e-43	RPL8	GO:0005840//ribosome;GO:0016020//membrane;GO:0015934//large ribosomal subunit;GO:0005925//focal adhesion;GO:0005829//cytosol;GO:0022625//cytosolic large ribosomal subunit	GO:1990932//5.8S rRNA binding;GO:0003723//RNA binding;GO:0003735//structural constituent of ribosome;GO:0019843//rRNA binding	GO:0000184//nuclear-transcribed mRNA catabolic process, nonsense-mediated decay;GO:0002181//cytoplasmic translation;GO:0006364//rRNA processing;GO:1990090//cellular response to nerve growth factor stimulus;GO:0006614//SRP-dependent cotranslational protein targeting to membrane;GO:0006413//translational initiation;GO:0006412//translation;GO:0019083//viral transcription	K02938//large subunit ribosomal protein L8e	XP_005395995.1//PREDICTED: 60S ribosomal protein L8 [Chinchilla lanigera]	4;1//3;2//1
6167	1586	18767	21475	0.197044	1.65716e-40	Up	1.21895e-42	RPL37	GO:0005840//ribosome;GO:0005829//cytosol;GO:0022625//cytosolic large ribosomal subunit	GO:0003723//RNA binding;GO:0046872//metal ion binding;GO:0019838//growth factor binding;GO:0003735//structural constituent of ribosome;GO:0019843//rRNA binding	GO:0006413//translational initiation;GO:0006614//SRP-dependent cotranslational protein targeting to membrane;GO:0019083//viral transcription;GO:0000184//nuclear-transcribed mRNA catabolic process, nonsense-mediated decay;GO:0006412//translation;GO:0006364//rRNA processing	K02922//large subunit ribosomal protein L37e	AFA34383.1//ribosomal protein L37 [Ostrea edulis]	4
293	1502	36582	40298	0.142158	2.41258e-40	Up	1.79926e-42	SLC25A6	GO:0031012//extracellular matrix;GO:0005634//nucleus;GO:0005744//mitochondrial inner membrane presequence translocase complex;GO:0005743//mitochondrial inner membrane;GO:0016021//integral component of membrane;GO:0005739//mitochondrion	GO:0005471//ATP:ADP antiporter activity;GO:0015207//adenine transmembrane transporter activity;GO:0005215//transporter activity	GO:0055085//transmembrane transport;GO:0006626//protein targeting to mitochondrion;GO:0046732//active induction of host immune response by virus;GO:0046902//regulation of mitochondrial membrane permeability;GO:0050796//regulation of insulin secretion;GO:0006915//apoptotic process	K05863//solute carrier family 25 (mitochondrial adenine nucleotide translocator), member 4/5/6/31	BAD93059.1//ADP,ATP carrier protein, liver isoform T2 variant, partial [Homo sapiens]	3//A2MP1
6122	1347	111522	117827	0.0819254	4.50075e-40	Up	3.40255e-42	RPL3	GO:0005840//ribosome;GO:0070062//extracellular exosome;GO:0005634//nucleus;GO:0005925//focal adhesion;GO:0022625//cytosolic large ribosomal subunit;GO:0005737//cytoplasm;GO:0005730//nucleolus;GO:0005829//cytosol;GO:0043234//protein complex	GO:0003723//RNA binding;GO:0003735//structural constituent of ribosome;GO:0008097//5S rRNA binding	GO:0000027//ribosomal large subunit assembly;GO:0000184//nuclear-transcribed mRNA catabolic process, nonsense-mediated decay;GO:0006364//rRNA processing;GO:0006614//SRP-dependent cotranslational protein targeting to membrane;GO:0006413//translational initiation;GO:0006412//translation;GO:0019083//viral transcription;GO:0071353//cellular response to interleukin-4	K02925//large subunit ribosomal protein L3e	NP_001029025.1//60S ribosomal protein L3 isoform b [Homo sapiens];XP_011991918.1//PREDICTED: 60S ribosomal protein L3 isoform X3 [Ovis aries musimon]	1//3;3//A2MP1
84159	7090	37283	33600	-0.147473	4.97905e-40	Down	3.81502e-42	ARID5B	GO:0005634//nucleus;GO:0005654//nucleoplasm	GO:0003677//DNA binding;GO:0003713//transcription coactivator activity;GO:0000977//RNA polymerase II regulatory region sequence-specific DNA binding;GO:0044212//transcription regulatory region DNA binding;GO:0032452//histone demethylase activity;GO:0001227//transcriptional repressor activity, RNA polymerase II transcription regulatory region sequence-specific DNA binding	GO:0048008//platelet-derived growth factor receptor signaling pathway;GO:0001822//kidney development;GO:0006355//regulation of transcription, DNA-templated;GO:0008584//male gonad development;GO:0000122//negative regulation of transcription from RNA polymerase II promoter;GO:0009791//post-embryonic development;GO:0051091//positive regulation of DNA binding transcription factor activity;GO:0060021/…	K07874//Ras-related protein Rab-1A;K00844//hexokinase [EC:2.7.1.1];K19195//AT-rich interactive domain-containing protein 4B	NP_115575.1//AT-rich interactive domain-containing protein 5B isoform 1 [Homo sapiens];NP_001231567.1//AT-rich interactive domain-containing protein 5B isoform 2 [Homo sapiens]	1//3;2//1
6194	829	71407	76489	0.10177	7.65756e-40	Up	5.94556e-42	RPS6	GO:0005840//ribosome;GO:0016020//membrane;GO:0030425//dendrite;GO:0005634//nucleus;GO:0005654//nucleoplasm;GO:0005737//cytoplasm;GO:0015935//small ribosomal subunit;GO:0048471//perinuclear region of cytoplasm;GO:0044297//cell body;GO:0005730//nucleolus;GO:0005829//cytosol;GO:0030529//intracellular ribonucleoprotein complex;GO:0036464//cytoplasmic ribonucleoprotein granule;GO:0022627//cytosolic sm…	GO:0003729//mRNA binding;GO:0003723//RNA binding;GO:0003735//structural constituent of ribosome;GO:0019901//protein kinase binding	GO:0000278//mitotic cell cycle;GO:0033077//T cell differentiation in thymus;GO:0042274//ribosomal small subunit biogenesis;GO:0001890//placenta development;GO:0042593//glucose homeostasis;GO:0000028//ribosomal small subunit assembly;GO:0043065//positive regulation of apoptotic process;GO:0048821//erythrocyte development;GO:0006924//activation-induced cell death of T cells;GO:0071361//cellular res…	K02991//small subunit ribosomal protein S6e	XP_019833198.1//PREDICTED: 40S ribosomal protein S6 [Bos indicus]	2//1
1828	7262	32448	29033	-0.157852	8.91785e-40	Down	7.01519e-42	DSG1	GO:0031012//extracellular matrix;GO:0070062//extracellular exosome;GO:0016324//apical plasma membrane;GO:0101003//ficolin-1-rich granule membrane;GO:0001533//cornified envelope;GO:0005829//cytosol;GO:0016021//integral component of membrane;GO:0009898//cytoplasmic side of plasma membrane;GO:0016328//lateral plasma membrane;GO:0005886//plasma membrane;GO:0030057//desmosome	GO:0045295//gamma-catenin binding;GO:0015643//toxic substance binding;GO:0005509//calcium ion binding	GO:0007043//cell-cell junction assembly;GO:0060135//maternal process involved in female pregnancy;GO:0031424//keratinization;GO:0016339//calcium-dependent cell-cell adhesion via plasma membrane cell adhesion molecules;GO:0032570//response to progesterone;GO:0070268//cornification;GO:0098609//cell-cell adhesion;GO:0007156//homophilic cell adhesion via plasma membrane adhesion molecules;GO:0043312/…	K07596//desmoglein 1	NP_001933.2//desmoglein-1 preproprotein [Homo sapiens]	3//A2MP1
4904	3160	52933	57294	0.116801	4.28735e-39	Up	3.41643e-41	YBX1	GO:0043231//intracellular membrane-bounded organelle;GO:0070062//extracellular exosome;GO:0010494//cytoplasmic stress granule;GO:0005634//nucleus;GO:0005654//nucleoplasm;GO:0031965//nuclear membrane;GO:0070937//CRD-mediated mRNA stability complex;GO:0005737//cytoplasm;GO:0071204//histone pre-mRNA 3'end processing complex;GO:0030529//intracellular ribonucleoprotein complex;GO:0005829//cytosol;GO:0…	GO:0000978//RNA polymerase II proximal promoter sequence-specific DNA binding;GO:0003677//DNA binding;GO:0003723//RNA binding;GO:0001077//transcriptional activator activity, RNA polymerase II proximal promoter sequence-specific DNA binding;GO:0003690//double-stranded DNA binding;GO:0003697//single-stranded DNA binding;GO:0003682//chromatin binding;GO:0051020//GTPase binding;GO:0003700//DNA bindin…	GO:0006397//mRNA processing;GO:0000398//mRNA splicing, via spliceosome;GO:1903608//protein localization to cytoplasmic stress granule;GO:0006355//regulation of transcription, DNA-templated;GO:0001701//in utero embryonic development;GO:0006351//transcription, DNA-templated;GO:0051781//positive regulation of cell division;GO:0006366//transcription from RNA polymerase II promoter;GO:0000122//negativ…	K09276//Y-box-binding protein 1	AAA35750.1//DNA-binding protein B, partial [Homo sapiens]	4
1112	7883	29199	26004	-0.164602	7.90215e-39	Down	6.37766e-41	FOXN3	GO:0005634//nucleus	GO:0008022//protein C-terminus binding;GO:0043565//sequence-specific DNA binding;GO:0003700//DNA binding transcription factor activity	GO:0045892//negative regulation of transcription, DNA-templated;GO:0007095//mitotic G2 DNA damage checkpoint;GO:0030154//cell differentiation;GO:0097094//craniofacial suture morphogenesis;GO:0045893//positive regulation of transcription, DNA-templated	K09407//forkhead box protein N	XP_011939048.1//PREDICTED: forkhead box protein N3 isoform X3 [Cercocebus atys];XP_014645972.1//PREDICTED: forkhead box protein N3 isoform X2 [Ceratotherium simum simum];XP_014645969.1//PREDICTED: forkhead box protein N3 isoform X1 [Ceratotherium simum simum];XP_008956421.1//PREDICTED: forkhead box protein N3 isoform X2 [Pan paniscus]	1//3;3//A2MP1
64710	6471	30241	26998	-0.16107	1.47392e-38	Down	1.20463e-40	NUCKS1	GO:0005634//nucleus;GO:0005730//nucleolus;GO:0000785//chromatin;GO:0000790//nuclear chromatin;GO:0005737//cytoplasm	GO:0003697//single-stranded DNA binding;GO:0003723//RNA binding;GO:0016301//kinase activity;GO:0003682//chromatin binding;GO:0001077//transcriptional activator activity, RNA polymerase II proximal promoter sequence-specific DNA binding;GO:0008134//transcription factor binding;GO:0003690//double-stranded DNA binding	GO:0071481//cellular response to X-ray;GO:0019046//release from viral latency;GO:0046626//regulation of insulin receptor signaling pathway;GO:0006275//regulation of DNA replication;GO:0046628//positive regulation of insulin receptor signaling pathway;GO:1990968//modulation by host of RNA binding by virus;GO:0043923//positive regulation by host of viral transcription;GO:0035822//gene conversion;GO…	K10779//transcriptional regulator ATRX [EC:3.6.4.12]	NP_073568.2//nuclear ubiquitous casein and cyclin-dependent kinase substrate 1 [Homo sapiens]	4
6143	750	47647	51715	0.120781	1.11224e-37	Up	9.20393e-40	RPL19	GO:0016020//membrane;GO:0005925//focal adhesion;GO:0005829//cytosol;GO:0022625//cytosolic large ribosomal subunit	GO:1990932//5.8S rRNA binding;GO:0003723//RNA binding;GO:0003735//structural constituent of ribosome;GO:0070180//large ribosomal subunit rRNA binding	GO:0006413//translational initiation;GO:0006614//SRP-dependent cotranslational protein targeting to membrane;GO:0097421//liver regeneration;GO:0019083//viral transcription;GO:0000184//nuclear-transcribed mRNA catabolic process, nonsense-mediated decay;GO:0006412//translation;GO:0006364//rRNA processing	K02885//large subunit ribosomal protein L19e	XP_011785305.1//PREDICTED: 60S ribosomal protein L19 isoform X3 [Colobus angolensis palliatus];CAD97677.1//hypothetical protein, partial [Homo sapiens]	1//3;3//A2MP1
2052	1729	54178	58449	0.112055	9.07643e-37	Up	7.60357e-39	EPHX1	GO:0031090//organelle membrane;GO:0016021//integral component of membrane;GO:0005789//endoplasmic reticulum membrane;GO:0005886//plasma membrane	GO:0033961//cis-stilbene-oxide hydrolase activity;GO:0004301//epoxide hydrolase activity;GO:0019899//enzyme binding	GO:0019439//aromatic compound catabolic process;GO:0001889//liver development;GO:0097176//epoxide metabolic process;GO:0006805//xenobiotic metabolic process;GO:0034312//diol biosynthetic process;GO:0071385//cellular response to glucocorticoid stimulus;GO:0009636//response to toxic substance	K01253//microsomal epoxide hydrolase [EC:3.3.2.9]	NP_000111.1//epoxide hydrolase 1 [Homo sapiens]	1//3;3//A2MP1
81537	3380	19160	16670	-0.19826	1.57954e-36	Down	1.33936e-38	SGPP1	GO:0005783//endoplasmic reticulum;GO:0016021//integral component of membrane;GO:0005789//endoplasmic reticulum membrane;GO:0005886//plasma membrane	GO:0070780//dihydrosphingosine-1-phosphate phosphatase activity;GO:0042392//sphingosine-1-phosphate phosphatase activity	GO:0006670//sphingosine metabolic process;GO:0006668//sphinganine-1-phosphate metabolic process;GO:0097191//extrinsic apoptotic signaling pathway;GO:0030148//sphingolipid biosynthetic process;GO:0097193//intrinsic apoptotic signaling pathway	K04716//sphingosine-1-phosphate phosphatase 1 [EC:3.1.3.-]	NP_110418.1//sphingosine-1-phosphate phosphatase 1 [Homo sapiens]	3//A2MP1
151011	3890	25247	22379	-0.171383	2.60088e-36	Down	2.23197e-38	2010-09-01	GO:0005856//cytoskeleton;GO:0005737//cytoplasm	GO:0005525//GTP binding	GO:0051301//cell division;GO:0007049//cell cycle	K16940//septin 10	AAH50345.2//SEPT10 protein [Homo sapiens];NP_001039641.1//septin-10 [Bos taurus];XP_012578710.1//PREDICTED: LOW QUALITY PROTEIN: septin-10 [Condylura cristata];XP_005415300.2//PREDICTED: septin-10 isoform X1 [Chinchilla lanigera];EPQ19193.1//Septin-10 [Myotis brandtii];XP_011509003.1//PREDICTED: septin-10 isoform X6 [Homo sapiens];NP_001308435.1//septin-10 isoform 12 [Homo sapiens];XP_011509005.1…	4;1//3;3//A2MP1
226	1612	52522	56676	0.1124	7.11363e-36	Up	6.17731e-38	ALDOA	NA	GO:0004332//fructose-bisphosphate aldolase activity	GO:0006096//glycolytic process	K01623//fructose-bisphosphate aldolase, class I [EC:4.1.2.13]	ELW66379.1//Fructose-bisphosphate aldolase A [Tupaia chinensis];XP_008683470.1//PREDICTED: fructose-bisphosphate aldolase A [Ursus maritimus];XP_012360778.1//PREDICTED: fructose-bisphosphate aldolase A isoform X1 [Nomascus leucogenys];XP_012360779.1//PREDICTED: fructose-bisphosphate aldolase A isoform X2 [Nomascus leucogenys];XP_015297724.1//PREDICTED: fructose-bisphosphate aldolase A [Macaca fas…	1//3;3//A2MP1;2//1
57551	12034	7580	6082	-0.315068	4.8546e-35	Down	4.26521e-37	TAOK1	GO:0070062//extracellular exosome;GO:0005829//cytosol;GO:0005737//cytoplasm	GO:0004709//MAP kinase kinase kinase activity;GO:0004674//protein serine/threonine kinase activity;GO:0005524//ATP binding;GO:0004672//protein kinase activity;GO:0016301//kinase activity;GO:0016740//transferase activity	GO:0046330//positive regulation of JNK cascade;GO:0007399//nervous system development;GO:0007346//regulation of mitotic cell cycle;GO:0006281//DNA repair;GO:0006468//protein phosphorylation;GO:0032874//positive regulation of stress-activated MAPK cascade;GO:0097194//execution phase of apoptosis;GO:0007062//sister chromatid cohesion;GO:0051493//regulation of cytoskeleton organization;GO:0031098//s…	K04429//thousand and one amino acid protein kinase [EC:2.7.11.1]	NP_065842.1//serine/threonine-protein kinase TAO1 isoform 1 [Homo sapiens];NP_079418.1//serine/threonine-protein kinase TAO1 isoform 2 [Homo sapiens]	1//3;2//1
6234	401	21026	23669	0.173408	6.86836e-35	Up	6.10465e-37	RPS28	GO:0005840//ribosome	GO:0003735//structural constituent of ribosome	GO:0006412//translation	K02979//small subunit ribosomal protein S28e	BAG57092.1//unnamed protein product [Homo sapiens]	4
6191	956	90584	95892	0.0847378	7.27452e-35	Up	6.53997e-37	RPS4X	NA	NA	NA	K02987//small subunit ribosomal protein S4e	XP_017823929.1//PREDICTED: 40S ribosomal protein S4, X isoform [Callithrix jacchus]	4
245806	2216	103453	109088	0.0791005	1.2176e-34	Up	1.10709e-36	VGLL2	GO:0005634//nucleus;GO:0005737//cytoplasm	GO:0003713//transcription coactivator activity;GO:0008022//protein C-terminus binding	GO:0006355//regulation of transcription, DNA-templated;GO:0045944//positive regulation of transcription from RNA polymerase II promoter;GO:0006351//transcription, DNA-templated;GO:0007519//skeletal muscle tissue development	K14000//ribosome-binding protein 1;K03626//nascent polypeptide-associated complex subunit alpha	NP_872586.1//transcription cofactor vestigial-like protein 2 isoform 1 [Homo sapiens];NP_703154.1//transcription cofactor vestigial-like protein 2 isoform 2 [Homo sapiens]	1//3;3//A2MP1
5937	4300	24567	21808	-0.169281	1.64941e-34	Down	1.51656e-36	RBMS1	NA	NA	NA	K03344//Dvl-binding protein IDAX;K20638//Rho GTPase-activating protein 17;K13208//ELAV like protein 2/3/4	XP_005246796.1//PREDICTED: RNA-binding motif, single-stranded-interacting protein 1 isoform X3 [Homo sapiens];XP_016289148.1//PREDICTED: RNA-binding motif, single-stranded-interacting protein 1 isoform X3 [Monodelphis domestica];XP_018877984.1//PREDICTED: RNA-binding motif, single-stranded-interacting protein 1 isoform X2 [Gorilla gorilla gorilla];XP_006766541.1//PREDICTED: RNA-binding motif, sin…	4;3//A2MP1
6202	705	44939	48716	0.119011	1.67799e-34	Up	1.55998e-36	RPS8	GO:0005840//ribosome;GO:0070062//extracellular exosome;GO:0016020//membrane;GO:0005634//nucleus;GO:0005654//nucleoplasm;GO:0005783//endoplasmic reticulum;GO:0005925//focal adhesion;GO:0030529//intracellular ribonucleoprotein complex;GO:0005829//cytosol;GO:0022627//cytosolic small ribosomal subunit	GO:0003723//RNA binding;GO:0003735//structural constituent of ribosome	GO:0006413//translational initiation;GO:0006614//SRP-dependent cotranslational protein targeting to membrane;GO:0000462//maturation of SSU-rRNA from tricistronic rRNA transcript (SSU-rRNA, 5.8S rRNA, LSU-rRNA);GO:0019083//viral transcription;GO:0000184//nuclear-transcribed mRNA catabolic process, nonsense-mediated decay;GO:0006412//translation;GO:0006364//rRNA processing	K02995//small subunit ribosomal protein S8e	XP_011857247.1//PREDICTED: 40S ribosomal protein S8 isoform X1 [Mandrillus leucophaeus]	1//3
7178	4648	53948	58024	0.107664	9.08375e-34	Up	8.53772e-36	TPT1	GO:0005829//cytosol	NA	NA	K20301//trafficking protein particle complex subunit 2;K17985//activating molecule in BECN1-regulated autophagy protein 1;K01115//phospholipase D1/2 [EC:3.1.4.4]	XP_017912255.1//PREDICTED: translationally-controlled tumor protein [Capra hircus];XP_012362356.1//PREDICTED: translationally-controlled tumor protein isoform X1 [Nomascus leucogenys];XP_003270095.1//PREDICTED: translationally-controlled tumor protein isoform X6 [Nomascus leucogenys]	1//3;3//A2MP1
1213	8575	35904	32578	-0.137663	9.77883e-34	Down	9.29092e-36	CLTC	GO:0030117//membrane coat;GO:0030132//clathrin coat of coated pit;GO:0030130//clathrin coat of trans-Golgi network vesicle;GO:0005819//spindle;GO:0005739//mitochondrion;GO:0042470//melanosome;GO:0071439//clathrin complex	GO:0019904//protein domain specific binding;GO:0042802//identical protein binding;GO:1990763//arrestin family protein binding;GO:0005198//structural molecule activity;GO:0097718//disordered domain specific binding;GO:0032051//clathrin light chain binding	GO:1900126//negative regulation of hyaluronan biosynthetic process;GO:0006886//intracellular protein transport;GO:0048268//clathrin coat assembly;GO:0051301//cell division;GO:0006914//autophagy;GO:0007049//cell cycle;GO:0016192//vesicle-mediated transport	K04646//clathrin heavy chain	KFO32165.1//Clathrin heavy chain 1 [Fukomys damarensis]	1//3;3//A2MP1
203068	2687	124366	130414	0.0710902	1.42739e-33	Up	1.37075e-35	TUBB	GO:0031012//extracellular matrix;GO:0070062//extracellular exosome;GO:0005856//cytoskeleton;GO:0005634//nucleus;GO:0005874//microtubule;GO:0015630//microtubule cytoskeleton;GO:0005737//cytoplasm;GO:0044297//cell body;GO:0035578//azurophil granule lumen;GO:0045121//membrane raft;GO:0043234//protein complex;GO:0005576//extracellular region;GO:0036464//cytoplasmic ribonucleoprotein granule;GO:000564…	GO:0031625//ubiquitin protein ligase binding;GO:0005200//structural constituent of cytoskeleton;GO:0003924//GTPase activity;GO:0019904//protein domain specific binding;GO:0005525//GTP binding;GO:0042288//MHC class I protein binding;GO:0005198//structural molecule activity;GO:0032794//GTPase activating protein binding;GO:0032403//protein complex binding	GO:0042267//natural killer cell mediated cytotoxicity;GO:0051225//spindle assembly;GO:0006928//movement of cell or subcellular component;GO:0010389//regulation of G2/M transition of mitotic cell cycle;GO:0097711//ciliary basal body-plasma membrane docking;GO:0051301//cell division;GO:0043312//neutrophil degranulation;GO:0009987//cellular process;GO:0000086//G2/M transition of mitotic cell cycle;G…	K07375//tubulin beta	NP_001280142.1//tubulin beta chain isoform c [Homo sapiens];EDL23236.1//tubulin, beta 5, partial [Mus musculus];BAG63652.1//unnamed protein product [Homo sapiens];XP_018414864.1//PREDICTED: tubulin beta chain isoform X5 [Nanorana parkeri]	1//3;3//A2MP1
9331	4835	6914	5518	-0.322792	1.74259e-33	Down	1.69125e-35	B4GALT6	GO:0032580//Golgi cisterna membrane;GO:0016021//integral component of membrane;GO:0000139//Golgi membrane	GO:0046872//metal ion binding;GO:0016757//transferase activity, transferring glycosyl groups;GO:0008378//galactosyltransferase activity;GO:0003831//beta-N-acetylglucosaminylglycopeptide beta-1,4-galactosyltransferase activity	GO:0006486//protein glycosylation;GO:0018146//keratan sulfate biosynthetic process;GO:0005975//carbohydrate metabolic process;GO:0001572//lactosylceramide biosynthetic process	K07553//beta-1,4-galactosyltransferase 6 [EC:2.4.1.274]	XP_015451270.1//PREDICTED: beta-1,4-galactosyltransferase 6 isoform X2 [Pteropus alecto];XP_006920064.1//PREDICTED: beta-1,4-galactosyltransferase 6 isoform X1 [Pteropus alecto]	1//3;3//A2MP1
6218	610	49330	53217	0.112006	1.76111e-33	Up	1.72722e-35	RPS17	NA	NA	NA	K02962//small subunit ribosomal protein S17e	XP_006073535.1//PREDICTED: 40S ribosomal protein S17 [Bubalus bubalis]	5
127933	8409	4921	3762	-0.384868	3.64591e-33	Down	3.61299e-35	UHMK1	GO:0030424//axon;GO:0005634//nucleus;GO:0005654//nucleoplasm;GO:0032839//dendrite cytoplasm;GO:0089701//U2AF;GO:0016607//nuclear speck;GO:0035770//ribonucleoprotein granule;GO:0071004//U2-type prespliceosome;GO:0005794//Golgi apparatus;GO:0071598//neuronal ribonucleoprotein granule;GO:0000243//commitment complex	GO:0003723//RNA binding;GO:0004674//protein serine/threonine kinase activity;GO:0008187//poly-pyrimidine tract binding;GO:0005524//ATP binding;GO:0016740//transferase activity;GO:0043021//ribonucleoprotein complex binding;GO:0030628//pre-mRNA 3'-splice site binding	GO:0018105//peptidyl-serine phosphorylation;GO:0031175//neuron projection development;GO:0046825//regulation of protein export from nucleus;GO:0045948//positive regulation of translational initiation;GO:0007050//cell cycle arrest;GO:0046777//protein autophosphorylation	K08877//U2AF homology motif (UHM) kinase 1 [EC:2.7.11.1]	XP_011851485.1//PREDICTED: serine/threonine-protein kinase Kist isoform X2 [Mandrillus leucophaeus];NP_787062.1//serine/threonine-protein kinase Kist isoform 1 [Homo sapiens];NP_001171692.1//serine/threonine-protein kinase Kist isoform 2 [Homo sapiens]	1//3;4;2//1
6230	514	21216	23791	0.167847	5.94729e-33	Up	5.95435e-35	RPS25	NA	NA	NA	K02975//small subunit ribosomal protein S25e	XP_012363578.1//PREDICTED: LOW QUALITY PROTEIN: 40S ribosomal protein S25-like [Nomascus leucogenys]	2//1
4781	8149	20820	18346	-0.179921	6.11723e-33	Down	6.18698e-35	NFIB	GO:0005634//nucleus;GO:0044300//cerebellar mossy fiber;GO:0001650//fibrillar center	GO:0001106//RNA polymerase II transcription corepressor activity;GO:0000981//RNA polymerase II transcription factor activity, sequence-specific DNA binding;GO:0000978//RNA polymerase II proximal promoter sequence-specific DNA binding;GO:0003677//DNA binding;GO:0001077//transcriptional activator activity, RNA polymerase II proximal promoter sequence-specific DNA binding;GO:0003690//double-stranded…	GO:0030324//lung development;GO:0006260//DNA replication;GO:0045893//positive regulation of transcription, DNA-templated;GO:0000122//negative regulation of transcription from RNA polymerase II promoter;GO:0060510//Type II pneumocyte differentiation;GO:0071679//commissural neuron axon guidance;GO:0008285//negative regulation of cell proliferation;GO:0060662//salivary gland cavitation;GO:2000791//n…	K09169//nuclear factor I/B	XP_017448688.1//PREDICTED: nuclear factor 1 B-type isoform X6 [Rattus norvegicus];NP_001177666.1//nuclear factor 1 B-type isoform 1 [Homo sapiens];XP_005251526.1//PREDICTED: nuclear factor 1 B-type isoform X4 [Homo sapiens];NP_001177667.1//nuclear factor 1 B-type isoform 2 [Homo sapiens];XP_012520493.1//PREDICTED: nuclear factor 1 B-type [Propithecus coquereli];XP_006716837.1//PREDICTED: nuclear …	1//3;3//A2MP1
6651	5990	20892	18427	-0.178546	1.44328e-32	Down	1.47448e-34	SON	GO:0016607//nuclear speck	GO:0003677//DNA binding;GO:0050733//RS domain binding;GO:0003723//RNA binding	GO:0043484//regulation of RNA splicing;GO:0006397//mRNA processing;GO:0000226//microtubule cytoskeleton organization;GO:0043066//negative regulation of apoptotic process;GO:0000281//mitotic cytokinesis;GO:0051726//regulation of cell cycle;GO:0008380//RNA splicing;GO:0048024//regulation of mRNA splicing, via spliceosome	K11798//bromodomain and WD repeat domain containing protein 1/3;K13172//serine/arginine repetitive matrix protein 2	NP_001278341.1//protein SON isoform H [Homo sapiens];NP_115571.2//protein SON isoform B [Homo sapiens];NP_001278340.1//protein SON isoform E [Homo sapiens];EAX09822.1//SON DNA binding protein, isoform CRA_h [Homo sapiens];NP_620305.2//protein SON isoform F [Homo sapiens]	1//3;2//1
6181	511	25639	28424	0.151353	3.32273e-32	Up	3.4285e-34	RPLP2	GO:0005840//ribosome;GO:0016020//membrane;GO:0070062//extracellular exosome;GO:0005925//focal adhesion;GO:0005829//cytosol;GO:0022625//cytosolic large ribosomal subunit	GO:0003735//structural constituent of ribosome	GO:0000184//nuclear-transcribed mRNA catabolic process, nonsense-mediated decay;GO:0002181//cytoplasmic translation;GO:0006414//translational elongation;GO:0006364//rRNA processing;GO:0006614//SRP-dependent cotranslational protein targeting to membrane;GO:0006413//translational initiation;GO:0006412//translation;GO:0019083//viral transcription	K02943//large subunit ribosomal protein LP2	XP_006045870.1//PREDICTED: 60S acidic ribosomal protein P2 [Bubalus bubalis]	3//A2MP1
6208	579	42252	45785	0.118439	3.80338e-32	Up	3.96331e-34	RPS14	NA	NA	NA	K02955//small subunit ribosomal protein S14e	KFO32012.1//40S ribosomal protein S14 [Fukomys damarensis];XP_004737878.2//PREDICTED: 40S ribosomal protein S14 [Mustela putorius furo];XP_003310947.2//PREDICTED: 40S ribosomal protein S14 isoform X1 [Pan troglodytes]	1//3;3//A2MP1
79832	9350	14020	12035	-0.217667	4.77729e-32	Down	5.02699e-34	QSER1	NA	NA	NA	K11661//helicase SRCAP [EC:3.6.4.-];K21125//mucin-5AC	XP_016873817.1//PREDICTED: glutamine and serine-rich protein 1 isoform X2 [Homo sapiens]	2//1
3107	1586	40327	43772.4	0.12086	5.55988e-32	Up	5.90728e-34	HLA-C	NA	NA	NA	K06751//major histocompatibility complex, class I	SBW38606.1//MHC class I antigen [Homo sapiens];ANJ45904.1//MHC class I antigen [Homo sapiens]	1//3;5
5908	2165	120294	114221	-0.0721532	7.40478e-32	Down	7.96829e-34	RAP1B	GO:0070382//exocytic vesicle;GO:0016020//membrane;GO:0070062//extracellular exosome;GO:0005622//intracellular;GO:0035577//azurophil granule membrane;GO:0005911//cell-cell junction;GO:0005829//cytosol;GO:0005811//lipid droplet;GO:0005886//plasma membrane	GO:0019003//GDP binding;GO:0005525//GTP binding;GO:0032403//protein complex binding;GO:0003924//GTPase activity	GO:0045955//negative regulation of calcium ion-dependent exocytosis;GO:0035690//cellular response to drug;GO:2000301//negative regulation of synaptic vesicle exocytosis;GO:0071320//cellular response to cAMP;GO:0097211//cellular response to gonadotropin-releasing hormone;GO:0071407//cellular response to organic cyclic compound;GO:0008283//cell proliferation;GO:0007264//small GTPase mediated signal…	K07836//Ras-related protein Rap-1B;K04353//Ras-related protein Rap-1A	NP_001238851.1//ras-related protein Rap-1b isoform 4 [Homo sapiens];NP_001238846.1//ras-related protein Rap-1b isoform 2 [Homo sapiens];NP_001238850.1//ras-related protein Rap-1b isoform 3 [Homo sapiens];ELR46625.1//Ras-related protein Rap-1b, partial [Bos mutus]	1//3;2//1;5
10529	7217	16044	13920	-0.202291	7.40478e-32	Down	8.01876e-34	NEBL	GO:0070062//extracellular exosome;GO:0001725//stress fiber;GO:0030018//Z disc;GO:0031674//I band	GO:0051015//actin filament binding;GO:0046872//metal ion binding;GO:0005523//tropomyosin binding;GO:0008092//cytoskeletal protein binding;GO:0008307//structural constituent of muscle;GO:0031005//filamin binding	GO:0071691//cardiac muscle thin filament assembly	K18267//nebulin	BAD92548.1//nebulette non-muscle isoform variant, partial [Homo sapiens];NP_006384.1//nebulette isoform 1 [Homo sapiens]	1//3;2//1
6426	5477	19073	16749	-0.184873	7.91946e-32	Down	8.65702e-34	SRSF1	GO:0070062//extracellular exosome;GO:0016607//nuclear speck;GO:0035145//exon-exon junction complex;GO:0071013//catalytic step 2 spliceosome	GO:0044547//DNA topoisomerase binding;GO:0050733//RS domain binding;GO:0003729//mRNA binding	GO:0060048//cardiac muscle contraction;GO:0000395//mRNA 5'-splice site recognition;GO:0001701//in utero embryonic development;GO:0000380//alternative mRNA splicing, via spliceosome	K12890//splicing factor, arginine/serine-rich 1	XP_003795615.1//PREDICTED: serine/arginine-rich splicing factor 1 [Otolemur garnettii];XP_003912847.1//serine/arginine-rich splicing factor 1 isoform X1 [Papio anubis]	1//3;4
100526740	5538	59.03	269.36	2.1926	1.4192e-31	Up	1.56588e-33	ATP5MF-PTCD1	GO:0005759//mitochondrial matrix;GO:0005739//mitochondrion	GO:0003723//RNA binding;GO:0000049//tRNA binding	GO:0042780//tRNA 3'-end processing	K17710//pentatricopeptide repeat domain-containing protein 1	NP_001185808.1//ATP5J2-PTCD1 fusion protein [Homo sapiens]	1//3
51747	3027	6796	5454	-0.314788	1.98465e-31	Down	2.21004e-33	LUC7L3	GO:0005685//U1 snRNP;GO:0005654//nucleoplasm;GO:0071004//U2-type prespliceosome;GO:0005634//nucleus;GO:0016607//nuclear speck	GO:0003723//RNA binding;GO:0003729//mRNA binding;GO:0003677//DNA binding	GO:0006376//mRNA splice site selection;GO:0008380//RNA splicing	K13212//RNA-binding protein Luc7-like 2	XP_017828145.1//PREDICTED: luc7-like protein 3 isoform X1 [Callithrix jacchus];NP_057508.2//luc7-like protein 3 isoform 1 [Homo sapiens]	4;1//3;3//A2MP1
54726	6996	9186	7620	-0.267062	4.33672e-31	Down	4.87352e-33	OTUD4	NA	GO:0004843//thiol-dependent ubiquitin-specific protease activity;GO:0003723//RNA binding	GO:0071108//protein K48-linked deubiquitination	K13718//OTU domain-containing protein 4 [EC:3.4.19.12]	XP_005263136.1//PREDICTED: OTU domain-containing protein 4 isoform X3 [Homo sapiens];XP_004040484.2//PREDICTED: LOW QUALITY PROTEIN: OTU domain-containing protein 4 [Gorilla gorilla gorilla]	6;1//3
10299	9692	7051	5693.4	-0.305954	6.67974e-31	Down	7.5748e-33	2006-03-01	GO:0016020//membrane;GO:0005783//endoplasmic reticulum;GO:0000835//ER ubiquitin ligase complex;GO:0030176//integral component of endoplasmic reticulum membrane;GO:0016021//integral component of membrane;GO:0005789//endoplasmic reticulum membrane;GO:0044322//endoplasmic reticulum quality control compartment	GO:0008270//zinc ion binding;GO:1990381//ubiquitin-specific protease binding;GO:1904264//ubiquitin protein ligase activity involved in ERAD pathway;GO:0019899//enzyme binding;GO:0016874//ligase activity;GO:0004842//ubiquitin-protein transferase activity;GO:0031624//ubiquitin conjugating enzyme binding	GO:0070936//protein K48-linked ubiquitination;GO:0036503//ERAD pathway;GO:1904380//endoplasmic reticulum mannose trimming;GO:0030433//ubiquitin-dependent ERAD pathway;GO:0010498//proteasomal protein catabolic process	K10661//E3 ubiquitin-protein ligase MARCH6 [EC:2.3.2.27]	NP_005876.2//E3 ubiquitin-protein ligase MARCH6 isoform 1 [Homo sapiens];NP_001257589.1//E3 ubiquitin-protein ligase MARCH6 isoform 2 [Homo sapiens];NP_001257590.1//E3 ubiquitin-protein ligase MARCH6 isoform 3 [Homo sapiens]	1//3;3//A2MP1
3799	5905	14979	12986	-0.203401	4.57974e-30	Down	5.2402e-32	KIF5B	GO:0016020//membrane;GO:0005815//microtubule organizing center;GO:0044295//axonal growth cone;GO:0005874//microtubule;GO:0031982//vesicle;GO:0043005//neuron projection;GO:0048471//perinuclear region of cytoplasm;GO:0030139//endocytic vesicle;GO:0005829//cytosol;GO:0035253//ciliary rootlet;GO:0005871//kinesin complex	GO:0005524//ATP binding;GO:0042802//identical protein binding;GO:0008432//JUN kinase binding;GO:0008017//microtubule binding;GO:0045296//cadherin binding;GO:0003777//microtubule motor activity;GO:0099609//microtubule lateral binding;GO:0008574//ATP-dependent microtubule motor activity, plus-end-directed	GO:1905152//positive regulation of voltage-gated sodium channel activity;GO:0031340//positive regulation of vesicle fusion;GO:0021766//hippocampus development;GO:0090316//positive regulation of intracellular protein transport;GO:0035774//positive regulation of insulin secretion involved in cellular response to glucose stimulus;GO:0051642//centrosome localization;GO:0007028//cytoplasm organization…	K10396//kinesin family member 5	NP_004512.1//kinesin-1 heavy chain [Homo sapiens]	2//1
54874	4263	25674	23040	-0.153584	6.67754e-30	Down	7.70875e-32	FNBP1L	GO:0070062//extracellular exosome;GO:0005856//cytoskeleton;GO:0005938//cell cortex;GO:0005829//cytosol;GO:0031410//cytoplasmic vesicle;GO:0005886//plasma membrane;GO:0005737//cytoplasm	GO:0008289//lipid binding;GO:0051020//GTPase binding;GO:0045296//cadherin binding	GO:0051491//positive regulation of filopodium assembly;GO:0072583//clathrin-dependent endocytosis;GO:0006900//vesicle budding from membrane;GO:0061024//membrane organization;GO:0010324//membrane invagination;GO:0016050//vesicle organization;GO:0060271//cilium assembly;GO:0006897//endocytosis;GO:0006914//autophagy;GO:0097320//plasma membrane tubulation;GO:0030050//vesicle transport along actin fil…	K20121//formin-binding protein 1	NP_060207.2//formin-binding protein 1-like isoform 2 [Homo sapiens];NP_001020119.1//formin-binding protein 1-like isoform 1 [Homo sapiens];NP_001157945.1//formin-binding protein 1-like isoform 3 [Homo sapiens];XP_008958762.1//PREDICTED: formin-binding protein 1-like isoform X5 [Pan paniscus]	4;2//1
3930	3836	14397	12452	-0.206807	7.63566e-30	Down	8.89283e-32	LBR	GO:0016020//membrane;GO:0031965//nuclear membrane;GO:0005635//nuclear envelope;GO:0016021//integral component of membrane;GO:0005639//integral component of nuclear inner membrane	GO:0016627//oxidoreductase activity, acting on the CH-CH group of donors;GO:0070087//chromo shadow domain binding;GO:0003723//RNA binding;GO:0003677//DNA binding;GO:0050613//delta14-sterol reductase activity;GO:0005521//lamin binding	GO:0016126//sterol biosynthetic process;GO:0006695//cholesterol biosynthetic process	K19532//lamin-B receptor	BAD92751.1//lamin B receptor variant, partial [Homo sapiens]	3//A2MP1;2//1
6193	755	28917	31740	0.136968	1.24119e-29	Up	1.45823e-31	RPS5	NA	NA	NA	K02989//small subunit ribosomal protein S5e	XP_017706028.1//PREDICTED: 40S ribosomal protein S5 isoform X1 [Rhinopithecus bieti]	3//A2MP1
659	12086	7201.98	5859	-0.295156	1.71512e-29	Down	2.03255e-31	BMPR2	GO:0005654//nucleoplasm;GO:0005615//extracellular space;GO:0016324//apical plasma membrane;GO:0009925//basal plasma membrane;GO:0005901//caveola;GO:0009986//cell surface;GO:0005913//cell-cell adherens junction;GO:0005887//integral component of plasma membrane	GO:0098821//BMP receptor activity;GO:0005524//ATP binding;GO:0016362//activin receptor activity, type II;GO:0004702//signal transducer, downstream of receptor, with serine/threonine kinase activity;GO:0004675//transmembrane receptor protein serine/threonine kinase activity;GO:0036122//BMP binding	GO:0009952//anterior/posterior pattern specification;GO:0009267//cellular response to starvation;GO:0014916//regulation of lung blood pressure;GO:0002063//chondrocyte development;GO:0010595//positive regulation of endothelial cell migration;GO:0030513//positive regulation of BMP signaling pathway;GO:0060350//endochondral bone morphogenesis;GO:0010862//positive regulation of pathway-restricted SMA…	K04671//bone morphogenetic protein receptor type-2 [EC:2.7.11.30]	XP_003254004.1//PREDICTED: bone morphogenetic protein receptor type-2 [Nomascus leucogenys]	6
2950	986	21529	23974	0.157773	1.73846e-29	Up	2.07797e-31	GSTP1	GO:0097057//TRAF2-GSTP1 complex;GO:0034774//secretory granule lumen;GO:0070062//extracellular exosome;GO:0005634//nucleus;GO:0005615//extracellular space;GO:0005622//intracellular;GO:0031982//vesicle;GO:0005737//cytoplasm;GO:0005829//cytosol;GO:0005576//extracellular region;GO:1904813//ficolin-1-rich granule lumen;GO:0005739//mitochondrion;GO:0005886//plasma membrane	GO:0004364//glutathione transferase activity;GO:0035730//S-nitrosoglutathione binding;GO:0008432//JUN kinase binding;GO:0004602//glutathione peroxidase activity;GO:0070026//nitric oxide binding;GO:0019901//protein kinase binding;GO:0008144//drug binding;GO:0043295//glutathione binding;GO:0019207//kinase regulator activity;GO:0035731//dinitrosyl-iron complex binding	GO:0032930//positive regulation of superoxide anion generation;GO:0031100//animal organ regeneration;GO:0032872//regulation of stress-activated MAPK cascade;GO:0010804//negative regulation of tumor necrosis factor-mediated signaling pathway;GO:0043407//negative regulation of MAP kinase activity;GO:0071222//cellular response to lipopolysaccharide;GO:0032691//negative regulation of interleukin-1 be…	K00799//glutathione S-transferase [EC:2.5.1.18]	NP_000843.1//glutathione S-transferase P [Homo sapiens]	3//A2MP1
4297	16603	7907	6497	-0.280773	1.87079e-29	Down	2.25526e-31	KMT2A	GO:0005634//nucleus;GO:0005654//nucleoplasm;GO:0071339//MLL1 complex;GO:0035097//histone methyltransferase complex;GO:0005829//cytosol	GO:0001046//core promoter sequence-specific DNA binding;GO:0042802//identical protein binding;GO:0042800//histone methyltransferase activity (H3-K4 specific);GO:0003680//AT DNA binding;GO:0044212//transcription regulatory region DNA binding;GO:0042803//protein homodimerization activity;GO:0070577//lysine-acetylated histone binding;GO:0045322//unmethylated CpG binding;GO:0003682//chromatin binding…	GO:2001040//positive regulation of cellular response to drug;GO:0032411//positive regulation of transporter activity;GO:0009791//post-embryonic development;GO:0048172//regulation of short-term neuronal synaptic plasticity;GO:0008285//negative regulation of cell proliferation;GO:0044648//histone H3-K4 dimethylation;GO:0006915//apoptotic process;GO:0035864//response to potassium ion;GO:0018026//pep…	K09186//histone-lysine N-methyltransferase MLL1 [EC:2.1.1.43]	XP_017378920.1//PREDICTED: histone-lysine N-methyltransferase 2A isoform X8 [Cebus capucinus imitator];NP_005924.2//histone-lysine N-methyltransferase 2A isoform 2 precursor [Homo sapiens];CAA93625.1//ALL-1 protein [Homo sapiens];NP_001184033.1//histone-lysine N-methyltransferase 2A isoform 1 precursor [Homo sapiens]	1//3;3//A2MP1
10527	6209	14977	13009	-0.200655	2.65168e-29	Down	3.22372e-31	IPO7	NA	NA	NA	K20223//importin-7	XP_005153310.1//PREDICTED: importin-7 [Melopsittacus undulatus]	2//1
5479	1045	19707.3	22042.7	0.164159	2.7103e-29	Up	3.32267e-31	PPIB	GO:0005790//smooth endoplasmic reticulum;GO:0016020//membrane;GO:0070062//extracellular exosome;GO:0005788//endoplasmic reticulum lumen;GO:0005634//nucleus;GO:0005783//endoplasmic reticulum;GO:0005925//focal adhesion;GO:0042470//melanosome;GO:0048471//perinuclear region of cytoplasm;GO:0032991//macromolecular complex;GO:0034663//endoplasmic reticulum chaperone complex	GO:0003723//RNA binding;GO:0003755//peptidyl-prolyl cis-trans isomerase activity;GO:0051082//unfolded protein binding;GO:0070063//RNA polymerase binding;GO:0032403//protein complex binding	GO:0060348//bone development;GO:0044794//positive regulation by host of viral process;GO:0044829//positive regulation by host of viral genome replication;GO:0000413//protein peptidyl-prolyl isomerization;GO:0040018//positive regulation of multicellular organism growth;GO:0050821//protein stabilization;GO:0061077//chaperone-mediated protein folding	K03768//peptidyl-prolyl cis-trans isomerase B (cyclophilin B) [EC:5.2.1.8]	NP_000933.1//peptidyl-prolyl cis-trans isomerase B precursor [Homo sapiens]	4
7514	4830	19489	17244	-0.173982	6.11052e-29	Down	7.55357e-31	XPO1	GO:0016020//membrane;GO:0043231//intracellular membrane-bounded organelle;GO:0043657//host cell;GO:0005634//nucleus;GO:0005654//nucleoplasm;GO:0031965//nuclear membrane;GO:0005635//nuclear envelope;GO:0005642//annulate lamellae;GO:0005737//cytoplasm;GO:0005730//nucleolus;GO:0043234//protein complex;GO:0005829//cytosol;GO:0030529//intracellular ribonucleoprotein complex;GO:0015030//Cajal body;GO:0…	GO:0003723//RNA binding;GO:0008536//Ran GTPase binding;GO:0019904//protein domain specific binding;GO:0005487//nucleocytoplasmic transporter activity;GO:0005049//nuclear export signal receptor activity;GO:0005215//transporter activity	GO:0051028//mRNA transport;GO:0000055//ribosomal large subunit export from nucleus;GO:0000122//negative regulation of transcription from RNA polymerase II promoter;GO:0042254//ribosome biogenesis;GO:0006611//protein export from nucleus;GO:0043488//regulation of mRNA stability;GO:0042493//response to drug;GO:0000056//ribosomal small subunit export from nucleus;GO:0000054//ribosomal subunit export …	K14290//exportin-1	NP_003391.1//exportin-1 [Homo sapiens]	3//A2MP1
23049	16065	8058.73	6657.97	-0.272887	1.93097e-28	Down	2.40671e-30	SMG1	GO:0005634//nucleus;GO:0005654//nucleoplasm;GO:0005829//cytosol;GO:0005737//cytoplasm	GO:0042162//telomeric DNA binding;GO:0003723//RNA binding;GO:0046872//metal ion binding;GO:0004674//protein serine/threonine kinase activity;GO:0005524//ATP binding;GO:0004672//protein kinase activity	GO:0006406//mRNA export from nucleus;GO:0006281//DNA repair;GO:0006950//response to stress;GO:0000184//nuclear-transcribed mRNA catabolic process, nonsense-mediated decay;GO:0046777//protein autophosphorylation;GO:0046854//phosphatidylinositol phosphorylation;GO:0018105//peptidyl-serine phosphorylation;GO:0032204//regulation of telomere maintenance	K08873//serine/threonine-protein kinase SMG1 [EC:2.7.11.1]	BAA24851.2//KIAA0421, partial [Homo sapiens];NP_055907.3//serine/threonine-protein kinase SMG1 [Homo sapiens]	4
7311	2835	27776	30480	0.136608	2.5059e-28	Up	3.14889e-30	UBA52	NA	NA	NA	K08770//ubiquitin C;K02927//large subunit ribosomal protein L40e	XP_007116987.1//PREDICTED: ubiquitin-60S ribosomal protein L40 isoform X1 [Physeter catodon];XP_016882687.1//PREDICTED: ubiquitin-60S ribosomal protein L40 isoform X1 [Homo sapiens];NP_001307950.1//ubiquitin-60S ribosomal protein L40 isoform 2 [Homo sapiens];XP_003277840.2//PREDICTED: ubiquitin-60S ribosomal protein L40-like isoform X1 [Nomascus leucogenys];EPY79925.1//ubiquitin A-52 residue ribo…	4;1//3;2//1
1654	4656	24824	22306	-0.15172	2.94051e-28	Down	3.72506e-30	DDX3X	GO:0034774//secretory granule lumen;GO:0070062//extracellular exosome;GO:0010494//cytoplasmic stress granule;GO:0005634//nucleus;GO:0016607//nuclear speck;GO:0005741//mitochondrial outer membrane;GO:0005737//cytoplasm;GO:0005730//nucleolus;GO:0005829//cytosol;GO:0005576//extracellular region;GO:1904813//ficolin-1-rich granule lumen;GO:0036464//cytoplasmic ribonucleoprotein granule	GO:0008143//poly(A) binding;GO:0003723//RNA binding;GO:0003677//DNA binding;GO:0035613//RNA stem-loop binding;GO:0048027//mRNA 5'-UTR binding;GO:0005524//ATP binding;GO:0043539//protein serine/threonine kinase activator activity;GO:0004386//helicase activity;GO:0017111//nucleoside-triphosphatase activity;GO:0043273//CTPase activity;GO:0016887//ATPase activity;GO:0043024//ribosomal small subunit b…	GO:0043154//negative regulation of cysteine-type endopeptidase activity involved in apoptotic process;GO:1903608//protein localization to cytoplasmic stress granule;GO:0008625//extrinsic apoptotic signaling pathway via death domain receptors;GO:0043065//positive regulation of apoptotic process;GO:0017148//negative regulation of translation;GO:0071902//positive regulation of protein serine/threoni…	K11594//ATP-dependent RNA helicase DDX3X [EC:3.6.4.13]	BAD92220.1//DEAD/H (Asp-Glu-Ala-Asp/His) box polypeptide 3 variant, partial [Homo sapiens]	4;2//1
2023	1800	74899	79197	0.0830829	9.1216e-28	Up	1.16485e-29	ENO1	GO:0016020//membrane;GO:0070062//extracellular exosome;GO:0005634//nucleus;GO:0005615//extracellular space;GO:0099738//cell cortex region;GO:0005737//cytoplasm;GO:0009986//cell surface;GO:0031430//M band;GO:0005829//cytosol;GO:0000015//phosphopyruvate hydratase complex;GO:0005886//plasma membrane	GO:0000287//magnesium ion binding;GO:0003723//RNA binding;GO:0004634//phosphopyruvate hydratase activity;GO:0042803//protein homodimerization activity;GO:0001227//transcriptional repressor activity, RNA polymerase II transcription regulatory region sequence-specific DNA binding;GO:0001078//transcriptional repressor activity, RNA polymerase II proximal promoter sequence-specific DNA binding;GO:004…	GO:0045892//negative regulation of transcription, DNA-templated;GO:0030308//negative regulation of cell growth;GO:0061621//canonical glycolysis;GO:2001171//positive regulation of ATP biosynthetic process;GO:0006094//gluconeogenesis;GO:0006096//glycolytic process;GO:0006351//transcription, DNA-templated;GO:0000122//negative regulation of transcription from RNA polymerase II promoter;GO:0045933//po…	K01689//enolase [EC:4.2.1.11]	CAH56247.1//hypothetical protein, partial [Homo sapiens];XP_012353756.1//PREDICTED: alpha-enolase isoform X1 [Nomascus leucogenys];NP_001340275.1//alpha-enolase isoform 3 [Homo sapiens]	4;3//A2MP1;2//1
10413	5347	13751	11918	-0.203811	9.73972e-28	Down	1.25374e-29	YAP1	GO:0005634//nucleus;GO:0005654//nucleoplasm;GO:0071149//TEAD-2-YAP complex;GO:0005829//cytosol;GO:0071148//TEAD-1-YAP complex;GO:0005737//cytoplasm	GO:0003714//transcription corepressor activity;GO:0003713//transcription coactivator activity;GO:0046982//protein heterodimerization activity;GO:0044212//transcription regulatory region DNA binding;GO:0033613//activating transcription factor binding	GO:0035329//hippo signaling;GO:0072091//regulation of stem cell proliferation;GO:0071480//cellular response to gamma radiation;GO:0060242//contact inhibition;GO:0045893//positive regulation of transcription, DNA-templated;GO:0008283//cell proliferation;GO:1902036//regulation of hematopoietic stem cell differentiation;GO:0006367//transcription initiation from RNA polymerase II promoter;GO:0006974/…	K16687//transcriptional coactivator YAP1	NP_001181973.1//transcriptional coactivator YAP1 isoform 3 [Homo sapiens];NP_006097.2//transcriptional coactivator YAP1 isoform 2 [Homo sapiens];XP_005271437.1//PREDICTED: transcriptional coactivator YAP1 isoform X2 [Homo sapiens];NP_001269028.1//transcriptional coactivator YAP1 isoform 7 [Homo sapiens];NP_001269026.1//transcriptional coactivator YAP1 isoform 6 [Homo sapiens];NP_001269030.1//tran…	4;1//3;2//1
3312	2473	93008	97754	0.0743845	1.43071e-27	Up	1.85628e-29	HSPA8	GO:0034774//secretory granule lumen;GO:0016020//membrane;GO:0005615//extracellular space;GO:0005770//late endosome;GO:0000974//Prp19 complex;GO:0042470//melanosome;GO:0005730//nucleolus;GO:0005681//spliceosomal complex;GO:0098575//lumenal side of lysosomal membrane;GO:0005829//cytosol;GO:0043202//lysosomal lumen;GO:1904813//ficolin-1-rich granule lumen;GO:0005576//extracellular region;GO:0005886/…	GO:0003723//RNA binding;GO:0055131//C3HC4-type RING finger domain binding;GO:0005524//ATP binding;GO:0031072//heat shock protein binding;GO:0031625//ubiquitin protein ligase binding;GO:0023026//MHC class II protein complex binding;GO:0045296//cadherin binding;GO:0042623//ATPase activity, coupled;GO:0001664//G-protein coupled receptor binding;GO:0051082//unfolded protein binding;GO:0001786//phosph…	GO:0046034//ATP metabolic process;GO:0006986//response to unfolded protein;GO:0009267//cellular response to starvation;GO:0051085//chaperone cofactor-dependent protein refolding;GO:0007269//neurotransmitter secretion;GO:1904589//regulation of protein import;GO:0044829//positive regulation by host of viral genome replication;GO:0072318//clathrin coat disassembly;GO:0043312//neutrophil degranulatio…	K03283//heat shock 70kDa protein 1/2/6/8	NP_694881.1//heat shock cognate 71 kDa protein isoform 2 [Homo sapiens];XP_002754570.3//PREDICTED: heat shock cognate 71 kDa protein isoform X1 [Callithrix jacchus]	3//A2MP1;5
2066	11925	9706	8185	-0.243311	1.5857e-27	Down	2.07358e-29	ERBB4	GO:0005759//mitochondrial matrix;GO:0016323//basolateral plasma membrane;GO:0005634//nucleus;GO:0005654//nucleoplasm;GO:0043235//receptor complex;GO:0005829//cytosol;GO:0005576//extracellular region;GO:0016021//integral component of membrane;GO:0005739//mitochondrion;GO:0005886//plasma membrane	GO:0005524//ATP binding;GO:0005154//epidermal growth factor receptor binding;GO:0044212//transcription regulatory region DNA binding;GO:0004716//signal transducer, downstream of receptor, with protein tyrosine kinase activity;GO:0042803//protein homodimerization activity;GO:0046934//phosphatidylinositol-4,5-bisphosphate 3-kinase activity;GO:0004713//protein tyrosine kinase activity;GO:0005088//Ra…	GO:0016477//cell migration;GO:2000366//positive regulation of STAT protein import into nucleus;GO:1901185//negative regulation of ERBB signaling pathway;GO:0043065//positive regulation of apoptotic process;GO:0008285//negative regulation of cell proliferation;GO:0007165//signal transduction;GO:0001755//neural crest cell migration;GO:0014066//regulation of phosphatidylinositol 3-kinase signaling;G…	K02938//large subunit ribosomal protein L8e;K17985//activating molecule in BECN1-regulated autophagy protein 1;K15696//RING finger protein 113B;K05085//receptor tyrosine-protein kinase erbB-4 [EC:2.7.10.1]	XP_003812551.1//PREDICTED: receptor tyrosine-protein kinase erbB-4 isoform X3 [Pan paniscus];XP_003812552.1//PREDICTED: receptor tyrosine-protein kinase erbB-4 isoform X1 [Pan paniscus];XP_016859068.1//PREDICTED: receptor tyrosine-protein kinase erbB-4 isoform X3 [Homo sapiens];XP_010370885.1//PREDICTED: uncharacterized protein LOC104669572 [Rhinopithecus roxellana]	1//3;2//1
7314	1134	15261	17228	0.177489	1.19933e-26	Up	1.58058e-28	UBB	NA	NA	NA	K08770//ubiquitin C;K04551//ubiquitin B	XP_008684233.1//PREDICTED: LOW QUALITY PROTEIN: polyubiquitin-B [Ursus maritimus];XP_009556774.1//PREDICTED: LOW QUALITY PROTEIN: polyubiquitin-B [Cuculus canorus];XP_014708690.1//PREDICTED: polyubiquitin-B isoform X1 [Equus asinus]	1//3;3//A2MP1
81669	3057	7372	6077	-0.276113	1.28361e-26	Down	1.70476e-28	CCNL2	GO:0043231//intracellular membrane-bounded organelle;GO:0005634//nucleus;GO:0005654//nucleoplasm;GO:0000307//cyclin-dependent protein kinase holoenzyme complex;GO:0016607//nuclear speck	GO:0016538//cyclin-dependent protein serine/threonine kinase regulator activity	GO:1901409//positive regulation of phosphorylation of RNA polymerase II C-terminal domain;GO:0045944//positive regulation of transcription from RNA polymerase II promoter;GO:0006351//transcription, DNA-templated;GO:0045737//positive regulation of cyclin-dependent protein serine/threonine kinase activity	K15188//cyclin T;K17498//transcription factor SPN1	NP_001034666.1//cyclin-L2 isoform B [Homo sapiens];XP_014639274.1//PREDICTED: cyclin-L2 isoform X1 [Ceratotherium simum simum];NP_112199.2//cyclin-L2 isoform A [Homo sapiens]	4;1//3;2//1;5
23405	10316	6460	5253	-0.295809	1.36322e-26	Down	1.82442e-28	DICER1	GO:0070062//extracellular exosome;GO:0030425//dendrite;GO:0030424//axon;GO:0070578//RISC-loading complex;GO:0005634//nucleus;GO:0005793//endoplasmic reticulum-Golgi intermediate compartment;GO:0005737//cytoplasm;GO:0030426//growth cone;GO:0033167//ARC complex;GO:0005829//cytosol;GO:0035068//micro-ribonucleoprotein complex;GO:0016442//RISC complex	GO:0035197//siRNA binding;GO:0003723//RNA binding;GO:0003677//DNA binding;GO:0004525//ribonuclease III activity;GO:0070883//pre-miRNA binding;GO:0005524//ATP binding;GO:0004530//deoxyribonuclease I activity;GO:0004386//helicase activity;GO:0003725//double-stranded RNA binding;GO:0004521//endoribonuclease activity;GO:0046872//metal ion binding;GO:0019904//protein domain specific binding	GO:0035087//siRNA loading onto RISC involved in RNA interference;GO:0033168//conversion of ds siRNA to ss siRNA involved in RNA interference;GO:0000122//negative regulation of transcription from RNA polymerase II promoter;GO:0048812//neuron projection morphogenesis;GO:0031643//positive regulation of myelination;GO:0036404//conversion of ds siRNA to ss siRNA;GO:0010586//miRNA metabolic process;GO:…	K11592//endoribonuclease Dicer [EC:3.1.26.-]	NP_001182502.1//endoribonuclease Dicer isoform 2 [Homo sapiens];NP_085124.2//endoribonuclease Dicer isoform 1 [Homo sapiens]	4;1//3;2//1
517	655	15246	17209	0.177316	1.41045e-26	Up	1.90205e-28	ATP5MC2	GO:0000276//mitochondrial proton-transporting ATP synthase complex, coupling factor F(o);GO:0005753//mitochondrial proton-transporting ATP synthase complex;GO:0045263//proton-transporting ATP synthase complex, coupling factor F(o);GO:0016021//integral component of membrane;GO:0005741//mitochondrial outer membrane	GO:0008289//lipid binding;GO:0015078//hydrogen ion transmembrane transporter activity;GO:0005215//transporter activity;GO:0046933//proton-transporting ATP synthase activity, rotational mechanism	GO:0015986//ATP synthesis coupled proton transport;GO:0006754//ATP biosynthetic process;GO:0042407//cristae formation;GO:0015991//ATP hydrolysis coupled proton transport;GO:0042776//mitochondrial ATP synthesis coupled proton transport	K02128//F-type H+-transporting ATPase subunit c	NP_001002031.1//ATP synthase F(0) complex subunit C2, mitochondrial isoform a precursor [Homo sapiens];NP_005167.2//ATP synthase F(0) complex subunit C2, mitochondrial isoform b precursor [Homo sapiens]	6;1//3;2//1
6205	646	41766	44931	0.107966	2.27763e-26	Up	3.09473e-28	RPS11	GO:0005840//ribosome;GO:0016020//membrane;GO:0031012//extracellular matrix;GO:0070062//extracellular exosome;GO:0005654//nucleoplasm;GO:0005925//focal adhesion;GO:0005737//cytoplasm;GO:0005730//nucleolus;GO:0005829//cytosol;GO:0022627//cytosolic small ribosomal subunit	GO:0003723//RNA binding;GO:0003735//structural constituent of ribosome;GO:0019843//rRNA binding	GO:0006413//translational initiation;GO:0006614//SRP-dependent cotranslational protein targeting to membrane;GO:0001649//osteoblast differentiation;GO:0019083//viral transcription;GO:0000184//nuclear-transcribed mRNA catabolic process, nonsense-mediated decay;GO:0006412//translation;GO:0006364//rRNA processing	K02949//small subunit ribosomal protein S11e	XP_010991488.1//PREDICTED: 40S ribosomal protein S11 [Camelus dromedarius]	4
57600	7085	11640	10005	-0.215786	3.18054e-26	Down	4.35406e-28	FNIP2	GO:0005737//cytoplasm	GO:0042030//ATPase inhibitor activity;GO:0051087//chaperone binding	GO:0000122//negative regulation of transcription from RNA polymerase II promoter;GO:0008630//intrinsic apoptotic signaling pathway in response to DNA damage;GO:0031334//positive regulation of protein complex assembly;GO:0006468//protein phosphorylation;GO:0033138//positive regulation of peptidyl-serine phosphorylation	K20401//folliculin-interacting protein 2	XP_004040620.2//PREDICTED: folliculin-interacting protein 2 isoform X3 [Gorilla gorilla gorilla];XP_018881229.1//PREDICTED: folliculin-interacting protein 2 isoform X2 [Gorilla gorilla gorilla];XP_011530456.1//PREDICTED: folliculin-interacting protein 2 isoform X4 [Homo sapiens];XP_018881228.1//PREDICTED: folliculin-interacting protein 2 isoform X1 [Gorilla gorilla gorilla]	1//3;2//1
2778	1837	74501	78642	0.0806238	5.27623e-26	Up	7.2769e-28	GNAS	GO:0016020//membrane;GO:0030425//dendrite;GO:0016324//apical plasma membrane;GO:0031982//vesicle;GO:0005737//cytoplasm;GO:0043025//neuronal cell body;GO:0031224//intrinsic component of membrane;GO:0032588//trans-Golgi network membrane;GO:0005829//cytosol;GO:0005576//extracellular region;GO:0005886//plasma membrane;GO:0070062//extracellular exosome;GO:0005634//nucleus;GO:0005834//heterotrimeric G-…	GO:0031683//G-protein beta/gamma-subunit complex binding;GO:0031698//beta-2 adrenergic receptor binding;GO:0043014//alpha-tubulin binding;GO:0035255//ionotropic glutamate receptor binding;GO:0004871//signal transducer activity;GO:0005159//insulin-like growth factor receptor binding;GO:0031852//mu-type opioid receptor binding;GO:0003924//GTPase activity;GO:0046872//metal ion binding;GO:0031681//G-…	GO:0046907//intracellular transport;GO:0051216//cartilage development;GO:0045672//positive regulation of osteoclast differentiation;GO:0050796//regulation of insulin secretion;GO:0060789//hair follicle placode formation;GO:0045776//negative regulation of blood pressure;GO:0040032//post-embryonic body morphogenesis;GO:0009791//post-embryonic development;GO:0006112//energy reserve metabolic process…	K04632//guanine nucleotide-binding protein G(s) subunit alpha	NP_000507.1//protein GNAS isoform GNASL [Homo sapiens];NP_001070956.1//protein GNAS isoform f [Homo sapiens];NP_536350.2//protein GNAS isoform XLas [Homo sapiens];NP_001070957.1//protein GNAS isoform g [Homo sapiens];NP_536351.1//protein GNAS isoform GNASS [Homo sapiens];XP_006742855.1//PREDICTED: guanine nucleotide-binding protein G(s) subunit alpha isoforms XLas-like [Leptonychotes weddellii];A…	1//3;3//A2MP1;2//1;5
7003	9433	7543	6247	-0.269391	5.32134e-26	Down	7.39348e-28	TEAD1	NA	NA	NA	K09448//transcriptional enhancer factor	XP_019311899.1//PREDICTED: transcriptional enhancer factor TEF-1 isoform X1 [Panthera pardus];XP_019311904.1//PREDICTED: transcriptional enhancer factor TEF-1 isoform X5 [Panthera pardus];XP_019311900.1//PREDICTED: transcriptional enhancer factor TEF-1 isoform X2 [Panthera pardus];XP_019311901.1//PREDICTED: transcriptional enhancer factor TEF-1 isoform X3 [Panthera pardus];XP_011240026.1//PREDICT…	5
51142	966	12960	14755	0.189722	5.50952e-26	Up	7.71122e-28	CHCHD2	GO:0005634//nucleus;GO:0005758//mitochondrial intermembrane space;GO:0005739//mitochondrion	GO:0043565//sequence-specific DNA binding;GO:0008134//transcription factor binding	GO:1900037//regulation of cellular response to hypoxia;GO:0045944//positive regulation of transcription from RNA polymerase II promoter;GO:0006351//transcription, DNA-templated;GO:0007005//mitochondrion organization	K22758	NP_001307256.1//coiled-coil-helix-coiled-coil-helix domain-containing protein 2 precursor isoform 1 [Homo sapiens];NP_057223.1//coiled-coil-helix-coiled-coil-helix domain-containing protein 2 precursor isoform 2 [Homo sapiens]	1//3;3//A2MP1
7037	5072	20461	18277	-0.160264	6.16964e-26	Down	8.69816e-28	TFRC	GO:0016020//membrane;GO:1990712//HFE-transferrin receptor complex;GO:0010008//endosome membrane;GO:0016323//basolateral plasma membrane;GO:0005615//extracellular space;GO:0009897//external side of plasma membrane;GO:0031410//cytoplasmic vesicle;GO:0042470//melanosome;GO:0005887//integral component of plasma membrane;GO:0016021//integral component of membrane;GO:0005576//extracellular region;GO:00…	GO:0033570//transferrin transmembrane transporter activity;GO:0003723//RNA binding;GO:0042802//identical protein binding;GO:0004998//transferrin receptor activity;GO:0001618//virus receptor activity;GO:0042803//protein homodimerization activity;GO:0003725//double-stranded RNA binding	GO:0006879//cellular iron ion homeostasis;GO:0035690//cellular response to drug;GO:0031623//receptor internalization;GO:0030316//osteoclast differentiation;GO:0042102//positive regulation of T cell proliferation;GO:0045830//positive regulation of isotype switching;GO:0045780//positive regulation of bone resorption;GO:0061024//membrane organization;GO:0030890//positive regulation of B cell prolife…	K06503//transferrin receptor	NP_003225.2//transferrin receptor protein 1 isoform 1 [Homo sapiens];BAD92491.1//transferrin receptor variant, partial [Homo sapiens]	1//3;3//A2MP1;2//1
3658	6340	8605.52	7220.58	-0.250564	7.68565e-26	Down	1.09761e-27	IREB2	GO:0005829//cytosol;GO:0005737//cytoplasm	GO:0003723//RNA binding;GO:0046872//metal ion binding;GO:0051539//4 iron, 4 sulfur cluster binding;GO:0030371//translation repressor activity;GO:0030350//iron-responsive element binding	GO:0006879//cellular iron ion homeostasis;GO:0008152//metabolic process;GO:0006826//iron ion transport	K01681//aconitate hydratase [EC:4.2.1.3];K22416	BAD92640.1//iron-responsive element binding protein 2 variant, partial [Homo sapiens];XP_017921803.1//PREDICTED: iron-responsive element-binding protein 2 [Capra hircus];NP_001307872.1//iron-responsive element-binding protein 2 isoform 4 [Homo sapiens];NP_004127.1//iron-responsive element-binding protein 2 isoform 1 [Homo sapiens]	1//3;3//A2MP1
6818	1408	0	122.98	7.94486	7.68565e-26	Up	1.09925e-27	SULT1A3	GO:0005654//nucleoplasm;GO:0005829//cytosol;GO:0033557//Slx1-Slx4 complex	GO:0004520//endodeoxyribonuclease activity;GO:0004062//aryl sulfotransferase activity;GO:0046872//metal ion binding;GO:0008146//sulfotransferase activity;GO:0043199//sulfate binding;GO:0017108//5'-flap endonuclease activity;GO:0047685//amine sulfotransferase activity;GO:0008821//crossover junction endodeoxyribonuclease activity	GO:1901215//negative regulation of neuron death;GO:0010792//DNA double-strand break processing involved in repair via single-strand annealing;GO:1904431//positive regulation of t-circle formation;GO:0070371//ERK1 and ERK2 cascade;GO:0007212//dopamine receptor signaling pathway;GO:0042420//dopamine catabolic process;GO:0008202//steroid metabolic process;GO:0098989//NMDA selective glutamate recepto…	K01014//aryl sulfotransferase [EC:2.8.2.1];K15078//structure-specific endonuclease subunit SLX1 [EC:3.6.1.-]	XP_005591701.1//PREDICTED: sulfotransferase 1A3 isoform X2 [Macaca fascicularis];NP_076949.1//structure-specific endonuclease subunit SLX1 isoform 1 [Homo sapiens];XP_011506902.1//PREDICTED: sulfotransferase 1A3 isoform X2 [Homo sapiens]	3//A2MP1
23406	1893	88798	93282	0.0736551	7.85988e-26	Up	1.1322e-27	COTL1	GO:0034774//secretory granule lumen;GO:0070062//extracellular exosome;GO:0005856//cytoskeleton;GO:0005634//nucleus;GO:0005622//intracellular;GO:1904813//ficolin-1-rich granule lumen;GO:0005576//extracellular region	GO:0003779//actin binding;GO:0019899//enzyme binding	GO:0050832//defense response to fungus;GO:0043312//neutrophil degranulation	K08003//matrix metalloproteinase-25 (membrane-inserted) [EC:3.4.24.-];K13171//serine/arginine repetitive matrix protein 1	XP_006045774.1//PREDICTED: coactosin-like protein [Bubalus bubalis]	3//A2MP1
3397	1020	17121	19161	0.164989	9.34159e-26	Up	1.35518e-27	ID1	GO:0005634//nucleus;GO:0005654//nucleoplasm;GO:0005794//Golgi apparatus;GO:0005813//centrosome	GO:0008022//protein C-terminus binding;GO:0047485//protein N-terminus binding;GO:0070628//proteasome binding;GO:0043621//protein self-association;GO:0008134//transcription factor binding;GO:0003700//DNA binding transcription factor activity;GO:0042803//protein homodimerization activity;GO:0046983//protein dimerization activity	GO:0060425//lung morphogenesis;GO:0043433//negative regulation of DNA binding transcription factor activity;GO:0043534//blood vessel endothelial cell migration;GO:0007420//brain development;GO:0046677//response to antibiotic;GO:0045668//negative regulation of osteoblast differentiation;GO:0045892//negative regulation of transcription, DNA-templated;GO:0001525//angiogenesis;GO:0007507//heart devel…	K04680//DNA-binding protein inhibitor ID1	XP_011815516.1//PREDICTED: DNA-binding protein inhibitor ID-1 [Colobus angolensis palliatus];NP_851998.1//DNA-binding protein inhibitor ID-1 isoform b [Homo sapiens]	3//A2MP1;2//1
6660	7105	6276	5110	-0.293938	1.4858e-25	Down	2.17062e-27	SOX5	GO:0005634//nucleus	GO:0003677//DNA binding;GO:0003700//DNA binding transcription factor activity	GO:0071560//cellular response to transforming growth factor beta stimulus;GO:2000741//positive regulation of mesenchymal stem cell differentiation;GO:0061036//positive regulation of cartilage development;GO:0006366//transcription from RNA polymerase II promoter;GO:0032332//positive regulation of chondrocyte differentiation;GO:0055059//asymmetric neuroblast division	K09269//transcription factor SOX5/6/13 (SOX group D)	XP_006727807.1//PREDICTED: transcription factor SOX-5 isoform X1 [Leptonychotes weddellii];XP_021584484.1//transcription factor SOX-5 isoform X1 [Ictidomys tridecemlineatus];NP_001248343.1//transcription factor SOX-5 isoform d [Homo sapiens];XP_007966099.1//PREDICTED: transcription factor SOX-5 isoform X2 [Chlorocebus sabaeus];NP_821078.1//transcription factor SOX-5 isoform c [Homo sapiens];XP_01…	4;1//3;3//A2MP1;2//1;5
1984	1330	57724.3	61355.7	0.0906018	1.51205e-25	Up	2.22442e-27	EIF5A	GO:0016020//membrane;GO:0070062//extracellular exosome;GO:0030425//dendrite;GO:0005634//nucleus;GO:0005643//nuclear pore;GO:0005642//annulate lamellae;GO:0005737//cytoplasm;GO:0043025//neuronal cell body;GO:0005829//cytosol;GO:0005789//endoplasmic reticulum membrane	GO:0043022//ribosome binding;GO:0003743//translation initiation factor activity;GO:0003723//RNA binding;GO:0047485//protein N-terminus binding;GO:0003746//translation elongation factor activity;GO:0017070//U6 snRNA binding	GO:0006406//mRNA export from nucleus;GO:0045905//positive regulation of translational termination;GO:0008612//peptidyl-lysine modification to peptidyl-hypusine;GO:0043065//positive regulation of apoptotic process;GO:0006452//translational frameshifting;GO:0006611//protein export from nucleus;GO:0010666//positive regulation of cardiac muscle cell apoptotic process;GO:2000379//positive regulation o…	K03263//translation initiation factor 5A	NP_001137232.1//eukaryotic translation initiation factor 5A-1 isoform A [Homo sapiens];XP_020741460.1//eukaryotic translation initiation factor 5A-1-like [Odocoileus virginianus texanus]	1//3;4
79572	7384	6080	4938	-0.297561	2.41858e-25	Down	3.58276e-27	ATP13A3	GO:0016020//membrane;GO:0043231//intracellular membrane-bounded organelle;GO:0005887//integral component of plasma membrane;GO:0016021//integral component of membrane	GO:0046872//metal ion binding;GO:0005524//ATP binding;GO:0005388//calcium-transporting ATPase activity;GO:0016887//ATPase activity	GO:0006812//cation transport;GO:0006874//cellular calcium ion homeostasis	K14951//cation-transporting P-type ATPase 13A3/4/5 [EC:3.6.3.-]	NP_078800.3//probable cation-transporting ATPase 13A3 [Homo sapiens];XP_012497226.1//PREDICTED: probable cation-transporting ATPase 13A3 isoform X1 [Propithecus coquereli];XP_008050541.1//probable cation-transporting ATPase 13A3 isoform X2 [Carlito syrichta]	3//A2MP1
3842	8547	8563	7196	-0.248338	2.71774e-25	Down	4.05368e-27	TNPO1	GO:0070062//extracellular exosome;GO:0005929//cilium;GO:0005634//nucleus;GO:0031965//nuclear membrane;GO:0034399//nuclear periphery;GO:0005829//cytosol;GO:0005737//cytoplasm	GO:0003723//RNA binding;GO:0008536//Ran GTPase binding;GO:0008565//protein transporter activity;GO:0008139//nuclear localization sequence binding	GO:0006886//intracellular protein transport;GO:0006607//NLS-bearing protein import into nucleus;GO:0006610//ribosomal protein import into nucleus;GO:0035735//intraciliary transport involved in cilium assembly;GO:0043488//regulation of mRNA stability;GO:0000060//protein import into nucleus, translocation;GO:0016032//viral process	K18752//transportin-1	EFB13568.1//hypothetical protein PANDA_010274, partial [Ailuropoda melanoleuca];NP_002261.3//transportin-1 isoform 1 [Homo sapiens]	3//A2MP1;2//1
5310	14136	20723.9	18558	-0.156674	3.6993e-25	Down	5.55553e-27	PKD1	NA	NA	NA	K04985//polycystin 1	XP_011520832.1//PREDICTED: polycystin-1 isoform X3 [Homo sapiens];XP_007980331.1//PREDICTED: polycystin-1 isoform X1 [Chlorocebus sabaeus];XP_011888694.1//PREDICTED: polycystin-1 isoform X1 [Cercocebus atys]	3//A2MP1;2//1
102724560	2590	520.71	230.01	-1.1762	5.16326e-25	Down	7.80682e-27	CBSL	GO:0005634//nucleus;GO:0005829//cytosol;GO:0005737//cytoplasm	GO:0020037//heme binding;GO:0072341//modified amino acid binding;GO:0042802//identical protein binding;GO:0031625//ubiquitin protein ligase binding;GO:1904047//S-adenosyl-L-methionine binding;GO:0070026//nitric oxide binding;GO:0042803//protein homodimerization activity;GO:0019825//oxygen binding;GO:0050421//nitrite reductase (NO-forming) activity;GO:0046872//metal ion binding;GO:0004122//cystath…	GO:0043418//homocysteine catabolic process;GO:0019346//transsulfuration;GO:0042262//DNA protection;GO:0006565//L-serine catabolic process;GO:0006563//L-serine metabolic process;GO:0019343//cysteine biosynthetic process via cystathionine;GO:0006535//cysteine biosynthetic process from serine;GO:0050667//homocysteine metabolic process;GO:0070814//hydrogen sulfide biosynthetic process;GO:0019344//cys…	K01697//cystathionine beta-synthase [EC:4.2.1.22]	XP_009200453.1//cystathionine beta-synthase isoform X2 [Papio anubis];XP_017811902.1//cystathionine beta-synthase isoform X1 [Papio anubis];NP_001308001.1//cystathionine beta-synthase isoform 2 [Homo sapiens];XP_011528085.1//PREDICTED: cystathionine beta-synthase isoform X6 [Homo sapiens]	1//3;2//1
160418	7203	4716	3725	-0.33774	5.54381e-25	Down	8.43885e-27	TMTC3	GO:0005783//endoplasmic reticulum;GO:0016021//integral component of membrane	NA	GO:1901800//positive regulation of proteasomal protein catabolic process;GO:0034976//response to endoplasmic reticulum stress	K09667//protein O-GlcNAc transferase [EC:2.4.1.255]	NP_861448.2//transmembrane and TPR repeat-containing protein 3 [Homo sapiens]	3//A2MP1
826	1311	26821	29306	0.130417	6.2156e-25	Up	9.52496e-27	CAPNS1	GO:0016020//membrane;GO:0070062//extracellular exosome;GO:0005829//cytosol;GO:0005886//plasma membrane	GO:0004175//endopeptidase activity;GO:0004198//calcium-dependent cysteine-type endopeptidase activity;GO:0005509//calcium ion binding	GO:0016241//regulation of macroautophagy;GO:0022617//extracellular matrix disassembly;GO:0008284//positive regulation of cell proliferation;GO:0070268//cornification	K08583//calpain, small subunit 1	AAH64998.1//CAPNS1 protein [Homo sapiens];NP_001740.1//calpain small subunit 1 isoform 1 [Homo sapiens]	1//3;3//A2MP1;2//1
79627	8875	6029.46	4902.19	-0.296019	6.70605e-25	Down	1.03451e-26	OGFRL1	GO:0016020//membrane	GO:0004872//receptor activity	NA	K06245//laminin, beta 4;K15322//tRNA-splicing endonuclease subunit Sen2 [EC:3.1.27.9];K01064//wingless-type MMTV integration site family, member 9;K12025//tripartite motif-containing protein 52	NP_078852.3//opioid growth factor receptor-like protein 1 isoform b [Homo sapiens];NP_001311195.1//opioid growth factor receptor-like protein 1 isoform a [Homo sapiens]	1//3;4
57534	9567	5399	4337	-0.313411	7.60585e-25	Down	1.18108e-26	MIB1	GO:0005829//cytosol;GO:0031410//cytoplasmic vesicle;GO:0005813//centrosome;GO:0014069//postsynaptic density;GO:0005886//plasma membrane;GO:0005737//cytoplasm	GO:0008270//zinc ion binding;GO:0016874//ligase activity;GO:0004842//ubiquitin-protein transferase activity	GO:0001841//neural tube formation;GO:0001701//in utero embryonic development;GO:0001568//blood vessel development;GO:0045807//positive regulation of endocytosis;GO:0001947//heart looping;GO:0045665//negative regulation of neuron differentiation;GO:0006897//endocytosis;GO:0001756//somitogenesis;GO:0007219//Notch signaling pathway	K10645//E3 ubiquitin-protein ligase mind-bomb [EC:2.3.2.27]	NP_065825.1//E3 ubiquitin-protein ligase MIB1 [Homo sapiens]	3//A2MP1
6210	491	32048	34742	0.11903	9.938e-25	Up	1.55339e-26	RPS15A	NA	NA	NA	K02957//small subunit ribosomal protein S15Ae	XP_008540095.1//PREDICTED: 40S ribosomal protein S15a-like [Equus przewalskii];XP_003642170.2//PREDICTED: 40S ribosomal protein S15a isoform X1 [Gallus gallus]	4;1//3
811	1929	41503	44544	0.104599	1.29512e-24	Up	2.0376e-26	CALR	GO:0070062//extracellular exosome;GO:0005788//endoplasmic reticulum lumen;GO:0005783//endoplasmic reticulum;GO:0005634//nucleus;GO:0005925//focal adhesion;GO:0009897//external side of plasma membrane;GO:0048471//perinuclear region of cytoplasm;GO:0005829//cytosol;GO:0042824//MHC class I peptide loading complex;GO:0005844//polysome	GO:0003729//mRNA binding;GO:0030246//carbohydrate binding;GO:0005178//integrin binding;GO:0050681//androgen receptor binding;GO:0051082//unfolded protein binding;GO:0005509//calcium ion binding;GO:0031625//ubiquitin protein ligase binding	GO:0030866//cortical actin cytoskeleton organization;GO:0010595//positive regulation of endothelial cell migration;GO:1900026//positive regulation of substrate adhesion-dependent cell spreading;GO:0050766//positive regulation of phagocytosis;GO:0000122//negative regulation of transcription from RNA polymerase II promoter;GO:1901164//negative regulation of trophoblast cell migration;GO:0090398//ce…	K08057//calreticulin	XP_004872463.1//calreticulin [Heterocephalus glaber]	3//A2MP1
5286	8019	3600.06	2748.66	-0.386709	1.35269e-24	Down	2.14199e-26	PIK3C2A	GO:0016020//membrane;GO:0070062//extracellular exosome;GO:0005634//nucleus;GO:0030136//clathrin-coated vesicle;GO:0031982//vesicle;GO:0005737//cytoplasm;GO:0005829//cytosol;GO:0005794//Golgi apparatus;GO:0005942//phosphatidylinositol 3-kinase complex;GO:0005886//plasma membrane	GO:0005524//ATP binding;GO:0016303//1-phosphatidylinositol-3-kinase activity;GO:0016301//kinase activity;GO:0035005//1-phosphatidylinositol-4-phosphate 3-kinase activity;GO:0035091//phosphatidylinositol binding;GO:0035004//phosphatidylinositol 3-kinase activity	GO:0016477//cell migration;GO:0048008//platelet-derived growth factor receptor signaling pathway;GO:0008286//insulin receptor signaling pathway;GO:0006661//phosphatidylinositol biosynthetic process;GO:0014065//phosphatidylinositol 3-kinase signaling;GO:0046854//phosphatidylinositol phosphorylation;GO:0061024//membrane organization;GO:0014829//vascular smooth muscle contraction;GO:0048268//clathri…	K00923//phosphatidylinositol-4-phosphate 3-kinase [EC:2.7.1.154]	NP_002636.2//phosphatidylinositol 4-phosphate 3-kinase C2 domain-containing subunit alpha isoform 1 [Homo sapiens]	1//3;3//A2MP1
5500	4851	7673	6401	-0.25891	1.44338e-24	Down	2.30036e-26	PPP1CB	GO:0070062//extracellular exosome;GO:0000784//nuclear chromosome, telomeric region;GO:0005634//nucleus;GO:0005654//nucleoplasm;GO:0005925//focal adhesion;GO:0042587//glycogen granule;GO:0005737//cytoplasm;GO:0005730//nucleolus;GO:0072357//PTW/PP1 phosphatase complex;GO:0005829//cytosol;GO:0000164//protein phosphatase type 1 complex;GO:0098723//skeletal muscle myofibril	GO:0017018//myosin phosphatase activity;GO:0046872//metal ion binding;GO:0004721//phosphoprotein phosphatase activity;GO:0050115//myosin-light-chain-phosphatase activity;GO:0004722//protein serine/threonine phosphatase activity;GO:0016791//phosphatase activity;GO:0030145//manganese ion binding;GO:0019901//protein kinase binding	GO:0019433//triglyceride catabolic process;GO:0043153//entrainment of circadian clock by photoperiod;GO:0005981//regulation of glycogen catabolic process;GO:0042752//regulation of circadian rhythm;GO:0005977//glycogen metabolic process;GO:0005979//regulation of glycogen biosynthetic process;GO:0051301//cell division;GO:0006470//protein dephosphorylation;GO:0000086//G2/M transition of mitotic cell…	K06269//serine/threonine-protein phosphatase PP1 catalytic subunit [EC:3.1.3.16]	NP_002700.1//serine/threonine-protein phosphatase PP1-beta catalytic subunit isoform 1 [Homo sapiens]	1//3;2//1
8085	19432	9373	7961	-0.232978	1.6003e-24	Down	2.56678e-26	KMT2D	GO:0005634//nucleus;GO:0005654//nucleoplasm;GO:0035097//histone methyltransferase complex;GO:0044666//MLL3/4 complex	GO:0046872//metal ion binding;GO:0003677//DNA binding;GO:0008168//methyltransferase activity;GO:0042800//histone methyltransferase activity (H3-K4 specific);GO:0044212//transcription regulatory region DNA binding;GO:0018024//histone-lysine N-methyltransferase activity	GO:0033148//positive regulation of intracellular estrogen receptor signaling pathway;GO:0006342//chromatin silencing;GO:0006355//regulation of transcription, DNA-templated;GO:0048477//oogenesis;GO:0006351//transcription, DNA-templated;GO:0051568//histone H3-K4 methylation;GO:0043627//response to estrogen;GO:0045652//regulation of megakaryocyte differentiation;GO:1904837//beta-catenin-TCF complex …	K09187//histone-lysine N-methyltransferase MLL2 [EC:2.1.1.43]	XP_006719677.1//PREDICTED: histone-lysine N-methyltransferase 2D isoform X6 [Homo sapiens];XP_006719679.1//PREDICTED: histone-lysine N-methyltransferase 2D isoform X9 [Homo sapiens];NP_003473.3//histone-lysine N-methyltransferase 2D [Homo sapiens]	3//A2MP1
80012	12690	3238.1	2435.32	-0.408453	1.67551e-24	Down	2.70454e-26	PHC3	GO:0035102//PRC1 complex;GO:0005654//nucleoplasm;GO:0005634//nucleus;GO:0031519//PcG protein complex	GO:0003677//DNA binding;GO:0008270//zinc ion binding	GO:0007275//multicellular organism development	K11458//polyhomeotic-like protein 3	NP_079223.3//polyhomeotic-like protein 3 isoform 1 [Homo sapiens];XP_005247846.1//PREDICTED: polyhomeotic-like protein 3 isoform X1 [Homo sapiens]	1//3;3//A2MP1
7167	1368	44604	47737	0.100518	2.07676e-24	Up	3.37344e-26	TPI1	GO:0070062//extracellular exosome;GO:0005634//nucleus;GO:0005615//extracellular space;GO:0005829//cytosol	GO:0031625//ubiquitin protein ligase binding;GO:0004807//triose-phosphate isomerase activity	GO:0061621//canonical glycolysis;GO:0006098//pentose-phosphate shunt;GO:0019563//glycerol catabolic process;GO:0007275//multicellular organism development;GO:0006094//gluconeogenesis;GO:0006096//glycolytic process;GO:0046166//glyceraldehyde-3-phosphate biosynthetic process	K01803//triosephosphate isomerase (TIM) [EC:5.3.1.1]	XP_002752312.2//PREDICTED: triosephosphate isomerase [Callithrix jacchus];NP_000356.1//triosephosphate isomerase isoform 1 [Homo sapiens];XP_003273803.1//PREDICTED: triosephosphate isomerase isoform X1 [Nomascus leucogenys]	1//3;5
6203	749	31772	34432	0.118578	2.41828e-24	Up	3.9529e-26	RPS9	NA	NA	NA	K02997//small subunit ribosomal protein S9e	NP_001308634.1//40S ribosomal protein S9 isoform b [Homo sapiens];EAW72213.1//ribosomal protein S9, isoform CRA_d, partial [Homo sapiens];ELK16780.1//tRNA-splicing endonuclease subunit Sen34 [Pteropus alecto]	1//3;3//A2MP1
4922	1256	375890	384375	0.0347876	2.91277e-24	Up	4.79094e-26	NTS	GO:0030133//transport vesicle;GO:0005576//extracellular region;GO:0043679//axon terminus	GO:0005184//neuropeptide hormone activity	GO:0061844//antimicrobial humoral immune response mediated by antimicrobial peptide;GO:0007165//signal transduction;GO:0050880//regulation of blood vessel size;GO:0031640//killing of cells of other organism	K05235//neurotensin	NP_006174.1//neurotensin/neuromedin N preproprotein [Homo sapiens]	4
56889	6140	8134	6832	-0.249073	3.37412e-24	Down	5.58425e-26	TM9SF3	GO:0016021//integral component of membrane	NA	NA	K17087//transmembrane 9 superfamily member 3	BAD90204.1//mKIAA4036 protein, partial [Mus musculus]	3//A2MP1
9849	7741	5408	4362	-0.307522	4.92749e-24	Down	8.20545e-26	ZNF518A	GO:0005634//nucleus	GO:0000981//RNA polymerase II transcription factor activity, sequence-specific DNA binding;GO:0046872//metal ion binding;GO:0003677//DNA binding;GO:0003676//nucleic acid binding	GO:0006351//transcription, DNA-templated	K09228//KRAB domain-containing zinc finger protein;K00977//DNA nucleotidylexotransferase [EC:2.7.7.31]	NP_055618.2//zinc finger protein 518A isoform a [Homo sapiens]	1//3;3//A2MP1
114823	3745	6399.22	5256.64	-0.281172	5.38689e-24	Down	9.02548e-26	LENG8	NA	NA	NA	K10955//mucin-2	XP_005278309.1//PREDICTED: leukocyte receptor cluster member 8 isoform X3 [Homo sapiens];XP_005278305.1//PREDICTED: leukocyte receptor cluster member 8 isoform X1 [Homo sapiens];NP_443157.1//leukocyte receptor cluster member 8 [Homo sapiens]	3//A2MP1
6229	667	35501	38283	0.111428	5.67735e-24	Up	9.57015e-26	RPS24	GO:0005840//ribosome;GO:0016020//membrane;GO:0005634//nucleus;GO:0005654//nucleoplasm;GO:0005829//cytosol;GO:0022627//cytosolic small ribosomal subunit;GO:0015935//small ribosomal subunit	GO:0003723//RNA binding;GO:0003735//structural constituent of ribosome;GO:0031369//translation initiation factor binding;GO:0032403//protein complex binding	GO:0000462//maturation of SSU-rRNA from tricistronic rRNA transcript (SSU-rRNA, 5.8S rRNA, LSU-rRNA);GO:0034101//erythrocyte homeostasis;GO:0097421//liver regeneration;GO:0000184//nuclear-transcribed mRNA catabolic process, nonsense-mediated decay;GO:0042274//ribosomal small subunit biogenesis;GO:0006364//rRNA processing;GO:0006614//SRP-dependent cotranslational protein targeting to membrane;GO:0…	K12581//CCR4-NOT transcription complex subunit 7/8;K15322//tRNA-splicing endonuclease subunit Sen2 [EC:3.1.27.9];K02974//small subunit ribosomal protein S24e;K12025//tripartite motif-containing protein 52	XP_017204178.1//PREDICTED: 40S ribosomal protein S24 isoform X1 [Oryctolagus cuniculus];XP_012358395.1//PREDICTED: 40S ribosomal protein S24 isoform X1 [Nomascus leucogenys];XP_011800353.1//PREDICTED: uncharacterized protein LOC105513924 [Colobus angolensis palliatus]	4;1//3;3//A2MP1
4026	17952	6151.32	5033.48	-0.286756	5.98494e-24	Down	1.01498e-25	LPP	GO:0005634//nucleus;GO:0005925//focal adhesion;GO:0005829//cytosol;GO:0005886//plasma membrane	GO:0046872//metal ion binding	GO:0007155//cell adhesion	K16676//lipoma-prefererred partner	XP_021789580.1//lipoma-preferred partner isoform X2 [Papio anubis];XP_011511125.1//PREDICTED: lipoma-preferred partner isoform X1 [Homo sapiens];NP_001161144.1//lipoma-preferred partner isoform b [Homo sapiens]	4;2//1
6217	708	33319	36005	0.114436	9.30879e-24	Up	1.58818e-25	RPS16	GO:0005840//ribosome	GO:0003735//structural constituent of ribosome	GO:0006412//translation	K02960//small subunit ribosomal protein S16e	AAH90618.1//Rps16 protein [Mus musculus]	1//3;5
5903	11711	8169.73	6879.92	-0.245313	1.28001e-23	Down	2.1969e-25	RANBP2	GO:0016020//membrane;GO:0043231//intracellular membrane-bounded organelle;GO:0043657//host cell;GO:1990723//cytoplasmic periphery of the nuclear pore complex;GO:0005643//nuclear pore;GO:0031965//nuclear membrane;GO:0005635//nuclear envelope;GO:0005642//annulate lamellae;GO:0005813//centrosome;GO:0042405//nuclear inclusion body;GO:0005737//cytoplasm;GO:0044615//nuclear pore nuclear basket;GO:00058…	GO:0003723//RNA binding;GO:0003755//peptidyl-prolyl cis-trans isomerase activity;GO:0046872//metal ion binding;GO:0008536//Ran GTPase binding;GO:0019789//SUMO transferase activity;GO:0032403//protein complex binding;GO:0016874//ligase activity	GO:0006406//mRNA export from nucleus;GO:0007077//mitotic nuclear envelope disassembly;GO:0016925//protein sumoylation;GO:0046604//positive regulation of mitotic centrosome separation;GO:0090526//regulation of gluconeogenesis involved in cellular glucose homeostasis;GO:0006607//NLS-bearing protein import into nucleus;GO:0043547//positive regulation of GTPase activity;GO:0006110//regulation of glyc…	K12172//E3 SUMO-protein ligase RanBP2	NP_006258.3//E3 SUMO-protein ligase RanBP2 [Homo sapiens];XP_011509878.1//PREDICTED: E3 SUMO-protein ligase RanBP2 isoform X6 [Homo sapiens]	4
10398	1204	42407	45406	0.101164	1.56898e-23	Up	2.7089e-25	MYL9	GO:0005859//muscle myosin complex;GO:0005829//cytosol	GO:0005509//calcium ion binding;GO:0008307//structural constituent of muscle	GO:0006937//regulation of muscle contraction;GO:0006936//muscle contraction;GO:0045652//regulation of megakaryocyte differentiation;GO:0070527//platelet aggregation	K12755//myosin regulatory light chain 9	NP_852667.1//myosin regulatory light polypeptide 9 isoform b [Homo sapiens];XP_017719010.1//PREDICTED: myosin regulatory light polypeptide 9 isoform X1 [Rhinopithecus bieti]	4;2//1
4833	1074	16734	18650	0.158977	2.20469e-23	Up	3.829e-25	NME4	GO:0005759//mitochondrial matrix;GO:0005758//mitochondrial intermembrane space;GO:0005743//mitochondrial inner membrane;GO:0005622//intracellular;GO:0005739//mitochondrion	GO:0046872//metal ion binding;GO:1901612//cardiolipin binding;GO:0005524//ATP binding;GO:0004550//nucleoside diphosphate kinase activity	GO:0006228//UTP biosynthetic process;GO:0009116//nucleoside metabolic process;GO:0006869//lipid transport;GO:0006241//CTP biosynthetic process;GO:0042981//regulation of apoptotic process;GO:0015949//nucleobase-containing small molecule interconversion;GO:0006183//GTP biosynthetic process	K00940//nucleoside-diphosphate kinase [EC:2.7.4.6]	XP_010380143.1//PREDICTED: nucleoside diphosphate kinase, mitochondrial isoform X1 [Rhinopithecus roxellana];NP_001273362.1//nucleoside diphosphate kinase, mitochondrial isoform b [Homo sapiens];NP_001273364.1//nucleoside diphosphate kinase, mitochondrial isoform c [Homo sapiens];NP_005000.1//nucleoside diphosphate kinase, mitochondrial isoform a precursor [Homo sapiens]	1//3;2//1
81611	3433	5730	4667	-0.293456	2.55832e-23	Down	4.46931e-25	ANP32E	GO:0005576//extracellular region;GO:0016021//integral component of membrane	NA	NA	K18648//acidic leucine-rich nuclear phosphoprotein 32 family member E;K18647//acidic leucine-rich nuclear phosphoprotein 32 family member B;K19607//X-linked retinitis pigmentosa GTPase regulator;K18646//acidic leucine-rich nuclear phosphoprotein 32 family member A/C/D	XP_012819160.1//PREDICTED: acidic leucine-rich nuclear phosphoprotein 32 family member B isoform X1 [Xenopus tropicalis];XP_015472397.1//PREDICTED: uncharacterized protein DDB_G0271670-like, partial [Parus major];XP_019724354.1//PREDICTED: uncharacterized protein DDB_G0271670-like, partial [Hippocampus comes];XP_012824032.1//PREDICTED: acidic leucine-rich nuclear phosphoprotein 32 family member E…	4;1//3;3//A2MP1;2//1
10735	6071	7925	6666	-0.247006	3.18587e-23	Down	5.59816e-25	STAG2	GO:0016020//membrane;GO:0000785//chromatin;GO:0016363//nuclear matrix;GO:0097431//mitotic spindle pole;GO:0008278//cohesin complex	NA	GO:0007062//sister chromatid cohesion;GO:1901673//regulation of mitotic spindle assembly;GO:0032876//negative regulation of DNA endoreduplication	K06671//cohesin complex subunit SA-1/2	XP_004480588.1//PREDICTED: cohesin subunit SA-2 isoform X2 [Dasypus novemcinctus];XP_004312155.1//PREDICTED: cohesin subunit SA-2 isoform X3 [Tursiops truncatus];XP_004480587.1//PREDICTED: cohesin subunit SA-2 isoform X1 [Dasypus novemcinctus];NP_001341589.1//cohesin subunit SA-2 isoform 1 [Bos taurus]	4;1//3;2//1
808	2246	40504	43406	0.102414	4.74802e-23	Up	8.39164e-25	CALM3	NA	NA	NA	K02183//calmodulin	XP_003915808.2//calmodulin-3 isoform X1 [Papio anubis];XP_014341983.1//PREDICTED: calmodulin isoform X1 [Latimeria chalumnae];EDL38633.1//mCG15892, partial [Mus musculus];XP_013155656.1//PREDICTED: calmodulin isoform X1 [Falco peregrinus];XP_009986082.1//PREDICTED: calmodulin-A-like [Tauraco erythrolophus]	1//3;3//A2MP1
7169	1215	28856	31322	0.120889	5.04295e-23	Up	8.96444e-25	TPM2	GO:0005884//actin filament;GO:0005829//cytosol;GO:0015629//actin cytoskeleton;GO:0005862//muscle thin filament tropomyosin;GO:0005737//cytoplasm	GO:0003779//actin binding;GO:0051015//actin filament binding;GO:0042802//identical protein binding;GO:0046982//protein heterodimerization activity;GO:0005200//structural constituent of cytoskeleton;GO:0008307//structural constituent of muscle;GO:0042803//protein homodimerization activity	GO:0007015//actin filament organization;GO:0030049//muscle filament sliding;GO:0006936//muscle contraction;GO:0043462//regulation of ATPase activity	K10374//tropomyosin 2	NP_001288156.1//tropomyosin beta chain isoform Tpm2.4 [Homo sapiens];NP_998839.1//tropomyosin beta chain isoform Tpm2.1sm/cy [Homo sapiens];NP_003280.2//tropomyosin beta chain isoform Tpm2.2st [Homo sapiens];NP_001288155.1//tropomyosin beta chain isoform Tpm2.3 [Homo sapiens]	1//3;3//A2MP1
9734	4602	13393.1	11744.1	-0.186969	5.72927e-23	Down	1.0243e-24	HDAC9	GO:0005634//nucleus;GO:0005654//nucleoplasm;GO:0035097//histone methyltransferase complex;GO:0005667//transcription factor complex;GO:0000118//histone deacetylase complex;GO:0005737//cytoplasm	GO:0004407//histone deacetylase activity;GO:0005080//protein kinase C binding;GO:0046872//metal ion binding;GO:0003714//transcription corepressor activity;GO:0042826//histone deacetylase binding;GO:0070491//repressing transcription factor binding;GO:0033558//protein deacetylase activity;GO:0032041//NAD-dependent histone deacetylase activity (H3-K14 specific);GO:0008134//transcription factor bindi…	GO:0045892//negative regulation of transcription, DNA-templated;GO:0030182//neuron differentiation;GO:0007507//heart development;GO:0048742//regulation of skeletal muscle fiber development;GO:0070933//histone H4 deacetylation;GO:0006351//transcription, DNA-templated;GO:0090050//positive regulation of cell migration involved in sprouting angiogenesis;GO:0006954//inflammatory response;GO:0032869//c…	K11409//histone deacetylase 9 [EC:3.5.1.98]	XP_011513936.1//PREDICTED: histone deacetylase 9 isoform X7 [Homo sapiens];NP_001308802.1//histone deacetylase 9 isoform 16 [Homo sapiens];XP_016868319.1//PREDICTED: histone deacetylase 9 isoform X13 [Homo sapiens];NP_001308807.1//histone deacetylase 9 isoform 21 [Homo sapiens];NP_001191073.1//histone deacetylase 9 isoform 6 [Homo sapiens];XP_011729406.1//PREDICTED: histone deacetylase 9 isoform …	1//3;3//A2MP1;2//1
2764	4125	5042	4058	-0.310644	7.25801e-23	Down	1.30503e-24	GMFB	GO:0005622//intracellular	GO:0003779//actin binding;GO:0008083//growth factor activity;GO:0004860//protein kinase inhibitor activity;GO:0004871//signal transducer activity;GO:0008047//enzyme activator activity;GO:0071933//Arp2/3 complex binding	GO:0007399//nervous system development;GO:0007626//locomotory behavior;GO:0007165//signal transduction;GO:0034316//negative regulation of Arp2/3 complex-mediated actin nucleation;GO:0006468//protein phosphorylation;GO:0007612//learning	K20368//protein cornichon	XP_012980490.2//glia maturation factor beta [Mesocricetus auratus]	2//1
5144	7968	9837	8441	-0.218221	9.8009e-23	Down	1.77226e-24	PDE4D	GO:0016020//membrane;GO:0031965//nuclear membrane;GO:0016324//apical plasma membrane;GO:0005829//cytosol;GO:0005813//centrosome;GO:0034704//calcium channel complex;GO:0005886//plasma membrane;GO:0005891//voltage-gated calcium channel complex	GO:0030552//cAMP binding;GO:0004114//3',5'-cyclic-nucleotide phosphodiesterase activity;GO:0031625//ubiquitin protein ligase binding;GO:0051117//ATPase binding;GO:0097110//scaffold protein binding;GO:0046872//metal ion binding;GO:0044325//ion channel binding;GO:0031698//beta-2 adrenergic receptor binding;GO:0008144//drug binding;GO:0004115//3',5'-cyclic-AMP phosphodiesterase activity;GO:0019899//…	GO:0071222//cellular response to lipopolysaccharide;GO:0071320//cellular response to cAMP;GO:0010880//regulation of release of sequestered calcium ion into cytosol by sarcoplasmic reticulum;GO:0032743//positive regulation of interleukin-2 production;GO:0045822//negative regulation of heart contraction;GO:0032754//positive regulation of interleukin-5 production;GO:0060314//regulation of ryanodine-…	K13293//cAMP-specific phosphodiesterase 4 [EC:3.1.4.53]	NP_001184149.1//cAMP-specific 3',5'-cyclic phosphodiesterase 4D isoform PDE4D9 [Homo sapiens];XP_011853435.1//PREDICTED: cAMP-specific 3',5'-cyclic phosphodiesterase 4D isoform X6 [Mandrillus leucophaeus];NP_001159371.1//cAMP-specific 3',5'-cyclic phosphodiesterase 4D isoform PDE4D7 [Homo sapiens];NP_001336170.1//cAMP-specific 3',5'-cyclic phosphodiesterase 4D isoform 10 [Homo sapiens];XP_0069817…	4;1//3
51430	5717	6731	5588	-0.265905	1.01397e-22	Down	1.84388e-24	SUCO	GO:0016020//membrane;GO:0030867//rough endoplasmic reticulum membrane;GO:0005791//rough endoplasmic reticulum;GO:0016021//integral component of membrane	NA	GO:0007275//multicellular organism development;GO:0046850//regulation of bone remodeling;GO:0045669//positive regulation of osteoblast differentiation;GO:0032967//positive regulation of collagen biosynthetic process;GO:0001503//ossification	K01528//dynamin GTPase [EC:3.6.5.5];K20358//golgin subfamily A member 2	NP_001269679.1//SUN domain-containing ossification factor isoform 3 precursor [Homo sapiens];EAW90933.1//chromosome 1 open reading frame 9, isoform CRA_e [Homo sapiens];XP_006711439.1//PREDICTED: SUN domain-containing ossification factor isoform X3 [Homo sapiens];NP_057311.3//SUN domain-containing ossification factor isoform 2 [Homo sapiens]	4;1//3;3//A2MP1
25932	4452	14209	12520	-0.179987	1.20708e-22	Down	2.20738e-24	CLIC4	GO:0005737//cytoplasm;GO:0030496//midbody;GO:0005911//cell-cell junction;GO:0005829//cytosol;GO:0015629//actin cytoskeleton;GO:0005739//mitochondrion;GO:0005886//plasma membrane;GO:0030659//cytoplasmic vesicle membrane;GO:0070062//extracellular exosome;GO:0005634//nucleus;GO:0005813//centrosome;GO:0005622//intracellular;GO:0034707//chloride channel complex;GO:0016363//nuclear matrix;GO:0005902//m…	GO:0005244//voltage-gated ion channel activity;GO:0005254//chloride channel activity	GO:0001886//endothelial cell morphogenesis;GO:0009566//fertilization;GO:0030154//cell differentiation;GO:0001525//angiogenesis;GO:0030216//keratinocyte differentiation;GO:0030336//negative regulation of cell migration;GO:0007035//vacuolar acidification;GO:0061299//retina vasculature morphogenesis in camera-type eye;GO:0035264//multicellular organism growth;GO:0035088//establishment or maintenance…	K05024//chloride intracellular channel protein 4	XP_007978188.1//PREDICTED: chloride intracellular channel protein 4 [Chlorocebus sabaeus]	2//1
84188	5292	3766	2928	-0.360534	1.2814e-22	Down	2.35639e-24	FAR1	GO:0005779//integral component of peroxisomal membrane;GO:0005777//peroxisome	GO:0080019//fatty-acyl-CoA reductase (alcohol-forming) activity;GO:0102965//alcohol-forming fatty acyl-CoA reductase activity	GO:0008611//ether lipid biosynthetic process;GO:0035336//long-chain fatty-acyl-CoA metabolic process;GO:0010025//wax biosynthetic process;GO:0046474//glycerophospholipid biosynthetic process	K13356//alcohol-forming fatty acyl-CoA reductase [EC:1.2.1.84]	XP_012636183.1//fatty acyl-CoA reductase 1 isoform X4 [Microcebus murinus]	5
5315	2746	44932	47931	0.0957994	2.43381e-22	Up	4.50043e-24	PKM	GO:0034774//secretory granule lumen;GO:0031012//extracellular matrix;GO:0070062//extracellular exosome;GO:0005929//cilium;GO:0005634//nucleus;GO:0043209//myelin sheath;GO:0031982//vesicle;GO:1902912//pyruvate kinase complex;GO:1903561//extracellular vesicle;GO:0005737//cytoplasm;GO:0005829//cytosol;GO:0005576//extracellular region;GO:1904813//ficolin-1-rich granule lumen;GO:0005739//mitochondrion	GO:0000287//magnesium ion binding;GO:0003723//RNA binding;GO:0004743//pyruvate kinase activity;GO:0005524//ATP binding;GO:0016301//kinase activity;GO:0042802//identical protein binding;GO:0023026//MHC class II protein complex binding;GO:0045296//cadherin binding;GO:0043531//ADP binding;GO:0030955//potassium ion binding;GO:0070324//thyroid hormone binding	GO:0061621//canonical glycolysis;GO:0031100//animal organ regeneration;GO:0043403//skeletal muscle tissue regeneration;GO:0051289//protein homotetramerization;GO:0001889//liver development;GO:0001666//response to hypoxia;GO:0009629//response to gravity;GO:0014870//response to muscle inactivity;GO:0006754//ATP biosynthetic process;GO:0032869//cellular response to insulin stimulus;GO:0042866//pyruv…	K15258//poly [ADP-ribose] polymerase 6/8 [EC:2.4.2.30];K00873//pyruvate kinase [EC:2.7.1.40]	XP_020954766.1//poly [ADP-ribose] polymerase 6 isoform X2 [Sus scrofa];NP_001193726.1//pyruvate kinase PKM isoform d [Homo sapiens];XP_006720633.1//PREDICTED: pyruvate kinase PKM isoform X1 [Homo sapiens];XP_015102987.1//PREDICTED: pyruvate kinase PKM isoform X1 [Vicugna pacos];XP_008970132.1//PREDICTED: pyruvate kinase PKM isoform X3 [Pan paniscus];XP_015102990.1//PREDICTED: pyruvate kinase PKM …	1//3;3//A2MP1;2//1;5
1917	2022	20176	22216	0.141543	3.07816e-22	Up	5.72337e-24	EEF1A2	NA	NA	NA	K03231//elongation factor 1-alpha	XP_017736722.1//PREDICTED: elongation factor 1-alpha 2 [Rhinopithecus bieti]	3//A2MP1
27338	1207	10794	12305	0.191599	3.52748e-22	Up	6.59485e-24	UBE2S	NA	NA	NA	K10583//ubiquitin-conjugating enzyme E2 S [EC:2.3.2.23]	XP_002762548.2//PREDICTED: ubiquitin-conjugating enzyme E2 S [Callithrix jacchus]	2//1
23451	4220	14712	13012	-0.174567	4.16915e-22	Down	7.83707e-24	SF3B1	NA	NA	NA	K12828//splicing factor 3B subunit 1	BAE42463.1//unnamed protein product [Mus musculus];XP_004772218.1//PREDICTED: splicing factor 3B subunit 1 isoform X1 [Mustela putorius furo];XP_004772221.1//PREDICTED: splicing factor 3B subunit 1 isoform X5 [Mustela putorius furo]	1//3;3//A2MP1;2//1
10383	1591	23865	26060.9	0.129576	5.83087e-22	Up	1.10203e-23	TUBB4B	GO:0005874//microtubule;GO:0005737//cytoplasm	GO:0005200//structural constituent of cytoskeleton;GO:0005525//GTP binding;GO:0003924//GTPase activity	GO:0007017//microtubule-based process	K07375//tubulin beta	XP_007945164.1//PREDICTED: tubulin beta-4B chain isoform X1 [Orycteropus afer afer]	5
8754	4111	7776	6566	-0.24143	7.74621e-22	Down	1.47194e-23	ADAM9	GO:0070062//extracellular exosome;GO:0016323//basolateral plasma membrane;GO:0005615//extracellular space;GO:0009986//cell surface;GO:0005925//focal adhesion;GO:0016021//integral component of membrane;GO:0031233//intrinsic component of external side of plasma membrane	GO:0004222//metalloendopeptidase activity;GO:0043236//laminin binding;GO:0046872//metal ion binding;GO:0005080//protein kinase C binding;GO:0005518//collagen binding;GO:0005178//integrin binding;GO:0008237//metallopeptidase activity;GO:0017124//SH3 domain binding	GO:0006509//membrane protein ectodomain proteolysis;GO:0016477//cell migration;GO:0030216//keratinocyte differentiation;GO:0071222//cellular response to lipopolysaccharide;GO:0033627//cell adhesion mediated by integrin;GO:0007179//transforming growth factor beta receptor signaling pathway;GO:0051549//positive regulation of keratinocyte migration;GO:0007229//integrin-mediated signaling pathway;GO:…	K06834//disintegrin and metalloproteinase domain-containing protein 9 [EC:3.4.24.-]	NP_003807.1//disintegrin and metalloproteinase domain-containing protein 9 precursor [Homo sapiens]	2//1
116064	7683	5839.23	4802.28	-0.279475	1.09609e-21	Down	2.094e-23	LRRC58	NA	NA	NA	K17985//activating molecule in BECN1-regulated autophagy protein 1	AAH13757.1//LRRC58 protein, partial [Homo sapiens]	1//3
85440	7064	13286	11691	-0.181925	1.23968e-21	Down	2.38098e-23	DOCK7	GO:0030424//axon;GO:0030426//growth cone;GO:0005925//focal adhesion;GO:0005622//intracellular;GO:0043005//neuron projection;GO:0045178//basal part of cell	GO:0048365//Rac GTPase binding;GO:0005085//guanyl-nucleotide exchange factor activity	GO:0000226//microtubule cytoskeleton organization;GO:0090630//activation of GTPase activity;GO:0045200//establishment of neuroblast polarity;GO:0007409//axonogenesis;GO:0007264//small GTPase mediated signal transduction;GO:0031175//neuron projection development;GO:0033138//positive regulation of peptidyl-serine phosphorylation;GO:0050767//regulation of neurogenesis;GO:0022027//interkinetic nuclea…	K21852//dedicator of cytokinesis protein 6/7/8	NP_212132.2//dedicator of cytokinesis protein 7 isoform 2 [Homo sapiens];XP_020952209.1//dedicator of cytokinesis protein 7 isoform X7 [Sus scrofa];NP_001317543.1//dedicator of cytokinesis protein 7 isoform 6 [Homo sapiens];NP_001258931.1//dedicator of cytokinesis protein 7 isoform 5 [Homo sapiens];XP_020952210.1//dedicator of cytokinesis protein 7 isoform X8 [Sus scrofa];XP_020952207.1//dedicato…	1//3;3//A2MP1
23230	11056	2811	2112	-0.40989	1.81959e-21	Down	3.51337e-23	VPS13A	GO:0031045//dense core granule	NA	GO:0007399//nervous system development;GO:0007626//locomotory behavior;GO:0035176//social behavior;GO:0006914//autophagy	K19525//vacuolar protein sorting-associated protein 13A/C	XP_014973426.1//PREDICTED: vacuolar protein sorting-associated protein 13A isoform X3 [Macaca mulatta];XP_014973425.1//PREDICTED: vacuolar protein sorting-associated protein 13A isoform X2 [Macaca mulatta];XP_014973427.1//PREDICTED: vacuolar protein sorting-associated protein 13A isoform X4 [Macaca mulatta];XP_003267488.1//PREDICTED: vacuolar protein sorting-associated protein 13A isoform X2 [Nom…	1//3;3//A2MP1;2//1
25831	9192	8312	7071	-0.230698	2.11961e-21	Down	4.11431e-23	HECTD1	GO:0005737//cytoplasm	GO:0061630//ubiquitin protein ligase activity;GO:0046872//metal ion binding;GO:0004842//ubiquitin-protein transferase activity;GO:0016874//ligase activity	NA	K12231//E3 ubiquitin-protein ligase HECTD1 [EC:2.3.2.26]	Q9ULT8.3//RecName: Full=E3 ubiquitin-protein ligase HECTD1; AltName: Full=E3 ligase for inhibin receptor; AltName: Full=EULIR; AltName: Full=HECT domain-containing protein 1; AltName: Full=HECT-type E3 ubiquitin transferase HECTD1;XP_007984589.1//PREDICTED: E3 ubiquitin-protein ligase HECTD1 isoform X3 [Chlorocebus sabaeus];NP_001248188.1//E3 ubiquitin-protein ligase HECTD1 [Macaca mulatta]	3//A2MP1
953	12388	26749.1	24465	-0.126185	2.24955e-21	Down	4.38953e-23	ENTPD1	GO:0016020//membrane;GO:0070062//extracellular exosome;GO:0005887//integral component of plasma membrane;GO:0016021//integral component of membrane;GO:0005886//plasma membrane	GO:0102491//dGTP phosphohydrolase activity;GO:0005524//ATP binding;GO:0102485//dATP phosphohydrolase activity;GO:0102490//8-oxo-dGTP phosphohydrolase activity;GO:0102486//dCTP phosphohydrolase activity;GO:0102488//dTTP phosphohydrolase activity;GO:0016787//hydrolase activity;GO:0102487//dUTP phosphohydrolase activity;GO:0017111//nucleoside-triphosphatase activity;GO:0102489//GTP phosphohydrolase …	GO:0007155//cell adhesion;GO:0007596//blood coagulation;GO:0034656//nucleobase-containing small molecule catabolic process	K01510//apyrase [EC:3.6.1.5]	NP_001157651.1//ectonucleoside triphosphate diphosphohydrolase 1 isoform 4 [Homo sapiens];XP_011806626.1//PREDICTED: ectonucleoside triphosphate diphosphohydrolase 1 isoform X1 [Colobus angolensis palliatus];NP_001307845.1//ectonucleoside triphosphate diphosphohydrolase 1 isoform 7 [Homo sapiens];XP_011538672.2//PREDICTED: ectonucleoside triphosphate diphosphohydrolase 1 isoform X1 [Homo sapiens]…	1//3;5
51629	1631	18403	20310	0.144833	2.79862e-21	Up	5.48952e-23	SLC25A39	GO:0005743//mitochondrial inner membrane;GO:0016021//integral component of membrane;GO:0005739//mitochondrion	GO:0022857//transmembrane transporter activity	GO:0006810//transport;GO:0055085//transmembrane transport;GO:0006839//mitochondrial transport;GO:0006783//heme biosynthetic process	K15119//solute carrier family 25, member 39/40	NP_057100.1//solute carrier family 25 member 39 isoform b [Homo sapiens];NP_001308170.1//solute carrier family 25 member 39 isoform d [Homo sapiens];NP_001308169.1//solute carrier family 25 member 39 isoform c [Homo sapiens];NP_001137252.1//solute carrier family 25 member 39 isoform a [Homo sapiens];XP_011523182.1//PREDICTED: solute carrier family 25 member 39 isoform X1 [Homo sapiens]	1//3;3//A2MP1;2//1
396	1931	22563	24663	0.130973	3.08581e-21	Up	6.08437e-23	ARHGDIA	GO:0070062//extracellular exosome;GO:0005856//cytoskeleton;GO:0005634//nucleus;GO:0005615//extracellular space;GO:0005829//cytosol;GO:0001772//immunological synapse;GO:0005737//cytoplasm	GO:0005094//Rho GDP-dissociation inhibitor activity;GO:0017048//Rho GTPase binding;GO:0051879//Hsp90 protein binding;GO:0005504//fatty acid binding;GO:0019901//protein kinase binding;GO:0005096//GTPase activator activity	GO:0071260//cellular response to mechanical stimulus;GO:0007162//negative regulation of cell adhesion;GO:0071407//cellular response to organic cyclic compound;GO:0043066//negative regulation of apoptotic process;GO:0050772//positive regulation of axonogenesis;GO:0030336//negative regulation of cell migration;GO:0008360//regulation of cell shape;GO:2000249//regulation of actin cytoskeleton reorgan…	K12462//Rho GDP-dissociation inhibitor	NP_001288172.1//rho GDP-dissociation inhibitor 1 isoform e [Homo sapiens];NP_001288169.1//rho GDP-dissociation inhibitor 1 isoform c [Homo sapiens];XP_003931694.2//PREDICTED: rho GDP-dissociation inhibitor 1 isoform X1 [Saimiri boliviensis boliviensis];NP_001288171.1//rho GDP-dissociation inhibitor 1 isoform d [Homo sapiens]	1//3;2//1;5
27125	9580	8141	6923	-0.231225	4.64651e-21	Down	9.2091e-23	AFF4	GO:0005634//nucleus;GO:0005654//nucleoplasm;GO:0008023//transcription elongation factor complex;GO:0035327//transcriptionally active chromatin;GO:0001650//fibrillar center	GO:0003700//DNA binding transcription factor activity	GO:0006368//transcription elongation from RNA polymerase II promoter;GO:0007286//spermatid development;GO:0006366//transcription from RNA polymerase II promoter	K15185//AF4/FMR2 family member 4	NP_055238.1//AF4/FMR2 family member 4 [Homo sapiens]	3//A2MP1
5101	4696	56471	53126	-0.0855085	4.90426e-21	Down	9.77006e-23	PCDH9	GO:0030426//growth cone;GO:0044291//cell-cell contact zone;GO:0016021//integral component of membrane;GO:0005886//plasma membrane	GO:0005509//calcium ion binding	GO:0030900//forebrain development;GO:0007156//homophilic cell adhesion via plasma membrane adhesion molecules	K16498//protocadherin delta 1	NP_001305303.1//protocadherin-9 isoform 5 precursor [Homo sapiens];NP_982354.1//protocadherin-9 isoform 1 precursor [Homo sapiens];NP_065136.1//protocadherin-9 isoform 2 precursor [Homo sapiens];XP_008046419.1//protocadherin-9 isoform X1 [Carlito syrichta];NP_001305301.1//protocadherin-9 isoform 3 precursor [Homo sapiens];NP_001305302.1//protocadherin-9 isoform 4 precursor [Homo sapiens]	4;1//3;2//1
5573	3895	12936.3	11385.8	-0.18161	5.22015e-21	Down	1.04732e-22	PRKAR1A	GO:0031588//nucleotide-activated protein kinase complex;GO:0016020//membrane;GO:0044853//plasma membrane raft;GO:0031594//neuromuscular junction;GO:0001772//immunological synapse;GO:0005737//cytoplasm;GO:0043234//protein complex;GO:0005829//cytosol;GO:0005930//axoneme;GO:0005952//cAMP-dependent protein kinase complex;GO:0097546//ciliary base	GO:0030552//cAMP binding;GO:0019904//protein domain specific binding;GO:0004862//cAMP-dependent protein kinase inhibitor activity;GO:0016301//kinase activity;GO:0008603//cAMP-dependent protein kinase regulator activity;GO:0031625//ubiquitin protein ligase binding;GO:0034236//protein kinase A catalytic subunit binding	GO:2000480//negative regulation of cAMP-dependent protein kinase activity;GO:0046007//negative regulation of activated T cell proliferation;GO:0071377//cellular response to glucagon stimulus;GO:0007596//blood coagulation;GO:0045214//sarcomere organization;GO:0035556//intracellular signal transduction;GO:0001707//mesoderm formation;GO:0006469//negative regulation of protein kinase activity;GO:0006…	K04739//cAMP-dependent protein kinase regulator	NP_002725.1//cAMP-dependent protein kinase type I-alpha regulatory subunit isoform a [Homo sapiens];KFO18106.1//cAMP-dependent protein kinase type I-alpha regulatory subunit [Fukomys damarensis]	4;1//3;2//1
5605	1759	10025	11442	0.193321	5.22015e-21	Up	1.0506e-22	MAP2K2	GO:0005634//nucleus;GO:0005783//endoplasmic reticulum;GO:0005874//microtubule;GO:0005770//late endosome;GO:0005925//focal adhesion;GO:0005737//cytoplasm;GO:0048471//perinuclear region of cytoplasm;GO:0005911//cell-cell junction;GO:0005829//cytosol;GO:0005794//Golgi apparatus;GO:0009898//cytoplasmic side of plasma membrane;GO:0005576//extracellular region;GO:0005739//mitochondrion;GO:0005886//plas…	GO:0032947//protein complex scaffold activity;GO:0004712//protein serine/threonine/tyrosine kinase activity;GO:0005524//ATP binding;GO:0043539//protein serine/threonine kinase activator activity;GO:0097110//scaffold protein binding;GO:0046872//metal ion binding;GO:0004713//protein tyrosine kinase activity;GO:0004674//protein serine/threonine kinase activity;GO:0004708//MAP kinase kinase activity;…	GO:0036289//peptidyl-serine autophosphorylation;GO:0032872//regulation of stress-activated MAPK cascade;GO:0007346//regulation of mitotic cell cycle;GO:0060324//face development;GO:0060502//epithelial cell proliferation involved in lung morphogenesis;GO:0010629//negative regulation of gene expression;GO:0070371//ERK1 and ERK2 cascade;GO:0060440//trachea formation;GO:0045893//positive regulation o…	K04369//mitogen-activated protein kinase kinase 2 [EC:2.7.12.2]	NP_109587.1//dual specificity mitogen-activated protein kinase kinase 2 [Homo sapiens]	3//A2MP1
527	1180	19529	21470	0.139288	7.39982e-21	Up	1.49684e-22	ATP6V0C	GO:0033179//proton-transporting V-type ATPase, V0 domain;GO:0005765//lysosomal membrane;GO:0070062//extracellular exosome;GO:0010008//endosome membrane;GO:0000220//vacuolar proton-transporting V-type ATPase, V0 domain;GO:0005925//focal adhesion;GO:0101003//ficolin-1-rich granule membrane;GO:0030670//phagocytic vesicle membrane;GO:0035577//azurophil granule membrane;GO:0016021//integral component …	GO:0031625//ubiquitin protein ligase binding;GO:0015078//hydrogen ion transmembrane transporter activity;GO:0046961//proton-transporting ATPase activity, rotational mechanism;GO:0046933//proton-transporting ATP synthase activity, rotational mechanism	GO:0016241//regulation of macroautophagy;GO:0008286//insulin receptor signaling pathway;GO:0034220//ion transmembrane transport;GO:0090383//phagosome acidification;GO:0016032//viral process;GO:0030177//positive regulation of Wnt signaling pathway;GO:0015991//ATP hydrolysis coupled proton transport;GO:0007042//lysosomal lumen acidification;GO:0033572//transferrin transport;GO:0043312//neutrophil d…	K02155//V-type H+-transporting ATPase 16kDa proteolipid subunit	XP_003269226.2//PREDICTED: V-type proton ATPase 16 kDa proteolipid subunit isoform X1 [Nomascus leucogenys]	1//3;3//A2MP1
56890	3021	13998	12391	-0.173344	8.93257e-21	Down	1.81601e-22	MDM1	GO:0005814//centriole;GO:0005634//nucleus;GO:0005874//microtubule;GO:0005829//cytosol;GO:0005813//centrosome	GO:0008017//microtubule binding	GO:0060041//retina development in camera-type eye;GO:0046600//negative regulation of centriole replication	K17886//nuclear protein MDM1	NP_059136.2//nuclear protein MDM1 isoform 1 [Homo sapiens];NP_001341899.1//nuclear protein MDM1 isoform 6 [Homo sapiens];NP_064513.1//nuclear protein MDM1 isoform 2 [Homo sapiens];NP_001341898.1//nuclear protein MDM1 isoform 5 [Homo sapiens];NP_001191957.1//nuclear protein MDM1 isoform 4 [Homo sapiens]	1//3;3//A2MP1;2//1;5
9444	10518	9377	8076	-0.212902	1.04415e-20	Down	2.13345e-22	QKI	GO:0005634//nucleus;GO:0005737//cytoplasm	GO:0003729//mRNA binding;GO:0003723//RNA binding;GO:0017124//SH3 domain binding	GO:0042552//myelination;GO:0006397//mRNA processing;GO:0030154//cell differentiation;GO:0042759//long-chain fatty acid biosynthetic process;GO:0007286//spermatid development;GO:0010628//positive regulation of gene expression;GO:0006417//regulation of translation;GO:0008366//axon ensheathment;GO:0051028//mRNA transport;GO:0061158//3'-UTR-mediated mRNA destabilization;GO:0042692//muscle cell differ…	K14945//protein quaking	AAF63414.1//QUAKING isoform 6 [Homo sapiens];AAF63413.1//QUAKING isoform 2 [Homo sapiens];NP_996737.1//protein quaking isoform 4 [Homo sapiens];AAF63417.1//QUAKING isoform 3 [Homo sapiens]	1//3;2//1
253461	7965	18050	16230	-0.150752	2.00076e-20	Down	4.10846e-22	ZBTB38	GO:0005634//nucleus;GO:0005654//nucleoplasm;GO:0072562//blood microparticle;GO:0005694//chromosome	GO:0046872//metal ion binding;GO:0003700//DNA binding transcription factor activity;GO:0042803//protein homodimerization activity;GO:0008327//methyl-CpG binding;GO:0003676//nucleic acid binding	GO:0045892//negative regulation of transcription, DNA-templated;GO:0045944//positive regulation of transcription from RNA polymerase II promoter;GO:0006275//regulation of DNA replication;GO:0006351//transcription, DNA-templated;GO:0006974//cellular response to DNA damage stimulus	K10510//zinc finger and BTB domain-containing protein 38	NP_001073881.2//zinc finger and BTB domain-containing protein 38 [Homo sapiens];XP_011813485.1//PREDICTED: zinc finger and BTB domain-containing protein 38 isoform X1 [Colobus angolensis palliatus];XP_011510909.1//PREDICTED: zinc finger and BTB domain-containing protein 38 isoform X1 [Homo sapiens]	1//3;2//1
5332	5472	9585	8285	-0.207693	3.49876e-20	Down	7.22029e-22	PLCB4	GO:0005790//smooth endoplasmic reticulum;GO:0030425//dendrite;GO:0005634//nucleus;GO:0005829//cytosol;GO:0005622//intracellular;GO:0014069//postsynaptic density	GO:0004435//phosphatidylinositol phospholipase C activity;GO:0005509//calcium ion binding;GO:0004871//signal transducer activity;GO:0004629//phospholipase C activity	GO:0016042//lipid catabolic process;GO:0043647//inositol phosphate metabolic process;GO:0035556//intracellular signal transduction	K05858//phosphatidylinositol phospholipase C, beta [EC:3.1.4.11]	XP_016883373.1//PREDICTED: 1-phosphatidylinositol 4,5-bisphosphate phosphodiesterase beta-4 isoform X6 [Homo sapiens];XP_016792920.1//PREDICTED: 1-phosphatidylinositol 4,5-bisphosphate phosphodiesterase beta-4 isoform X2 [Pan troglodytes];EAX10369.1//phospholipase C, beta 4, isoform CRA_f [Homo sapiens];XP_016792922.1//PREDICTED: 1-phosphatidylinositol 4,5-bisphosphate phosphodiesterase beta-4 is…	1//3;3//A2MP1;2//1
3159	2007	20620	22576	0.133329	3.81402e-20	Up	7.90984e-22	HMGA1	NA	NA	NA	K09282//high mobility group AT-hook protein 1	EAX03762.1//high mobility group AT-hook 1, isoform CRA_a, partial [Homo sapiens]	1//3;3//A2MP1;2//1
5922	5648	3145	2428	-0.370708	6.13209e-20	Down	1.27799e-21	RASA2	GO:0005829//cytosol;GO:0005622//intracellular;GO:0031235//intrinsic component of the cytoplasmic side of the plasma membrane;GO:0005737//cytoplasm;GO:0048471//perinuclear region of cytoplasm	GO:0046872//metal ion binding;GO:0005096//GTPase activator activity	GO:0046580//negative regulation of Ras protein signal transduction;GO:0000165//MAPK cascade;GO:0007165//signal transduction;GO:0035556//intracellular signal transduction	K08053//Ras GTPase-activating protein 2	NP_001290174.1//ras GTPase-activating protein 2 isoform 2 [Homo sapiens];NP_001290175.1//ras GTPase-activating protein 2 isoform 1 [Homo sapiens];NP_006497.2//ras GTPase-activating protein 2 isoform 3 [Homo sapiens]	1//3;3//A2MP1
54539	1114	9967	11339	0.188646	7.19987e-20	Up	1.50788e-21	NDUFB11	GO:0005747//mitochondrial respiratory chain complex I;GO:0016021//integral component of membrane	NA	GO:0032981//mitochondrial respiratory chain complex I assembly	K11351//NADH dehydrogenase (ubiquinone) 1 beta subcomplex subunit 11	XP_011838227.1//PREDICTED: NADH dehydrogenase [ubiquinone] 1 beta subcomplex subunit 11, mitochondrial isoform X2 [Mandrillus leucophaeus];XP_011838226.1//PREDICTED: NADH dehydrogenase [ubiquinone] 1 beta subcomplex subunit 11, mitochondrial isoform X1 [Mandrillus leucophaeus]	6;2//1
3315	907	10873	12303	0.180844	7.21669e-20	Up	1.51878e-21	HSPB1	GO:0031012//extracellular matrix;GO:0070062//extracellular exosome;GO:0005856//cytoskeleton;GO:0005634//nucleus;GO:0005615//extracellular space;GO:1904115//axon cytoplasm;GO:0000502//proteasome complex;GO:0005925//focal adhesion;GO:0005737//cytoplasm;GO:0030018//Z disc;GO:0005829//cytosol;GO:0005819//spindle;GO:0005886//plasma membrane	GO:0003723//RNA binding;GO:0042802//identical protein binding;GO:0042803//protein homodimerization activity;GO:0019901//protein kinase binding;GO:0005080//protein kinase C binding;GO:0043130//ubiquitin binding;GO:0008426//protein kinase C inhibitor activity;GO:0044183//protein binding involved in protein folding	GO:2001028//positive regulation of endothelial cell chemotaxis;GO:0006986//response to unfolded protein;GO:0035924//cellular response to vascular endothelial growth factor stimulus;GO:0035556//intracellular signal transduction;GO:0099641//anterograde axonal protein transport;GO:0038033//positive regulation of endothelial cell chemotaxis by VEGF-activated vascular endothelial growth factor recepto…	K04455//heat shock protein beta-1	NP_001531.1//heat shock protein beta-1 [Homo sapiens]	4
55885	3604	18475	16658	-0.146776	7.42876e-20	Down	1.571e-21	LMO3	GO:0005737//cytoplasm	GO:0046872//metal ion binding	GO:0070373//negative regulation of ERK1 and ERK2 cascade;GO:0006355//regulation of transcription, DNA-templated;GO:0045600//positive regulation of fat cell differentiation;GO:0006351//transcription, DNA-templated;GO:0035360//positive regulation of peroxisome proliferator activated receptor signaling pathway;GO:2000324//positive regulation of glucocorticoid receptor signaling pathway	K15612//rhombotin-2	XP_007942636.1//PREDICTED: LIM domain only protein 3 isoform X1 [Orycteropus afer afer];NP_001230541.1//LIM domain only protein 3 isoform 3 [Homo sapiens];XP_005664099.1//LIM domain only protein 3 isoform X1 [Sus scrofa];XP_020946522.1//LIM domain only protein 3 isoform X2 [Sus scrofa];XP_008967811.1//PREDICTED: LIM domain only protein 3 isoform X1 [Pan paniscus];XP_010897286.1//PREDICTED: LIM do…	4;1//3;2//1
23095	8316	11712.7	10283.1	-0.185216	8.86939e-20	Down	1.88472e-21	KIF1B	GO:1904115//axon cytoplasm;GO:0005874//microtubule;GO:0031410//cytoplasmic vesicle;GO:0043005//neuron projection;GO:0005875//microtubule associated complex;GO:0005739//mitochondrion;GO:0030659//cytoplasmic vesicle membrane;GO:0005871//kinesin complex	GO:1990939//ATP-dependent microtubule motor activity;GO:0005524//ATP binding;GO:0019894//kinesin binding;GO:0008017//microtubule binding;GO:0097110//scaffold protein binding;GO:0019900//kinase binding;GO:0003777//microtubule motor activity;GO:0016887//ATPase activity	GO:0007018//microtubule-based movement;GO:1904647//response to rotenone;GO:0047497//mitochondrion transport along microtubule;GO:0010628//positive regulation of gene expression;GO:1990090//cellular response to nerve growth factor stimulus;GO:0007274//neuromuscular synaptic transmission;GO:0006915//apoptotic process;GO:0008089//anterograde axonal transport;GO:1990778//protein localization to cell …	K10392//kinesin family member 1	NP_904325.2//kinesin-like protein KIF1B isoform alpha [Homo sapiens];BAA25517.2//KIAA0591 protein, partial [Homo sapiens]	3//A2MP1
3181	3673	37374	34761	-0.101982	1.04819e-19	Down	2.23808e-21	HNRNPA2B1	GO:0016020//membrane;GO:0070062//extracellular exosome;GO:0000781//chromosome, telomeric region;GO:0005634//nucleus;GO:0005654//nucleoplasm;GO:0005622//intracellular;GO:0016363//nuclear matrix;GO:0005737//cytoplasm;GO:0071013//catalytic step 2 spliceosome;GO:0005681//spliceosomal complex;GO:0030529//intracellular ribonucleoprotein complex;GO:0015030//Cajal body;GO:0019013//viral nucleocapsid	GO:0003723//RNA binding;GO:0042802//identical protein binding;GO:0097157//pre-mRNA intronic binding;GO:0098505//G-rich strand telomeric DNA binding;GO:0003730//mRNA 3'-UTR binding;GO:0035198//miRNA binding;GO:0043047//single-stranded telomeric DNA binding;GO:1990247//N6-methyladenosine-containing RNA binding	GO:0050658//RNA transport;GO:0016070//RNA metabolic process;GO:0006397//mRNA processing;GO:0006406//mRNA export from nucleus;GO:0000398//mRNA splicing, via spliceosome;GO:1905663//positive regulation of telomerase RNA reverse transcriptase activity;GO:1904358//positive regulation of telomere maintenance via telomere lengthening;GO:0044806//G-quadruplex DNA unwinding;GO:0031053//primary miRNA proc…	K13158//heterogeneous nuclear ribonucleoprotein A2/B1	XP_006138439.1//PREDICTED: heterogeneous nuclear ribonucleoproteins A2/B1 isoform X1 [Pelodiscus sinensis];EDK98637.1//mCG119114, isoform CRA_a, partial [Mus musculus];NP_112533.1//heterogeneous nuclear ribonucleoproteins A2/B1 isoform B1 [Homo sapiens]	3//A2MP1;2//1
220988	5316	19427	17569	-0.142447	1.06033e-19	Down	2.27484e-21	HNRNPA3	GO:0005634//nucleus;GO:0005654//nucleoplasm;GO:0035770//ribonucleoprotein granule;GO:0005737//cytoplasm;GO:0043005//neuron projection;GO:0071013//catalytic step 2 spliceosome;GO:0005681//spliceosomal complex;GO:0030529//intracellular ribonucleoprotein complex;GO:0019013//viral nucleocapsid;GO:1990124//messenger ribonucleoprotein complex	GO:0003729//mRNA binding;GO:0003723//RNA binding;GO:0051033//RNA transmembrane transporter activity	GO:0006397//mRNA processing;GO:0008380//RNA splicing;GO:0051028//mRNA transport	K12741//heterogeneous nuclear ribonucleoprotein A1/A3	NP_666242.2//heterogeneous nuclear ribonucleoprotein A3 isoform a [Mus musculus];XP_019777995.1//PREDICTED: heterogeneous nuclear ribonucleoprotein A3 isoform X3 [Tursiops truncatus];XP_010605389.1//PREDICTED: heterogeneous nuclear ribonucleoprotein A3, partial [Fukomys damarensis];XP_006036218.1//PREDICTED: heterogeneous nuclear ribonucleoprotein A3 isoform X5 [Alligator sinensis]	1//3;3//A2MP1
2744	4587	4730	3845	-0.296273	1.14231e-19	Down	2.46238e-21	GLS	GO:0005739//mitochondrion	GO:0004359//glutaminase activity	GO:0051289//protein homotetramerization;GO:0006543//glutamine catabolic process;GO:0001967//suckling behavior;GO:0006537//glutamate biosynthetic process;GO:0007268//chemical synaptic transmission;GO:0002087//regulation of respiratory gaseous exchange by neurological system process	K01425//glutaminase [EC:3.5.1.2]	XP_005324426.1//glutaminase kidney isoform, mitochondrial isoform X2 [Ictidomys tridecemlineatus];XP_005324425.1//glutaminase kidney isoform, mitochondrial isoform X1 [Ictidomys tridecemlineatus]	4;1//3
23468	11567	17201.4	15462.5	-0.151171	1.36843e-19	Down	2.96951e-21	CBX5	GO:0005634//nucleus	NA	NA	K11587//chromobox protein 5	XP_017357361.1//PREDICTED: chromobox protein homolog 5 isoform X1 [Cebus capucinus imitator];XP_008837276.1//PREDICTED: chromobox protein homolog 5 isoform X1 [Nannospalax galili];ELK18952.1//Chromobox protein like protein 5 [Pteropus alecto]	1//3;2//1
84295	4194	4829	3936	-0.292411	1.36843e-19	Down	2.97776e-21	PHF6	GO:0005634//nucleus;GO:0005654//nucleoplasm;GO:0005730//nucleolus;GO:0000777//condensed chromosome kinetochore	GO:0042393//histone binding;GO:0003723//RNA binding;GO:0042826//histone deacetylase binding;GO:0001227//transcriptional repressor activity, RNA polymerase II transcription regulatory region sequence-specific DNA binding;GO:0015631//tubulin binding;GO:0097110//scaffold protein binding;GO:0046872//metal ion binding;GO:0043565//sequence-specific DNA binding;GO:0019899//enzyme binding;GO:0043021//rib…	GO:0000122//negative regulation of transcription from RNA polymerase II promoter;GO:0006351//transcription, DNA-templated	K18494//histone-lysine N-methyltransferase SETDB2 [EC:2.1.1.43]	NP_115711.2//PHD finger protein 6 isoform 2 [Homo sapiens];NP_115834.1//PHD finger protein 6 isoform 1 [Homo sapiens];XP_005594672.1//PREDICTED: PHD finger protein 6 isoform X1 [Macaca fascicularis]	1//3;3//A2MP1;2//1
6136	674	41333	44016	0.0933176	1.54365e-19	Up	3.37483e-21	RPL12	NA	NA	NA	K02870//large subunit ribosomal protein L12e	XP_002743371.3//PREDICTED: 60S ribosomal protein L12 [Callithrix jacchus]	3//A2MP1
4664	4099	7681	6546	-0.228097	2.15765e-19	Down	4.73924e-21	NAB1	GO:0005634//nucleus	GO:0008134//transcription factor binding	GO:0014037//Schwann cell differentiation;GO:0045892//negative regulation of transcription, DNA-templated;GO:0042552//myelination;GO:0001958//endochondral ossification;GO:0006355//regulation of transcription, DNA-templated;GO:0006351//transcription, DNA-templated;GO:0045682//regulation of epidermis development	K22388	XP_017708399.1//PREDICTED: NGFI-A-binding protein 1 isoform X2 [Rhinopithecus bieti];XP_017708398.1//PREDICTED: NGFI-A-binding protein 1 isoform X1 [Rhinopithecus bieti];XP_011791828.1//PREDICTED: NGFI-A-binding protein 1 isoform X5 [Colobus angolensis palliatus];XP_011829614.1//PREDICTED: NGFI-A-binding protein 1 [Mandrillus leucophaeus]	1//3;3//A2MP1
1778	14361	29083	26817	-0.114445	3.08511e-19	Down	6.8079e-21	DYNC1H1	GO:0016020//membrane;GO:0031012//extracellular matrix;GO:0070062//extracellular exosome;GO:0005874//microtubule;GO:0005813//centrosome;GO:0030175//filopodium;GO:0030286//dynein complex;GO:0035578//azurophil granule lumen;GO:0005868//cytoplasmic dynein complex;GO:0005829//cytosol;GO:0005576//extracellular region	GO:0051959//dynein light intermediate chain binding;GO:0003723//RNA binding;GO:0045505//dynein intermediate chain binding;GO:0005524//ATP binding;GO:0003777//microtubule motor activity;GO:0045503//dynein light chain binding;GO:0016887//ATPase activity	GO:1905832//positive regulation of spindle assembly;GO:0032388//positive regulation of intracellular transport;GO:0090235//regulation of metaphase plate congression;GO:0097711//ciliary basal body-plasma membrane docking;GO:0060236//regulation of mitotic spindle organization;GO:0043312//neutrophil degranulation;GO:0072382//minus-end-directed vesicle transport along microtubule;GO:0031122//cytoplas…	K10413//dynein heavy chain 1, cytosolic	NP_001367.2//cytoplasmic dynein 1 heavy chain 1 [Homo sapiens]	4
1829	5885	18252.7	16476	-0.145161	3.2403e-19	Down	7.18345e-21	DSG2	GO:0070062//extracellular exosome;GO:0016324//apical plasma membrane;GO:0001533//cornified envelope;GO:0009986//cell surface;GO:0005911//cell-cell junction;GO:0016021//integral component of membrane;GO:0014704//intercalated disc;GO:0016328//lateral plasma membrane;GO:0005886//plasma membrane;GO:0030057//desmosome	GO:0086083//cell adhesive protein binding involved in bundle of His cell-Purkinje myocyte communication;GO:0050839//cell adhesion molecule binding;GO:0005509//calcium ion binding	GO:0086073//bundle of His cell-Purkinje myocyte adhesion involved in cell communication;GO:0098911//regulation of ventricular cardiac muscle cell action potential;GO:0060135//maternal process involved in female pregnancy;GO:0002934//desmosome organization;GO:0086091//regulation of heart rate by cardiac conduction;GO:0031424//keratinization;GO:0032570//response to progesterone;GO:0070268//cornific…	K07597//desmoglein 2	NP_001934.2//desmoglein-2 preproprotein [Homo sapiens]	4
23215	10394	18461	16676	-0.144124	3.62466e-19	Down	8.07258e-21	PRRC2C	GO:0016020//membrane	GO:0003723//RNA binding;GO:0008022//protein C-terminus binding	GO:0002244//hematopoietic progenitor cell differentiation	K21125//mucin-5AC;K22016//mucin-3/17	XP_005245083.1//PREDICTED: protein PRRC2C isoform X14 [Homo sapiens];XP_005245081.1//PREDICTED: protein PRRC2C isoform X11 [Homo sapiens];NP_055987.2//protein PRRC2C [Homo sapiens];XP_005245082.1//PREDICTED: protein PRRC2C isoform X13 [Homo sapiens];XP_005245080.1//PREDICTED: protein PRRC2C isoform X10 [Homo sapiens]	3//A2MP1
2044	6433	11006	9645	-0.187853	4.03935e-19	Down	9.03741e-21	EPHA5	GO:0030425//dendrite;GO:0030424//axon;GO:0009897//external side of plasma membrane;GO:0005791//rough endoplasmic reticulum;GO:0005912//adherens junction;GO:0048471//perinuclear region of cytoplasm;GO:0043025//neuronal cell body;GO:0005887//integral component of plasma membrane;GO:0005886//plasma membrane	GO:0005004//GPI-linked ephrin receptor activity;GO:0005524//ATP binding;GO:0005003//ephrin receptor activity;GO:0005005//transmembrane-ephrin receptor activity	GO:0021766//hippocampus development;GO:1904322//cellular response to forskolin;GO:0048013//ephrin receptor signaling pathway;GO:0032956//regulation of actin cytoskeleton organization;GO:0048666//neuron development;GO:0019933//cAMP-mediated signaling;GO:0043087//regulation of GTPase activity;GO:0032793//positive regulation of CREB transcription factor activity;GO:0061178//regulation of insulin sec…	K05106//Eph receptor A5 [EC:2.7.10.1]	NP_001268695.1//ephrin type-A receptor 5 isoform d [Homo sapiens];NP_004430.4//ephrin type-A receptor 5 isoform a [Homo sapiens];BAD92612.1//ephrin receptor EphA5 isoform a variant, partial [Homo sapiens];NP_001268694.1//ephrin type-A receptor 5 isoform c [Homo sapiens];NP_872272.2//ephrin type-A receptor 5 isoform b [Homo sapiens]	1//3;4;7;2//1
4735	3370	31717	29354	-0.109116	4.08749e-19	Down	9.18688e-21	2002-09-01	GO:0060170//ciliary membrane;GO:0097227//sperm annulus;GO:0005737//cytoplasm;GO:0097730//non-motile cilium;GO:0030496//midbody;GO:0005730//nucleolus;GO:0000145//exocyst;GO:0005829//cytosol;GO:0005819//spindle;GO:0015629//actin cytoskeleton;GO:0000777//condensed chromosome kinetochore;GO:0070062//extracellular exosome;GO:0005634//nucleus;GO:0032391//photoreceptor connecting cilium;GO:0048471//peri…	GO:0042802//identical protein binding;GO:0005525//GTP binding;GO:0045296//cadherin binding	GO:0060271//cilium assembly;GO:0051301//cell division;GO:0031175//neuron projection development;GO:0007224//smoothened signaling pathway;GO:0007283//spermatogenesis;GO:0007049//cell cycle	K16942//septin 2	XP_011851768.1//PREDICTED: septin-2 isoform X2 [Mandrillus leucophaeus];XP_012354745.1//PREDICTED: septin-2 isoform X1 [Nomascus leucogenys];EHH21840.1//hypothetical protein EGK_04994 [Macaca mulatta];NP_001336216.1//septin-2 isoform e [Homo sapiens];XP_020930254.1//septin-2 isoform X1 [Sus scrofa];XP_008136700.1//PREDICTED: septin-2 isoform X1 [Eptesicus fuscus];XP_016859680.1//PREDICTED: septin…	4;1//3;2//1
4820	7309	3577	2827	-0.336895	5.56997e-19	Down	1.25758e-20	NKTR	GO:0005654//nucleoplasm;GO:0005829//cytosol;GO:0005739//mitochondrion;GO:0005886//plasma membrane	GO:0003755//peptidyl-prolyl cis-trans isomerase activity;GO:0016018//cyclosporin A binding	GO:0006457//protein folding	K12740//NK-tumor recognition protein	NP_001336053.1//NK-tumor recognition protein isoform c [Homo sapiens];NP_005376.2//NK-tumor recognition protein isoform a [Homo sapiens];XP_006713236.1//PREDICTED: NK-tumor recognition protein isoform X4 [Homo sapiens]	1//3;3//A2MP1
54906	8675	7667	6545	-0.225685	5.60086e-19	Down	1.27027e-20	FAM208B	NA	NA	NA	K21873//protein TASOR	XP_005252533.1//PREDICTED: protein FAM208B isoform X13 [Homo sapiens];XP_016871851.1//PREDICTED: protein FAM208B isoform X10 [Homo sapiens];XP_016871853.1//PREDICTED: protein FAM208B isoform X12 [Homo sapiens];XP_011517821.1//PREDICTED: protein FAM208B isoform X6 [Homo sapiens];XP_005252531.1//PREDICTED: protein FAM208B isoform X4 [Homo sapiens]	4;1//3
51326	4191	2524.74	1902.72	-0.405488	5.90489e-19	Down	1.34526e-20	ARL17A	GO:0005794//Golgi apparatus;GO:0005622//intracellular	GO:0005525//GTP binding	GO:0007264//small GTPase mediated signal transduction;GO:0015031//protein transport;GO:0016192//vesicle-mediated transport	K06883//uncharacterized protein;K07938//ADP-ribosylation factor 3	NP_001317173.1//ADP-ribosylation factor-like 17-like isoform e [Homo sapiens];BAD92581.1//ADP-ribosylation factor 7 variant, partial [Homo sapiens];NP_001275740.1//ADP-ribosylation factor-like 17-like isoform c [Homo sapiens];NP_001096624.1//ADP-ribosylation factor-like protein 17 isoform b [Homo sapiens]	1//3;2//1
9098	8076	2409.13	1803.36	-0.415241	6.62026e-19	Down	1.515e-20	USP6	GO:0005764//lysosome;GO:0055037//recycling endosome;GO:0005886//plasma membrane;GO:0005737//cytoplasm	GO:0004843//thiol-dependent ubiquitin-specific protease activity;GO:0004197//cysteine-type endopeptidase activity;GO:0005516//calmodulin binding;GO:0017137//Rab GTPase binding;GO:0003676//nucleic acid binding;GO:0005096//GTPase activator activity	GO:0060627//regulation of vesicle-mediated transport;GO:0006886//intracellular protein transport;GO:0090630//activation of GTPase activity;GO:0006511//ubiquitin-dependent protein catabolic process;GO:0006464//cellular protein modification process;GO:0031338//regulation of vesicle fusion;GO:0016579//protein deubiquitination	K11837//ubiquitin carboxyl-terminal hydrolase 6/32 [EC:3.4.19.12]	NP_004496.2//ubiquitin carboxyl-terminal hydrolase 6 [Homo sapiens]	1//3;3//A2MP1
7791	2323	29223	31452	0.108631	7.82652e-19	Up	1.79904e-20	ZYX	NA	NA	NA	K06273//zyxin	XP_016868076.1//PREDICTED: zyxin isoform X1 [Homo sapiens];EAW51849.1//zyxin, isoform CRA_b [Homo sapiens]	1//3;4
9867	4878	7056	5987	-0.234434	8.52102e-19	Down	1.96738e-20	PJA2	GO:0045111//intermediate filament cytoskeleton;GO:0030054//cell junction;GO:0014069//postsynaptic density;GO:0005737//cytoplasm;GO:0000139//Golgi membrane;GO:0005789//endoplasmic reticulum membrane;GO:0005886//plasma membrane;GO:0045211//postsynaptic membrane	GO:0061630//ubiquitin protein ligase activity;GO:0046872//metal ion binding;GO:0034236//protein kinase A catalytic subunit binding;GO:0034237//protein kinase A regulatory subunit binding;GO:0004842//ubiquitin-protein transferase activity	GO:0010738//regulation of protein kinase A signaling;GO:0035329//hippo signaling;GO:0016567//protein ubiquitination;GO:0007616//long-term memory	K10634//E3 ubiquitin-protein ligase Praja2 [EC:2.3.2.27]	NP_055634.3//E3 ubiquitin-protein ligase Praja-2 [Homo sapiens]	4
5478	2288	53812	56789.2	0.0802718	9.15977e-19	Up	2.12422e-20	PPIA	GO:0005634//nucleus;GO:0005829//cytosol;GO:0005576//extracellular region	GO:0003755//peptidyl-prolyl cis-trans isomerase activity	GO:0006457//protein folding;GO:0045069//regulation of viral genome replication;GO:0000413//protein peptidyl-prolyl isomerization	K10648//tripartite motif-containing protein 5 [EC:2.3.2.27];K03767//peptidyl-prolyl cis-trans isomerase A (cyclophilin A) [EC:5.2.1.8];K16663//CMRF35-like molecule 9	XP_017915698.1//PREDICTED: peptidyl-prolyl cis-trans isomerase A [Capra hircus];EAW61081.1//peptidylprolyl isomerase A-like, isoform CRA_c [Homo sapiens]	4;1//3
3014	1651	11470	12890	0.17097	1.04345e-18	Up	2.4305e-20	H2AFX	GO:0070062//extracellular exosome;GO:0005634//nucleus;GO:0000781//chromosome, telomeric region;GO:0016607//nuclear speck;GO:0005813//centrosome;GO:0000790//nuclear chromatin;GO:0035861//site of double-strand break;GO:0000786//nucleosome	GO:0042393//histone binding;GO:0003677//DNA binding;GO:0046982//protein heterodimerization activity;GO:0019899//enzyme binding	GO:0006342//chromatin silencing;GO:0000077//DNA damage checkpoint;GO:0006974//cellular response to DNA damage stimulus	K11251//histone H2A	XP_003129998.3//histone H2AX [Sus scrofa]	2//1
113251	5906	5336	4417	-0.270108	1.21432e-18	Down	2.84092e-20	LARP4	GO:0010494//cytoplasmic stress granule;GO:0016020//membrane;GO:0030529//intracellular ribonucleoprotein complex;GO:0005829//cytosol;GO:0022627//cytosolic small ribosomal subunit;GO:0019013//viral nucleocapsid;GO:0005844//polysome	GO:0008143//poly(A) binding;GO:0003723//RNA binding	GO:0006412//translation;GO:0007010//cytoskeleton organization;GO:0022604//regulation of cell morphogenesis;GO:0045727//positive regulation of translation	K18763//la-related protein 4	NP_001164279.1//la-related protein 4 isoform f [Homo sapiens];NP_001339252.1//la-related protein 4 isoform u [Homo sapiens];NP_954660.1//la-related protein 4 isoform c [Homo sapiens];XP_011536137.1//PREDICTED: la-related protein 4 isoform X7 [Homo sapiens];NP_001339254.1//la-related protein 4 isoform v [Homo sapiens];NP_001339251.1//la-related protein 4 isoform t [Homo sapiens];NP_001339234.1//la…	4;1//3;2//1
283310	8083	6106	5122	-0.250937	1.54994e-18	Down	3.64192e-20	OTOGL	GO:0005576//extracellular region	GO:0046556//alpha-L-arabinofuranosidase activity	GO:0007605//sensory perception of sound;GO:0046373//L-arabinose metabolic process	K21125//mucin-5AC;K03900//von Willebrand factor	XP_011536493.1//PREDICTED: otogelin-like protein isoform X2 [Homo sapiens]	3//A2MP1
55754	4542	5286	4378	-0.269321	2.28299e-18	Down	5.38771e-20	TMEM30A	GO:0005783//endoplasmic reticulum;GO:0016021//integral component of membrane;GO:0005886//plasma membrane	GO:0015247//aminophospholipid transmembrane transporter activity	GO:0036010//protein localization to endosome;GO:0045332//phospholipid translocation;GO:0010976//positive regulation of neuron projection development;GO:0070863//positive regulation of protein exit from endoplasmic reticulum;GO:0006855//drug transmembrane transport	NA	XP_003271173.1//PREDICTED: cell cycle control protein 50A isoform X2 [Nomascus leucogenys];XP_001143816.1//PREDICTED: cell cycle control protein 50A [Pan troglodytes]	1//3;3//A2MP1
51366	10899	8668	7498	-0.20661	4.05858e-18	Down	9.61946e-20	UBR5	GO:0016020//membrane;GO:0005634//nucleus;GO:0005654//nucleoplasm;GO:0043234//protein complex;GO:0005829//cytosol;GO:0048471//perinuclear region of cytoplasm	GO:0034450//ubiquitin-ubiquitin ligase activity;GO:0043130//ubiquitin binding;GO:0003723//RNA binding;GO:0008270//zinc ion binding;GO:0016874//ligase activity;GO:0004842//ubiquitin-protein transferase activity	GO:0050847//progesterone receptor signaling pathway;GO:0006281//DNA repair;GO:0033160//positive regulation of protein import into nucleus, translocation;GO:2000780//negative regulation of double-strand break repair;GO:0035413//positive regulation of catenin import into nucleus;GO:0010628//positive regulation of gene expression;GO:0090263//positive regulation of canonical Wnt signaling pathway;GO:…	K10593//E3 ubiquitin-protein ligase EDD1 [EC:2.3.2.26]	NP_001269802.1//E3 ubiquitin-protein ligase UBR5 isoform 2 [Homo sapiens];XP_016815239.1//PREDICTED: E3 ubiquitin-protein ligase UBR5 isoform X5 [Pan troglodytes];NP_056986.2//E3 ubiquitin-protein ligase UBR5 isoform 1 [Homo sapiens]	1//3;5
59277	3630	39058	36494	-0.0953752	4.28906e-18	Down	1.02096e-19	NTN4	GO:0005576//extracellular region;GO:0005886//plasma membrane;GO:0005604//basement membrane	GO:0043237//laminin-1 binding	GO:0007411//axon guidance;GO:0060668//regulation of branching involved in salivary gland morphogenesis by extracellular matrix-epithelial cell signaling;GO:0016322//neuron remodeling	K06845//netrin 4	NP_067052.2//netrin-4 isoform 1 precursor [Homo sapiens];NP_001316629.1//netrin-4 isoform 2 precursor [Homo sapiens]	1//3;3//A2MP1
57674	18217	6456	5455.6	-0.240319	4.77207e-18	Down	1.1408e-19	RNF213	GO:0016020//membrane;GO:0005730//nucleolus;GO:0005829//cytosol;GO:0005737//cytoplasm	GO:0046872//metal ion binding;GO:0004842//ubiquitin-protein transferase activity;GO:0016887//ATPase activity	GO:0001525//angiogenesis;GO:0016567//protein ubiquitination;GO:0051260//protein homooligomerization;GO:2000051//negative regulation of non-canonical Wnt signaling pathway;GO:0006511//ubiquitin-dependent protein catabolic process;GO:0051865//protein autoubiquitination;GO:0000209//protein polyubiquitination;GO:0002040//sprouting angiogenesis	K22754	NP_066005.2//E3 ubiquitin-protein ligase RNF213 isoform 2 [Homo sapiens];Q63HN8.3//RecName: Full=E3 ubiquitin-protein ligase RNF213; AltName: Full=ALK lymphoma oligomerization partner on chromosome 17; AltName: Full=Mysterin; AltName: Full=RING finger protein 213; AltName: Full=RING-type E3 ubiquitin transferase RNF213;NP_001243000.2//E3 ubiquitin-protein ligase RNF213 isoform 3 [Homo sapiens]	3//A2MP1;2//1
1602	5240	12740	11316	-0.168418	6.16148e-18	Down	1.47925e-19	DACH1	NA	NA	NA	K22382	XP_012497614.1//PREDICTED: dachshund homolog 1 isoform X2 [Propithecus coquereli];XP_012497615.1//PREDICTED: dachshund homolog 1 isoform X3 [Propithecus coquereli];XP_522679.3//PREDICTED: dachshund homolog 1 isoform X2 [Pan troglodytes]	6;5
10079	7622	20085	18290	-0.13248	1.01356e-17	Down	2.44371e-19	ATP9A	GO:0016021//integral component of membrane;GO:0005802//trans-Golgi network;GO:0055037//recycling endosome;GO:0005769//early endosome;GO:0048471//perinuclear region of cytoplasm	GO:0000287//magnesium ion binding;GO:0005524//ATP binding;GO:0004012//phospholipid-translocating ATPase activity	NA	K01530//phospholipid-translocating ATPase [EC:3.6.3.1]	XP_022349889.1//probable phospholipid-transporting ATPase IIA isoform X1 [Enhydra lutris kenyoni]	2//1
7114	657	389006	396223	0.0291038	1.1595e-17	Up	2.80743e-19	TMSB4X	NA	NA	NA	K05764//thymosin, beta 4	XP_011733703.1//PREDICTED: thymosin beta-4 [Macaca nemestrina]	3//A2MP1
8895	4884	7907	6807	-0.213528	1.27832e-17	Down	3.10817e-19	CPNE3	NA	NA	NA	K16280//E3 ubiquitin-protein ligase RGLG [EC:2.3.2.27];K20493//leucine-rich repeat-containing protein 16	XP_004276193.1//PREDICTED: copine-3 [Orcinus orca]	4
7182	8430	4737.69	3899.25	-0.278404	1.50581e-17	Down	3.6767e-19	NR2C2	GO:0005654//nucleoplasm	GO:0003707//steroid hormone receptor activity;GO:0000978//RNA polymerase II proximal promoter sequence-specific DNA binding;GO:0008270//zinc ion binding;GO:0046982//protein heterodimerization activity;GO:0001077//transcriptional activator activity, RNA polymerase II proximal promoter sequence-specific DNA binding	NA	K08544//testicular receptor 4	XP_017360554.1//PREDICTED: nuclear receptor subfamily 2 group C member 2 isoform X3 [Cebus capucinus imitator];XP_003906915.1//nuclear receptor subfamily 2 group C member 2 isoform X2 [Papio anubis];XP_005571754.1//PREDICTED: nuclear receptor subfamily 2 group C member 2 isoform X2 [Macaca fascicularis]	1//3;4
10631	3281	15339	13791	-0.150894	1.89001e-17	Down	4.6341e-19	POSTN	GO:0031012//extracellular matrix;GO:0005615//extracellular space;GO:0031594//neuromuscular junction;GO:0005737//cytoplasm;GO:0005802//trans-Golgi network;GO:0005578//proteinaceous extracellular matrix	GO:0046872//metal ion binding;GO:0008201//heparin binding	GO:0009888//tissue development;GO:0071356//cellular response to tumor necrosis factor;GO:0014850//response to muscle activity;GO:0071560//cellular response to transforming growth factor beta stimulus;GO:0032355//response to estradiol;GO:1990138//neuron projection extension;GO:0071307//cellular response to vitamin K;GO:0014911//positive regulation of smooth muscle cell migration;GO:1904209//positi…	K19519//transforming growth factor-beta-induced protein	NP_001317446.1//periostin isoform 8 precursor [Homo sapiens];NP_006466.2//periostin isoform 1 precursor [Homo sapiens];NP_001273595.1//periostin isoform 6 precursor [Homo sapiens];NP_001273594.1//periostin isoform 5 precursor [Homo sapiens];NP_001129406.1//periostin isoform 2 precursor [Homo sapiens];NP_001273596.1//periostin isoform 7 precursor [Homo sapiens];NP_001129407.1//periostin isoform 3 …	1//3;2//1
79718	8012	2586	1982	-0.381182	2.48908e-17	Down	6.12836e-19	TBL1XR1	GO:0017053//transcriptional repressor complex;GO:0005634//nucleus;GO:0005654//nucleoplasm;GO:0000118//histone deacetylase complex;GO:0005876//spindle microtubule	GO:0042393//histone binding;GO:0003714//transcription corepressor activity;GO:0047485//protein N-terminus binding;GO:0044212//transcription regulatory region DNA binding;GO:0008013//beta-catenin binding	GO:0016042//lipid catabolic process;GO:0050872//white fat cell differentiation;GO:0002021//response to dietary excess;GO:0045893//positive regulation of transcription, DNA-templated;GO:0000122//negative regulation of transcription from RNA polymerase II promoter;GO:0006357//regulation of transcription from RNA polymerase II promoter;GO:0019216//regulation of lipid metabolic process;GO:0060613//fa…	K04508//transducin (beta)-like 1	NP_078941.2//F-box-like/WD repeat-containing protein TBL1XR1 isoform 1 [Homo sapiens];XP_007970249.1//PREDICTED: F-box-like/WD repeat-containing protein TBL1XR1 isoform X1 [Chlorocebus sabaeus]	1//3;5
6134	2345	48151.6	50858.1	0.0814774	2.50795e-17	Up	6.20045e-19	RPL10	GO:0005840//ribosome;GO:0016020//membrane;GO:0005634//nucleus;GO:0005783//endoplasmic reticulum;GO:0043234//protein complex;GO:0005829//cytosol;GO:0022625//cytosolic large ribosomal subunit	GO:0003723//RNA binding;GO:0003735//structural constituent of ribosome	GO:0000027//ribosomal large subunit assembly;GO:0000184//nuclear-transcribed mRNA catabolic process, nonsense-mediated decay;GO:0043066//negative regulation of apoptotic process;GO:0006364//rRNA processing;GO:0000122//negative regulation of transcription from RNA polymerase II promoter;GO:0006614//SRP-dependent cotranslational protein targeting to membrane;GO:0006413//translational initiation;GO:…	K02866//large subunit ribosomal protein L10e	NP_001243506.2//60S ribosomal protein L10 isoform b [Homo sapiens];XP_010330094.1//PREDICTED: LOW QUALITY PROTEIN: 60S ribosomal protein L10 [Saimiri boliviensis boliviensis];XP_007120058.1//PREDICTED: 60S ribosomal protein L10 [Physeter catodon];NP_001290555.1//60S ribosomal protein L10 isoform d [Homo sapiens]	1//3;4;2//1
23350	7464	7315	6268	-0.220269	2.58705e-17	Down	6.42244e-19	U2SURP	GO:0005634//nucleus;GO:0005654//nucleoplasm	GO:0003723//RNA binding	GO:0006396//RNA processing;GO:0000398//mRNA splicing, via spliceosome	K12842//U2-associated protein SR140	NP_001307149.1//U2 snRNP-associated SURP motif-containing protein isoform 3 [Homo sapiens];XP_008709363.1//PREDICTED: LOW QUALITY PROTEIN: U2 snRNP-associated SURP motif-containing protein [Ursus maritimus];XP_010606470.1//PREDICTED: U2 snRNP-associated SURP motif-containing protein isoform X2 [Fukomys damarensis]	1//3
10564	9004	3860	3114	-0.307248	3.00559e-17	Down	7.49219e-19	ARFGEF2	GO:0016020//membrane;GO:0005815//microtubule organizing center;GO:0031410//cytoplasmic vesicle;GO:0030054//cell junction;GO:0005802//trans-Golgi network;GO:0048471//perinuclear region of cytoplasm;GO:0000139//Golgi membrane;GO:0005879//axonemal microtubule;GO:0032280//symmetric synapse;GO:0005829//cytosol;GO:0032279//asymmetric synapse;GO:0043197//dendritic spine;GO:0055037//recycling endosome	GO:0050811//GABA receptor binding;GO:0017022//myosin binding;GO:0005085//guanyl-nucleotide exchange factor activity;GO:0005086//ARF guanyl-nucleotide exchange factor activity;GO:0034237//protein kinase A regulatory subunit binding	GO:0001881//receptor recycling;GO:0032760//positive regulation of tumor necrosis factor production;GO:0010256//endomembrane system organization;GO:0032012//regulation of ARF protein signal transduction;GO:0035556//intracellular signal transduction;GO:0007032//endosome organization;GO:0015031//protein transport;GO:0006893//Golgi to plasma membrane transport;GO:0006887//exocytosis	K18442//brefeldin A-inhibited guanine nucleotide-exchange protein	XP_005260309.1//PREDICTED: brefeldin A-inhibited guanine nucleotide-exchange protein 2 isoform X1 [Homo sapiens];NP_006411.2//brefeldin A-inhibited guanine nucleotide-exchange protein 2 [Homo sapiens]	2//1
9168	482	9850	11114	0.176766	3.10929e-17	Up	7.78245e-19	TMSB10	NA	NA	NA	K13785//thymosin beta 10	EAW99547.1//thymosin, beta 10, isoform CRA_a, partial [Homo sapiens]	3//A2MP1
9044	7054	3770	3035	-0.310284	3.63295e-17	Down	9.13026e-19	BTAF1	GO:0043231//intracellular membrane-bounded organelle;GO:0005654//nucleoplasm	GO:0003677//DNA binding;GO:0005524//ATP binding;GO:0004386//helicase activity;GO:0003700//DNA binding transcription factor activity	GO:0045892//negative regulation of transcription, DNA-templated;GO:0035562//negative regulation of chromatin binding	K15192//TATA-binding protein-associated factor [EC:3.6.4.-]	NP_003963.1//TATA-binding protein-associated factor 172 [Homo sapiens];XP_017750192.1//PREDICTED: TATA-binding protein-associated factor 172 isoform X3 [Rhinopithecus bieti]	2//1
134553	4716	6257.01	5297.3	-0.237633	3.86533e-17	Down	9.75376e-19	C5orf24	NA	NA	NA	K12581//CCR4-NOT transcription complex subunit 7/8;K02927//large subunit ribosomal protein L40e;K15696//RING finger protein 113B;K17985//activating molecule in BECN1-regulated autophagy protein 1;K00939//adenylate kinase [EC:2.7.4.3]	XP_012360484.1//PREDICTED: UPF0461 protein C5orf24 homolog isoform X1 [Nomascus leucogenys];XP_012360486.1//PREDICTED: UPF0461 protein C5orf24 homolog isoform X3 [Nomascus leucogenys];EDL41223.1//RIKEN cDNA B230219D22, partial [Mus musculus]	1//3;3//A2MP1
5757	1220	42876	45411	0.0854551	5.28742e-17	Up	1.33963e-18	PTMA	GO:0016021//integral component of membrane	NA	GO:0007275//multicellular organism development	K19607//X-linked retinitis pigmentosa GTPase regulator	XP_020930232.1//prothymosin alpha isoform X1 [Sus scrofa];ELW63422.1//hypothetical protein TREES_T100016057 [Tupaia chinensis]	4;1//3
8763	3318	10938	9659	-0.17682	6.02091e-17	Down	1.53162e-18	CD164	GO:0005765//lysosomal membrane;GO:0010008//endosome membrane;GO:0005764//lysosome;GO:0005768//endosome;GO:0005887//integral component of plasma membrane;GO:0005576//extracellular region;GO:0016021//integral component of membrane;GO:0005886//plasma membrane	NA	GO:0007155//cell adhesion;GO:0007165//signal transduction;GO:0007162//negative regulation of cell adhesion;GO:0007275//multicellular organism development;GO:0006955//immune response;GO:0007517//muscle organ development;GO:0007157//heterophilic cell-cell adhesion via plasma membrane cell adhesion molecules;GO:0030097//hemopoiesis;GO:0008285//negative regulation of cell proliferation	K06546//CD164 antigen;K08458//G protein-coupled receptor 116	NP_001135874.1//sialomucin core protein 24 isoform 3 precursor [Homo sapiens];NP_001135875.1//sialomucin core protein 24 isoform 4 precursor [Homo sapiens];NP_001135876.1//sialomucin core protein 24 isoform 5 precursor [Homo sapiens];NP_001135873.1//sialomucin core protein 24 isoform 2 precursor [Homo sapiens];NP_001333429.1//sialomucin core protein 24 isoform 6 [Homo sapiens];NP_006007.2//sialom…	1//3;2//1;5
166	1688	13114	14550	0.152495	6.07984e-17	Up	1.55282e-18	AES	GO:0005654//nucleoplasm;GO:0005634//nucleus	GO:0003714//transcription corepressor activity	GO:0040008//regulation of growth;GO:0010629//negative regulation of gene expression;GO:0090090//negative regulation of canonical Wnt signaling pathway;GO:0000122//negative regulation of transcription from RNA polymerase II promoter;GO:0006357//regulation of transcription from RNA polymerase II promoter;GO:0032091//negative regulation of protein binding;GO:0070555//response to interleukin-1;GO:003…	K04634//guanine nucleotide-binding protein G(q) subunit alpha;K04497//groucho	NP_945320.1//amino-terminal enhancer of split isoform a [Homo sapiens];XP_022381157.1//amino-terminal enhancer of split isoform X1 [Enhydra lutris kenyoni];NP_945321.1//amino-terminal enhancer of split isoform c [Homo sapiens];NP_001121.2//amino-terminal enhancer of split isoform b [Homo sapiens]	1//3;5
10776	5445	7801.99	6730.5	-0.210545	6.08622e-17	Down	1.56067e-18	ARPP19	GO:0005654//nucleoplasm;GO:0005737//cytoplasm	GO:0004864//protein phosphatase inhibitor activity;GO:0015459//potassium channel regulator activity;GO:0005102//receptor binding;GO:0019888//protein phosphatase regulator activity;GO:0051721//protein phosphatase 2A binding;GO:0019212//phosphatase inhibitor activity	GO:0000278//mitotic cell cycle;GO:0007212//dopamine receptor signaling pathway;GO:0045722//positive regulation of gluconeogenesis;GO:0035308//negative regulation of protein dephosphorylation;GO:0046326//positive regulation of glucose import;GO:0046579//positive regulation of Ras protein signal transduction;GO:0051301//cell division;GO:0000086//G2/M transition of mitotic cell cycle;GO:0007049//cel…	K12581//CCR4-NOT transcription complex subunit 7/8;K15322//tRNA-splicing endonuclease subunit Sen2 [EC:3.1.27.9];K15696//RING finger protein 113B;K17985//activating molecule in BECN1-regulated autophagy protein 1	NP_001293125.1//cAMP-regulated phosphoprotein 19 isoform 1 [Homo sapiens];XP_015307915.1//PREDICTED: cAMP-regulated phosphoprotein 19 isoform X1 [Macaca fascicularis];CAD89929.1//hypothetical protein, partial [Homo sapiens];XP_008267795.1//PREDICTED: cAMP-regulated phosphoprotein 19 [Oryctolagus cuniculus]	1//3;5
7398	3788	15995	14437	-0.145266	6.44431e-17	Down	1.65907e-18	USP1	GO:0005634//nucleus;GO:0005654//nucleoplasm	GO:0004843//thiol-dependent ubiquitin-specific protease activity;GO:0008233//peptidase activity;GO:0004197//cysteine-type endopeptidase activity;GO:0036459//thiol-dependent ubiquitinyl hydrolase activity	GO:0006511//ubiquitin-dependent protein catabolic process;GO:0009411//response to UV;GO:0016579//protein deubiquitination;GO:0035520//monoubiquitinated protein deubiquitination;GO:0042769//DNA damage response, detection of DNA damage;GO:0036297//interstrand cross-link repair;GO:0001501//skeletal system development;GO:0006282//regulation of DNA repair	K11832//ubiquitin carboxyl-terminal hydrolase 1 [EC:3.4.19.12]	NP_003359.3//ubiquitin carboxyl-terminal hydrolase 1 [Homo sapiens]	4;1//3
513	861	6891	7946	0.208099	6.64081e-17	Up	1.71645e-18	ATP5F1D	GO:0045261//proton-transporting ATP synthase complex, catalytic core F(1);GO:0005759//mitochondrial matrix;GO:0005753//mitochondrial proton-transporting ATP synthase complex;GO:0000275//mitochondrial proton-transporting ATP synthase complex, catalytic core F(1);GO:0005743//mitochondrial inner membrane;GO:0005739//mitochondrion	GO:0005215//transporter activity;GO:0022857//transmembrane transporter activity;GO:0046933//proton-transporting ATP synthase activity, rotational mechanism;GO:0016887//ATPase activity	GO:0006119//oxidative phosphorylation;GO:0015986//ATP synthesis coupled proton transport;GO:0006754//ATP biosynthetic process;GO:0042407//cristae formation;GO:0042776//mitochondrial ATP synthesis coupled proton transport;GO:0046688//response to copper ion	K02134//F-type H+-transporting ATPase subunit delta	NP_001678.1//ATP synthase subunit delta, mitochondrial precursor [Homo sapiens]	4;1//3
9320	9922	11843	10514	-0.169139	7.64535e-17	Down	1.9839e-18	TRIP12	GO:0005634//nucleus;GO:0005654//nucleoplasm;GO:0005829//cytosol;GO:0016607//nuclear speck;GO:0005737//cytoplasm	GO:0061630//ubiquitin protein ligase activity;GO:0046966//thyroid hormone receptor binding;GO:0008270//zinc ion binding;GO:0016874//ligase activity;GO:0004842//ubiquitin-protein transferase activity	GO:0006281//DNA repair;GO:2000780//negative regulation of double-strand break repair;GO:0009790//embryo development;GO:0042787//protein ubiquitination involved in ubiquitin-dependent protein catabolic process;GO:0006974//cellular response to DNA damage stimulus;GO:0000209//protein polyubiquitination;GO:1901315//negative regulation of histone H2A K63-linked ubiquitination	K10590//E3 ubiquitin-protein ligase TRIP12 [EC:2.3.2.26]	NP_001335260.1//E3 ubiquitin-protein ligase TRIP12 isoform j [Homo sapiens];NP_001335257.1//E3 ubiquitin-protein ligase TRIP12 isoform i [Homo sapiens];NP_001335254.1//E3 ubiquitin-protein ligase TRIP12 isoform h [Homo sapiens];NP_001335246.1//E3 ubiquitin-protein ligase TRIP12 isoform e [Homo sapiens];NP_001335262.1//E3 ubiquitin-protein ligase TRIP12 isoform l [Homo sapiens];NP_001335250.1//E3 …	1//3;2//1
102724127	1411	74.68	0	-7.22007	8.35614e-17	Down	2.17688e-18	TP53TG3F	GO:0005634//nucleus;GO:0005737//cytoplasm	NA	NA	NA	NP_057296.1//TP53-target gene 3 protein [Homo sapiens]	1//3
9522	6273	3688.4	2970.39	-0.309759	9.3161e-17	Down	2.43648e-18	SCAMP1	GO:0042589//zymogen granule membrane;GO:0055038//recycling endosome membrane;GO:0030672//synaptic vesicle membrane;GO:0030136//clathrin-coated vesicle;GO:0035579//specific granule membrane;GO:0016021//integral component of membrane;GO:0005802//trans-Golgi network;GO:0005886//plasma membrane	NA	GO:0006892//post-Golgi vesicle-mediated transport;GO:0043312//neutrophil degranulation;GO:0015031//protein transport;GO:0006887//exocytosis	K19995//secretory carrier-associated membrane protein	NP_001277158.1//secretory carrier-associated membrane protein 1 isoform 3 [Homo sapiens];XP_011542029.1//PREDICTED: secretory carrier-associated membrane protein 1 isoform X1 [Homo sapiens];NP_004857.4//secretory carrier-associated membrane protein 1 isoform 1 [Homo sapiens]	1//3;5
445329	1397	639.1	363.86	-0.810075	1.06957e-16	Down	2.80822e-18	SULT1A4	GO:0005829//cytosol	GO:0004062//aryl sulfotransferase activity;GO:0008146//sulfotransferase activity;GO:0043199//sulfate binding;GO:0047685//amine sulfotransferase activity	GO:1901215//negative regulation of neuron death;GO:0006805//xenobiotic metabolic process;GO:0097720//calcineurin-mediated signaling;GO:0070371//ERK1 and ERK2 cascade;GO:0007212//dopamine receptor signaling pathway;GO:0042420//dopamine catabolic process;GO:0008202//steroid metabolic process;GO:0098989//NMDA selective glutamate receptor signaling pathway;GO:1903351//cellular response to dopamine;GO…	K01014//aryl sulfotransferase [EC:2.8.2.1];K15078//structure-specific endonuclease subunit SLX1 [EC:3.6.1.-]	XP_005591701.1//PREDICTED: sulfotransferase 1A3 isoform X2 [Macaca fascicularis];XP_011506902.1//PREDICTED: sulfotransferase 1A3 isoform X2 [Homo sapiens]	2//1
9969	10474	4576	3773	-0.275791	1.1143e-16	Down	2.94048e-18	MED13	GO:0016020//membrane;GO:0005634//nucleus;GO:0005654//nucleoplasm;GO:0016592//mediator complex	GO:0042809//vitamin D receptor binding;GO:0003713//transcription coactivator activity;GO:0046966//thyroid hormone receptor binding;GO:0001104//RNA polymerase II transcription cofactor activity;GO:0004872//receptor activity;GO:0003712//transcription cofactor activity;GO:0030374//ligand-dependent nuclear receptor transcription coactivator activity	GO:0070328//triglyceride homeostasis;GO:0045944//positive regulation of transcription from RNA polymerase II promoter;GO:0042632//cholesterol homeostasis;GO:1904168//negative regulation of thyroid hormone receptor activity;GO:0006367//transcription initiation from RNA polymerase II promoter;GO:0030518//intracellular steroid hormone receptor signaling pathway;GO:0030521//androgen receptor signalin…	K15164//mediator of RNA polymerase II transcription subunit 13	NP_005112.2//mediator of RNA polymerase II transcription subunit 13 [Homo sapiens]	2//1
54832	13361	2777.99	2161.98	-0.359105	1.1143e-16	Down	2.94843e-18	VPS13C	GO:0070062//extracellular exosome;GO:0005829//cytosol;GO:0005741//mitochondrial outer membrane;GO:0005737//cytoplasm	NA	GO:1905090//negative regulation of parkin-mediated stimulation of mitophagy in response to mitochondrial depolarization;GO:0006895//Golgi to endosome transport;GO:0007005//mitochondrion organization	K19525//vacuolar protein sorting-associated protein 13A/C	NP_060154.3//vacuolar protein sorting-associated protein 13C isoform 1A [Homo sapiens];NP_060550.2//vacuolar protein sorting-associated protein 13C isoform 1B [Homo sapiens];NP_001018098.1//vacuolar protein sorting-associated protein 13C isoform 2B [Homo sapiens];NP_065872.1//vacuolar protein sorting-associated protein 13C isoform 2A [Homo sapiens]	4;3//A2MP1;2//1
27166	1287	10739	12031.1	0.166492	1.23767e-16	Up	3.28751e-18	PRELID1	GO:0005654//nucleoplasm;GO:0043234//protein complex;GO:0005758//mitochondrial intermembrane space;GO:0005739//mitochondrion	GO:1990050//phosphatidic acid transporter activity	GO:0070234//positive regulation of T cell apoptotic process;GO:0010950//positive regulation of endopeptidase activity;GO:0045580//regulation of T cell differentiation;GO:0043066//negative regulation of apoptotic process;GO:0090201//negative regulation of release of cytochrome c from mitochondria;GO:0006915//apoptotic process;GO:0097035//regulation of membrane lipid distribution;GO:0007275//multic…	NA	NP_001258757.1//PRELI domain-containing protein 1, mitochondrial isoform 2 precursor [Homo sapiens];NP_037369.1//PRELI domain-containing protein 1, mitochondrial isoform 1 precursor [Homo sapiens]	1//3;3//A2MP1
139231	7626	3913	3176	-0.298481	1.40279e-16	Down	3.74044e-18	FAM199X	NA	NA	NA	K14325//RNA-binding protein with serine-rich domain 1;K13172//serine/arginine repetitive matrix protein 2;K13114//pinin	NP_997201.1//protein FAM199X [Homo sapiens];XP_005262136.1//PREDICTED: protein FAM199X isoform X1 [Homo sapiens]	3//A2MP1
8079	1391	28822	30890	0.102553	1.41134e-16	Up	3.77765e-18	MLF2	GO:0016020//membrane;GO:0005634//nucleus;GO:0005737//cytoplasm	NA	GO:0006952//defense response	K15622//myeloid leukemia factor 1	XP_005873744.1//PREDICTED: myeloid leukemia factor 2 isoform X3 [Myotis brandtii]	2//1
25873	458	19862	21592	0.12307	1.44283e-16	Up	3.87667e-18	RPL36	GO:0005840//ribosome;GO:0016020//membrane;GO:0005730//nucleolus;GO:0005829//cytosol;GO:0022625//cytosolic large ribosomal subunit;GO:0005737//cytoplasm	GO:0003723//RNA binding;GO:0003735//structural constituent of ribosome	GO:0006413//translational initiation;GO:0006614//SRP-dependent cotranslational protein targeting to membrane;GO:0019083//viral transcription;GO:0006412//translation;GO:0000184//nuclear-transcribed mRNA catabolic process, nonsense-mediated decay;GO:0002181//cytoplasmic translation;GO:0006364//rRNA processing	K02920//large subunit ribosomal protein L36e;K01530//phospholipid-translocating ATPase [EC:3.6.3.1]	XP_014996838.1//PREDICTED: probable phospholipid-transporting ATPase VB [Macaca mulatta];XP_021526953.1//rabankyrin-5 [Aotus nancymaae]	3//A2MP1;2//1
2551	4874	3357.78	2678.64	-0.323423	1.44997e-16	Down	3.91068e-18	GABPA	GO:0005634//nucleus;GO:0005654//nucleoplasm;GO:0000790//nuclear chromatin	GO:0000981//RNA polymerase II transcription factor activity, sequence-specific DNA binding;GO:0001228//transcriptional activator activity, RNA polymerase II transcription regulatory region sequence-specific DNA binding;GO:0000978//RNA polymerase II proximal promoter sequence-specific DNA binding;GO:0003677//DNA binding;GO:0046982//protein heterodimerization activity;GO:0001077//transcriptional ac…	GO:0030154//cell differentiation;GO:0001701//in utero embryonic development;GO:0010628//positive regulation of gene expression;GO:0006366//transcription from RNA polymerase II promoter;GO:0007005//mitochondrion organization;GO:1903351//cellular response to dopamine;GO:0000122//negative regulation of transcription from RNA polymerase II promoter;GO:0006357//regulation of transcription from RNA pol…	K09441//GA-binding protein transcription factor, alpha	XP_006063313.1//PREDICTED: LOW QUALITY PROTEIN: GA-binding protein alpha chain [Bubalus bubalis];KFO21563.1//GA-binding protein alpha chain [Fukomys damarensis]	1//3;3//A2MP1
3727	1963	7411	8490	0.19868	1.54686e-16	Up	4.1878e-18	JUND	NA	NA	NA	K04449//transcription factor jun-D	XP_006058011.1//PREDICTED: transcription factor jun-D [Bubalus bubalis]	1//3;5
987	9916	5391	4521	-0.251327	1.8036e-16	Down	4.90128e-18	LRBA	NA	NA	NA	K22262//WD repeat and FYVE domain-containing protein 3	XP_010370825.1//PREDICTED: lipopolysaccharide-responsive and beige-like anchor protein isoform X3 [Rhinopithecus roxellana]	4;2//1
6232	374	34103	36336	0.0940846	1.80408e-16	Up	4.92102e-18	RPS27	GO:0005840//ribosome	GO:0003735//structural constituent of ribosome	GO:0006412//translation	K02978//small subunit ribosomal protein S27e	XP_004619237.1//PREDICTED: 40S ribosomal protein S27 [Sorex araneus];XP_017707282.1//PREDICTED: 40S ribosomal protein S27-like [Rhinopithecus bieti]	1//3;5
9736	11326	7327.96	6305.96	-0.214112	1.83204e-16	Down	5.01602e-18	USP34	GO:0005829//cytosol	GO:0005319//lipid transporter activity;GO:0004843//thiol-dependent ubiquitin-specific protease activity;GO:0004197//cysteine-type endopeptidase activity;GO:0036459//thiol-dependent ubiquitinyl hydrolase activity	GO:0071108//protein K48-linked deubiquitination;GO:0006511//ubiquitin-dependent protein catabolic process;GO:0016055//Wnt signaling pathway;GO:0016579//protein deubiquitination;GO:0090263//positive regulation of canonical Wnt signaling pathway	K11853//ubiquitin carboxyl-terminal hydrolase 34 [EC:3.4.19.12]	EAW99998.1//ubiquitin specific peptidase 34, partial [Homo sapiens]	3//A2MP1
5814	9098	4813.99	3994.94	-0.266476	1.88167e-16	Down	5.17111e-18	PURB	GO:0005634//nucleus;GO:0005662//DNA replication factor A complex	GO:0003697//single-stranded DNA binding;GO:0003723//RNA binding;GO:0003729//mRNA binding;GO:0000977//RNA polymerase II regulatory region sequence-specific DNA binding;GO:0046332//SMAD binding;GO:0008134//transcription factor binding;GO:0001227//transcriptional repressor activity, RNA polymerase II transcription regulatory region sequence-specific DNA binding	GO:0008283//cell proliferation;GO:0030154//cell differentiation;GO:0006351//transcription, DNA-templated;GO:0045637//regulation of myeloid cell differentiation	K21799//transcriptional activator protein Pur-beta	NP_150093.1//transcriptional activator protein Pur-beta [Homo sapiens]	4
79144	832	9193	10383	0.178199	2.14948e-16	Up	5.92907e-18	PPDPF	NA	NA	GO:0001708//cell fate specification;GO:0031017//exocrine pancreas development	K13909//mucin-7;K05853//Ca2+ transporting ATPase, sarcoplasmic/endoplasmic reticulum [EC:3.6.3.8];K12567//titin [EC:2.7.11.1];K02599//Notch 1	XP_011789835.1//PREDICTED: pancreatic progenitor cell differentiation and proliferation factor [Colobus angolensis palliatus];XP_017355202.1//PREDICTED: uncharacterized protein LOC108283384 [Cebus capucinus imitator]	1//3;3//A2MP1
55183	9831	3634	2931	-0.307582	2.57863e-16	Down	7.13915e-18	RIF1	GO:0000793//condensed chromosome;GO:0005634//nucleus;GO:0005654//nucleoplasm;GO:0031965//nuclear membrane;GO:0000781//chromosome, telomeric region;GO:0051233//spindle midzone;GO:0001940//male pronucleus;GO:0000790//nuclear chromatin;GO:0005737//cytoplasm;GO:0035861//site of double-strand break;GO:0001939//female pronucleus;GO:0016604//nuclear body;GO:0005886//plasma membrane	NA	GO:0043247//telomere maintenance in response to DNA damage;GO:0045830//positive regulation of isotype switching;GO:0051574//positive regulation of histone H3-K9 methylation;GO:2001034//positive regulation of double-strand break repair via nonhomologous end joining;GO:0006348//chromatin silencing at telomere;GO:0000122//negative regulation of transcription from RNA polymerase II promoter;GO:199083…	K11138//telomere-associated protein RIF1	NP_060621.3//telomere-associated protein RIF1 isoform 1 [Homo sapiens];NP_001171134.1//telomere-associated protein RIF1 isoform 2 [Homo sapiens]	1//3;4
2495	1245	26984	28970	0.105039	2.60517e-16	Up	7.23924e-18	FTH1	NA	NA	NA	K00522//ferritin heavy chain [EC:1.16.3.2]	XP_008007775.1//PREDICTED: LOW QUALITY PROTEIN: ferritin heavy chain [Chlorocebus sabaeus]	2//1
896	2094	65769	68803	0.0676473	2.72065e-16	Up	7.58793e-18	CCND3	GO:0005634//nucleus;GO:0005654//nucleoplasm;GO:0000307//cyclin-dependent protein kinase holoenzyme complex;GO:0005925//focal adhesion;GO:0005829//cytosol;GO:0005886//plasma membrane	GO:0004693//cyclin-dependent protein serine/threonine kinase activity;GO:0019901//protein kinase binding	GO:0007165//signal transduction;GO:0046626//regulation of insulin receptor signaling pathway;GO:0042127//regulation of cell proliferation;GO:0045737//positive regulation of cyclin-dependent protein serine/threonine kinase activity;GO:0000122//negative regulation of transcription from RNA polymerase II promoter;GO:0042098//T cell proliferation;GO:0051301//cell division;GO:0001934//positive regulat…	K10152//G1/S-specific cyclin-D3	BAD93062.1//cyclin D3 variant, partial [Homo sapiens];NP_001129597.1//G1/S-specific cyclin-D3 isoform 3 [Homo sapiens];XP_017528934.1//PREDICTED: G1/S-specific cyclin-D3 isoform X1 [Manis javanica];EPY76657.1//G1/S-specific cyclin D3 isoform 1-like protein [Camelus ferus];NP_001751.1//G1/S-specific cyclin-D3 isoform 2 [Homo sapiens];XP_006069244.1//PREDICTED: G1/S-specific cyclin-D3 isoform X2 [B…	4;1//3;3//A2MP1;2//1
821	4937	22295	20479	-0.119991	2.8768e-16	Down	8.05283e-18	CANX	GO:0005790//smooth endoplasmic reticulum;GO:0005840//ribosome;GO:0016020//membrane;GO:0005788//endoplasmic reticulum lumen;GO:0005783//endoplasmic reticulum;GO:0005791//rough endoplasmic reticulum;GO:0042470//melanosome;GO:0043025//neuronal cell body;GO:0043197//dendritic spine;GO:0030424//axon;GO:0070062//extracellular exosome;GO:0031012//extracellular matrix;GO:0032839//dendrite cytoplasm;GO:00…	GO:0003723//RNA binding;GO:0030246//carbohydrate binding;GO:0051082//unfolded protein binding;GO:0005509//calcium ion binding;GO:0035255//ionotropic glutamate receptor binding;GO:0034185//apolipoprotein binding	GO:0006457//protein folding;GO:0048488//synaptic vesicle endocytosis;GO:0072583//clathrin-dependent endocytosis;GO:0061077//chaperone-mediated protein folding;GO:0002474//antigen processing and presentation of peptide antigen via MHC class I;GO:0007568//aging;GO:0009306//protein secretion;GO:0019886//antigen processing and presentation of exogenous peptide antigen via MHC class II;GO:0034975//pro…	K08054//calnexin	BAG57859.1//unnamed protein product [Homo sapiens];XP_011532966.1//PREDICTED: calnexin isoform X2 [Homo sapiens]	1//3;3//A2MP1
5727	7834	16388	14842	-0.140371	3.00548e-16	Down	8.44376e-18	PTCH1	GO:0043231//intracellular membrane-bounded organelle;GO:0060170//ciliary membrane;GO:0005634//nucleus;GO:0044295//axonal growth cone;GO:0030666//endocytic vesicle membrane;GO:0044294//dendritic growth cone;GO:0014069//postsynaptic density;GO:0048471//perinuclear region of cytoplasm;GO:0030496//midbody;GO:0005901//caveola;GO:0005794//Golgi apparatus;GO:0016021//integral component of membrane;GO:00…	GO:0015485//cholesterol binding;GO:0097108//hedgehog family protein binding;GO:0005119//smoothened binding;GO:0005113//patched binding;GO:0008158//hedgehog receptor activity;GO:0008201//heparin binding;GO:0030332//cyclin binding;GO:0032403//protein complex binding	GO:0010157//response to chlorate;GO:0008589//regulation of smoothened signaling pathway;GO:0007346//regulation of mitotic cell cycle;GO:0097421//liver regeneration;GO:0043616//keratinocyte proliferation;GO:0061053//somite development;GO:0043433//negative regulation of DNA binding transcription factor activity;GO:0048568//embryonic organ development;GO:0007420//brain development;GO:0030850//prosta…	K06225//patched 1	NP_001077072.1//protein patched homolog 1 isoform L' [Homo sapiens];NP_001341847.1//protein patched homolog 1 isoform 8 [Homo sapiens];XP_021783426.1//protein patched homolog 1 isoform X2 [Papio anubis];EHB04959.1//patched-like protein 1 [Heterocephalus glaber];NP_000255.2//protein patched homolog 1 isoform L [Homo sapiens]	1//3;4;2//1
5562	5004	3567.02	2874	-0.309076	3.60305e-16	Down	1.01594e-17	PRKAA1	GO:0031588//nucleotide-activated protein kinase complex;GO:0005634//nucleus;GO:0005654//nucleoplasm;GO:0016324//apical plasma membrane;GO:0016607//nuclear speck;GO:0005622//intracellular;GO:0005737//cytoplasm;GO:0005829//cytosol	GO:0050321//tau-protein kinase activity;GO:0005524//ATP binding;GO:0050405//[acetyl-CoA carboxylase] kinase activity;GO:0035174//histone serine kinase activity;GO:0004691//cAMP-dependent protein kinase activity;GO:0046872//metal ion binding;GO:0004674//protein serine/threonine kinase activity;GO:0008022//protein C-terminus binding;GO:0004672//protein kinase activity;GO:0047322//[hydroxymethylglut…	GO:0060627//regulation of vesicle-mediated transport;GO:0010332//response to gamma radiation;GO:0042593//glucose homeostasis;GO:0045821//positive regulation of glycolytic process;GO:0031000//response to caffeine;GO:2001274//negative regulation of glucose import in response to insulin stimulus;GO:0031669//cellular response to nutrient levels;GO:0008610//lipid biosynthetic process;GO:0070301//cellu…	K07198//5'-AMP-activated protein kinase, catalytic alpha subunit [EC:2.7.11.11]	XP_003274423.2//PREDICTED: 5'-AMP-activated protein kinase catalytic subunit alpha-1 isoform X1 [Nomascus leucogenys];XP_017821102.1//PREDICTED: 5'-AMP-activated protein kinase catalytic subunit alpha-1 [Callithrix jacchus];NP_001341958.1//5'-AMP-activated protein kinase catalytic subunit alpha-1 isoform 4 [Homo sapiens];NP_001341963.1//5'-AMP-activated protein kinase catalytic subunit alpha-1 is…	1//3;3//A2MP1;5
54495	4795	4456	3678	-0.274244	4.24691e-16	Down	1.20183e-17	TMX3	GO:0005783//endoplasmic reticulum;GO:0009986//cell surface;GO:0005623//cell;GO:0016021//integral component of membrane;GO:0005789//endoplasmic reticulum membrane;GO:0005886//plasma membrane;GO:0031092//platelet alpha granule membrane	GO:0003756//protein disulfide isomerase activity;GO:0016972//thiol oxidase activity	GO:0006457//protein folding;GO:0018171//peptidyl-cysteine oxidation;GO:0002576//platelet degranulation;GO:0034976//response to endoplasmic reticulum stress;GO:0045454//cell redox homeostasis	K09585//thioredoxin domain-containing protein 10 [EC:5.3.4.1]	NP_001337441.1//protein disulfide-isomerase TMX3 isoform 2 precursor [Homo sapiens];NP_001337443.1//protein disulfide-isomerase TMX3 isoform 4 precursor [Homo sapiens];NP_061895.3//protein disulfide-isomerase TMX3 isoform 1 precursor [Homo sapiens];NP_001337442.1//protein disulfide-isomerase TMX3 isoform 3 precursor [Homo sapiens]	4;1//3
1627	2942	23054	24880	0.112553	4.74911e-16	Up	1.34879e-17	DBN1	GO:0030425//dendrite;GO:0005921//gap junction;GO:0005622//intracellular;GO:0005737//cytoplasm;GO:0030863//cortical cytoskeleton;GO:0030426//growth cone;GO:0015629//actin cytoskeleton;GO:0042641//actomyosin;GO:0005886//plasma membrane	GO:0003779//actin binding;GO:0005522//profilin binding;GO:0045296//cadherin binding	GO:0050773//regulation of dendrite development;GO:0061351//neural precursor cell proliferation;GO:0010644//cell communication by electrical coupling;GO:0007015//actin filament organization;GO:0048168//regulation of neuronal synaptic plasticity;GO:0032507//maintenance of protein location in cell;GO:0010643//cell communication by chemical coupling	K20520//drebrin-like protein	NP_004386.2//drebrin isoform a [Homo sapiens];NP_543157.1//drebrin isoform b [Homo sapiens]	3//A2MP1;2//1
2239	3714	98918	94992	-0.0558434	5.10885e-16	Down	1.45618e-17	GPC4	GO:0070062//extracellular exosome;GO:0005634//nucleus;GO:0009897//external side of plasma membrane;GO:0031225//anchored component of membrane;GO:0005578//proteinaceous extracellular matrix;GO:0005796//Golgi lumen;GO:0005887//integral component of plasma membrane;GO:0043202//lysosomal lumen;GO:0005886//plasma membrane	GO:0043395//heparan sulfate proteoglycan binding;GO:1904929//coreceptor activity involved in Wnt signaling pathway, planar cell polarity pathway	GO:0001523//retinoid metabolic process;GO:0009653//anatomical structure morphogenesis;GO:0008283//cell proliferation;GO:0006027//glycosaminoglycan catabolic process;GO:0006024//glycosaminoglycan biosynthetic process;GO:0030203//glycosaminoglycan metabolic process	K08110//glypican 4	NP_001439.2//glypican-4 precursor [Homo sapiens]	2//1
126328	814	4585	5429	0.246348	5.16025e-16	Up	1.47611e-17	NDUFA11	GO:0005747//mitochondrial respiratory chain complex I;GO:0005743//mitochondrial inner membrane;GO:0016021//integral component of membrane;GO:0005739//mitochondrion	NA	GO:0032981//mitochondrial respiratory chain complex I assembly;GO:0006120//mitochondrial electron transport, NADH to ubiquinone;GO:0055114//oxidation-reduction process	K03956//NADH dehydrogenase (ubiquinone) 1 alpha subcomplex subunit 11	NP_783313.1//NADH dehydrogenase [ubiquinone] 1 alpha subcomplex subunit 11 isoform 1 [Homo sapiens];BAC87088.1//unnamed protein product [Homo sapiens]	4;1//3
4763	12298	5891	4995	-0.235444	6.61947e-16	Down	1.90028e-17	NF1	GO:0030425//dendrite;GO:0030424//axon;GO:0098793//presynapse;GO:0031235//intrinsic component of the cytoplasmic side of the plasma membrane;GO:0005737//cytoplasm	GO:0031210//phosphatidylcholine binding;GO:0008429//phosphatidylethanolamine binding;GO:0005096//GTPase activator activity	GO:1900271//regulation of long-term synaptic potentiation;GO:0001649//osteoblast differentiation;GO:0048712//negative regulation of astrocyte differentiation;GO:0035021//negative regulation of Rac protein signal transduction;GO:0043407//negative regulation of MAP kinase activity;GO:0008625//extrinsic apoptotic signaling pathway via death domain receptors;GO:0030199//collagen fibril organization;G…	K08052//neurofibromin 1	XP_017919757.1//PREDICTED: neurofibromin isoform X1 [Capra hircus];XP_017919759.1//PREDICTED: neurofibromin isoform X3 [Capra hircus];XP_017919758.1//PREDICTED: neurofibromin isoform X2 [Capra hircus]	3//A2MP1;2//1
374462	8066	3632	2938	-0.303346	6.69841e-16	Down	1.92979e-17	PTPRQ	GO:0032421//stereocilium bundle;GO:0016021//integral component of membrane	GO:0004725//protein tyrosine phosphatase activity	GO:0060116//vestibular receptor cell morphogenesis;GO:0002244//hematopoietic progenitor cell differentiation;GO:0050910//detection of mechanical stimulus involved in sensory perception of sound;GO:0050885//neuromuscular process controlling balance	K16910//receptor-type tyrosine-protein phosphatase Q [EC:3.1.3.48]	XP_016874763.1//PREDICTED: phosphatidylinositol phosphatase PTPRQ isoform X2 [Homo sapiens];KFO24960.1//Phosphotidylinositol phosphatase PTPRQ [Fukomys damarensis];XP_004053674.2//PREDICTED: phosphatidylinositol phosphatase PTPRQ [Gorilla gorilla gorilla];XP_016874762.1//PREDICTED: phosphatidylinositol phosphatase PTPRQ isoform X1 [Homo sapiens];NP_001138498.1//phosphatidylinositol phosphatase PT…	1//3
81671	3887	22509	20710	-0.117591	8.43682e-16	Down	2.43924e-17	VMP1	GO:0016020//membrane;GO:0005783//endoplasmic reticulum;GO:0033116//endoplasmic reticulum-Golgi intermediate compartment membrane;GO:0005730//nucleolus;GO:0016021//integral component of membrane;GO:0000407//phagophore assembly site;GO:0005886//plasma membrane;GO:0000421//autophagosome membrane	NA	GO:0098609//cell-cell adhesion;GO:0034329//cell junction assembly;GO:0006914//autophagy;GO:0007030//Golgi organization;GO:0006887//exocytosis;GO:0007029//endoplasmic reticulum organization;GO:0007566//embryo implantation	K21248//vacuole membrane protein 1	XP_022365417.1//vacuole membrane protein 1 isoform X2 [Enhydra lutris kenyoni];NP_001316325.1//vacuole membrane protein 1 isoform 3 [Homo sapiens];XP_022365418.1//vacuole membrane protein 1 isoform X3 [Enhydra lutris kenyoni];NP_001316327.1//vacuole membrane protein 1 isoform 5 [Homo sapiens];XP_012300828.1//vacuole membrane protein 1 isoform X1 [Aotus nancymaae];NP_112200.2//vacuole membrane pro…	4;1//3
3998	4848	8476	7397	-0.19386	9.56581e-16	Down	2.77542e-17	LMAN1	GO:0016020//membrane;GO:0070062//extracellular exosome;GO:0033116//endoplasmic reticulum-Golgi intermediate compartment membrane;GO:0005793//endoplasmic reticulum-Golgi intermediate compartment;GO:0030017//sarcomere;GO:0000139//Golgi membrane;GO:0030134//COPII-coated ER to Golgi transport vesicle;GO:0016021//integral component of membrane;GO:0005789//endoplasmic reticulum membrane;GO:0012507//ER …	GO:0046872//metal ion binding;GO:0051082//unfolded protein binding;GO:0005537//mannose binding	GO:0006457//protein folding;GO:0018279//protein N-linked glycosylation via asparagine;GO:0007596//blood coagulation;GO:0048208//COPII vesicle coating;GO:0010638//positive regulation of organelle organization;GO:0007030//Golgi organization;GO:0006888//ER to Golgi vesicle-mediated transport;GO:0015031//protein transport;GO:0007029//endoplasmic reticulum organization	K10080//lectin, mannose-binding 1	NP_005561.1//protein ERGIC-53 precursor [Homo sapiens]	3//A2MP1
84790	1652	28054.2	30036.9	0.101104	1.03942e-15	Up	3.02638e-17	TUBA1C	GO:0005634//nucleus;GO:0005874//microtubule;GO:0005881//cytoplasmic microtubule;GO:0015630//microtubule cytoskeleton;GO:0031982//vesicle;GO:0005737//cytoplasm	GO:0005198//structural molecule activity;GO:0005200//structural constituent of cytoskeleton;GO:0005525//GTP binding;GO:0003924//GTPase activity	GO:0051301//cell division;GO:0007017//microtubule-based process;GO:0030705//cytoskeleton-dependent intracellular transport	K07374//tubulin alpha	XP_012417964.1//PREDICTED: tubulin alpha-1C chain isoform X1 [Odobenus rosmarus divergens];NP_116093.1//tubulin alpha-1C chain isoform c [Homo sapiens];NP_001290043.1//tubulin alpha-1C chain isoform a [Homo sapiens]	1//3;4
10114	7595	4136	3397	-0.281391	1.04785e-15	Down	3.06165e-17	HIPK3	GO:0016605//PML body;GO:0016604//nuclear body;GO:0005829//cytosol	GO:0003677//DNA binding;GO:0004674//protein serine/threonine kinase activity;GO:0005524//ATP binding;GO:0004672//protein kinase activity	GO:0018107//peptidyl-threonine phosphorylation;GO:0018105//peptidyl-serine phosphorylation;GO:0006355//regulation of transcription, DNA-templated;GO:0006468//protein phosphorylation;GO:0009299//mRNA transcription;GO:0043066//negative regulation of apoptotic process;GO:0043508//negative regulation of JUN kinase activity;GO:0006915//apoptotic process	K08826//homeodomain interacting protein kinase [EC:2.7.11.1]	NP_005725.3//homeodomain-interacting protein kinase 3 isoform 1 [Homo sapiens];NP_001041665.1//homeodomain-interacting protein kinase 3 isoform 2 [Homo sapiens]	4;1//3;2//1
9774	7206	11983	10692	-0.161874	1.06377e-15	Down	3.11903e-17	BCLAF1	GO:0005654//nucleoplasm;GO:0005634//nucleus;GO:0016607//nuclear speck;GO:0005737//cytoplasm	GO:0003723//RNA binding;GO:0003677//DNA binding	GO:0045892//negative regulation of transcription, DNA-templated;GO:0006351//transcription, DNA-templated;GO:2000144//positive regulation of DNA-templated transcription, initiation;GO:0006915//apoptotic process;GO:0043620//regulation of DNA-templated transcription in response to stress;GO:1990830//cellular response to leukemia inhibitory factor;GO:0043065//positive regulation of apoptotic process;…	K13087//bcl2 associated transcription factor 1	NP_001070908.1//bcl-2-associated transcription factor 1 isoform 2 [Homo sapiens];XP_005267294.1//PREDICTED: bcl-2-associated transcription factor 1 isoform X1 [Homo sapiens];NP_055554.1//bcl-2-associated transcription factor 1 isoform 1 [Homo sapiens];NP_001070909.1//bcl-2-associated transcription factor 1 isoform 3 [Homo sapiens];NP_001287967.1//bcl-2-associated transcription factor 1 isoform 4 …	1//3;2//1
375743	10057	2633	2053	-0.35639	1.24919e-15	Down	3.67544e-17	PTAR1	GO:1990234//transferase complex;GO:0005737//cytoplasm	GO:0008318//protein prenyltransferase activity	GO:0018342//protein prenylation	K14137//protein prenyltransferase alpha subunit repeat containing protein 1	AAH53622.1//PTAR1 protein, partial [Homo sapiens]	1//3
8777	7630	6433	5503	-0.22269	1.2794e-15	Down	3.7774e-17	MPDZ	GO:0030425//dendrite;GO:0016327//apicolateral plasma membrane;GO:0016324//apical plasma membrane;GO:0031410//cytoplasmic vesicle;GO:0005923//bicellular tight junction;GO:0043220//Schmidt-Lanterman incisure;GO:0014069//postsynaptic density;GO:0005737//cytoplasm;GO:0045211//postsynaptic membrane	GO:0008022//protein C-terminus binding	GO:0007155//cell adhesion;GO:0016032//viral process	K06095//multiple PDZ domain protein	NP_003820.2//multiple PDZ domain protein isoform 1 [Homo sapiens];NP_001317566.1//multiple PDZ domain protein isoform 4 [Homo sapiens];NP_001248336.1//multiple PDZ domain protein isoform 3 [Homo sapiens];XP_005251680.1//PREDICTED: multiple PDZ domain protein isoform X6 [Homo sapiens];NP_001248335.1//multiple PDZ domain protein isoform 2 [Homo sapiens]	4;1//3
9282	6768	25037	23146.8	-0.110668	1.29173e-15	Down	3.827e-17	MED14	GO:0016020//membrane;GO:0070847//core mediator complex;GO:0005634//nucleus;GO:0005654//nucleoplasm;GO:0016592//mediator complex	GO:0042809//vitamin D receptor binding;GO:0003713//transcription coactivator activity;GO:0001104//RNA polymerase II transcription cofactor activity;GO:0004872//receptor activity;GO:0003712//transcription cofactor activity;GO:0030374//ligand-dependent nuclear receptor transcription coactivator activity	GO:0006357//regulation of transcription from RNA polymerase II promoter;GO:0019827//stem cell population maintenance;GO:0045944//positive regulation of transcription from RNA polymerase II promoter;GO:0006367//transcription initiation from RNA polymerase II promoter;GO:0030518//intracellular steroid hormone receptor signaling pathway;GO:0030521//androgen receptor signaling pathway;GO:0045893//pos…	K15156//mediator of RNA polymerase II transcription subunit 14	NP_004220.2//mediator of RNA polymerase II transcription subunit 14 [Homo sapiens]	3//A2MP1
57448	15718	5769	4891	-0.235608	1.30071e-15	Down	3.8669e-17	BIRC6	GO:0016020//membrane;GO:0043231//intracellular membrane-bounded organelle;GO:0005768//endosome;GO:0000922//spindle pole;GO:0005815//microtubule organizing center;GO:0005794//Golgi apparatus;GO:0005802//trans-Golgi network;GO:0030496//midbody	GO:0061631//ubiquitin conjugating enzyme activity;GO:0004869//cysteine-type endopeptidase inhibitor activity;GO:0004842//ubiquitin-protein transferase activity	GO:0042127//regulation of cell proliferation;GO:0016567//protein ubiquitination;GO:0006468//protein phosphorylation;GO:0043066//negative regulation of apoptotic process;GO:0006915//apoptotic process;GO:0060711//labyrinthine layer development;GO:2001237//negative regulation of extrinsic apoptotic signaling pathway;GO:0060712//spongiotrophoblast layer development;GO:0051301//cell division;GO:003246…	K10586//baculoviral IAP repeat-containing protein 6 (apollon) [EC:2.3.2.23]	NP_057336.3//baculoviral IAP repeat-containing protein 6 [Homo sapiens];XP_018876759.1//PREDICTED: baculoviral IAP repeat-containing protein 6 isoform X1 [Gorilla gorilla gorilla];XP_005264509.2//PREDICTED: baculoviral IAP repeat-containing protein 6 isoform X5 [Homo sapiens]	3//A2MP1
130872	3203	2562.04	1992.04	-0.360463	1.52824e-15	Down	4.55893e-17	AHSA2P	NA	GO:0001671//ATPase activator activity;GO:0051087//chaperone binding	GO:0006950//response to stress	K11853//ubiquitin carboxyl-terminal hydrolase 34 [EC:3.4.19.12];K04131//muscarinic acetylcholine receptor M3;K12025//tripartite motif-containing protein 52	XP_016858867.1//PREDICTED: activator of 90 kDa heat shock protein ATPase homolog 2 isoform X4 [Homo sapiens];Q719I0.2//RecName: Full=Activator of 90 kDa heat shock protein ATPase homolog 2;NP_001308231.1//activator of 90 kDa heat shock protein ATPase homolog 2 isoform 2 [Homo sapiens];AAI07762.1//USP34 protein [Homo sapiens];EAX00005.1//AHA1, activator of heat shock 90kDa protein ATPase homolog 2…	4;1//3
4254	5451	4425	3665	-0.269281	1.83087e-15	Down	5.48042e-17	KITLG	GO:0005856//cytoskeleton;GO:0005615//extracellular space;GO:0030027//lamellipodium;GO:0005737//cytoplasm;GO:0030175//filopodium;GO:0005576//extracellular region;GO:0016021//integral component of membrane;GO:0005886//plasma membrane	GO:0008083//growth factor activity;GO:0005088//Ras guanyl-nucleotide exchange factor activity;GO:0005125//cytokine activity;GO:0005173//stem cell factor receptor binding;GO:0046934//phosphatidylinositol-4,5-bisphosphate 3-kinase activity	GO:0050731//positive regulation of peptidyl-tyrosine phosphorylation;GO:0070668//positive regulation of mast cell proliferation;GO:0097192//extrinsic apoptotic signaling pathway in absence of ligand;GO:0045636//positive regulation of melanocyte differentiation;GO:0033026//negative regulation of mast cell apoptotic process;GO:0008584//male gonad development;GO:1902035//positive regulation of hemat…	K05461//KIT ligand	NP_000890.1//kit ligand isoform b precursor [Homo sapiens];NP_003985.2//kit ligand isoform a precursor [Homo sapiens]	4;5
9349	594	26763	28681	0.102439	2.0942e-15	Up	6.29005e-17	RPL23	GO:0005840//ribosome;GO:0016020//membrane;GO:0031012//extracellular matrix;GO:0070062//extracellular exosome;GO:0005654//nucleoplasm;GO:0005925//focal adhesion;GO:0022625//cytosolic large ribosomal subunit;GO:0005737//cytoplasm;GO:0005730//nucleolus;GO:0043234//protein complex;GO:0005829//cytosol;GO:0022626//cytosolic ribosome	GO:0001223//transcription coactivator binding;GO:0003723//RNA binding;GO:0031625//ubiquitin protein ligase binding;GO:0003735//structural constituent of ribosome;GO:0070180//large ribosomal subunit rRNA binding;GO:1990948//ubiquitin ligase inhibitor activity	GO:0072717//cellular response to actinomycin D;GO:1904667//negative regulation of ubiquitin protein ligase activity;GO:0000122//negative regulation of transcription from RNA polymerase II promoter;GO:0006610//ribosomal protein import into nucleus;GO:0071157//negative regulation of cell cycle arrest;GO:0000184//nuclear-transcribed mRNA catabolic process, nonsense-mediated decay;GO:1901798//positiv…	K02894//large subunit ribosomal protein L23e	XP_008011089.1//PREDICTED: 60S ribosomal protein L23 [Chlorocebus sabaeus]	3//A2MP1
472	13171	3105.57	2476.97	-0.323698	2.15956e-15	Down	6.50843e-17	ATM	GO:0005634//nucleus;GO:0005654//nucleoplasm;GO:0000781//chromosome, telomeric region;GO:0031410//cytoplasmic vesicle;GO:0005737//cytoplasm;GO:1990391//DNA repair complex;GO:0005730//nucleolus;GO:0005819//spindle	GO:0003677//DNA binding;GO:0004677//DNA-dependent protein kinase activity;GO:0005524//ATP binding;GO:0047485//protein N-terminus binding;GO:0046983//protein dimerization activity;GO:0005319//lipid transporter activity;GO:0016303//1-phosphatidylinositol-3-kinase activity;GO:0004674//protein serine/threonine kinase activity;GO:0032403//protein complex binding	GO:0048599//oocyte development;GO:0071481//cellular response to X-ray;GO:0033129//positive regulation of histone phosphorylation;GO:0007420//brain development;GO:1904262//negative regulation of TORC1 signaling;GO:0097694//establishment of RNA localization to telomere;GO:0009791//post-embryonic development;GO:0071500//cellular response to nitrosative stress;GO:0001756//somitogenesis;GO:0043517//po…	K04728//ataxia telangiectasia mutated family protein [EC:2.7.11.1]	NP_000042.3//serine-protein kinase ATM isoform a [Homo sapiens];XP_014971094.1//PREDICTED: serine-protein kinase ATM isoform X1 [Macaca mulatta];NP_001338765.1//serine-protein kinase ATM isoform b [Homo sapiens]	1//3;3//A2MP1
2512	889	12063	13372	0.15121	2.19309e-15	Up	6.63187e-17	FTL	NA	NA	NA	K13625//ferritin light chain	CAE11873.1//hypothetical protein, partial [Homo sapiens]	3//A2MP1
10787	4997	10439	9250	-0.171875	2.2199e-15	Down	6.73563e-17	NCKAP1	NA	NA	NA	K05750//NCK-associated protein 1	XP_015144834.1//PREDICTED: nck-associated protein 1 isoform X1 [Gallus gallus];XP_014122450.1//PREDICTED: nck-associated protein 1 isoform X4 [Zonotrichia albicollis]	4;2//1
5714	1556	14546	15977	0.137958	2.24182e-15	Up	6.82506e-17	PSMD8	GO:0070062//extracellular exosome;GO:0005634//nucleus;GO:0005654//nucleoplasm;GO:0008541//proteasome regulatory particle, lid subcomplex;GO:0000502//proteasome complex;GO:0022624//proteasome accessory complex;GO:0005838//proteasome regulatory particle;GO:0005829//cytosol	NA	GO:0043687//post-translational protein modification;GO:0038061//NIK/NF-kappaB signaling;GO:0043248//proteasome assembly;GO:1903955//positive regulation of protein targeting to mitochondrion;GO:0031146//SCF-dependent proteasomal ubiquitin-dependent protein catabolic process;GO:0006521//regulation of cellular amino acid metabolic process;GO:0010972//negative regulation of G2/M transition of mitotic…	K03031//26S proteasome regulatory subunit N12	NP_002803.2//26S proteasome non-ATPase regulatory subunit 8 [Homo sapiens]	4
2091	1171	13993	15397	0.140528	2.31194e-15	Up	7.06214e-17	FBL	NA	NA	NA	K14563//rRNA 2'-O-methyltransferase fibrillarin [EC:2.1.1.-]	AAA52453.1//fibrillarin [Homo sapiens];XP_008963199.1//PREDICTED: rRNA 2'-O-methyltransferase fibrillarin isoform X3 [Pan paniscus]	3//A2MP1
10484	4188	7827	6805	-0.199281	2.32753e-15	Down	7.13356e-17	SEC23A	GO:0070971//endoplasmic reticulum exit site;GO:0019898//extrinsic component of membrane;GO:0048471//perinuclear region of cytoplasm;GO:0000139//Golgi membrane;GO:0030127//COPII vesicle coat;GO:0005829//cytosol;GO:0005789//endoplasmic reticulum membrane;GO:0012507//ER to Golgi transport vesicle membrane	GO:0008270//zinc ion binding	GO:0006886//intracellular protein transport;GO:0019886//antigen processing and presentation of exogenous peptide antigen via MHC class II;GO:0048208//COPII vesicle coating;GO:0006888//ER to Golgi vesicle-mediated transport;GO:0090110//cargo loading into COPII-coated vesicle;GO:0002474//antigen processing and presentation of peptide antigen via MHC class I	K14006//protein transport protein SEC23	NP_006355.2//protein transport protein Sec23A [Homo sapiens]	3//A2MP1
4154	5764	5975	5088	-0.229256	2.33366e-15	Down	7.17617e-17	MBNL1	GO:0010494//cytoplasmic stress granule;GO:0005634//nucleus;GO:0005654//nucleoplasm;GO:0005829//cytosol;GO:0005813//centrosome;GO:0005737//cytoplasm	GO:0003723//RNA binding;GO:0046872//metal ion binding;GO:0003725//double-stranded RNA binding;GO:0001069//regulatory region RNA binding	GO:0043484//regulation of RNA splicing;GO:0007399//nervous system development;GO:0006397//mRNA processing;GO:0006376//mRNA splice site selection;GO:0000381//regulation of alternative mRNA splicing, via spliceosome;GO:0001701//in utero embryonic development;GO:0000380//alternative mRNA splicing, via spliceosome;GO:0030326//embryonic limb morphogenesis;GO:0045445//myoblast differentiation;GO:000751…	K14943//muscleblind	NP_997179.1//muscleblind-like protein 1 isoform f [Homo sapiens];NP_997178.1//muscleblind-like protein 1 isoform e [Homo sapiens];NP_997180.1//muscleblind-like protein 1 isoform g [Homo sapiens];NP_997176.1//muscleblind-like protein 1 isoform c [Homo sapiens];XP_005247521.1//PREDICTED: muscleblind-like protein 1 isoform X5 [Homo sapiens];NP_001300986.1//muscleblind-like protein 1 isoform h [Homo …	4;1//3;2//1
26084	5185	23071	21277	-0.114202	2.54157e-15	Down	7.84148e-17	ARHGEF26	GO:0001726//ruffle;GO:0005829//cytosol	GO:0005085//guanyl-nucleotide exchange factor activity;GO:0005089//Rho guanyl-nucleotide exchange factor activity	GO:0097178//ruffle assembly;GO:0043065//positive regulation of apoptotic process;GO:0001886//endothelial cell morphogenesis;GO:0035023//regulation of Rho protein signal transduction;GO:0051056//regulation of small GTPase mediated signal transduction	K13744//Rho guanine nucleotide exchange factor 26	NP_056410.3//rho guanine nucleotide exchange factor 26 isoform 1 [Homo sapiens];NP_001238892.1//rho guanine nucleotide exchange factor 26 isoform 2 [Homo sapiens];XP_008950100.1//PREDICTED: rho guanine nucleotide exchange factor 26 isoform X1 [Pan paniscus]	1//3;3//A2MP1
11331	1455	17306	18857	0.126411	2.6311e-15	Up	8.14458e-17	PHB2	GO:0016020//membrane;GO:0070062//extracellular exosome;GO:0030424//axon;GO:0005634//nucleus;GO:0071944//cell periphery;GO:0016363//nuclear matrix;GO:0005741//mitochondrial outer membrane;GO:0005737//cytoplasm;GO:0009986//cell surface;GO:0043234//protein complex;GO:0005743//mitochondrial inner membrane;GO:0005739//mitochondrion	GO:0030331//estrogen receptor binding;GO:0008022//protein C-terminus binding;GO:0047485//protein N-terminus binding;GO:0033218//amide binding	GO:0071456//cellular response to hypoxia;GO:0043433//negative regulation of DNA binding transcription factor activity;GO:0000060//protein import into nucleus, translocation;GO:0051091//positive regulation of DNA binding transcription factor activity;GO:0031536//positive regulation of exit from mitosis;GO:0033147//negative regulation of intracellular estrogen receptor signaling pathway;GO:0009611/…	K17081//prohibitin 2	NP_031557.2//prohibitin-2 [Mus musculus];NP_001254629.1//prohibitin-2 isoform 3 [Homo sapiens]	1//3
6628	1123	15257	16717	0.134428	2.6507e-15	Up	8.23235e-17	SNRPB	GO:0005685//U1 snRNP;GO:0005686//U2 snRNP;GO:0005737//cytoplasm;GO:0046540//U4/U6 x U5 tri-snRNP complex;GO:0071204//histone pre-mRNA 3'end processing complex;GO:0005681//spliceosomal complex;GO:0005829//cytosol;GO:0070062//extracellular exosome;GO:0005634//nucleus;GO:0034719//SMN-Sm protein complex;GO:0005654//nucleoplasm;GO:0034709//methylosome;GO:0005687//U4 snRNP;GO:0071013//catalytic step 2 …	GO:0030620//U2 snRNA binding;GO:0003723//RNA binding;GO:0071208//histone pre-mRNA DCP binding;GO:0070034//telomerase RNA binding	GO:0008334//histone mRNA metabolic process;GO:0000398//mRNA splicing, via spliceosome;GO:0006479//protein methylation;GO:0051170//nuclear import;GO:0006369//termination of RNA polymerase II transcription;GO:0008380//RNA splicing;GO:0000387//spliceosomal snRNP assembly	K11086//small nuclear ribonucleoprotein B and B'	XP_006110180.2//PREDICTED: LOW QUALITY PROTEIN: small nuclear ribonucleoprotein-associated proteins B and B' [Myotis lucifugus];XP_002830162.2//PREDICTED: LOW QUALITY PROTEIN: small nuclear ribonucleoprotein-associated proteins B and B' [Pongo abelii]	1//3;3//A2MP1
9782	5152	19230	17600	-0.1252	2.7112e-15	Down	8.44792e-17	MATR3	GO:0016020//membrane;GO:0005634//nucleus;GO:0005637//nuclear inner membrane;GO:0016363//nuclear matrix	GO:0003723//RNA binding;GO:0035198//miRNA binding;GO:0042802//identical protein binding;GO:0008270//zinc ion binding;GO:0005198//structural molecule activity	GO:0002218//activation of innate immune response;GO:0003170//heart valve development;GO:0010608//posttranscriptional regulation of gene expression;GO:0045087//innate immune response;GO:0003281//ventricular septum development	K13213//matrin 3;K01064//wingless-type MMTV integration site family, member 9	XP_004397876.1//PREDICTED: matrin-3 isoform X4 [Odobenus rosmarus divergens];NP_061322.2//matrin-3 isoform a [Homo sapiens];NP_001181885.1//matrin-3 isoform b [Homo sapiens];XP_007985368.1//PREDICTED: uncharacterized protein LOC103229289 [Chlorocebus sabaeus]	1//3;2//1;5
6138	2474	57025	59761.4	0.0702032	2.84127e-15	Up	8.88224e-17	RPL15	GO:0005840//ribosome;GO:0016020//membrane;GO:0070062//extracellular exosome;GO:0005634//nucleus;GO:0005829//cytosol;GO:0022625//cytosolic large ribosomal subunit;GO:0031672//A band	GO:0003723//RNA binding;GO:0003735//structural constituent of ribosome;GO:0045296//cadherin binding	GO:0000184//nuclear-transcribed mRNA catabolic process, nonsense-mediated decay;GO:0002181//cytoplasmic translation;GO:0006364//rRNA processing;GO:0045471//response to ethanol;GO:0006614//SRP-dependent cotranslational protein targeting to membrane;GO:0006413//translational initiation;GO:0006412//translation;GO:0019083//viral transcription	K02877//large subunit ribosomal protein L15e	XP_012787152.1//PREDICTED: 60S ribosomal protein L15 isoform X2 [Sorex araneus];NP_079862.1//60S ribosomal protein L15 [Mus musculus];AAH30575.1//Similar to RIKEN cDNA 2510008H07 gene, partial [Homo sapiens];XP_011789149.1//PREDICTED: 60S ribosomal protein L15 isoform X3 [Colobus angolensis palliatus]	4;2//1
10632	1343	10032	11225	0.16469	2.89805e-15	Up	9.08937e-17	ATP5MG	GO:0070062//extracellular exosome;GO:0000276//mitochondrial proton-transporting ATP synthase complex, coupling factor F(o);GO:0005753//mitochondrial proton-transporting ATP synthase complex;GO:0005743//mitochondrial inner membrane;GO:0005739//mitochondrion	GO:0015078//hydrogen ion transmembrane transporter activity;GO:0016887//ATPase activity;GO:0022857//transmembrane transporter activity	GO:0015986//ATP synthesis coupled proton transport;GO:0006754//ATP biosynthetic process;GO:0042407//cristae formation;GO:0099132//ATP hydrolysis coupled cation transmembrane transport;GO:0042776//mitochondrial ATP synthesis coupled proton transport	K02140//F-type H+-transporting ATPase subunit g	XP_017833673.1//PREDICTED: ATP synthase subunit g, mitochondrial [Callithrix jacchus]	4
24150	1431	0	66.57	7.05938	3.02264e-15	Up	9.51099e-17	TP53TG3	GO:0005634//nucleus;GO:0005737//cytoplasm	NA	NA	NA	NP_057296.1//TP53-target gene 3 protein [Homo sapiens]	4
23543	6857	22952	21171	-0.113947	3.46805e-15	Down	1.0963e-16	RBFOX2	GO:0005654//nucleoplasm;GO:0005634//nucleus;GO:0005829//cytosol;GO:0005737//cytoplasm	GO:0003729//mRNA binding;GO:0003723//RNA binding;GO:0003714//transcription corepressor activity;GO:0008134//transcription factor binding	GO:0016070//RNA metabolic process;GO:0007399//nervous system development;GO:0045892//negative regulation of transcription, DNA-templated;GO:0030520//intracellular estrogen receptor signaling pathway;GO:0043484//regulation of RNA splicing;GO:0006397//mRNA processing;GO:0010724//regulation of definitive erythrocyte differentiation;GO:0000381//regulation of alternative mRNA splicing, via spliceosome…	K14946//RNA binding protein fox-1	NP_001076048.1//RNA binding protein fox-1 homolog 2 isoform 6 [Homo sapiens];NP_001076047.1//RNA binding protein fox-1 homolog 2 isoform 5 [Homo sapiens];NP_001336912.1//RNA binding protein fox-1 homolog 2 isoform 7 [Homo sapiens];NP_001026865.1//RNA binding protein fox-1 homolog 2 isoform 1 [Homo sapiens];XP_016884185.1//PREDICTED: RNA binding protein fox-1 homolog 2 isoform X28 [Homo sapiens];X…	1//3;3//A2MP1;2//1
100526737	1614	471.21	249.69	-0.913649	3.46805e-15	Down	1.09834e-16	RBM14-RBM4	NA	GO:0003723//RNA binding;GO:0008270//zinc ion binding	NA	K13187//RNA-binding protein 4;K13189//RNA-binding protein 14	NP_001185774.1//RBM14-RBM4 protein isoform 1 [Homo sapiens];NP_001185775.1//RBM14-RBM4 protein isoform 2 [Homo sapiens]	1//3
7112	4046	10149.2	8985.48	-0.173111	3.49772e-15	Down	1.11131e-16	TMPO	GO:0016020//membrane;GO:0031965//nuclear membrane;GO:0005634//nucleus;GO:0005635//nuclear envelope;GO:0000785//chromatin;GO:0005737//cytoplasm;GO:0016021//integral component of membrane;GO:0005637//nuclear inner membrane	GO:0003677//DNA binding;GO:0005521//lamin binding;GO:0045296//cadherin binding	GO:0006355//regulation of transcription, DNA-templated	K15710//E3 ubiquitin-protein ligase SHPRH [EC:3.6.4.- 2.3.2.27];K10592//E3 ubiquitin-protein ligase HUWE1 [EC:2.3.2.26];K12569//emerin;K10858//DNA mismatch repair protein PMS2;K04613//vomeronasal 2 receptor;K10356//myosin I;K18624//macrophage erythroblast attacher;K15696//RING finger protein 113B;K17985//activating molecule in BECN1-regulated autophagy protein 1	BAD92534.1//Lamina-associated polypeptide 2, isoforms beta/gamma variant, partial [Homo sapiens];NP_001027454.1//thymopoietin isoform beta [Homo sapiens];NP_003267.1//thymopoietin isoform alpha [Homo sapiens];NP_001294904.1//thymopoietin isoform delta [Homo sapiens]	1//3;2//1
518	2665	12798	14134	0.145835	3.53429e-15	Up	1.12654e-16	ATP5MC3	GO:0000276//mitochondrial proton-transporting ATP synthase complex, coupling factor F(o);GO:0005753//mitochondrial proton-transporting ATP synthase complex;GO:0045263//proton-transporting ATP synthase complex, coupling factor F(o);GO:0016021//integral component of membrane;GO:0005739//mitochondrion;GO:0031966//mitochondrial membrane;GO:0005741//mitochondrial outer membrane	GO:0008289//lipid binding;GO:0015078//hydrogen ion transmembrane transporter activity;GO:0005215//transporter activity;GO:0046933//proton-transporting ATP synthase activity, rotational mechanism	GO:0015986//ATP synthesis coupled proton transport;GO:0006754//ATP biosynthetic process;GO:0042407//cristae formation;GO:0015991//ATP hydrolysis coupled proton transport;GO:0042776//mitochondrial ATP synthesis coupled proton transport;GO:0045471//response to ethanol;GO:0007568//aging	K02128//F-type H+-transporting ATPase subunit c	ELK04719.1//ATP synthase lipid-binding protein, mitochondrial [Pteropus alecto];EPY88499.1//hypothetical protein CB1_000171002 [Camelus ferus]	1//3;4
10155	2989	39036	41312	0.0843393	3.62221e-15	Up	1.15826e-16	TRIM28	GO:0090575//RNA polymerase II transcription factor complex;GO:0005634//nucleus;GO:0005654//nucleoplasm;GO:0005622//intracellular;GO:0005719//nuclear euchromatin;GO:0005720//nuclear heterochromatin	GO:0070087//chromo shadow domain binding;GO:0003723//RNA binding;GO:0003677//DNA binding;GO:0003714//transcription corepressor activity;GO:0001105//RNA polymerase II transcription coactivator activity;GO:0031625//ubiquitin protein ligase binding;GO:0004842//ubiquitin-protein transferase activity;GO:0003682//chromatin binding;GO:0004672//protein kinase activity;GO:0008270//zinc ion binding;GO:0043…	GO:1901536//negative regulation of DNA demethylation;GO:0016925//protein sumoylation;GO:0045869//negative regulation of single stranded viral RNA replication via double stranded DNA intermediate;GO:0045893//positive regulation of transcription, DNA-templated;GO:0007566//embryo implantation;GO:0060669//embryonic placenta morphogenesis;GO:0045739//positive regulation of DNA repair;GO:0001837//epith…	K08882//tripartite motif-containing protein 28 [EC:2.3.2.27]	NP_005753.1//transcription intermediary factor 1-beta [Homo sapiens]	2//1
6744	4982	7576	6578	-0.201204	3.6404e-15	Down	1.1678e-16	SSFA2	GO:0005634//nucleus;GO:0005829//cytosol;GO:0005886//plasma membrane	GO:0003779//actin binding;GO:0051015//actin filament binding;GO:0005102//receptor binding	NA	K19475//WAS/WASL-interacting protein;K05747//Wiskott-Aldrich syndrome protein	XP_010989844.1//PREDICTED: sperm-specific antigen 2 [Camelus dromedarius];XP_005246869.1//PREDICTED: sperm-specific antigen 2 isoform X1 [Homo sapiens];NP_001274432.1//sperm-specific antigen 2 isoform 3 [Homo sapiens];NP_006742.2//sperm-specific antigen 2 isoform 2 [Homo sapiens];XP_018878115.1//PREDICTED: sperm-specific antigen 2 isoform X2 [Gorilla gorilla gorilla]	6;1//3;2//1
3276	1401	14887	16322	0.135348	3.70596e-15	Up	1.19262e-16	PRMT1	GO:0005634//nucleus;GO:0005654//nucleoplasm;GO:0005829//cytosol;GO:0034709//methylosome;GO:0005737//cytoplasm	GO:0003723//RNA binding;GO:0035242//protein-arginine omega-N asymmetric methyltransferase activity;GO:0008469//histone-arginine N-methyltransferase activity;GO:0042802//identical protein binding;GO:0008168//methyltransferase activity;GO:0008276//protein methyltransferase activity;GO:0042054//histone methyltransferase activity;GO:0016274//protein-arginine N-methyltransferase activity;GO:0048273//m…	GO:0016571//histone methylation;GO:0006355//regulation of transcription, DNA-templated;GO:0006479//protein methylation;GO:0001701//in utero embryonic development;GO:0007166//cell surface receptor signaling pathway;GO:0045652//regulation of megakaryocyte differentiation;GO:0018216//peptidyl-arginine methylation;GO:1900745//positive regulation of p38MAPK cascade;GO:0043985//histone H4-R3 methylatio…	K11434//type I protein arginine methyltransferase [EC:2.1.1.319];K11439//type I protein arginine methyltransferase [EC:2.1.1.319]	NP_001193971.1//protein arginine N-methyltransferase 1 isoform 4 [Homo sapiens];XP_008573608.1//PREDICTED: protein arginine N-methyltransferase 1 isoform X1 [Galeopterus variegatus];XP_014936799.1//PREDICTED: LOW QUALITY PROTEIN: protein arginine N-methyltransferase 1 [Acinonyx jubatus]	4;2//1;5
975	1497	13701	15080	0.140939	3.71493e-15	Up	1.1993e-16	CD81	GO:0016020//membrane;GO:0070062//extracellular exosome;GO:0016323//basolateral plasma membrane;GO:0005925//focal adhesion;GO:0031982//vesicle;GO:0001772//immunological synapse;GO:0005887//integral component of plasma membrane;GO:0016021//integral component of membrane;GO:0005886//plasma membrane	GO:1990459//transferrin receptor binding;GO:0001618//virus receptor activity;GO:0023026//MHC class II protein complex binding	GO:0050731//positive regulation of peptidyl-tyrosine phosphorylation;GO:0030449//regulation of complement activation;GO:0071404//cellular response to low-density lipoprotein particle stimulus;GO:0061462//protein localization to lysosome;GO:0031623//receptor internalization;GO:0007166//cell surface receptor signaling pathway;GO:0030890//positive regulation of B cell proliferation;GO:0008283//cell …	K06508//CD81 antigen	XP_011785477.1//PREDICTED: CD81 antigen isoform X1 [Colobus angolensis palliatus];NP_004347.1//CD81 antigen isoform 1 [Homo sapiens]	1//3;3//A2MP1
2195	14773	12361	11073	-0.156166	3.80312e-15	Down	1.23165e-16	FAT1	GO:0070062//extracellular exosome;GO:0005634//nucleus;GO:0005925//focal adhesion;GO:0030027//lamellipodium;GO:0048471//perinuclear region of cytoplasm;GO:0030175//filopodium;GO:0005887//integral component of plasma membrane;GO:0005911//cell-cell junction;GO:0005886//plasma membrane	GO:0005509//calcium ion binding	GO:0016477//cell migration;GO:0009653//anatomical structure morphogenesis;GO:0007267//cell-cell signaling;GO:0098609//cell-cell adhesion;GO:0007015//actin filament organization;GO:0007155//cell adhesion;GO:0007163//establishment or maintenance of cell polarity;GO:0007156//homophilic cell adhesion via plasma membrane adhesion molecules	K16506//protocadherin Fat 1/2/3	NP_005236.2//protocadherin Fat 1 precursor [Homo sapiens];XP_008975414.1//PREDICTED: protocadherin Fat 1 isoform X2 [Pan paniscus]	3//A2MP1
727866	2677	3951	3243.99	-0.281865	4.2508e-15	Down	1.38098e-16	FAM156B	GO:0005635//nuclear envelope;GO:0016021//integral component of membrane	GO:0035064//methylated histone binding	NA	K12581//CCR4-NOT transcription complex subunit 7/8;K17776//metaxin;K11447//histone demethylase [EC:1.14.11.-]	XP_012354543.1//PREDICTED: protein FAM156A/FAM156B isoform X1 [Nomascus leucogenys]	1//3;2//1
7764	5653	12864	11556	-0.152114	5.58161e-15	Down	1.81903e-16	ZNF217	GO:0005634//nucleus;GO:0005654//nucleoplasm;GO:0000118//histone deacetylase complex	GO:0000978//RNA polymerase II proximal promoter sequence-specific DNA binding;GO:0046872//metal ion binding;GO:0043565//sequence-specific DNA binding;GO:0044212//transcription regulatory region DNA binding;GO:0003700//DNA binding transcription factor activity;GO:0001078//transcriptional repressor activity, RNA polymerase II proximal promoter sequence-specific DNA binding	GO:0045892//negative regulation of transcription, DNA-templated;GO:0000122//negative regulation of transcription from RNA polymerase II promoter;GO:0007165//signal transduction;GO:0006355//regulation of transcription, DNA-templated;GO:0007275//multicellular organism development;GO:0006351//transcription, DNA-templated;GO:0006366//transcription from RNA polymerase II promoter	K09228//KRAB domain-containing zinc finger protein	NP_006517.1//zinc finger protein 217 [Homo sapiens]	2//1
57181	5337	4663	3895	-0.257051	5.9631e-15	Down	1.94945e-16	SLC39A10	GO:0005887//integral component of plasma membrane;GO:0016021//integral component of membrane;GO:0005886//plasma membrane	GO:0005385//zinc ion transmembrane transporter activity	GO:0071578//zinc II ion transmembrane import;GO:0030890//positive regulation of B cell proliferation;GO:0002903//negative regulation of B cell apoptotic process;GO:1903615//positive regulation of protein tyrosine phosphatase activity;GO:0006882//cellular zinc ion homeostasis;GO:0050861//positive regulation of B cell receptor signaling pathway	K14716//solute carrier family 39 (zinc transporter), member 10	XP_018878047.1//PREDICTED: zinc transporter ZIP10 isoform X1 [Gorilla gorilla gorilla];XP_016805737.1//PREDICTED: zinc transporter ZIP10 isoform X2 [Pan troglodytes]	1//3;2//1
10075	14747	22908	21143	-0.113088	5.96888e-15	Down	1.95743e-16	HUWE1	GO:0034774//secretory granule lumen;GO:0016020//membrane;GO:0070062//extracellular exosome;GO:0005634//nucleus;GO:0005654//nucleoplasm;GO:0005737//cytoplasm;GO:0005829//cytosol;GO:0005576//extracellular region;GO:1904813//ficolin-1-rich granule lumen	GO:0061630//ubiquitin protein ligase activity;GO:0003723//RNA binding;GO:0003677//DNA binding;GO:0004842//ubiquitin-protein transferase activity	GO:0016574//histone ubiquitination;GO:0030154//cell differentiation;GO:0006284//base-excision repair;GO:0006513//protein monoubiquitination;GO:1903955//positive regulation of protein targeting to mitochondrion;GO:0043312//neutrophil degranulation;GO:0042787//protein ubiquitination involved in ubiquitin-dependent protein catabolic process;GO:0000209//protein polyubiquitination	K10592//E3 ubiquitin-protein ligase HUWE1 [EC:2.3.2.26]	XP_016798450.1//PREDICTED: E3 ubiquitin-protein ligase HUWE1 isoform X4 [Pan troglodytes];EAW93160.1//HECT, UBA and WWE domain containing 1, isoform CRA_a [Homo sapiens];NP_113584.3//E3 ubiquitin-protein ligase HUWE1 [Homo sapiens]	6
6152	579	18034	19595	0.12235	6.00404e-15	Up	1.9751e-16	RPL24	GO:0005840//ribosome;GO:0016020//membrane;GO:0070062//extracellular exosome;GO:0005829//cytosol;GO:0022625//cytosolic large ribosomal subunit;GO:0005737//cytoplasm;GO:0022626//cytosolic ribosome	GO:0003723//RNA binding;GO:0003735//structural constituent of ribosome;GO:0045296//cadherin binding	GO:0031290//retinal ganglion cell axon guidance;GO:0060041//retina development in camera-type eye;GO:0000184//nuclear-transcribed mRNA catabolic process, nonsense-mediated decay;GO:0000027//ribosomal large subunit assembly;GO:0006364//rRNA processing;GO:0006413//translational initiation;GO:0006614//SRP-dependent cotranslational protein targeting to membrane;GO:0007093//mitotic cell cycle checkpoi…	K02896//large subunit ribosomal protein L24e	AAH02110.2//Rpl24 protein, partial [Mus musculus]	3//A2MP1
6319	5473	30256	28217	-0.0980731	6.20996e-15	Down	2.04918e-16	SCD	GO:0016020//membrane;GO:0005783//endoplasmic reticulum;GO:0005730//nucleolus;GO:0016021//integral component of membrane;GO:0005789//endoplasmic reticulum membrane	GO:0005506//iron ion binding;GO:0004768//stearoyl-CoA 9-desaturase activity;GO:0016491//oxidoreductase activity	GO:0006636//unsaturated fatty acid biosynthetic process;GO:0046949//fatty-acyl-CoA biosynthetic process;GO:1903966//monounsaturated fatty acid biosynthetic process;GO:0045540//regulation of cholesterol biosynthetic process	K00507//stearoyl-CoA desaturase (Delta-9 desaturase) [EC:1.14.19.1]	BAD92219.1//stearoyl-CoA desaturase variant, partial [Homo sapiens]	4
204851	7465	4043	3334	-0.275588	8.24269e-15	Down	2.72837e-16	HIPK1	GO:0016605//PML body;GO:0005634//nucleus;GO:0005654//nucleoplasm;GO:0005829//cytosol;GO:0016607//nuclear speck;GO:0005813//centrosome;GO:0005737//cytoplasm	GO:0003677//DNA binding;GO:0004674//protein serine/threonine kinase activity;GO:0005524//ATP binding;GO:0004672//protein kinase activity	GO:0009952//anterior/posterior pattern specification;GO:0097191//extrinsic apoptotic signaling pathway;GO:0006355//regulation of transcription, DNA-templated;GO:0060235//lens induction in camera-type eye;GO:0010842//retina layer formation;GO:0010803//regulation of tumor necrosis factor-mediated signaling pathway;GO:0060216//definitive hemopoiesis;GO:0007224//smoothened signaling pathway;GO:004576…	K08826//homeodomain interacting protein kinase [EC:2.7.11.1]	XP_010629547.1//PREDICTED: homeodomain-interacting protein kinase 1 isoform X2 [Fukomys damarensis];NP_852003.1//homeodomain-interacting protein kinase 1 isoform 4 [Homo sapiens];XP_005270666.1//PREDICTED: homeodomain-interacting protein kinase 1 isoform X1 [Homo sapiens];NP_938009.1//homeodomain-interacting protein kinase 1 isoform 1 [Homo sapiens];XP_016780735.1//PREDICTED: homeodomain-interact…	3//A2MP1;2//1
79982	5850	1688	1244	-0.437745	9.48638e-15	Down	3.14972e-16	DNAJB14	GO:0016020//membrane;GO:0031965//nuclear membrane;GO:0005783//endoplasmic reticulum;GO:0016021//integral component of membrane;GO:0005789//endoplasmic reticulum membrane	GO:0030544//Hsp70 protein binding	GO:0051085//chaperone cofactor-dependent protein refolding;GO:0043623//cellular protein complex assembly	K09520//DnaJ homolog subfamily B member 14	NP_001026893.1//dnaJ homolog subfamily B member 14 isoform 1 [Homo sapiens];NP_001265239.1//dnaJ homolog subfamily B member 14 isoform 2 [Homo sapiens];XP_019271315.1//PREDICTED: dnaJ homolog subfamily B member 14 isoform X2 [Panthera pardus]	1//3;3//A2MP1
4713	573	4702	5517	0.233193	1.02867e-14	Up	3.42597e-16	NDUFB7	GO:0005747//mitochondrial respiratory chain complex I;GO:0005758//mitochondrial intermembrane space;GO:0005743//mitochondrial inner membrane;GO:0005739//mitochondrion	GO:0008137//NADH dehydrogenase (ubiquinone) activity	GO:0032981//mitochondrial respiratory chain complex I assembly;GO:0006120//mitochondrial electron transport, NADH to ubiquinone	K03963//NADH dehydrogenase (ubiquinone) 1 beta subcomplex subunit 7	NP_004137.2//NADH dehydrogenase [ubiquinone] 1 beta subcomplex subunit 7 [Homo sapiens]	5
440270	4271	1836.72	1372.65	-0.417584	1.03894e-14	Down	3.47077e-16	GOLGA8B	GO:0032580//Golgi cisterna membrane;GO:0005794//Golgi apparatus;GO:0005829//cytosol	NA	NA	K20358//golgin subfamily A member 2	XP_016877703.1//PREDICTED: golgin subfamily A member 8B isoform X2 [Homo sapiens];A7E2F4.3//RecName: Full=Golgin subfamily A member 8A; AltName: Full=88 kDa Golgi matrix protein; Short=GM88; AltName: Full=GM88 autoantigen;NP_001018861.3//golgin subfamily A member 8B [Homo sapiens]	4
6558	6887	2772.47	2194	-0.335025	1.0419e-14	Down	3.49132e-16	SLC12A2	GO:0016020//membrane;GO:0070062//extracellular exosome;GO:0005887//integral component of plasma membrane;GO:0016324//apical plasma membrane;GO:0016021//integral component of membrane;GO:0005886//plasma membrane;GO:1903561//extracellular vesicle	GO:0008519//ammonium transmembrane transporter activity;GO:0005524//ATP binding;GO:0042626//ATPase activity, coupled to transmembrane movement of substances;GO:0008511//sodium:potassium:chloride symporter activity;GO:0015377//cation:chloride symporter activity;GO:0019901//protein kinase binding	GO:0006810//transport;GO:0030321//transepithelial chloride transport;GO:0006813//potassium ion transport;GO:0007214//gamma-aminobutyric acid signaling pathway;GO:0015696//ammonium transport;GO:0006811//ion transport;GO:0045795//positive regulation of cell volume;GO:0007568//aging;GO:0006972//hyperosmotic response;GO:0070634//transepithelial ammonium transport;GO:0006814//sodium ion transport	K10951//solute carrier family 12 (sodium/potassium/chloride transporter), member 2	NP_001243390.1//solute carrier family 12 member 2 isoform 2 [Homo sapiens];NP_001037.1//solute carrier family 12 member 2 isoform 1 [Homo sapiens]	1//3;2//1
1460	1148	11268.5	12501.5	0.152383	1.19693e-14	Up	4.02302e-16	CSNK2B	GO:0005956//protein kinase CK2 complex	GO:0019887//protein kinase regulator activity	NA	K03115//casein kinase II subunit beta	XP_011378212.1//PREDICTED: LOW QUALITY PROTEIN: casein kinase II subunit beta [Pteropus vampyrus]	6;1//3
200185	577	2894	3540	0.293268	1.24896e-14	Up	4.21067e-16	KRTCAP2	GO:0008250//oligosaccharyltransferase complex;GO:0016021//integral component of membrane	NA	GO:0042543//protein N-linked glycosylation via arginine	K10847//DNA-repair protein complementing XP-A cells	NP_776251.1//keratinocyte-associated protein 2 [Homo sapiens]	3//A2MP1
54454	8109	2773	2196	-0.333986	1.24902e-14	Down	4.22362e-16	ATAD2B	GO:0005634//nucleus;GO:0005654//nucleoplasm	GO:0042393//histone binding;GO:0005524//ATP binding;GO:0003682//chromatin binding;GO:0070577//lysine-acetylated histone binding;GO:0016887//ATPase activity	GO:0045944//positive regulation of transcription from RNA polymerase II promoter;GO:0031936//negative regulation of chromatin silencing	K22531;K14575//AAA family ATPase;K13525//transitional endoplasmic reticulum ATPase	NP_001341036.1//ATPase family AAA domain-containing protein 2B isoform 3 [Homo sapiens];XP_005264429.2//PREDICTED: ATPase family AAA domain-containing protein 2B isoform X5 [Homo sapiens];NP_001229267.2//ATPase family AAA domain-containing protein 2B isoform 2 [Homo sapiens];NP_060022.2//ATPase family AAA domain-containing protein 2B isoform 1 [Homo sapiens]	1//3;3//A2MP1;2//1
65124	4681	13417.1	12102.4	-0.146194	1.76357e-14	Down	5.98164e-16	SOWAHC	NA	NA	NA	K17985//activating molecule in BECN1-regulated autophagy protein 1;K19720//collagen, type III, alpha;K01064//wingless-type MMTV integration site family, member 9	NP_075392.2//ankyrin repeat domain-containing protein SOWAHC [Homo sapiens]	3//A2MP1
58487	7575	2599	2045	-0.343272	1.92613e-14	Down	6.55268e-16	CREBZF	GO:0005634//nucleus;GO:0005739//mitochondrion	GO:0042802//identical protein binding;GO:0003700//DNA binding transcription factor activity	GO:0045892//negative regulation of transcription, DNA-templated;GO:0045814//negative regulation of gene expression, epigenetic;GO:0006351//transcription, DNA-templated;GO:0009615//response to virus;GO:0051090//regulation of DNA binding transcription factor activity	K21548//ATF/CREB family transcription factor	XP_021102817.1//CREB/ATF bZIP transcription factor isoform X1 [Heterocephalus glaber];XP_021102826.1//CREB/ATF bZIP transcription factor isoform X2 [Heterocephalus glaber]	2//1
1964	4431	10235	9101	-0.166831	2.76755e-14	Down	9.44344e-16	EIF1AX	GO:0005829//cytosol	GO:0003743//translation initiation factor activity;GO:0008135//translation factor activity, RNA binding;GO:0003723//RNA binding	GO:0006413//translational initiation	K03236//translation initiation factor 1A	XP_015416540.1//PREDICTED: eukaryotic translation initiation factor 1A, X-chromosomal isoform X1 [Myotis davidii]	3//A2MP1
10097	3929	11513	10308	-0.156916	2.88981e-14	Down	9.89016e-16	ACTR2	GO:0016020//membrane;GO:0042995//cell projection;GO:0005938//cell cortex;GO:0071437//invadopodium;GO:0005737//cytoplasm;GO:0035578//azurophil granule lumen;GO:0005829//cytosol;GO:1904813//ficolin-1-rich granule lumen;GO:0015629//actin cytoskeleton;GO:0005576//extracellular region;GO:0070062//extracellular exosome;GO:0005885//Arp2/3 protein complex;GO:0005925//focal adhesion;GO:0030027//lamellipod…	GO:0051015//actin filament binding;GO:0003779//actin binding;GO:0005524//ATP binding;GO:0008092//cytoskeletal protein binding;GO:0005200//structural constituent of cytoskeleton	GO:0034314//Arp2/3 complex-mediated actin nucleation;GO:0051653//spindle localization;GO:0045471//response to ethanol;GO:0060271//cilium assembly;GO:0051321//meiotic cell cycle;GO:0035984//cellular response to trichostatin A;GO:0007163//establishment or maintenance of cell polarity;GO:0043312//neutrophil degranulation;GO:0016344//meiotic chromosome movement towards spindle pole;GO:0030036//actin …	K17260//actin-related protein 2	NP_005713.1//actin-related protein 2 isoform b [Homo sapiens];NP_001005386.1//actin-related protein 2 isoform a [Homo sapiens]	3//A2MP1;2//1
84441	7115	15379	13978	-0.13522	2.92712e-14	Down	1.00478e-15	MAML2	NA	NA	NA	K06061//mastermind	XP_003910630.2//mastermind-like protein 2 isoform X1 [Papio anubis];XP_019593104.1//PREDICTED: mastermind-like protein 2 [Rhinolophus sinicus]	3//A2MP1
100462977	1555	18491.2	20029.4	0.117867	3.17631e-14	Up	1.09356e-15	MTRNR2L1	NA	NA	NA	K22237//Rab effector MyRIP	XP_012365851.1//PREDICTED: rab effector MyRIP [Nomascus leucogenys]	1//3
10640	8522	4181	3474	-0.264667	3.36066e-14	Down	1.16046e-15	EXOC5	GO:0000145//exocyst;GO:0005829//cytosol;GO:0005737//cytoplasm;GO:0030496//midbody	GO:0047485//protein N-terminus binding;GO:0017160//Ral GTPase binding	GO:0048278//vesicle docking;GO:0006892//post-Golgi vesicle-mediated transport;GO:0015031//protein transport;GO:0006893//Golgi to plasma membrane transport;GO:0006887//exocytosis	K19984//exocyst complex component 5	NP_006535.1//exocyst complex component 5 [Homo sapiens]	3//A2MP1
7072	4354	3408	2774	-0.294374	3.57329e-14	Down	1.23753e-15	TIA1	GO:0010494//cytoplasmic stress granule;GO:0005654//nucleoplasm;GO:0097165//nuclear stress granule;GO:0005829//cytosol;GO:0005737//cytoplasm	GO:0008143//poly(A) binding;GO:0003723//RNA binding;GO:0017091//AU-rich element binding	GO:1904037//positive regulation of epithelial cell apoptotic process;GO:0017148//negative regulation of translation;GO:0042036//negative regulation of cytokine biosynthetic process;GO:1903608//protein localization to cytoplasmic stress granule;GO:0008543//fibroblast growth factor receptor signaling pathway;GO:0048024//regulation of mRNA splicing, via spliceosome;GO:0006915//apoptotic process	K13201//nucleolysin TIA-1/TIAR	XP_017709244.1//PREDICTED: nucleolysin TIA-1 [Rhinopithecus bieti];NP_001338444.1//nucleolysin TIA-1 isoform p40 isoform 10 [Homo sapiens];XP_012356562.1//PREDICTED: nucleolysin TIA-1 isoform p40 [Nomascus leucogenys];NP_001338437.1//nucleolysin TIA-1 isoform p40 isoform 3 [Homo sapiens];NP_001338438.1//nucleolysin TIA-1 isoform p40 isoform 4 [Homo sapiens];NP_001338439.1//nucleolysin TIA-1 isofo…	1//3;3//A2MP1
64328	9902	4106	3407	-0.266648	3.78884e-14	Down	1.31606e-15	XPO4	GO:0005654//nucleoplasm;GO:0005643//nuclear pore;GO:0005829//cytosol;GO:0005737//cytoplasm	GO:0008536//Ran GTPase binding;GO:0005049//nuclear export signal receptor activity	GO:0046827//positive regulation of protein export from nucleus	K01368//cathepsin S [EC:3.4.22.27];K18460//exportin-7	NP_071904.4//exportin-4 [Homo sapiens]	4
55023	11987	3747	3082	-0.279286	4.19981e-14	Down	1.4631e-15	PHIP	GO:0070062//extracellular exosome;GO:0005634//nucleus	GO:0070577//lysine-acetylated histone binding;GO:0005158//insulin receptor binding	GO:0008286//insulin receptor signaling pathway;GO:0043066//negative regulation of apoptotic process;GO:0008360//regulation of cell shape;GO:0045893//positive regulation of transcription, DNA-templated;GO:0043568//positive regulation of insulin-like growth factor receptor signaling pathway;GO:0001932//regulation of protein phosphorylation;GO:2001237//negative regulation of extrinsic apoptotic sign…	K11797//PH-interacting protein	NP_060404.4//PH-interacting protein [Homo sapiens]	6
10152	6437	7900.39	6916.96	-0.189202	4.40589e-14	Down	1.53939e-15	ABI2	GO:0031209//SCAR complex;GO:0005856//cytoskeleton;GO:0005829//cytosol;GO:0030027//lamellipodium;GO:0005737//cytoplasm;GO:0030175//filopodium	GO:0003677//DNA binding;GO:0031625//ubiquitin protein ligase binding;GO:0008093//cytoskeletal adaptor activity;GO:0030296//protein tyrosine kinase activator activity;GO:0019900//kinase binding;GO:0017124//SH3 domain binding;GO:0070064//proline-rich region binding;GO:0032403//protein complex binding	GO:0016601//Rac protein signal transduction;GO:0006928//movement of cell or subcellular component;GO:0016477//cell migration;GO:0008154//actin polymerization or depolymerization;GO:2000601//positive regulation of Arp2/3 complex-mediated actin nucleation;GO:0007010//cytoskeleton organization;GO:0016032//viral process;GO:0018108//peptidyl-tyrosine phosphorylation	K05751//abl interactor 2	NP_005750.4//abl interactor 2 isoform c [Homo sapiens];NP_001269854.1//abl interactor 2 isoform a [Homo sapiens];ELW62718.1//Abl interactor 2 [Tupaia chinensis];NP_001269856.1//abl interactor 2 isoform d [Homo sapiens];NP_001269861.1//abl interactor 2 isoform e [Homo sapiens];XP_003406172.1//PREDICTED: abl interactor 2 isoform X2 [Loxodonta africana]	1//3;5
3572	9064	3734	3071	-0.27943	4.52524e-14	Down	1.58571e-15	IL6ST	GO:0016020//membrane;GO:0070062//extracellular exosome;GO:0030425//dendrite;GO:0005615//extracellular space;GO:0009897//external side of plasma membrane;GO:0005896//interleukin-6 receptor complex;GO:0043025//neuronal cell body;GO:0070110//ciliary neurotrophic factor receptor complex;GO:0005900//oncostatin-M receptor complex;GO:0016021//integral component of membrane;GO:0005576//extracellular regi…	GO:0004924//oncostatin-M receptor activity;GO:0019970//interleukin-11 binding;GO:0004897//ciliary neurotrophic factor receptor activity;GO:0004915//interleukin-6 receptor activity;GO:0004896//cytokine receptor activity;GO:0019838//growth factor binding;GO:0005127//ciliary neurotrophic factor receptor binding;GO:0042803//protein homodimerization activity;GO:0004921//interleukin-11 receptor activit…	GO:0002675//positive regulation of acute inflammatory response;GO:0010575//positive regulation of vascular endothelial growth factor production;GO:0070120//ciliary neurotrophic factor-mediated signaling pathway;GO:0034097//response to cytokine;GO:0042102//positive regulation of T cell proliferation;GO:0048861//leukemia inhibitory factor signaling pathway;GO:0005977//glycogen metabolic process;GO:…	K05060//interleukin 6 signal transducer	AAA59155.1//membrane glycoprotein 130 [Homo sapiens];NP_001177910.1//interleukin-6 receptor subunit beta isoform 3 precursor [Homo sapiens];XP_009239000.1//PREDICTED: interleukin-6 receptor subunit beta [Pongo abelii]	1//3;3//A2MP1;2//1
262	3432	8255	7250	-0.184704	4.77145e-14	Down	1.67686e-15	AMD1	GO:0005829//cytosol	GO:0004014//adenosylmethionine decarboxylase activity;GO:0019810//putrescine binding	GO:0006595//polyamine metabolic process;GO:0006597//spermine biosynthetic process;GO:0006557//S-adenosylmethioninamine biosynthetic process;GO:0008295//spermidine biosynthetic process;GO:0046500//S-adenosylmethionine metabolic process	K01611//S-adenosylmethionine decarboxylase [EC:4.1.1.50]	XP_012368210.1//PREDICTED: LOW QUALITY PROTEIN: uncharacterized protein LOC101585574 [Octodon degus];NP_001274143.1//S-adenosylmethionine decarboxylase proenzyme isoform 3 [Homo sapiens];XP_010364328.1//PREDICTED: S-adenosylmethionine decarboxylase proenzyme isoform X1 [Rhinopithecus roxellana];NP_001625.2//S-adenosylmethionine decarboxylase proenzyme isoform 1 [Homo sapiens]	1//3;5
25909	8738	8277	7271	-0.184371	4.88676e-14	Down	1.72238e-15	AHCTF1	GO:0070062//extracellular exosome;GO:0005634//nucleus;GO:0005654//nucleoplasm;GO:0005643//nuclear pore;GO:0031965//nuclear membrane;GO:0000785//chromatin;GO:0016363//nuclear matrix;GO:0005737//cytoplasm;GO:0034399//nuclear periphery;GO:0005829//cytosol;GO:0031080//nuclear pore outer ring;GO:0000777//condensed chromosome kinetochore	GO:0003677//DNA binding;GO:0003700//DNA binding transcription factor activity	GO:0007062//sister chromatid cohesion;GO:0000910//cytokinesis;GO:0015031//protein transport;GO:0051028//mRNA transport;GO:0051292//nuclear pore complex assembly	K19538//retinitis pigmentosa 1;K04574//neurofilament heavy polypeptide;K12567//titin [EC:2.7.11.1];K22016//mucin-3/17;K10429//microtubule-associated protein 1	XP_014199131.1//PREDICTED: LOW QUALITY PROTEIN: protein ELYS [Pan paniscus];NP_001310272.1//protein ELYS isoform 3 [Homo sapiens];NP_056261.4//protein ELYS isoform 1 [Homo sapiens];XP_006711821.1//PREDICTED: protein ELYS isoform X1 [Homo sapiens]	4;1//3
5048	5614	10652	9505	-0.161782	5.07207e-14	Down	1.79288e-15	PAFAH1B1	GO:0031252//cell leading edge;GO:0005874//microtubule;GO:0005938//cell cortex;GO:0005635//nuclear envelope;GO:0031982//vesicle;GO:0005737//cytoplasm;GO:0043025//neuronal cell body;GO:0030426//growth cone;GO:0005875//microtubule associated complex;GO:0005829//cytosol;GO:0090724//central region of growth cone;GO:0031514//motile cilium;GO:0005819//spindle;GO:0032420//stereocilium;GO:0005871//kinesin…	GO:0070840//dynein complex binding;GO:0045505//dynein intermediate chain binding;GO:0034452//dynactin binding;GO:0047179//platelet-activating factor acetyltransferase activity;GO:0042803//protein homodimerization activity;GO:0008017//microtubule binding;GO:0016787//hydrolase activity;GO:0008201//heparin binding;GO:0051219//phosphoprotein binding;GO:0032403//protein complex binding	GO:0040019//positive regulation of embryonic development;GO:0000132//establishment of mitotic spindle orientation;GO:0016477//cell migration;GO:0021766//hippocampus development;GO:0008344//adult locomotory behavior;GO:0007420//brain development;GO:0042249//establishment of planar polarity of embryonic epithelium;GO:0001675//acrosome assembly;GO:0022008//neurogenesis;GO:0021987//cerebral cortex de…	K16794//platelet-activating factor acetylhydrolase IB subunit alpha	NP_000421.1//platelet-activating factor acetylhydrolase IB subunit alpha [Homo sapiens]	3//A2MP1
10914	4515	11569.9	10372.5	-0.155028	5.10222e-14	Down	1.80874e-15	PAPOLA	GO:0005634//nucleus;GO:0005654//nucleoplasm;GO:0005737//cytoplasm	GO:0000287//magnesium ion binding;GO:0003723//RNA binding;GO:0004652//polynucleotide adenylyltransferase activity;GO:0005524//ATP binding;GO:0030145//manganese ion binding	GO:0031123//RNA 3'-end processing;GO:0000398//mRNA splicing, via spliceosome;GO:0043631//RNA polyadenylation;GO:0006369//termination of RNA polymerase II transcription;GO:0031124//mRNA 3'-end processing;GO:0006378//mRNA polyadenylation;GO:0031440//regulation of mRNA 3'-end processing	K14376//poly(A) polymerase [EC:2.7.7.19]	BAG63716.1//unnamed protein product [Homo sapiens];NP_116021.2//poly(A) polymerase alpha isoform 1 [Homo sapiens];CAD62628.1//unnamed protein product, partial [Homo sapiens];AAC52608.1//poly(A) polymerase VI [Mus musculus];NP_001238936.1//poly(A) polymerase alpha isoform 3 [Homo sapiens];XP_021797235.1//poly(A) polymerase alpha isoform X2 [Papio anubis]	4;1//3
7572	5517	4541	3808	-0.251393	5.42086e-14	Down	1.92724e-15	ZNF24	GO:0005634//nucleus	GO:0046872//metal ion binding;GO:0001228//transcriptional activator activity, RNA polymerase II transcription regulatory region sequence-specific DNA binding;GO:0003677//DNA binding;GO:0008270//zinc ion binding;GO:0043565//sequence-specific DNA binding;GO:0003700//DNA binding transcription factor activity	GO:0045892//negative regulation of transcription, DNA-templated;GO:0042552//myelination;GO:0045944//positive regulation of transcription from RNA polymerase II promoter;GO:0006351//transcription, DNA-templated	K09230//SCAN domain-containing zinc finger protein	EFB24041.1//hypothetical protein PANDA_005972 [Ailuropoda melanoleuca];NP_001295052.1//zinc finger protein 24 isoform 2 [Homo sapiens];ELR61097.1//Zinc finger protein 24, partial [Bos mutus]	1//3;3//A2MP1
388	2387	9609	10723	0.160834	5.53499e-14	Up	1.97347e-15	RHOB	GO:0016020//membrane;GO:0010008//endosome membrane;GO:0070062//extracellular exosome;GO:0005634//nucleus;GO:0005770//late endosome;GO:0005925//focal adhesion;GO:0005622//intracellular;GO:0031902//late endosome membrane;GO:0032154//cleavage furrow;GO:0005829//cytosol;GO:0005769//early endosome;GO:0005886//plasma membrane	GO:0019003//GDP binding;GO:0005525//GTP binding;GO:0003924//GTPase activity	GO:0045786//negative regulation of cell cycle;GO:0030168//platelet activation;GO:0010595//positive regulation of endothelial cell migration;GO:0043065//positive regulation of apoptotic process;GO:0000281//mitotic cytokinesis;GO:0030334//regulation of cell migration;GO:0061154//endothelial tube morphogenesis;GO:0007264//small GTPase mediated signal transduction;GO:0008333//endosome to lysosome tra…	K07856//Ras homolog gene family, member B	XP_016826576.1//PREDICTED: rho-related GTP-binding protein RhoB isoform X2 [Cricetulus griseus]	3//A2MP1
4179	3306	4527	3796	-0.251492	5.80861e-14	Down	2.07696e-15	CD46	GO:0070062//extracellular exosome;GO:0016323//basolateral plasma membrane;GO:0009986//cell surface;GO:0005887//integral component of plasma membrane;GO:0002079//inner acrosomal membrane;GO:0005925//focal adhesion;GO:0005794//Golgi apparatus;GO:0016021//integral component of membrane;GO:0005886//plasma membrane	GO:0004175//endopeptidase activity;GO:0001848//complement binding;GO:0004872//receptor activity;GO:0004857//enzyme inhibitor activity;GO:0001618//virus receptor activity;GO:0045296//cadherin binding	GO:0030449//regulation of complement activation;GO:0032733//positive regulation of interleukin-10 production;GO:0042102//positive regulation of T cell proliferation;GO:0010629//negative regulation of gene expression;GO:0002456//T cell mediated immunity;GO:0043382//positive regulation of memory T cell differentiation;GO:0045916//negative regulation of complement activation;GO:0007338//single ferti…	K04007//membrane cofactor protein	XP_525047.3//PREDICTED: membrane cofactor protein isoform X9 [Pan troglodytes];XP_009439679.1//PREDICTED: membrane cofactor protein isoform X2 [Pan troglodytes];XP_001167573.2//PREDICTED: membrane cofactor protein isoform X4 [Pan troglodytes];XP_001167514.2//PREDICTED: membrane cofactor protein isoform X1 [Pan troglodytes];XP_003273046.1//PREDICTED: membrane cofactor protein isoform X2 [Nomascus …	4;3//A2MP1;2//1
6455	2411	8560	9609	0.169359	7.41994e-14	Up	2.6607e-15	SH3GL1	GO:0031901//early endosome membrane;GO:0042995//cell projection;GO:0002102//podosome;GO:0030054//cell junction;GO:0045202//synapse;GO:0005737//cytoplasm	GO:0008289//lipid binding;GO:0019902//phosphatase binding;GO:0042802//identical protein binding;GO:0051020//GTPase binding;GO:0045296//cadherin binding	GO:0016191//synaptic vesicle uncoating;GO:0007165//signal transduction;GO:0007417//central nervous system development	K11247//endophilin-A	NP_001186872.1//endophilin-A2 isoform 2 [Homo sapiens];NP_003016.1//endophilin-A2 isoform 1 [Homo sapiens];NP_001186873.1//endophilin-A2 isoform 3 [Homo sapiens]	1//3;3//A2MP1
4150	2538	16813	18258	0.121535	8.661e-14	Up	3.11458e-15	MAZ	GO:0005634//nucleus	GO:0003723//RNA binding;GO:0046872//metal ion binding;GO:0000979//RNA polymerase II core promoter sequence-specific DNA binding;GO:0003676//nucleic acid binding	GO:0006355//regulation of transcription, DNA-templated;GO:0006369//termination of RNA polymerase II transcription;GO:0006367//transcription initiation from RNA polymerase II promoter	K19719//collagen, type II, alpha;K09228//KRAB domain-containing zinc finger protein;K00999//CDP-diacylglycerol--inositol 3-phosphatidyltransferase [EC:2.7.8.11]	NP_001263204.1//myc-associated zinc finger protein isoform 3 [Homo sapiens];AAB04121.1//MAZ, partial [Homo sapiens];XP_011944360.1//PREDICTED: myc-associated zinc finger protein isoform X1 [Cercocebus atys];XP_006721110.1//PREDICTED: myc-associated zinc finger protein isoform X1 [Homo sapiens];NP_001263205.1//myc-associated zinc finger protein isoform 4 [Homo sapiens]	1//3;3//A2MP1;2//1
394	9602	4083	3395	-0.263634	8.74318e-14	Down	3.15306e-15	ARHGAP5	GO:0016020//membrane;GO:0005783//endoplasmic reticulum;GO:0005829//cytosol;GO:0005737//cytoplasm	GO:0005525//GTP binding;GO:0042169//SH2 domain binding;GO:0003924//GTPase activity;GO:0005096//GTPase activator activity	GO:0007266//Rho protein signal transduction;GO:0007155//cell adhesion;GO:0007165//signal transduction;GO:0051056//regulation of small GTPase mediated signal transduction;GO:0030879//mammary gland development	K13709//Rho GTPase-activating protein 5	NP_001025226.1//rho GTPase-activating protein 5 isoform a [Homo sapiens];NP_001164.2//rho GTPase-activating protein 5 isoform b [Homo sapiens]	1//3;2//1
9169	7596	10107.8	9002.08	-0.164555	9.19757e-14	Down	3.32633e-15	SCAF11	GO:0005634//nucleus;GO:0005654//nucleoplasm;GO:0005730//nucleolus;GO:0016604//nuclear body	GO:0003723//RNA binding;GO:0046872//metal ion binding	GO:0006397//mRNA processing;GO:0000245//spliceosomal complex assembly;GO:0008380//RNA splicing;GO:0000375//RNA splicing, via transesterification reactions	K17586//PHD and RING finger domain-containing protein 1	XP_011537286.1//PREDICTED: protein SCAF11 isoform X4 [Homo sapiens]	2//1
9792	5565	26089	24279	-0.101149	1.0011e-13	Down	3.63074e-15	SERTAD2	GO:0005634//nucleus;GO:0005654//nucleoplasm;GO:0005829//cytosol;GO:0005737//cytoplasm	GO:0003713//transcription coactivator activity	GO:0030308//negative regulation of cell growth;GO:0006351//transcription, DNA-templated;GO:0045893//positive regulation of transcription, DNA-templated	NA	XP_011531506.1//PREDICTED: SERTA domain-containing protein 2 isoform X1 [Homo sapiens]	2//1
54796	12901	5202	4424	-0.231131	1.17418e-13	Down	4.27045e-15	BNC2	GO:0005634//nucleus;GO:0005829//cytosol;GO:0005886//plasma membrane	GO:0046872//metal ion binding;GO:0003677//DNA binding;GO:0003676//nucleic acid binding	GO:0043586//tongue development;GO:0006355//regulation of transcription, DNA-templated;GO:0006351//transcription, DNA-templated;GO:0060021//palate development;GO:0060485//mesenchyme development;GO:0003416//endochondral bone growth	K05727//dedicator of cytokinesis protein 3	NP_001304869.1//zinc finger protein basonuclin-2 isoform 3 [Homo sapiens];NP_001304868.1//zinc finger protein basonuclin-2 isoform 2 [Homo sapiens];XP_011752019.1//PREDICTED: zinc finger protein basonuclin-2 isoform X7 [Macaca nemestrina];XP_008974448.1//PREDICTED: zinc finger protein basonuclin-2 isoform X11 [Pan paniscus];NP_060107.3//zinc finger protein basonuclin-2 isoform 1 [Homo sapiens];XP…	1//3;5
214	4888	3534	2900	-0.282666	1.24451e-13	Down	4.53894e-15	ALCAM	GO:0042101//T cell receptor complex;GO:0070062//extracellular exosome;GO:0030425//dendrite;GO:0030424//axon;GO:0031226//intrinsic component of plasma membrane;GO:0005925//focal adhesion;GO:0009897//external side of plasma membrane;GO:0001772//immunological synapse;GO:0043025//neuronal cell body;GO:0005887//integral component of plasma membrane;GO:0016021//integral component of membrane	GO:0042802//identical protein binding;GO:0005102//receptor binding	GO:0031290//retinal ganglion cell axon guidance;GO:0048846//axon extension involved in axon guidance;GO:0007165//signal transduction;GO:0008045//motor neuron axon guidance;GO:0007157//heterophilic cell-cell adhesion via plasma membrane cell adhesion molecules;GO:0002250//adaptive immune response;GO:0007155//cell adhesion;GO:1990138//neuron projection extension	K06547//activated leukocyte cell adhesion molecule	EAW79755.1//activated leukocyte cell adhesion molecule, isoform CRA_a [Homo sapiens];NP_001618.2//CD166 antigen isoform 1 precursor [Homo sapiens];XP_009236843.1//PREDICTED: CD166 antigen isoform X1 [Pongo abelii];NP_001230209.1//CD166 antigen isoform 2 precursor [Homo sapiens]	1//3;3//A2MP1
64778	7006	5349	4561	-0.227335	1.32018e-13	Down	4.82841e-15	FNDC3B	GO:0016021//integral component of membrane	GO:0003723//RNA binding	NA	K12567//titin [EC:2.7.11.1]	NP_073600.3//fibronectin type III domain-containing protein 3B [Homo sapiens]	1//3;3//A2MP1
80000	9334	4868	4119	-0.238451	1.42789e-13	Down	5.23694e-15	GREB1L	GO:0016021//integral component of membrane	NA	NA	NA	XP_006722610.1//PREDICTED: GREB1-like protein isoform X4 [Homo sapiens];NP_001136438.1//GREB1-like protein [Homo sapiens]	2//1
781	7583	2625	2085	-0.329686	1.48328e-13	Down	5.45526e-15	CACNA2D1	GO:0070062//extracellular exosome;GO:1990454//L-type voltage-gated calcium channel complex;GO:0005886//plasma membrane;GO:0005891//voltage-gated calcium channel complex;GO:0016529//sarcoplasmic reticulum	GO:0046872//metal ion binding;GO:0005245//voltage-gated calcium channel activity;GO:0086057//voltage-gated calcium channel activity involved in bundle of His cell action potential	GO:0061337//cardiac conduction;GO:0086091//regulation of heart rate by cardiac conduction;GO:0006816//calcium ion transport;GO:1904646//cellular response to amyloid-beta;GO:0086002//cardiac muscle cell action potential involved in contraction;GO:0060402//calcium ion transport into cytosol;GO:0051924//regulation of calcium ion transport;GO:0098903//regulation of membrane repolarization during acti…	K04858//voltage-dependent calcium channel alpha-2/delta-1	NP_000713.2//voltage-dependent calcium channel subunit alpha-2/delta-1 preproprotein [Homo sapiens];XP_020012255.1//voltage-dependent calcium channel subunit alpha-2/delta-1 isoform X1 [Castor canadensis];XP_005250631.1//PREDICTED: voltage-dependent calcium channel subunit alpha-2/delta-1 isoform X9 [Homo sapiens];NP_001289819.1//voltage-dependent calcium channel subunit alpha-2/delta-1 precursor…	1//3;3//A2MP1
11174	7332	3444	2821	-0.285295	1.58763e-13	Down	5.85526e-15	ADAMTS6	GO:0005578//proteinaceous extracellular matrix	GO:0008233//peptidase activity;GO:0008237//metallopeptidase activity;GO:0004222//metalloendopeptidase activity;GO:0008270//zinc ion binding	NA	K08621//a disintegrin and metalloproteinase with thrombospondin motifs 6 [EC:3.4.24.-]	EHH54291.1//A disintegrin and metalloproteinase with thrombospondin motifs 6, partial [Macaca fascicularis];XP_004422927.1//PREDICTED: A disintegrin and metalloproteinase with thrombospondin motifs 6 [Ceratotherium simum simum];XP_011541419.1//PREDICTED: A disintegrin and metalloproteinase with thrombospondin motifs 6 isoform X4 [Homo sapiens];NP_922932.2//A disintegrin and metalloproteinase with…	3//A2MP1
9991	6232	4139	3453	-0.258848	1.66161e-13	Down	6.14505e-15	PTBP3	GO:0005634//nucleus	GO:0003723//RNA binding	GO:0006397//mRNA processing;GO:0033119//negative regulation of RNA splicing;GO:0009653//anatomical structure morphogenesis;GO:0043249//erythrocyte maturation;GO:0008380//RNA splicing;GO:0045595//regulation of cell differentiation	K17844//polypyrimidine tract-binding protein 3	XP_019309725.1//PREDICTED: polypyrimidine tract-binding protein 3 isoform X2 [Panthera pardus];NP_001231827.1//polypyrimidine tract-binding protein 3 isoform 6 [Homo sapiens];NP_001231825.1//polypyrimidine tract-binding protein 3 isoform 4 [Homo sapiens];AAH39896.1//Similar to ROD1 regulator of differentiation 1 (S. pombe), partial [Homo sapiens];XP_019309724.1//PREDICTED: polypyrimidine tract-bi…	6;1//3;2//1
54625	7713	5424.61	4634.57	-0.2245	1.7794e-13	Down	6.59887e-15	PARP14	GO:0016020//membrane;GO:0005634//nucleus;GO:0005829//cytosol;GO:0005737//cytoplasm	GO:0003723//RNA binding;GO:0070403//NAD+ binding;GO:0003950//NAD+ ADP-ribosyltransferase activity;GO:0019899//enzyme binding	GO:0006355//regulation of transcription, DNA-templated;GO:0060336//negative regulation of interferon-gamma-mediated signaling pathway;GO:0006351//transcription, DNA-templated;GO:0070212//protein poly-ADP-ribosylation;GO:0010629//negative regulation of gene expression;GO:0042532//negative regulation of tyrosine phosphorylation of STAT protein;GO:0042531//positive regulation of tyrosine phosphoryla…	K15261//poly [ADP-ribose] polymerase 10/14/15 [EC:2.4.2.30]	NP_060024.2//poly [ADP-ribose] polymerase 14 [Homo sapiens]	2//1
196441	7158	2345	1838	-0.348868	1.78528e-13	Down	6.63889e-15	ZFC3H1	GO:0005634//nucleus;GO:0005615//extracellular space;GO:0000178//exosome (RNase complex)	GO:0003723//RNA binding;GO:0046872//metal ion binding	GO:0006396//RNA processing	K12484//Rab11 family-interacting protein 1/2/5;K12875//apoptotic chromatin condensation inducer in the nucleus	NP_659419.3//zinc finger C3H1 domain-containing protein [Homo sapiens]	4
23244	7086	9322	8274	-0.169471	1.87098e-13	Down	6.97671e-15	PDS5A	GO:0005654//nucleoplasm;GO:0000785//chromatin;GO:0005886//plasma membrane	NA	GO:0007064//mitotic sister chromatid cohesion;GO:0008156//negative regulation of DNA replication	K11267//sister chromatid cohesion protein PDS5	XP_014962455.1//PREDICTED: sister chromatid cohesion protein PDS5 homolog A isoform X1 [Ovis aries musimon];XP_020849011.1//LOW QUALITY PROTEIN: sister chromatid cohesion protein PDS5 homolog A [Phascolarctos cinereus]	1//3
6638	1567	9832.75	10935.5	0.155936	1.88431e-13	Up	7.04568e-15	SNRPN	GO:0005685//U1 snRNP;GO:0005634//nucleus;GO:0005654//nucleoplasm;GO:0005686//U2 snRNP;GO:0005687//U4 snRNP;GO:0005737//cytoplasm;GO:0046540//U4/U6 x U5 tri-snRNP complex;GO:0071013//catalytic step 2 spliceosome;GO:0071004//U2-type prespliceosome;GO:0005681//spliceosomal complex;GO:0030529//intracellular ribonucleoprotein complex;GO:0030532//small nuclear ribonucleoprotein complex;GO:0005682//U5 s…	GO:0003723//RNA binding	GO:0000398//mRNA splicing, via spliceosome;GO:0009725//response to hormone;GO:0008380//RNA splicing	K11100//small nuclear ribonucleoprotein N	XP_002753951.1//PREDICTED: small nuclear ribonucleoprotein-associated protein N isoform X1 [Callithrix jacchus]	4;1//3;5
4131	12004	9854	8776	-0.164562	1.95295e-13	Down	7.32228e-15	MAP1B	GO:0005874//microtubule;GO:0030054//cell junction;GO:0014069//postsynaptic density;GO:0001750//photoreceptor outer segment;GO:0005875//microtubule associated complex;GO:0005829//cytosol;GO:0043197//dendritic spine;GO:0005886//plasma membrane	GO:0005198//structural molecule activity;GO:0008017//microtubule binding	GO:0007399//nervous system development;GO:0000226//microtubule cytoskeleton organization;GO:0048675//axon extension;GO:0016358//dendrite development;GO:0047497//mitochondrion transport along microtubule;GO:0061162//establishment of monopolar cell polarity;GO:0045773//positive regulation of axon extension;GO:0032387//negative regulation of intracellular transport;GO:0009987//cellular process;GO:00…	K10429//microtubule-associated protein 1	NP_005900.2//microtubule-associated protein 1B isoform 1 [Homo sapiens];XP_011728513.1//PREDICTED: microtubule-associated protein 1B isoform X1 [Macaca nemestrina]	4;1//3
54542	7670	4505	3790	-0.246746	2.01747e-13	Down	7.58481e-15	RC3H2	GO:0016020//membrane;GO:0009986//cell surface;GO:0000932//P-body	GO:0003723//RNA binding;GO:0003729//mRNA binding;GO:0046872//metal ion binding;GO:0003677//DNA binding;GO:0004842//ubiquitin-protein transferase activity	GO:0061470//T follicular helper cell differentiation;GO:0048535//lymph node development;GO:0010608//posttranscriptional regulation of gene expression;GO:0035264//multicellular organism growth;GO:0043029//T cell homeostasis;GO:0042098//T cell proliferation;GO:0060173//limb development;GO:0009791//post-embryonic development;GO:0048536//spleen development;GO:0001782//B cell homeostasis;GO:0048286//l…	K15690//RING finger and CCCH-type zinc finger domain-containing protein	NP_061323.2//roquin-2 isoform 2 [Homo sapiens];NP_001341415.1//roquin-2 isoform 6 [Homo sapiens];XP_005580895.1//PREDICTED: roquin-2 isoform X3 [Macaca fascicularis];NP_001341408.1//roquin-2 isoform 4 [Homo sapiens];NP_001341407.1//roquin-2 isoform 3 [Homo sapiens];NP_001094058.1//roquin-2 isoform 1 [Homo sapiens];NP_001341411.1//roquin-2 isoform 5 [Homo sapiens]	1//3;3//A2MP1;2//1
83872	18212	4532	3816	-0.245503	2.24926e-13	Down	8.49311e-15	HMCN1	GO:0070062//extracellular exosome;GO:0032154//cleavage furrow;GO:0005938//cell cortex;GO:0030054//cell junction;GO:0005604//basement membrane	GO:0005509//calcium ion binding	GO:0051301//cell division;GO:0050896//response to stimulus;GO:0007601//visual perception;GO:0007049//cell cycle	K17341//hemicentin	NP_114141.2//hemicentin-1 precursor [Homo sapiens];XP_011508340.1//PREDICTED: hemicentin-1 isoform X1 [Homo sapiens]	2//1
85458	5444	10057	8970	-0.162437	2.24926e-13	Down	8.50218e-15	DIXDC1	GO:0005925//focal adhesion;GO:0005829//cytosol	GO:0003779//actin binding;GO:0043015//gamma-tubulin binding;GO:0019904//protein domain specific binding	GO:0070507//regulation of microtubule cytoskeleton organization;GO:0021799//cerebral cortex radially oriented cell migration;GO:0021869//forebrain ventricular zone progenitor cell division;GO:0032956//regulation of actin cytoskeleton organization;GO:0090263//positive regulation of canonical Wnt signaling pathway;GO:0045665//negative regulation of neuron differentiation;GO:0060070//canonical Wnt s…	K02353//segment polarity protein dishevelled;K17985//activating molecule in BECN1-regulated autophagy protein 1;K19483//neuron navigator 2 [EC:3.6.4.12]	XP_016873955.1//PREDICTED: dixin isoform X1 [Homo sapiens];NP_001265471.1//dixin isoform c [Homo sapiens];NP_219493.1//dixin isoform b [Homo sapiens];NP_001033043.1//dixin isoform a [Homo sapiens]	1//3;4;3//A2MP1
4090	7004	4315.52	3618.38	-0.251607	2.37832e-13	Down	9.01434e-15	SMAD5	GO:0005634//nucleus;GO:0005654//nucleoplasm;GO:0005622//intracellular;GO:0005737//cytoplasm;GO:0005829//cytosol;GO:0043234//protein complex;GO:0005667//transcription factor complex;GO:0016021//integral component of membrane;GO:0071141//SMAD protein complex	GO:0003677//DNA binding;GO:0005057//signal transducer activity, downstream of receptor;GO:0031625//ubiquitin protein ligase binding;GO:0017151//DEAD/H-box RNA helicase binding;GO:0046872//metal ion binding;GO:0000979//RNA polymerase II core promoter sequence-specific DNA binding;GO:0030618//transforming growth factor beta receptor, pathway-specific cytoplasmic mediator activity;GO:0003700//DNA bi…	GO:0051216//cartilage development;GO:0045893//positive regulation of transcription, DNA-templated;GO:0007179//transforming growth factor beta receptor signaling pathway;GO:0000122//negative regulation of transcription from RNA polymerase II promoter;GO:0071407//cellular response to organic cyclic compound;GO:0009880//embryonic pattern specification;GO:0060048//cardiac muscle contraction;GO:006034…	K16790//mothers against decapentaplegic homolog 5	ELR59268.1//Mothers against decapentaplegic-like protein 5, partial [Bos mutus]	6;2//1
767558	3888	9663	8599.99	-0.165553	2.45561e-13	Down	9.33234e-15	LUZP6	GO:0070062//extracellular exosome;GO:0030424//axon;GO:0005634//nucleus;GO:0005829//cytosol;GO:0005737//cytoplasm;GO:0048471//perinuclear region of cytoplasm;GO:0008290//F-actin capping protein complex	GO:0043565//sequence-specific DNA binding	GO:0051146//striated muscle cell differentiation;GO:0030182//neuron differentiation;GO:0043403//skeletal muscle tissue regeneration;GO:0016202//regulation of striated muscle tissue development;GO:0071260//cellular response to mechanical stimulus;GO:0051247//positive regulation of protein metabolic process;GO:0051092//positive regulation of NF-kappaB transcription factor activity;GO:0030307//posit…	K10799//tankyrase [EC:2.4.2.30]	NP_665807.1//myotrophin [Homo sapiens]	2//1
23369	6153	4381	3679	-0.249363	2.52042e-13	Down	9.60442e-15	PUM2	GO:0010494//cytoplasmic stress granule;GO:0031965//nuclear membrane;GO:0005829//cytosol;GO:0048471//perinuclear region of cytoplasm	GO:0003723//RNA binding;GO:0035198//miRNA binding;GO:0003730//mRNA 3'-UTR binding	GO:0034063//stress granule assembly;GO:0051983//regulation of chromosome segregation;GO:0035196//production of miRNAs involved in gene silencing by miRNA;GO:0060964//regulation of gene silencing by miRNA;GO:0010608//posttranscriptional regulation of gene expression;GO:1900246//positive regulation of RIG-I signaling pathway;GO:2000637//positive regulation of gene silencing by miRNA;GO:0043488//reg…	K17943//pumilio RNA-binding family	XP_015421888.1//PREDICTED: pumilio homolog 2 isoform X5 [Myotis davidii];NP_056132.1//pumilio homolog 2 isoform 1 [Homo sapiens];NP_001269719.1//pumilio homolog 2 isoform 3 [Homo sapiens];NP_001339846.1//pumilio homolog 2 isoform 5 [Homo sapiens];NP_001339849.1//pumilio homolog 2 isoform 6 [Homo sapiens]	1//3;3//A2MP1;2//1
6154	612	28859	30694	0.091519	2.58233e-13	Up	9.86671e-15	RPL26	NA	NA	NA	K02898//large subunit ribosomal protein L26e	XP_012312993.1//60S ribosomal protein L26 isoform X1 [Aotus nancymaae];OXB58018.1//hypothetical protein ASZ78_013291 [Callipepla squamata];XP_014333435.1//PREDICTED: 60S ribosomal protein L26 isoform X2 [Bos mutus]	1//3;4
23312	9764	1935	1482	-0.382205	3.31064e-13	Down	1.26833e-14	DMXL2	GO:0043291//RAVE complex;GO:0005615//extracellular space;GO:0030672//synaptic vesicle membrane;GO:0008021//synaptic vesicle;GO:0030054//cell junction	GO:0017137//Rab GTPase binding	GO:0070072//vacuolar proton-transporting V-type ATPase complex assembly;GO:0007035//vacuolar acidification	K05212//glutamate receptor ionotropic, NMDA 2D;K16482//centriolar protein POC1	NP_001167587.1//dmX-like protein 2 isoform 1 [Homo sapiens];NP_001167588.1//dmX-like protein 2 isoform 3 [Homo sapiens];NP_056078.2//dmX-like protein 2 isoform 2 [Homo sapiens];XP_018866660.1//PREDICTED: dmX-like protein 2 isoform X2 [Gorilla gorilla gorilla];XP_005254312.1//PREDICTED: dmX-like protein 2 isoform X1 [Homo sapiens]	1//3;3//A2MP1
23142	4349	3345	2740	-0.285247	3.74866e-13	Down	1.43997e-14	DCUN1D4	GO:0005634//nucleus;GO:0000151//ubiquitin ligase complex	GO:0032182//ubiquitin-like protein binding;GO:0097602//cullin family protein binding;GO:0031624//ubiquitin conjugating enzyme binding	GO:0045116//protein neddylation;GO:0051443//positive regulation of ubiquitin-protein transferase activity	K17824//DCN1-like protein 4/5	NP_001274684.1//DCN1-like protein 4 isoform 3 [Homo sapiens];XP_005265788.1//PREDICTED: DCN1-like protein 4 isoform X1 [Homo sapiens];XP_011928981.1//PREDICTED: DCN1-like protein 4 isoform X4 [Cercocebus atys];XP_012416428.1//PREDICTED: LOW QUALITY PROTEIN: DCN1-like protein 4 [Odobenus rosmarus divergens]	1//3;3//A2MP1;2//1
201595	4553	9533	8485	-0.165432	3.81156e-13	Down	1.46802e-14	STT3B	GO:0016020//membrane;GO:0005783//endoplasmic reticulum;GO:0008250//oligosaccharyltransferase complex;GO:0016021//integral component of membrane	GO:0046872//metal ion binding;GO:0004579//dolichyl-diphosphooligosaccharide-protein glycotransferase activity;GO:0004576//oligosaccharyl transferase activity	GO:0043687//post-translational protein modification;GO:0006486//protein glycosylation;GO:0006986//response to unfolded protein;GO:0018279//protein N-linked glycosylation via asparagine;GO:0006516//glycoprotein catabolic process;GO:0030433//ubiquitin-dependent ERAD pathway;GO:0043686//co-translational protein modification	K07151//dolichyl-diphosphooligosaccharide---protein glycosyltransferase [EC:2.4.99.18]	NP_849193.1//dolichyl-diphosphooligosaccharide--protein glycosyltransferase subunit STT3B [Homo sapiens]	2//1
64393	9036	4009.55	3346.51	-0.258199	4.83058e-13	Down	1.86544e-14	ZMAT3	GO:0005654//nucleoplasm;GO:0005730//nucleolus;GO:0005886//plasma membrane	GO:0003723//RNA binding;GO:0002039//p53 binding;GO:0008270//zinc ion binding;GO:0003676//nucleic acid binding	GO:0072332//intrinsic apoptotic signaling pathway by p53 class mediator;GO:0043065//positive regulation of apoptotic process;GO:0040008//regulation of growth;GO:0015031//protein transport;GO:0006974//cellular response to DNA damage stimulus	K10137//zinc finger, matrin type 3	NP_071915.1//zinc finger matrin-type protein 3 isoform 1 [Homo sapiens];NP_689426.1//zinc finger matrin-type protein 3 isoform 2 [Homo sapiens]	3//A2MP1;2//1
157769	5296	2803	2255	-0.311261	5.20661e-13	Down	2.01596e-14	FAM91A1	NA	NA	NA	NA	XP_017711380.1//PREDICTED: protein FAM91A1 isoform X1 [Rhinopithecus bieti];NP_659400.2//protein FAM91A1 isoform 1 [Homo sapiens];NP_001304847.1//protein FAM91A1 isoform 3 [Homo sapiens]	1//3;3//A2MP1
284040	2515	55.49	0	-6.79157	5.60785e-13	Down	2.17705e-14	CDRT4	NA	NA	NA	NA	XP_018869073.1//PREDICTED: CMT1A duplicated region transcript 4 protein isoform X1 [Gorilla gorilla gorilla]	1//3
6223	630	37237	39280	0.0796417	5.71678e-13	Up	2.22518e-14	RPS19	GO:0005840//ribosome;GO:0016020//membrane;GO:0031012//extracellular matrix;GO:0070062//extracellular exosome;GO:0005654//nucleoplasm;GO:0005925//focal adhesion;GO:0005737//cytoplasm;GO:0005730//nucleolus;GO:0005829//cytosol;GO:0022627//cytosolic small ribosomal subunit	GO:0003723//RNA binding;GO:0017134//fibroblast growth factor binding;GO:0003735//structural constituent of ribosome;GO:0042803//protein homodimerization activity;GO:0019901//protein kinase binding	GO:0061844//antimicrobial humoral immune response mediated by antimicrobial peptide;GO:0050829//defense response to Gram-negative bacterium;GO:0042274//ribosomal small subunit biogenesis;GO:0000028//ribosomal small subunit assembly;GO:0051272//positive regulation of cellular component movement;GO:0060266//negative regulation of respiratory burst involved in inflammatory response;GO:0002548//monoc…	K02966//small subunit ribosomal protein S19e	XP_017823377.1//PREDICTED: 40S ribosomal protein S19 isoform X1 [Callithrix jacchus];NP_001308414.1//40S ribosomal protein S19 isoform 2 [Homo sapiens];ELW71038.1//40S ribosomal protein S19 [Tupaia chinensis]	1//3;3//A2MP1
146223	6658	5255	4494	-0.223107	6.33175e-13	Down	2.47102e-14	CMTM4	GO:0005615//extracellular space;GO:0016021//integral component of membrane	GO:0005125//cytokine activity	GO:0006935//chemotaxis	K08800//NUAK family, SNF1-like kinase [EC:2.7.11.1];K05747//Wiskott-Aldrich syndrome protein	NP_848933.1//CKLF-like MARVEL transmembrane domain-containing protein 4 isoform 1 [Homo sapiens];XP_016785464.1//PREDICTED: CKLF-like MARVEL transmembrane domain-containing protein 4 isoform X1 [Pan troglodytes]	2//1
10973	7662	9313	8287	-0.165812	6.58475e-13	Down	2.57648e-14	ASCC3	GO:0016020//membrane;GO:0005634//nucleus;GO:0005654//nucleoplasm;GO:0099053//activating signal cointegrator 1 complex;GO:0005829//cytosol;GO:0005622//intracellular	GO:0003723//RNA binding;GO:0005524//ATP binding;GO:0043140//ATP-dependent 3'-5' DNA helicase activity;GO:0003676//nucleic acid binding	GO:0006307//DNA dealkylation involved in DNA repair;GO:0008283//cell proliferation;GO:0006355//regulation of transcription, DNA-templated;GO:0006351//transcription, DNA-templated;GO:0032508//DNA duplex unwinding	K18663//activating signal cointegrator complex subunit 3 [EC:3.6.4.12]	NP_006819.2//activating signal cointegrator 1 complex subunit 3 isoform a [Homo sapiens];NP_001271200.1//activating signal cointegrator 1 complex subunit 3 isoform c [Homo sapiens];XP_010387724.1//PREDICTED: activating signal cointegrator 1 complex subunit 3 isoform X2 [Rhinopithecus roxellana]	1//3;4;3//A2MP1
5000	6609	6920.7	6042.54	-0.193179	6.74557e-13	Down	2.6463e-14	ORC4	GO:0000808//origin recognition complex;GO:0005634//nucleus;GO:0005654//nucleoplasm;GO:0000784//nuclear chromosome, telomeric region;GO:0005730//nucleolus;GO:0005664//nuclear origin of replication recognition complex;GO:0005829//cytosol	GO:0003688//DNA replication origin binding;GO:0003677//DNA binding;GO:0005524//ATP binding;GO:0000166//nucleotide binding	GO:0006260//DNA replication;GO:0000082//G1/S transition of mitotic cell cycle;GO:0006270//DNA replication initiation	K02606//origin recognition complex subunit 4	NP_001177811.1//origin recognition complex subunit 4 isoform 3 [Homo sapiens];NP_859525.1//origin recognition complex subunit 4 isoform 1 [Homo sapiens];XP_008572805.1//PREDICTED: origin recognition complex subunit 4 isoform X2 [Galeopterus variegatus]	4;3//A2MP1;2//1
5049	4191	6725.04	5860	-0.196059	6.74613e-13	Down	2.65341e-14	PAFAH1B2	GO:0034774//secretory granule lumen;GO:0070062//extracellular exosome;GO:0005737//cytoplasm;GO:0005730//nucleolus;GO:0005829//cytosol;GO:0005576//extracellular region;GO:0001650//fibrillar center;GO:1904813//ficolin-1-rich granule lumen;GO:0005886//plasma membrane	GO:0003847//1-alkyl-2-acetylglycerophosphocholine esterase activity;GO:0016787//hydrolase activity;GO:0046982//protein heterodimerization activity;GO:0047179//platelet-activating factor acetyltransferase activity;GO:0042803//protein homodimerization activity;GO:0004623//phospholipase A2 activity	GO:0016239//positive regulation of macroautophagy;GO:0016042//lipid catabolic process;GO:0043312//neutrophil degranulation;GO:0007283//spermatogenesis;GO:0007420//brain development;GO:0006629//lipid metabolic process	K16795//platelet-activating factor acetylhydrolase IB subunit beta/gamma [EC:3.1.1.47]	XP_005347307.1//PREDICTED: platelet-activating factor acetylhydrolase IB subunit beta isoform X1 [Microtus ochrogaster];NP_001171675.1//platelet-activating factor acetylhydrolase IB subunit beta isoform b [Homo sapiens];XP_009245376.1//PREDICTED: platelet-activating factor acetylhydrolase IB subunit beta isoform X2 [Pongo abelii];XP_003512024.2//PREDICTED: platelet-activating factor acetylhydrola…	1//3;3//A2MP1
1933	923	13526	14781	0.130592	6.83121e-13	Up	2.69385e-14	EEF1B2	GO:0005783//endoplasmic reticulum;GO:0005829//cytosol;GO:0005853//eukaryotic translation elongation factor 1 complex;GO:0005737//cytoplasm	GO:0003746//translation elongation factor activity	GO:0006414//translational elongation;GO:0045471//response to ethanol	K03232//elongation factor 1-beta	XP_021522901.1//elongation factor 1-beta isoform X1 [Aotus nancymaae]	1//3;3//A2MP1
9551	505	9536.5	10597.3	0.154747	7.17954e-13	Up	2.83855e-14	ATP5MF	GO:0070062//extracellular exosome;GO:0005634//nucleus;GO:0005654//nucleoplasm;GO:0005753//mitochondrial proton-transporting ATP synthase complex;GO:0000276//mitochondrial proton-transporting ATP synthase complex, coupling factor F(o);GO:0045263//proton-transporting ATP synthase complex, coupling factor F(o);GO:0016021//integral component of membrane;GO:0005743//mitochondrial inner membrane;GO:000…	GO:0016887//ATPase activity;GO:0022857//transmembrane transporter activity	GO:0006754//ATP biosynthetic process;GO:0042407//cristae formation;GO:0042776//mitochondrial ATP synthesis coupled proton transport;GO:0015992//proton transport	K02130//F-type H+-transporting ATPase subunit f;K02932//large subunit ribosomal protein L5e	XP_011768995.1//PREDICTED: ATP synthase subunit f, mitochondrial-like [Macaca nemestrina];NP_001034267.1//ATP synthase subunit f, mitochondrial isoform 2d [Homo sapiens];NP_001003714.1//ATP synthase subunit f, mitochondrial isoform 2c [Homo sapiens];NP_004880.1//ATP synthase subunit f, mitochondrial isoform 2a [Homo sapiens]	3//A2MP1;2//1
54664	6325	2589	2067	-0.322273	7.62394e-13	Down	3.02204e-14	TMEM106B	GO:0005765//lysosomal membrane;GO:0070062//extracellular exosome;GO:0005768//endosome;GO:0031902//late endosome membrane;GO:0016021//integral component of membrane;GO:0005764//lysosome	NA	GO:0007041//lysosomal transport;GO:1900006//positive regulation of dendrite development;GO:0032418//lysosome localization;GO:0007040//lysosome organization;GO:0048813//dendrite morphogenesis	NA	XP_010970352.1//PREDICTED: transmembrane protein 106B [Camelus bactrianus];NP_060844.2//transmembrane protein 106B [Homo sapiens]	1//3;3//A2MP1
4659	5579	7323	6421	-0.187053	7.90022e-13	Down	3.13962e-14	PPP1R12A	GO:0005654//nucleoplasm;GO:0005925//focal adhesion;GO:0005813//centrosome;GO:0031672//A band;GO:0043292//contractile fiber;GO:0030018//Z disc;GO:0072357//PTW/PP1 phosphatase complex;GO:0005829//cytosol;GO:0015629//actin cytoskeleton;GO:0000776//kinetochore	GO:0071889//14-3-3 protein binding;GO:0004857//enzyme inhibitor activity;GO:0004871//signal transducer activity;GO:0019208//phosphatase regulator activity;GO:0019901//protein kinase binding	GO:0000278//mitotic cell cycle;GO:0007098//centrosome cycle;GO:0035690//cellular response to drug;GO:0007165//signal transduction;GO:0046822//regulation of nucleocytoplasmic transport;GO:0035507//regulation of myosin-light-chain-phosphatase activity;GO:0035508//positive regulation of myosin-light-chain-phosphatase activity;GO:0045944//positive regulation of transcription from RNA polymerase II pr…	K06270//protein phosphatase 1 regulatory subunit 12A	XP_016054904.1//PREDICTED: protein phosphatase 1 regulatory subunit 12A isoform X3 [Miniopterus natalensis];XP_016054902.1//PREDICTED: protein phosphatase 1 regulatory subunit 12A isoform X1 [Miniopterus natalensis];XP_016054903.1//PREDICTED: protein phosphatase 1 regulatory subunit 12A isoform X2 [Miniopterus natalensis];NP_001231919.1//protein phosphatase 1 regulatory subunit 12A isoform c [Hom…	1//3;2//1
8492	4573	41398	39179	-0.0768969	9.59548e-13	Down	3.82314e-14	PRSS12	GO:0016020//membrane;GO:0030425//dendrite;GO:0030424//axon;GO:0031410//cytoplasmic vesicle;GO:0043195//terminal bouton;GO:0043083//synaptic cleft;GO:0005886//plasma membrane	GO:0004252//serine-type endopeptidase activity;GO:0005044//scavenger receptor activity;GO:0008236//serine-type peptidase activity	GO:0031638//zymogen activation;GO:0006887//exocytosis	K09624//neurotrypsin [EC:3.4.21.-]	NP_003610.2//neurotrypsin precursor [Homo sapiens]	3//A2MP1
4144	3022	15146.1	13833.3	-0.128216	9.94792e-13	Down	3.97373e-14	MAT2A	GO:0005829//cytosol;GO:0048269//methionine adenosyltransferase complex	GO:0046872//metal ion binding;GO:0005524//ATP binding;GO:0042802//identical protein binding;GO:0004478//methionine adenosyltransferase activity	GO:0051291//protein heterooligomerization;GO:1990830//cellular response to leukemia inhibitory factor;GO:0006730//one-carbon metabolic process;GO:0006556//S-adenosylmethionine biosynthetic process;GO:0034214//protein hexamerization;GO:0032259//methylation	K00789//S-adenosylmethionine synthetase [EC:2.5.1.6]	EDK98982.1//mCG129313, isoform CRA_a [Mus musculus]	5
143888	4311	7458.77	6551.79	-0.184465	1.00751e-12	Down	4.03482e-14	KDELC2	GO:0005788//endoplasmic reticulum lumen	GO:0046527//glucosyltransferase activity	GO:0006664//glycolipid metabolic process	K13667//protein glucosyltransferase [EC:2.4.1.-]	NP_714916.3//KDEL motif-containing protein 2 precursor [Homo sapiens]	4
5140	6091	7354	6455	-0.185528	1.09698e-12	Down	4.40432e-14	PDE3B	GO:0016020//membrane;GO:0005783//endoplasmic reticulum;GO:0005794//Golgi apparatus;GO:0005829//cytosol;GO:0016021//integral component of membrane;GO:0032045//guanyl-nucleotide exchange factor complex	GO:0043422//protein kinase B binding;GO:0046872//metal ion binding;GO:0004119//cGMP-inhibited cyclic-nucleotide phosphodiesterase activity;GO:0004114//3',5'-cyclic-nucleotide phosphodiesterase activity;GO:0004115//3',5'-cyclic-AMP phosphodiesterase activity;GO:0047555//3',5'-cyclic-GMP phosphodiesterase activity	GO:0007165//signal transduction;GO:0043951//negative regulation of cAMP-mediated signaling;GO:0001525//angiogenesis;GO:0033629//negative regulation of cell adhesion mediated by integrin;GO:0007162//negative regulation of cell adhesion;GO:0016525//negative regulation of angiogenesis;GO:0032869//cellular response to insulin stimulus;GO:0006198//cAMP catabolic process;GO:0050995//negative regulation…	K13296//cGMP-inhibited 3',5'-cyclic phosphodiesterase B [EC:3.1.4.17]	NP_000913.2//cGMP-inhibited 3',5'-cyclic phosphodiesterase B [Homo sapiens]	3//A2MP1
7267	7112	9659	8623	-0.1611	1.13293e-12	Down	4.56026e-14	TTC3	GO:0005634//nucleus;GO:0005730//nucleolus;GO:0005829//cytosol	GO:0046872//metal ion binding;GO:0004842//ubiquitin-protein transferase activity	GO:0070936//protein K48-linked ubiquitination;GO:0006511//ubiquitin-dependent protein catabolic process	K15712//E3 ubiquitin-protein ligase TTC3 [EC:2.3.2.27]	NP_003307.3//E3 ubiquitin-protein ligase TTC3 isoform 1 [Homo sapiens];XP_003263968.2//PREDICTED: E3 ubiquitin-protein ligase TTC3 [Nomascus leucogenys];NP_001307633.1//E3 ubiquitin-protein ligase TTC3 isoform 2 [Homo sapiens]	4;1//3;2//1
23352	15882	12141	10974	-0.143214	1.144e-12	Down	4.61647e-14	UBR4	GO:0016020//membrane;GO:0005654//nucleoplasm;GO:0101003//ficolin-1-rich granule membrane;GO:0005813//centrosome;GO:0005829//cytosol;GO:0016021//integral component of membrane;GO:0035579//specific granule membrane;GO:0070821//tertiary granule membrane;GO:0005886//plasma membrane	GO:0008270//zinc ion binding;GO:0005516//calmodulin binding;GO:0004842//ubiquitin-protein transferase activity	GO:0043312//neutrophil degranulation;GO:0016032//viral process;GO:0042787//protein ubiquitination involved in ubiquitin-dependent protein catabolic process	K10691//E3 ubiquitin-protein ligase UBR4 [EC:2.3.2.27]	XP_016856319.1//PREDICTED: E3 ubiquitin-protein ligase UBR4 isoform X23 [Homo sapiens];XP_007978471.1//PREDICTED: E3 ubiquitin-protein ligase UBR4 isoform X8 [Chlorocebus sabaeus];NP_065816.2//E3 ubiquitin-protein ligase UBR4 [Homo sapiens]	2//1
55500	4219	1986	1536	-0.368104	1.16009e-12	Down	4.69327e-14	ETNK1	GO:0016020//membrane;GO:0005654//nucleoplasm;GO:0005829//cytosol;GO:0016021//integral component of membrane;GO:0005886//plasma membrane	GO:0004305//ethanolamine kinase activity;GO:0005524//ATP binding	GO:0006646//phosphatidylethanolamine biosynthetic process	K00894//ethanolamine kinase [EC:2.7.1.82]	NP_061108.2//ethanolamine kinase 1 isoform A [Homo sapiens];XP_021777801.1//ethanolamine kinase 1 isoform X2 [Papio anubis]	4;1//3
221079	7277	2871	2324	-0.30236	1.23145e-12	Down	4.99455e-14	ARL5B	GO:0005622//intracellular	GO:0005525//GTP binding	GO:1903292//protein localization to Golgi membrane;GO:0007264//small GTPase mediated signal transduction	K07950//ADP-ribosylation factor-like protein 5B	NP_083742.2//ADP-ribosylation factor-like protein 5B [Mus musculus]	4
1968	3486	22298.3	20700.1	-0.10471	1.30422e-12	Down	5.303e-14	EIF2S3	GO:0070062//extracellular exosome;GO:0005829//cytosol;GO:0005850//eukaryotic translation initiation factor 2 complex;GO:0005737//cytoplasm	GO:0003743//translation initiation factor activity;GO:0008135//translation factor activity, RNA binding;GO:0005525//GTP binding;GO:0003924//GTPase activity;GO:0045296//cadherin binding	GO:0006413//translational initiation;GO:0055085//transmembrane transport	K03242//translation initiation factor 2 subunit 3	XP_008066246.2//eukaryotic translation initiation factor 2 subunit 3 [Carlito syrichta]	3//A2MP1
10434	2587	6817	5956	-0.19221	1.33762e-12	Down	5.45249e-14	LYPLA1	GO:0070062//extracellular exosome;GO:0005829//cytosol;GO:0005739//mitochondrion;GO:0005737//cytoplasm	GO:0004622//lysophospholipase activity;GO:0016787//hydrolase activity;GO:0008474//palmitoyl-(protein) hydrolase activity;GO:0016298//lipase activity	GO:0006631//fatty acid metabolic process;GO:0002084//protein depalmitoylation;GO:0042997//negative regulation of Golgi to plasma membrane protein transport;GO:0050999//regulation of nitric-oxide synthase activity	K06128//lysophospholipase I [EC:3.1.1.5]	NP_001266287.1//acyl-protein thioesterase 1 isoform 4 [Homo sapiens];NP_001266288.1//acyl-protein thioesterase 1 isoform 5 [Homo sapiens];BAG58971.1//unnamed protein product [Homo sapiens]	1//3;3//A2MP1
84162	15592	2395	1899	-0.332202	1.34705e-12	Down	5.5047e-14	KIAA1109	GO:0016020//membrane;GO:0005634//nucleus;GO:0016021//integral component of membrane	NA	GO:0001558//regulation of cell growth;GO:0030856//regulation of epithelial cell differentiation	K05741//diaphanous 2	XP_016864186.1//PREDICTED: uncharacterized protein KIAA1109 isoform X12 [Homo sapiens];XP_016864185.1//PREDICTED: uncharacterized protein KIAA1109 isoform X11 [Homo sapiens];NP_056127.2//uncharacterized protein KIAA1109 [Homo sapiens];XP_016864184.1//PREDICTED: uncharacterized protein KIAA1109 isoform X10 [Homo sapiens]	3//A2MP1
23085	9303	27550	25767	-0.0939441	1.35782e-12	Down	5.56259e-14	ERC1	GO:0048786//presynaptic active zone;GO:0042734//presynaptic membrane;GO:0045202//synapse;GO:0005737//cytoplasm;GO:0008385//IkappaB kinase complex;GO:0000139//Golgi membrane	GO:0030165//PDZ domain binding;GO:0017137//Rab GTPase binding;GO:0043522//leucine zipper domain binding;GO:0045296//cadherin binding	GO:0007252//I-kappaB phosphorylation;GO:0006355//regulation of transcription, DNA-templated;GO:0051092//positive regulation of NF-kappaB transcription factor activity;GO:0007275//multicellular organism development;GO:0042147//retrograde transport, endosome to Golgi;GO:0043066//negative regulation of apoptotic process;GO:0015031//protein transport	K16072//ELKS/RAB6-interacting/CAST family member 1	NP_001288177.1//ELKS/Rab6-interacting/CAST family member 1 isoform zeta [Homo sapiens];XP_005569824.1//PREDICTED: ELKS/Rab6-interacting/CAST family member 1 isoform X4 [Macaca fascicularis];NP_829884.1//ELKS/Rab6-interacting/CAST family member 1 isoform epsilon [Homo sapiens]	1//3;3//A2MP1
90134	3323	3004	2445	-0.294467	1.39951e-12	Down	5.74765e-14	KCNH7	GO:0005887//integral component of plasma membrane;GO:0005886//plasma membrane	GO:0005249//voltage-gated potassium channel activity	GO:0042391//regulation of membrane potential	K04910//potassium voltage-gated channel Eag-related subfamily H member 7	XP_016860709.1//PREDICTED: potassium voltage-gated channel subfamily H member 7 isoform X4 [Homo sapiens];NP_775185.1//potassium voltage-gated channel subfamily H member 7 isoform 2 [Homo sapiens];AAL50637.1//unknown [Homo sapiens];NP_150375.2//potassium voltage-gated channel subfamily H member 7 isoform 1 [Homo sapiens]	3//A2MP1;2//1
114134	7018	2053	1597	-0.359786	1.50473e-12	Down	6.19516e-14	SLC2A13	GO:0016021//integral component of membrane;GO:0005886//plasma membrane	GO:0005355//glucose transmembrane transporter activity;GO:0005351//sugar:proton symporter activity;GO:0005366//myo-inositol:proton symporter activity	GO:0035428//hexose transmembrane transport;GO:0046323//glucose import;GO:0015798//myo-inositol transport	K08150//MFS transporter, SP family, solute carrier family 2 (myo-inositol transporter), member 13	NP_443117.3//proton myo-inositol cotransporter [Homo sapiens]	3//A2MP1
114908	3605	7141	6261	-0.187149	1.53207e-12	Down	6.32335e-14	TMEM123	GO:0009897//external side of plasma membrane;GO:0031410//cytoplasmic vesicle;GO:0016021//integral component of membrane	GO:0004872//receptor activity	GO:0070267//oncosis	K06546//CD164 antigen	NP_443164.2//porimin precursor [Homo sapiens]	2//1
23367	6607	15763	14433	-0.124587	1.53374e-12	Down	6.34592e-14	LARP1	GO:0016020//membrane;GO:0010494//cytoplasmic stress granule;GO:0005737//cytoplasm	GO:0003723//RNA binding;GO:0000339//RNA cap binding;GO:0048027//mRNA 5'-UTR binding;GO:0031369//translation initiation factor binding;GO:0003730//mRNA 3'-UTR binding;GO:0045296//cadherin binding;GO:0008190//eukaryotic initiation factor 4E binding;GO:0008494//translation activator activity	GO:0031929//TOR signaling;GO:1990928//response to amino acid starvation;GO:0038202//TORC1 signaling;GO:0006413//translational initiation;GO:0016239//positive regulation of macroautophagy;GO:0008283//cell proliferation;GO:0017148//negative regulation of translation;GO:0045070//positive regulation of viral genome replication;GO:0048255//mRNA stabilization;GO:0072752//cellular response to rapamycin	K18757//la-related protein 1	NP_056130.2//la-related protein 1 [Homo sapiens];EAW61633.1//La ribonucleoprotein domain family, member 1, isoform CRA_b, partial [Homo sapiens];XP_011535917.1//PREDICTED: la-related protein 1 isoform X4 [Homo sapiens]	4
2197	579	12943	14150	0.131214	1.75717e-12	Up	7.28835e-14	FAU	NA	NA	NA	K02983//small subunit ribosomal protein S30e	XP_012352516.1//PREDICTED: putative ubiquitin-like protein FUBI-like protein ENSP00000310146 [Nomascus leucogenys]	4
1362	8897	5508	4742	-0.213449	1.79533e-12	Down	7.46495e-14	CPD	GO:0016020//membrane;GO:0070062//extracellular exosome;GO:0005615//extracellular space;GO:0016021//integral component of membrane;GO:0005886//plasma membrane	GO:0004185//serine-type carboxypeptidase activity;GO:0008270//zinc ion binding;GO:0004181//metallocarboxypeptidase activity	GO:0016485//protein processing;GO:0006518//peptide metabolic process	K07752//carboxypeptidase D [EC:3.4.17.22]	NP_001295.2//carboxypeptidase D isoform 1 precursor [Homo sapiens];NP_001186704.1//carboxypeptidase D isoform 2 [Homo sapiens]	1//3;4
6885	5089	10850	9761	-0.150011	2.08312e-12	Down	8.68289e-14	MAP3K7	GO:0005671//Ada2/Gcn5/Ada3 transcription activator complex;GO:0008385//IkappaB kinase complex	GO:0097110//scaffold protein binding;GO:0000287//magnesium ion binding;GO:0004709//MAP kinase kinase kinase activity;GO:0005524//ATP binding;GO:0042802//identical protein binding	GO:0043123//positive regulation of I-kappaB kinase/NF-kappaB signaling;GO:0032743//positive regulation of interleukin-2 production;GO:0007252//I-kappaB phosphorylation;GO:0043966//histone H3 acetylation;GO:0000187//activation of MAPK activity;GO:0002726//positive regulation of T cell cytokine production;GO:0007250//activation of NF-kappaB-inducing kinase activity;GO:0043507//positive regulation o…	K04427//mitogen-activated protein kinase kinase kinase 7 [EC:2.7.11.25]	XP_017394362.1//PREDICTED: mitogen-activated protein kinase kinase kinase 7 isoform X2 [Cebus capucinus imitator];XP_017394361.1//PREDICTED: mitogen-activated protein kinase kinase kinase 7 isoform X1 [Cebus capucinus imitator];XP_017394363.1//PREDICTED: mitogen-activated protein kinase kinase kinase 7 isoform X3 [Cebus capucinus imitator];XP_017394364.1//PREDICTED: mitogen-activated protein kina…	3//A2MP1;2//1
51727	2956	5123	4388	-0.220842	2.17495e-12	Down	9.08785e-14	CMPK1	GO:0070062//extracellular exosome;GO:0005634//nucleus;GO:0005730//nucleolus;GO:0005829//cytosol;GO:0005737//cytoplasm	GO:0009041//uridylate kinase activity;GO:0004849//uridine kinase activity;GO:0050145//nucleoside phosphate kinase activity;GO:0005524//ATP binding;GO:0004550//nucleoside diphosphate kinase activity;GO:0004127//cytidylate kinase activity	GO:0006221//pyrimidine nucleotide biosynthetic process;GO:0006165//nucleoside diphosphate phosphorylation;GO:0009220//pyrimidine ribonucleotide biosynthetic process;GO:0006207//'de novo' pyrimidine nucleobase biosynthetic process;GO:0015949//nucleobase-containing small molecule interconversion;GO:0009142//nucleoside triphosphate biosynthetic process	K13800//UMP-CMP kinase [EC:2.7.4.- 2.7.4.14]	NP_057392.1//UMP-CMP kinase isoform a [Homo sapiens];NP_001129612.1//UMP-CMP kinase isoform b [Homo sapiens]	1//3;2//1
55291	5094	8523	7564	-0.169628	2.22077e-12	Down	9.30202e-14	PPP6R3	GO:0005654//nucleoplasm;GO:0005829//cytosol;GO:0005886//plasma membrane;GO:0000139//Golgi membrane	GO:0019903//protein phosphatase binding	GO:0043666//regulation of phosphoprotein phosphatase activity;GO:0048208//COPII vesicle coating	K15501//serine/threonine-protein phosphatase 6 regulatory subunit 3	NP_001157634.1//serine/threonine-protein phosphatase 6 regulatory subunit 3 isoform 1 [Homo sapiens];NP_001339295.1//serine/threonine-protein phosphatase 6 regulatory subunit 3 isoform 23 [Homo sapiens];NP_001339287.1//serine/threonine-protein phosphatase 6 regulatory subunit 3 isoform 15 [Homo sapiens];NP_001339299.1//serine/threonine-protein phosphatase 6 regulatory subunit 3 isoform 21 [Homo s…	4;1//3
80351	6274	3839	3208	-0.256473	2.27408e-12	Down	9.54852e-14	TNKS2	NA	NA	NA	K10799//tankyrase [EC:2.4.2.30]	XP_007961725.1//PREDICTED: tankyrase-2 [Chlorocebus sabaeus]	3//A2MP1
259266	10664	3847	3216	-0.255883	2.42181e-12	Down	1.01936e-13	ASPM	GO:0005634//nucleus;GO:0036449//microtubule minus-end;GO:0072687//meiotic spindle;GO:0005737//cytoplasm;GO:0097431//mitotic spindle pole;GO:0030496//midbody	GO:0005516//calmodulin binding	GO:0090306//spindle assembly involved in meiosis;GO:0048477//oogenesis;GO:0007283//spermatogenesis;GO:0051653//spindle localization;GO:0008584//male gonad development;GO:0051661//maintenance of centrosome location;GO:0007051//spindle organization;GO:0021987//cerebral cortex development;GO:0002052//positive regulation of neuroblast proliferation;GO:0021873//forebrain neuroblast division;GO:0090263…	K16743//abnormal spindle-like microcephaly-associated protein	NP_001193775.1//abnormal spindle-like microcephaly-associated protein isoform 2 [Homo sapiens];NP_060606.3//abnormal spindle-like microcephaly-associated protein isoform 1 [Homo sapiens]	1//3;4
55233	4920	11793.4	10659.7	-0.143229	2.49136e-12	Down	1.05117e-13	MOB1A	GO:0070062//extracellular exosome;GO:0005634//nucleus;GO:0005730//nucleolus;GO:0005829//cytosol	GO:0046872//metal ion binding;GO:0016301//kinase activity	GO:0035329//hippo signaling	K06685//MOB kinase activator 1	NP_001304039.1//MOB kinase activator 1A isoform 2 [Homo sapiens];EDK99077.1//MOB1, Mps One Binder kinase activator-like 1B (yeast), isoform CRA_b, partial [Mus musculus];NP_001304040.1//MOB kinase activator 1A isoform 3 [Homo sapiens]	4;1//3
144348	4318	15255.7	13960.6	-0.125405	2.63889e-12	Down	1.11612e-13	ZNF664	GO:0005622//intracellular	GO:0046872//metal ion binding;GO:0003676//nucleic acid binding	GO:0006355//regulation of transcription, DNA-templated	K09228//KRAB domain-containing zinc finger protein	XP_020859727.1//zinc finger protein 420-like isoform X1 [Phascolarctos cinereus]	1//3;2//1
29997	1523	8788	9783	0.157326	2.64373e-12	Up	1.12087e-13	NOP53	GO:0043231//intracellular membrane-bounded organelle;GO:0033553//rDNA heterochromatin;GO:0005654//nucleoplasm;GO:0005730//nucleolus;GO:0005829//cytosol;GO:0005622//intracellular;GO:0001650//fibrillar center	GO:0003723//RNA binding;GO:0002039//p53 binding;GO:0042802//identical protein binding;GO:0008097//5S rRNA binding;GO:0019843//rRNA binding	GO:1901797//negative regulation of signal transduction by p53 class mediator;GO:0071456//cellular response to hypoxia;GO:0007095//mitotic G2 DNA damage checkpoint;GO:1903715//regulation of aerobic respiration;GO:0032436//positive regulation of proteasomal ubiquitin-dependent protein catabolic process;GO:0000055//ribosomal large subunit export from nucleus;GO:0001932//regulation of protein phospho…	K14840//nucleolar protein 53	NP_056525.2//ribosome biogenesis protein NOP53 [Homo sapiens]	4
23512	4507	5298	4553	-0.216047	2.72756e-12	Down	1.15919e-13	SUZ12	GO:0005634//nucleus;GO:0001739//sex chromatin;GO:0005730//nucleolus;GO:0016604//nuclear body;GO:0032993//protein-DNA complex;GO:0035098//ESC/E(Z) complex	GO:0003723//RNA binding;GO:0000979//RNA polymerase II core promoter sequence-specific DNA binding;GO:1990841//promoter-specific chromatin binding;GO:0031490//chromatin DNA binding;GO:0035064//methylated histone binding;GO:0046976//histone methyltransferase activity (H3-K27 specific)	GO:0000122//negative regulation of transcription from RNA polymerase II promoter;GO:0016574//histone ubiquitination;GO:0045596//negative regulation of cell differentiation;GO:0008284//positive regulation of cell proliferation	K11463//polycomb protein SUZ12	NP_001308136.1//polycomb protein SUZ12 isoform 2 [Homo sapiens];EDL15617.1//suppressor of zeste 12 homolog (Drosophila), isoform CRA_c, partial [Mus musculus]	1//3;3//A2MP1
65125	10070	21115	19582	-0.106157	2.72775e-12	Down	1.16206e-13	WNK1	GO:0016020//membrane;GO:0005829//cytosol;GO:0005737//cytoplasm	GO:0030291//protein serine/threonine kinase inhibitor activity;GO:0000287//magnesium ion binding;GO:0005524//ATP binding;GO:0030295//protein kinase activator activity;GO:0019901//protein kinase binding;GO:0019870//potassium channel inhibitor activity;GO:0004674//protein serine/threonine kinase activity;GO:0019869//chloride channel inhibitor activity;GO:0019902//phosphatase binding;GO:0004672//pro…	GO:0050794//regulation of cellular process;GO:0002028//regulation of sodium ion transport;GO:0006468//protein phosphorylation;GO:0035556//intracellular signal transduction;GO:0006811//ion transport;GO:0046777//protein autophosphorylation;GO:0003084//positive regulation of systemic arterial blood pressure;GO:0048666//neuron development;GO:0018107//peptidyl-threonine phosphorylation;GO:0071277//cel…	K08867//WNK lysine deficient protein kinase [EC:2.7.11.1]	NP_061852.3//serine/threonine-protein kinase WNK1 isoform 1 [Homo sapiens];XP_016875325.1//PREDICTED: serine/threonine-protein kinase WNK1 isoform X15 [Homo sapiens];NP_998820.3//serine/threonine-protein kinase WNK1 isoform 3 [Homo sapiens];XP_011519310.1//PREDICTED: serine/threonine-protein kinase WNK1 isoform X18 [Homo sapiens];NP_001171914.1//serine/threonine-protein kinase WNK1 isoform 4 [Hom…	4;1//3;3//A2MP1;2//1
3105	1631	40587	42651.7	0.0741699	2.7746e-12	Up	1.18485e-13	HLA-A	NA	NA	NA	K06751//major histocompatibility complex, class I	ALO24308.1//MHC class I antigen [Homo sapiens];P13746.1//RecName: Full=HLA class I histocompatibility antigen, A-11 alpha chain; AltName: Full=MHC class I antigen A*11; Flags: Precursor	1//3;7
5584	4884	6867.19	6015.35	-0.188488	3.02146e-12	Down	1.29336e-13	PRKCI	GO:0045171//intercellular bridge;GO:0070062//extracellular exosome;GO:0005634//nucleus;GO:0016324//apical plasma membrane;GO:0015630//microtubule cytoskeleton;GO:0005829//cytosol;GO:0043220//Schmidt-Lanterman incisure	GO:0046872//metal ion binding;GO:0005524//ATP binding;GO:0004697//protein kinase C activity;GO:0005543//phospholipid binding	GO:0060252//positive regulation of glial cell proliferation;GO:0051092//positive regulation of NF-kappaB transcription factor activity;GO:0043524//negative regulation of neuron apoptotic process;GO:0010976//positive regulation of neuron projection development;GO:0035556//intracellular signal transduction;GO:0034351//negative regulation of glial cell apoptotic process;GO:0045216//cell-cell junctio…	K06069//atypical protein kinase C iota type [EC:2.7.11.13]	XP_526377.3//PREDICTED: protein kinase C iota type isoform X1 [Pan troglodytes]	5
151613	3809	1264	917	-0.460419	3.06714e-12	Down	1.31605e-13	TTC14	NA	GO:0003676//nucleic acid binding	NA	K13172//serine/arginine repetitive matrix protein 2;K09566//peptidyl-prolyl isomerase G (cyclophilin G) [EC:5.2.1.8]	XP_014987053.1//PREDICTED: tetratricopeptide repeat protein 14 isoform X4 [Macaca mulatta];NP_597719.1//tetratricopeptide repeat protein 14 isoform a [Homo sapiens];XP_002802952.2//PREDICTED: tetratricopeptide repeat protein 14 isoform X3 [Macaca mulatta]	1//3;3//A2MP1;2//1
996	5851	7483	6593	-0.180098	3.20286e-12	Down	1.37756e-13	CDC27	GO:0005634//nucleus;GO:0005654//nucleoplasm;GO:0005813//centrosome;GO:0005737//cytoplasm;GO:0005680//anaphase-promoting complex;GO:0005829//cytosol;GO:0005819//spindle;GO:0005876//spindle microtubule	GO:0019903//protein phosphatase binding	GO:0070979//protein K11-linked ubiquitination;GO:0042787//protein ubiquitination involved in ubiquitin-dependent protein catabolic process;GO:0007091//metaphase/anaphase transition of mitotic cell cycle;GO:0051437//positive regulation of ubiquitin-protein ligase activity involved in regulation of mitotic cell cycle transition;GO:0008283//cell proliferation;GO:0051436//negative regulation of ubiqu…	K03350//anaphase-promoting complex subunit 3	NP_001280018.1//cell division cycle protein 27 homolog isoform 3 [Homo sapiens];NP_001339964.1//cell division cycle protein 27 homolog isoform 5 [Homo sapiens];XP_019293016.1//PREDICTED: cell division cycle protein 27 homolog isoform X4 [Panthera pardus];XP_020922456.1//cell division cycle protein 27 homolog isoform X7 [Sus scrofa];NP_001107563.1//cell division cycle protein 27 homolog isoform 1 …	1//3;3//A2MP1;2//1;5
23347	8672	5538	4778	-0.210375	3.26341e-12	Down	1.40693e-13	SMCHD1	GO:0001740//Barr body;GO:0000784//nuclear chromosome, telomeric region	GO:0005524//ATP binding;GO:0016887//ATPase activity	GO:0051276//chromosome organization;GO:0060821//inactivation of X chromosome by DNA methylation;GO:0043584//nose development	K23113	NP_056110.2//structural maintenance of chromosomes flexible hinge domain-containing protein 1 [Homo sapiens]	2//1
6748	728	9712	10750	0.14908	3.48014e-12	Up	1.50393e-13	SSR4	GO:0070062//extracellular exosome;GO:0005784//Sec61 translocon complex;GO:0016021//integral component of membrane	NA	NA	K04571//translocon-associated protein subunit delta	NP_001191456.1//translocon-associated protein subunit delta isoform 3 precursor [Homo sapiens];NP_001191455.1//translocon-associated protein subunit delta isoform 1 precursor [Homo sapiens]	1//3;2//1
5831	1866	9378	10398	0.151537	3.61454e-12	Up	1.5657e-13	PYCR1	GO:0005759//mitochondrial matrix;GO:0005739//mitochondrion	GO:0042802//identical protein binding;GO:0004735//pyrroline-5-carboxylate reductase activity	GO:0006561//proline biosynthetic process;GO:1903206//negative regulation of hydrogen peroxide-induced cell death;GO:0055129//L-proline biosynthetic process;GO:0008652//cellular amino acid biosynthetic process;GO:0034599//cellular response to oxidative stress;GO:0051881//regulation of mitochondrial membrane potential	K00286//pyrroline-5-carboxylate reductase [EC:1.5.1.2]	NP_722546.1//pyrroline-5-carboxylate reductase 1, mitochondrial isoform 2 [Homo sapiens];XP_011521887.1//PREDICTED: pyrroline-5-carboxylate reductase 1, mitochondrial isoform X2 [Homo sapiens];NP_001269210.1//pyrroline-5-carboxylate reductase 1, mitochondrial isoform 5 [Homo sapiens]	1//3;3//A2MP1;2//1
6125	1094	48636	50871	0.0674025	3.87548e-12	Up	1.68269e-13	RPL5	GO:0005840//ribosome;GO:0016020//membrane;GO:0070062//extracellular exosome;GO:0005634//nucleus;GO:0005654//nucleoplasm;GO:0005925//focal adhesion;GO:0022625//cytosolic large ribosomal subunit;GO:0005737//cytoplasm;GO:0005730//nucleolus;GO:0043234//protein complex;GO:0005829//cytosol;GO:0030529//intracellular ribonucleoprotein complex	GO:0003723//RNA binding;GO:0048027//mRNA 5'-UTR binding;GO:0031625//ubiquitin protein ligase binding;GO:0003735//structural constituent of ribosome;GO:0008097//5S rRNA binding;GO:0003730//mRNA 3'-UTR binding;GO:1990948//ubiquitin ligase inhibitor activity	GO:1904667//negative regulation of ubiquitin protein ligase activity;GO:0000027//ribosomal large subunit assembly;GO:0000184//nuclear-transcribed mRNA catabolic process, nonsense-mediated decay;GO:0045727//positive regulation of translation;GO:2000435//negative regulation of protein neddylation;GO:0006364//rRNA processing;GO:0010628//positive regulation of gene expression;GO:0006413//translationa…	K02932//large subunit ribosomal protein L5e	XP_014442064.1//PREDICTED: 60S ribosomal protein L5, partial [Tupaia chinensis]	4
5411	3606	6899	6049	-0.187107	3.88046e-12	Down	1.68881e-13	PNN	NA	NA	NA	K13114//pinin	XP_019569216.1//PREDICTED: pinin [Rhinolophus sinicus]	3//A2MP1
84220	7182	9340.04	8346.46	-0.159681	4.38538e-12	Down	1.91304e-13	RGPD5	GO:0005643//nuclear pore;GO:0005622//intracellular;GO:0005737//cytoplasm	GO:0008536//Ran GTPase binding	GO:0046907//intracellular transport	K12172//E3 SUMO-protein ligase RanBP2	NP_115636.1//RANBP2-like and GRIP domain-containing protein 5/6 isoform 2 [Homo sapiens];NP_005045.2//RANBP2-like and GRIP domain-containing protein 5/6 isoform 1 [Homo sapiens]	2//1
9581	6068	4943	4231.28	-0.221709	4.56533e-12	Down	1.99621e-13	PREPL	GO:0005856//cytoskeleton;GO:0005794//Golgi apparatus;GO:0005829//cytosol	GO:0004252//serine-type endopeptidase activity;GO:0070008//serine-type exopeptidase activity	GO:2000300//regulation of synaptic vesicle exocytosis	K14210//solute carrier family 3 (neutral and basic amino acid transporter), member 1;K22582	NP_001035844.1//prolyl endopeptidase-like isoform 2 [Homo sapiens];NP_006027.2//prolyl endopeptidase-like isoform 1 [Homo sapiens];NP_001035845.1//prolyl endopeptidase-like isoform 3 [Homo sapiens]	4;1//3;2//1
7283	1968	10313.6	11375.6	0.143976	4.69205e-12	Up	2.05641e-13	TUBG1	GO:0005827//polar microtubule;GO:0031252//cell leading edge;GO:0005874//microtubule;GO:0005881//cytoplasmic microtubule;GO:0005813//centrosome;GO:0005737//cytoplasm;GO:0097730//non-motile cilium;GO:0005814//centriole;GO:0036064//ciliary basal body;GO:0000930//gamma-tubulin complex;GO:0000242//pericentriolar material;GO:0005829//cytosol;GO:0000794//condensed nuclear chromosome;GO:0045177//apical p…	GO:0042802//identical protein binding;GO:0005200//structural constituent of cytoskeleton;GO:0005525//GTP binding;GO:0003924//GTPase activity	GO:0000226//microtubule cytoskeleton organization;GO:0010389//regulation of G2/M transition of mitotic cell cycle;GO:0097711//ciliary basal body-plasma membrane docking;GO:0000086//G2/M transition of mitotic cell cycle;GO:0007020//microtubule nucleation;GO:0000212//meiotic spindle organization;GO:0031122//cytoplasmic microtubule organization	K10389//tubulin gamma	XP_020828316.1//tubulin gamma-1 chain [Phascolarctos cinereus]	4
54629	9374	1290.98	942.63	-0.45112	4.72502e-12	Down	2.07568e-13	MINDY2	GO:0005654//nucleoplasm	GO:0070530//K63-linked polyubiquitin modification-dependent protein binding;GO:0036435//K48-linked polyubiquitin modification-dependent protein binding;GO:0004843//thiol-dependent ubiquitin-specific protease activity;GO:0016807//cysteine-type carboxypeptidase activity;GO:0071796//K6-linked polyubiquitin modification-dependent protein binding;GO:1990380//Lys48-specific deubiquitinase activity;GO:0…	NA	K01309	EHH63113.1//Protein FAM63B [Macaca fascicularis]	2//1
84335	1894	10151	11204	0.144976	4.89396e-12	Up	2.1549e-13	AKT1S1	GO:0031931//TORC1 complex;GO:0005654//nucleoplasm;GO:0043234//protein complex;GO:0005829//cytosol;GO:0005737//cytoplasm	NA	GO:0032007//negative regulation of TOR signaling;GO:0038202//TORC1 signaling;GO:0048011//neurotrophin TRK receptor signaling pathway;GO:0045792//negative regulation of cell size;GO:0043523//regulation of neuron apoptotic process;GO:0006469//negative regulation of protein kinase activity;GO:1900034//regulation of cellular response to heat;GO:0042981//regulation of apoptotic process	K16184//proline-rich AKT1 substrate 1	XP_011801733.1//PREDICTED: proline-rich AKT1 substrate 1 isoform X1 [Colobus angolensis palliatus];NP_115751.3//proline-rich AKT1 substrate 1 isoform a [Homo sapiens]	1//3;3//A2MP1;2//1;5
11260	6417	12047	10916	-0.139653	5.18566e-12	Down	2.28864e-13	XPOT	NA	NA	NA	K14288//exportin-T	XP_009179394.1//exportin-T isoform X2 [Papio anubis]	5
706	930	5317	6089	0.198176	5.30971e-12	Up	2.34881e-13	TSPO	GO:0070062//extracellular exosome;GO:0016021//integral component of membrane;GO:0005739//mitochondrion;GO:0005741//mitochondrial outer membrane	GO:0044325//ion channel binding;GO:0015485//cholesterol binding;GO:0005497//androgen binding;GO:0017127//cholesterol transporter activity;GO:0008503//benzodiazepine receptor activity	GO:0060252//positive regulation of glial cell proliferation;GO:0072656//maintenance of protein location in mitochondrion;GO:0071222//cellular response to lipopolysaccharide;GO:0032570//response to progesterone;GO:0060242//contact inhibition;GO:0051901//positive regulation of mitochondrial depolarization;GO:0006783//heme biosynthetic process;GO:0043065//positive regulation of apoptotic process;GO:…	K05770//translocator protein	NP_000705.2//translocator protein [Homo sapiens]	1//3;5
5781	6127	8471	7531	-0.167107	5.57235e-12	Down	2.47068e-13	PTPN11	GO:0005654//nucleoplasm;GO:0005829//cytosol;GO:0005739//mitochondrion;GO:0005737//cytoplasm	GO:0050839//cell adhesion molecule binding;GO:0016303//1-phosphatidylinositol-3-kinase activity;GO:0031748//D1 dopamine receptor binding;GO:0004725//protein tyrosine phosphatase activity;GO:0005158//insulin receptor binding	GO:0000187//activation of MAPK activity;GO:0033277//abortive mitotic cell cycle;GO:0007411//axon guidance;GO:0036302//atrioventricular canal development	K07293//tyrosine-protein phosphatase non-receptor type 11 [EC:3.1.3.48]	NP_001317366.1//tyrosine-protein phosphatase non-receptor type 11 isoform 3 [Homo sapiens];XP_011853329.1//PREDICTED: tyrosine-protein phosphatase non-receptor type 11 [Mandrillus leucophaeus]	4;1//3;2//1
9765	10313	2480.84	1988.03	-0.316906	5.58324e-12	Down	2.48122e-13	ZFYVE16	GO:0043231//intracellular membrane-bounded organelle;GO:0031901//early endosome membrane;GO:0005829//cytosol;GO:0005769//early endosome	GO:0005547//phosphatidylinositol-3,4,5-trisphosphate binding;GO:0046872//metal ion binding;GO:0008565//protein transporter activity;GO:0005545//1-phosphatidylinositol binding	GO:0016197//endosomal transport;GO:0016050//vesicle organization;GO:0006622//protein targeting to lysosome;GO:0007165//signal transduction;GO:0030100//regulation of endocytosis;GO:0030509//BMP signaling pathway	K04679//MAD, mothers against decapentaplegic interacting protein	NP_055548.3//zinc finger FYVE domain-containing protein 16 isoform a [Homo sapiens];NP_001271166.1//zinc finger FYVE domain-containing protein 16 isoform b [Homo sapiens]	1//3;3//A2MP1;2//1;5
55870	11784	4592	3911	-0.229002	6.13125e-12	Down	2.73102e-13	ASH1L	GO:0070062//extracellular exosome;GO:0005634//nucleus;GO:0005654//nucleoplasm;GO:0005794//Golgi apparatus;GO:0005923//bicellular tight junction;GO:0005694//chromosome	GO:0046872//metal ion binding;GO:0003677//DNA binding;GO:0046975//histone methyltransferase activity (H3-K36 specific);GO:0003682//chromatin binding;GO:0042800//histone methyltransferase activity (H3-K4 specific);GO:0018024//histone-lysine N-methyltransferase activity	GO:0097722//sperm motility;GO:0009791//post-embryonic development;GO:0007338//single fertilization;GO:0002674//negative regulation of acute inflammatory response;GO:0097676//histone H3-K36 dimethylation;GO:0043124//negative regulation of I-kappaB kinase/NF-kappaB signaling;GO:0061038//uterus morphogenesis;GO:0046697//decidualization;GO:0006323//DNA packaging;GO:0007267//cell-cell signaling;GO:003…	K06101//histone-lysine N-methyltransferase ASH1L [EC:2.1.1.43]	NP_060959.2//histone-lysine N-methyltransferase ASH1L [Homo sapiens]	2//1
8924	15340	12204	11072	-0.137855	7.17027e-12	Down	3.20115e-13	HERC2	GO:0016020//membrane;GO:0005814//centriole;GO:0005634//nucleus;GO:0005654//nucleoplasm;GO:0005743//mitochondrial inner membrane;GO:0005737//cytoplasm	GO:0061630//ubiquitin protein ligase activity;GO:0008270//zinc ion binding;GO:0031625//ubiquitin protein ligase binding;GO:0032183//SUMO binding;GO:0005085//guanyl-nucleotide exchange factor activity;GO:0016874//ligase activity;GO:0004842//ubiquitin-protein transferase activity	GO:0006886//intracellular protein transport;GO:0043161//proteasome-mediated ubiquitin-dependent protein catabolic process;GO:0016567//protein ubiquitination;GO:0007283//spermatogenesis;GO:0006303//double-strand break repair via nonhomologous end joining;GO:0006974//cellular response to DNA damage stimulus	K11447//histone demethylase [EC:1.14.11.-];K10595//E3 ubiquitin-protein ligase HERC2 [EC:2.3.2.26];K01064//wingless-type MMTV integration site family, member 9	NP_004658.3//E3 ubiquitin-protein ligase HERC2 [Homo sapiens];EHH17280.1//hypothetical protein EGK_13646, partial [Macaca mulatta]	5
51132	10615	4011.53	3379.36	-0.244819	7.37438e-12	Down	3.30618e-13	RLIM	GO:0005654//nucleoplasm;GO:0005829//cytosol	GO:0061630//ubiquitin protein ligase activity	GO:0000122//negative regulation of transcription from RNA polymerase II promoter;GO:0043161//proteasome-mediated ubiquitin-dependent protein catabolic process;GO:0006511//ubiquitin-dependent protein catabolic process;GO:0060816//random inactivation of X chromosome;GO:0043433//negative regulation of DNA binding transcription factor activity;GO:1900095//regulation of dosage compensation by inactiva…	K16271//E3 ubiquitin-protein ligase RLIM [EC:2.3.2.27]	XP_006733745.1//PREDICTED: E3 ubiquitin-protein ligase RLIM isoform X1 [Leptonychotes weddellii]	3//A2MP1;2//1
10147	5537	8266.18	7342.87	-0.168293	7.37438e-12	Down	3.30734e-13	SUGP2	GO:0005654//nucleoplasm;GO:0016604//nuclear body	GO:0003723//RNA binding	GO:0006396//RNA processing;GO:0006397//mRNA processing;GO:0008380//RNA splicing	K13166//splicing factor, arginine/serine-rich 14	NP_001308627.1//SURP and G-patch domain-containing protein 2 isoform 2 [Homo sapiens]	4;1//3
10169	3037	13570.8	14770.4	0.12478	7.5297e-12	Up	3.38469e-13	SERF2	NA	NA	NA	NA	BAE01415.1//unnamed protein product [Macaca fascicularis];XP_006042702.1//PREDICTED: small EDRK-rich factor 2 isoform X1 [Bubalus bubalis];XP_014702585.1//PREDICTED: small EDRK-rich factor 2 isoform X2 [Equus asinus]	1//3;3//A2MP1
523	4607	4868.28	4169.46	-0.220968	7.98856e-12	Down	3.59912e-13	ATP6V1A	GO:0005765//lysosomal membrane;GO:0070062//extracellular exosome;GO:0016324//apical plasma membrane;GO:0043209//myelin sheath;GO:0016469//proton-transporting two-sector ATPase complex;GO:0005902//microvillus;GO:0005887//integral component of plasma membrane;GO:0005829//cytosol;GO:0005739//mitochondrion;GO:0033180//proton-transporting V-type ATPase, V1 domain;GO:0005886//plasma membrane	GO:0005524//ATP binding;GO:0046961//proton-transporting ATPase activity, rotational mechanism	GO:0006810//transport;GO:0016241//regulation of macroautophagy;GO:0006879//cellular iron ion homeostasis;GO:0046034//ATP metabolic process;GO:0008286//insulin receptor signaling pathway;GO:0034220//ion transmembrane transport;GO:0036295//cellular response to increased oxygen levels;GO:0090383//phagosome acidification;GO:0015991//ATP hydrolysis coupled proton transport;GO:0033572//transferrin tran…	K02145//V-type H+-transporting ATPase subunit A [EC:3.6.3.14]	NP_001681.2//V-type proton ATPase catalytic subunit A [Homo sapiens]	3//A2MP1
7913	2879	7762	6870	-0.173535	8.03105e-12	Down	3.62646e-13	DEK	GO:0005634//nucleus;GO:0005654//nucleoplasm;GO:0043292//contractile fiber	GO:0042393//histone binding;GO:0003723//RNA binding;GO:0003677//DNA binding;GO:0003682//chromatin binding	GO:0045815//positive regulation of gene expression, epigenetic;GO:0019079//viral genome replication;GO:0007165//signal transduction;GO:0006338//chromatin remodeling;GO:2001032//regulation of double-strand break repair via nonhomologous end joining;GO:0006366//transcription from RNA polymerase II promoter;GO:0006357//regulation of transcription from RNA polymerase II promoter;GO:0016569//covalent …	K17046//protein DEK	NP_001128181.1//protein DEK isoform 2 [Homo sapiens];NP_003463.1//protein DEK isoform 1 [Homo sapiens]	1//3;3//A2MP1
506	1857	46857	49018	0.0676306	8.52685e-12	Up	3.85906e-13	ATP5F1B	GO:0005759//mitochondrial matrix;GO:0016020//membrane;GO:0042645//mitochondrial nucleoid;GO:0005754//mitochondrial proton-transporting ATP synthase, catalytic core;GO:0045259//proton-transporting ATP synthase complex;GO:0005739//mitochondrion;GO:0005886//plasma membrane;GO:0070062//extracellular exosome;GO:0031012//extracellular matrix;GO:0045261//proton-transporting ATP synthase complex, catalyt…	GO:0005524//ATP binding;GO:0043532//angiostatin binding;GO:0042288//MHC class I protein binding;GO:0005215//transporter activity;GO:0022857//transmembrane transporter activity;GO:0046961//proton-transporting ATPase activity, rotational mechanism;GO:0046933//proton-transporting ATP synthase activity, rotational mechanism	GO:0001649//osteoblast differentiation;GO:0042407//cristae formation;GO:0001525//angiogenesis;GO:0042776//mitochondrial ATP synthesis coupled proton transport;GO:0006091//generation of precursor metabolites and energy;GO:0051453//regulation of intracellular pH;GO:0006933//negative regulation of cell adhesion involved in substrate-bound cell migration;GO:0007005//mitochondrion organization;GO:0015…	K02133//F-type H+-transporting ATPase subunit beta [EC:3.6.3.14]	NP_001677.2//ATP synthase subunit beta, mitochondrial precursor [Homo sapiens]	3//A2MP1
246175	8794	2522	2029	-0.311216	8.85263e-12	Down	4.01554e-13	CNOT6L	GO:0005634//nucleus;GO:0030014//CCR4-NOT complex;GO:0005829//cytosol;GO:0005737//cytoplasm	GO:0004535//poly(A)-specific ribonuclease activity;GO:0046872//metal ion binding	GO:0006397//mRNA processing;GO:0006355//regulation of transcription, DNA-templated;GO:0000288//nuclear-transcribed mRNA catabolic process, deadenylation-dependent decay;GO:0006351//transcription, DNA-templated;GO:0031047//gene silencing by RNA;GO:0010606//positive regulation of cytoplasmic mRNA processing body assembly;GO:0000289//nuclear-transcribed mRNA poly(A) tail shortening;GO:0006977//DNA d…	K12603//CCR4-NOT transcription complex subunit 6 [EC:3.1.13.4]	XP_016278484.1//PREDICTED: CCR4-NOT transcription complex subunit 6-like isoform X2 [Monodelphis domestica];XP_007997172.1//PREDICTED: CCR4-NOT transcription complex subunit 6-like isoform X1 [Chlorocebus sabaeus];XP_011530109.1//PREDICTED: CCR4-NOT transcription complex subunit 6-like isoform X2 [Homo sapiens]	1//3;2//1
408029	1340	41.97	136.29	1.70183	8.8995e-12	Up	4.04589e-13	C2orf27B	NA	NA	NA	NA	NP_999626.1//uncharacterized protein LOC408029 [Homo sapiens]	2//1
4501	468	7028	7900	0.171322	9.2199e-12	Up	4.20097e-13	MT1X	NA	NA	NA	K14739//metallothionein 1/2	EAW82885.1//metallothionein 1X, isoform CRA_a, partial [Homo sapiens]	3//A2MP1
1783	4352	5833	5067	-0.200523	9.3286e-12	Down	4.26003e-13	DYNC1LI2	GO:0016020//membrane;GO:0005874//microtubule;GO:0005770//late endosome;GO:0005813//centrosome;GO:0005764//lysosome;GO:0005737//cytoplasm;GO:0005868//cytoplasmic dynein complex;GO:0005829//cytosol;GO:0000776//kinetochore	GO:0005524//ATP binding;GO:0003777//microtubule motor activity;GO:0045504//dynein heavy chain binding	GO:0006810//transport;GO:0007018//microtubule-based movement;GO:0000226//microtubule cytoskeleton organization;GO:0051260//protein homooligomerization;GO:1990090//cellular response to nerve growth factor stimulus;GO:0051642//centrosome localization;GO:0019886//antigen processing and presentation of exogenous peptide antigen via MHC class II;GO:0007062//sister chromatid cohesion;GO:0006888//ER to …	K10416//dynein light intermediate chain 1, cytosolic	NP_001273086.1//cytoplasmic dynein 1 light intermediate chain 2 isoform 2 [Homo sapiens];NP_006132.1//cytoplasmic dynein 1 light intermediate chain 2 isoform 1 [Homo sapiens];NP_001310884.1//cytoplasmic dynein 1 light intermediate chain 2 isoform 3 [Homo sapiens]	1//3;2//1
57532	10897	5693	4938.01	-0.202676	1.02693e-11	Down	4.70011e-13	NUFIP2	GO:0016020//membrane;GO:0010494//cytoplasmic stress granule;GO:0042788//polysomal ribosome;GO:0016604//nuclear body;GO:0005829//cytosol	GO:0003723//RNA binding	NA	K18747//protein sex-lethal;K16691//keren	XP_008009071.1//PREDICTED: nuclear fragile X mental retardation-interacting protein 2 [Chlorocebus sabaeus]	2//1
381	1096	6707	7557	0.17473	1.08018e-11	Up	4.95485e-13	ARF5	NA	NA	NA	K07940//ADP-ribosylation factor 5	XP_006069779.1//PREDICTED: LOW QUALITY PROTEIN: ADP-ribosylation factor 5 [Bubalus bubalis]	3//A2MP1
353	760	8074	9001	0.159385	1.18651e-11	Up	5.45473e-13	APRT	GO:0034774//secretory granule lumen;GO:0070062//extracellular exosome;GO:0005654//nucleoplasm;GO:0005829//cytosol;GO:0005576//extracellular region;GO:0005737//cytoplasm	GO:0003999//adenine phosphoribosyltransferase activity;GO:0016757//transferase activity, transferring glycosyl groups;GO:0016208//AMP binding;GO:0002055//adenine binding	GO:0007595//lactation;GO:0009116//nucleoside metabolic process;GO:0006166//purine ribonucleoside salvage;GO:0044209//AMP salvage;GO:0032869//cellular response to insulin stimulus;GO:0006168//adenine salvage;GO:0043312//neutrophil degranulation;GO:0007625//grooming behavior;GO:0043101//purine-containing compound salvage	K00759//adenine phosphoribosyltransferase [EC:2.4.2.7]	XP_005592840.1//PREDICTED: adenine phosphoribosyltransferase isoform X1 [Macaca fascicularis]	1//3;2//1
23269	11914	3489	2907	-0.260699	1.20464e-11	Down	5.55037e-13	MGA	GO:0005634//nucleus;GO:0071339//MLL1 complex	GO:0003677//DNA binding;GO:0003700//DNA binding transcription factor activity;GO:0046983//protein dimerization activity	GO:0006351//transcription, DNA-templated	K10176//T-box protein 2;K10180//T-box protein 6	NP_001074010.2//MAX gene-associated protein isoform 2 [Homo sapiens];NP_001157745.1//MAX gene-associated protein isoform 1 [Homo sapiens];XP_005254305.1//PREDICTED: MAX gene-associated protein isoform X2 [Homo sapiens]	1//3;2//1
54985	893	5227.46	5980.37	0.196708	1.21482e-11	Up	5.60971e-13	HCFC1R1	GO:0005654//nucleoplasm;GO:0005737//cytoplasm	NA	NA	K09187//histone-lysine N-methyltransferase MLL2 [EC:2.1.1.43];K19475//WAS/WASL-interacting protein;K18040//tyrosine-protein phosphatase non-receptor type 23 [EC:3.1.3.48]	XP_014688662.1//PREDICTED: host cell factor C1 regulator 1 isoform X1 [Equus asinus];XP_012297321.1//host cell factor C1 regulator 1 isoform X1 [Aotus nancymaae];NP_001275596.1//host cell factor C1 regulator 1 isoform 3 [Homo sapiens];NP_001002017.1//host cell factor C1 regulator 1 isoform 2 [Homo sapiens];NP_060355.1//host cell factor C1 regulator 1 isoform 1 [Homo sapiens]	1//3;3//A2MP1;2//1
65993	1021	3667	4302	0.232991	1.32809e-11	Up	6.14629e-13	MRPS34	GO:0005840//ribosome;GO:0005743//mitochondrial inner membrane;GO:0005739//mitochondrion	GO:0003735//structural constituent of ribosome	GO:0032543//mitochondrial translation;GO:0070126//mitochondrial translational termination;GO:0070125//mitochondrial translational elongation	K17412//small subunit ribosomal protein S34	NP_001287829.1//28S ribosomal protein S34, mitochondrial isoform 1 [Homo sapiens];NP_076425.1//28S ribosomal protein S34, mitochondrial isoform 2 [Homo sapiens]	1//3
6201	745	40386	42381	0.072146	1.34073e-11	Up	6.21848e-13	RPS7	GO:0005840//ribosome;GO:0016020//membrane;GO:0005730//nucleolus;GO:0005829//cytosol;GO:0070062//extracellular exosome;GO:0031012//extracellular matrix;GO:0030686//90S preribosome;GO:0005815//microtubule organizing center;GO:0005654//nucleoplasm;GO:0005634//nucleus;GO:0005925//focal adhesion;GO:0005813//centrosome;GO:0032040//small-subunit processome;GO:0043234//protein complex;GO:0030529//intrace…	GO:0003723//RNA binding;GO:0048027//mRNA 5'-UTR binding;GO:0008266//poly(U) RNA binding;GO:0003735//structural constituent of ribosome;GO:0003730//mRNA 3'-UTR binding;GO:1990948//ubiquitin ligase inhibitor activity;GO:0019901//protein kinase binding	GO:0030154//cell differentiation;GO:1904667//negative regulation of ubiquitin protein ligase activity;GO:0000184//nuclear-transcribed mRNA catabolic process, nonsense-mediated decay;GO:0002181//cytoplasmic translation;GO:0042274//ribosomal small subunit biogenesis;GO:0006364//rRNA processing;GO:0010628//positive regulation of gene expression;GO:0006413//translational initiation;GO:0006614//SRP-de…	K02993//small subunit ribosomal protein S7e	EDL36955.1//mCG19129, partial [Mus musculus]	3//A2MP1
9188	4720	25874	24220	-0.0927206	1.37123e-11	Down	6.37396e-13	DDX21	GO:0016020//membrane;GO:0005634//nucleus;GO:0005654//nucleoplasm;GO:0005730//nucleolus;GO:0005737//cytoplasm	GO:0030515//snoRNA binding;GO:0003723//RNA binding;GO:0004004//ATP-dependent RNA helicase activity;GO:0005524//ATP binding;GO:0097322//7SK snRNA binding;GO:0035198//miRNA binding;GO:0003725//double-stranded RNA binding;GO:0019843//rRNA binding	GO:0045815//positive regulation of gene expression, epigenetic;GO:0001649//osteoblast differentiation;GO:0010501//RNA secondary structure unwinding;GO:0043330//response to exogenous dsRNA;GO:0006364//rRNA processing;GO:0009615//response to virus;GO:0006366//transcription from RNA polymerase II promoter	K16911//ATP-dependent RNA helicase DDX21 [EC:3.6.4.13]	AAB02546.1//Gu protein, partial [Homo sapiens];NP_004719.2//nucleolar RNA helicase 2 isoform 1 [Homo sapiens]	1//3;3//A2MP1
4191	2266	21299	22767	0.0987421	1.45921e-11	Up	6.79786e-13	MDH2	GO:0005759//mitochondrial matrix;GO:0070062//extracellular exosome;GO:0005634//nucleus;GO:0043209//myelin sheath;GO:0005743//mitochondrial inner membrane;GO:0005739//mitochondrion	GO:0003723//RNA binding;GO:0046554//malate dehydrogenase (NADP+) activity;GO:0043621//protein self-association;GO:0030060//L-malate dehydrogenase activity	GO:0006099//tricarboxylic acid cycle;GO:0006107//oxaloacetate metabolic process;GO:0006475//internal protein amino acid acetylation;GO:0006094//gluconeogenesis;GO:0005975//carbohydrate metabolic process;GO:0009060//aerobic respiration;GO:0006734//NADH metabolic process;GO:0006108//malate metabolic process	K00026//malate dehydrogenase [EC:1.1.1.37]	NP_001269332.1//malate dehydrogenase, mitochondrial isoform 2 precursor [Homo sapiens];CAG38785.1//MDH2 [Homo sapiens];XP_008016570.1//PREDICTED: malate dehydrogenase, mitochondrial isoform X1 [Chlorocebus sabaeus]	1//3;3//A2MP1
2201	10724	5825	5066	-0.198827	1.46132e-11	Down	6.82261e-13	FBN2	GO:0031012//extracellular matrix;GO:0001527//microfibril;GO:0005576//extracellular region;GO:0005737//cytoplasm;GO:0005578//proteinaceous extracellular matrix	GO:0030023//extracellular matrix constituent conferring elasticity;GO:0005201//extracellular matrix structural constituent;GO:0005509//calcium ion binding	GO:0043010//camera-type eye development;GO:0045669//positive regulation of osteoblast differentiation;GO:0030326//embryonic limb morphogenesis;GO:0022617//extracellular matrix disassembly;GO:0035583//sequestering of TGFbeta in extracellular matrix;GO:0030501//positive regulation of bone mineralization;GO:0090287//regulation of cellular response to growth factor stimulus;GO:0060346//bone trabecula…	K06825//fibrillin 1	NP_001990.2//fibrillin-2 precursor [Homo sapiens];XP_016864717.1//PREDICTED: fibrillin-2 isoform X1 [Homo sapiens]	3//A2MP1
114803	7768	1640	1252	-0.386878	1.51192e-11	Down	7.07428e-13	MYSM1	GO:0005634//nucleus;GO:0005654//nucleoplasm;GO:0005886//plasma membrane	GO:0042393//histone binding;GO:0004843//thiol-dependent ubiquitin-specific protease activity;GO:0003677//DNA binding;GO:0036459//thiol-dependent ubiquitinyl hydrolase activity;GO:0046872//metal ion binding;GO:0008237//metallopeptidase activity;GO:0003713//transcription coactivator activity;GO:0032403//protein complex binding	GO:0006338//chromatin remodeling;GO:0006351//transcription, DNA-templated;GO:0051797//regulation of hair follicle development;GO:0035522//monoubiquitinated histone H2A deubiquitination;GO:0043473//pigmentation;GO:0030334//regulation of cell migration;GO:0045944//positive regulation of transcription from RNA polymerase II promoter;GO:0016579//protein deubiquitination	K11865//protein MYSM1	XP_011538876.1//PREDICTED: histone H2A deubiquitinase MYSM1 isoform X3 [Homo sapiens];NP_001078956.1//histone H2A deubiquitinase MYSM1 [Homo sapiens]	2//1
26156	5137	15004.6	16244.8	0.117158	1.52948e-11	Up	7.17207e-13	RSL1D1	GO:0016020//membrane;GO:0030686//90S preribosome;GO:0005730//nucleolus	GO:0003723//RNA binding;GO:0048027//mRNA 5'-UTR binding;GO:0003730//mRNA 3'-UTR binding;GO:0045296//cadherin binding	GO:0000470//maturation of LSU-rRNA;GO:0001649//osteoblast differentiation;GO:0032880//regulation of protein localization;GO:2000772//regulation of cellular senescence;GO:0042981//regulation of apoptotic process	K14775//ribosome biogenesis protein UTP30	AAH19069.2//RSL1D1 protein, partial [Homo sapiens]	2//1
8270	964	3222	3817	0.247066	1.57994e-11	Up	7.42483e-13	LAGE3	GO:0000408//EKC/KEOPS complex;GO:0005654//nucleoplasm;GO:0016604//nuclear body	NA	GO:0008033//tRNA processing	K15902//EKC/KEOPS complex subunit PCC1/LAGE3	NP_006005.2//EKC/KEOPS complex subunit LAGE3 [Homo sapiens]	4
2957	6157	2830	2312	-0.289077	1.63905e-11	Down	7.71936e-13	GTF2A1	NA	NA	NA	K03122//transcription initiation factor TFIIA large subunit	XP_008834067.1//PREDICTED: transcription initiation factor IIA subunit 1 isoform X1 [Nannospalax galili]	1//3;3//A2MP1;2//1
11215	9926	2420	1944	-0.313395	1.78745e-11	Down	8.43654e-13	AKAP11	GO:0005815//microtubule organizing center;GO:0005730//nucleolus;GO:0005829//cytosol;GO:0005777//peroxisome;GO:0005886//plasma membrane	GO:0051018//protein kinase A binding;GO:0016301//kinase activity;GO:0008157//protein phosphatase 1 binding	GO:0010738//regulation of protein kinase A signaling;GO:0035556//intracellular signal transduction	K16527//A-kinase anchor protein 11	NP_057332.1//A-kinase anchor protein 11 [Homo sapiens]	3//A2MP1
1974	1905	10458	9432	-0.146388	1.81948e-11	Down	8.60634e-13	EIF4A2	GO:0005730//nucleolus;GO:0005829//cytosol;GO:0005737//cytoplasm;GO:0016281//eukaryotic translation initiation factor 4F complex;GO:0048471//perinuclear region of cytoplasm	GO:0003723//RNA binding;GO:0003743//translation initiation factor activity;GO:0004004//ATP-dependent RNA helicase activity;GO:0005524//ATP binding;GO:0004386//helicase activity;GO:0003676//nucleic acid binding;GO:0016887//ATPase activity	GO:0010468//regulation of gene expression;GO:0016032//viral process;GO:1900260//negative regulation of RNA-directed 5'-3' RNA polymerase activity;GO:0006413//translational initiation;GO:1990830//cellular response to leukemia inhibitory factor;GO:0006446//regulation of translational initiation;GO:0000289//nuclear-transcribed mRNA poly(A) tail shortening;GO:0010501//RNA secondary structure unwinding	K03257//translation initiation factor 4A	EDK97657.1//eukaryotic translation initiation factor 4A2, isoform CRA_c, partial [Mus musculus];NP_001334108.1//eukaryotic initiation factor 4A-II isoform d [Mus musculus];NP_001008336.1//eukaryotic initiation factor 4A-II [Rattus norvegicus]	3//A2MP1
84938	2698	16770	15459	-0.114852	1.90962e-11	Down	9.05218e-13	ATG4C	GO:0005829//cytosol;GO:0005576//extracellular region;GO:0005737//cytoplasm	GO:0008233//peptidase activity;GO:0004197//cysteine-type endopeptidase activity	GO:0006612//protein targeting to membrane;GO:0006501//C-terminal protein lipidation;GO:0000422//autophagy of mitochondrion;GO:0006508//proteolysis;GO:0051697//protein delipidation;GO:0006914//autophagy;GO:0044804//autophagy of nucleus;GO:0000045//autophagosome assembly;GO:0015031//protein transport	K08342//cysteine protease ATG4 [EC:3.4.22.-];K07756//inositol-hexakisphosphate 5-kinase [EC:2.7.4.21];K17985//activating molecule in BECN1-regulated autophagy protein 1	EAW82343.1//hCG2041486, partial [Homo sapiens];NP_116241.2//cysteine protease ATG4C [Homo sapiens]	3//A2MP1;2//1
23657	9648	1273.64	936.84	-0.440499	2.02647e-11	Down	9.62681e-13	SLC7A11	NA	NA	NA	K13869//solute carrier family 7 (L-type amino acid transporter), member 11	XP_017358374.1//PREDICTED: cystine/glutamate transporter isoform X1 [Cebus capucinus imitator]	3//A2MP1
10189	1113	5295	6043	0.193218	2.21792e-11	Up	1.0559e-12	ALYREF	GO:0016020//membrane;GO:0070062//extracellular exosome;GO:0005654//nucleoplasm;GO:0005829//cytosol;GO:0016607//nuclear speck;GO:0000346//transcription export complex;GO:0071013//catalytic step 2 spliceosome	GO:0003723//RNA binding	GO:0006406//mRNA export from nucleus;GO:0001649//osteoblast differentiation;GO:0000398//mRNA splicing, via spliceosome;GO:0046784//viral mRNA export from host cell nucleus;GO:0006369//termination of RNA polymerase II transcription;GO:0031124//mRNA 3'-end processing;GO:0016032//viral process;GO:0006405//RNA export from nucleus;GO:0032786//positive regulation of DNA-templated transcription, elongat…	K12881//THO complex subunit 4	NP_005773.3//THO complex subunit 4 [Homo sapiens]	3//A2MP1
8826	7219	7497	6639	-0.172764	2.38244e-11	Down	1.13665e-12	IQGAP1	GO:0031252//cell leading edge;GO:0005874//microtubule;GO:0036057//slit diaphragm;GO:0005737//cytoplasm;GO:0030496//midbody;GO:0030426//growth cone;GO:0005911//cell-cell junction;GO:0005829//cytosol;GO:0031234//extrinsic component of cytoplasmic side of plasma membrane;GO:0015629//actin cytoskeleton;GO:0036464//cytoplasmic ribonucleoprotein granule;GO:0016328//lateral plasma membrane;GO:0005886//p…	GO:0048365//Rac GTPase binding;GO:0043539//protein serine/threonine kinase activator activity;GO:0019903//protein phosphatase binding;GO:0019901//protein kinase binding;GO:0045296//cadherin binding;GO:0005547//phosphatidylinositol-3,4,5-trisphosphate binding;GO:0044548//S100 protein binding;GO:0019904//protein domain specific binding;GO:0051019//mitogen-activated protein kinase binding;GO:0005509…	GO:1900086//positive regulation of peptidyl-tyrosine autophosphorylation;GO:0035305//negative regulation of dephosphorylation;GO:0048008//platelet-derived growth factor receptor signaling pathway;GO:1903829//positive regulation of cellular protein localization;GO:0071277//cellular response to calcium ion;GO:1990138//neuron projection extension;GO:1990776//response to angiotensin;GO:0007173//epide…	K16848//Ras GTPase-activating-like protein IQGAP1	XP_003901440.1//ras GTPase-activating-like protein IQGAP1 isoform X1 [Papio anubis]	3//A2MP1
1173	1956	20166	21578	0.10022	2.67948e-11	Up	1.28327e-12	AP2M1	GO:0030666//endocytic vesicle membrane;GO:0045334//clathrin-coated endocytic vesicle;GO:0036020//endolysosome membrane;GO:0030669//clathrin-coated endocytic vesicle membrane;GO:0005829//cytosol;GO:0005739//mitochondrion;GO:0005886//plasma membrane;GO:0070062//extracellular exosome;GO:0005765//lysosomal membrane;GO:0030125//clathrin vesicle coat;GO:0030122//AP-2 adaptor complex;GO:0030131//clathri…	GO:0005048//signal sequence binding;GO:0008289//lipid binding;GO:0044325//ion channel binding;GO:0097718//disordered domain specific binding;GO:0050750//low-density lipoprotein particle receptor binding;GO:0005215//transporter activity	GO:0031623//receptor internalization;GO:0016185//synaptic vesicle budding from presynaptic endocytic zone membrane;GO:0016192//vesicle-mediated transport;GO:0016050//vesicle organization;GO:0006897//endocytosis;GO:0032802//low-density lipoprotein particle receptor catabolic process;GO:0034383//low-density lipoprotein particle clearance;GO:0097494//regulation of vesicle size;GO:0007018//microtubul…	K11826//AP-2 complex subunit mu-1	NP_001298127.1//AP-2 complex subunit mu isoform c [Homo sapiens];BAD32167.1//mKIAA0109 protein, partial [Mus musculus];NP_033809.1//AP-2 complex subunit mu isoform 1 [Mus musculus]	1//3;3//A2MP1
22902	3633	3372	2809	-0.260964	2.67948e-11	Down	1.28384e-12	RUFY3	GO:0016020//membrane;GO:0030425//dendrite;GO:0030424//axon;GO:0071437//invadopodium;GO:0030054//cell junction;GO:0030027//lamellipodium;GO:0005737//cytoplasm;GO:0043204//perikaryon;GO:0030175//filopodium;GO:0012505//endomembrane system;GO:0030426//growth cone;GO:0005829//cytosol	GO:0046872//metal ion binding	GO:0045773//positive regulation of axon extension;GO:2000114//regulation of establishment of cell polarity;GO:0007015//actin filament organization;GO:0030335//positive regulation of cell migration;GO:0090316//positive regulation of intracellular protein transport;GO:0050771//negative regulation of axonogenesis	K12581//CCR4-NOT transcription complex subunit 7/8;K10742//DNA replication ATP-dependent helicase Dna2 [EC:3.6.4.12];K12482//RUN and FYVE domain-containing protein 1	XP_005265713.1//PREDICTED: protein RUFY3 isoform X3 [Homo sapiens];NP_001278923.1//protein RUFY3 isoform 5 [Homo sapiens];XP_016863379.1//PREDICTED: protein RUFY3 isoform X6 [Homo sapiens];NP_001032519.1//protein RUFY3 isoform 1 [Homo sapiens];XP_008584659.1//PREDICTED: protein RUFY3 isoform X1 [Galeopterus variegatus];XP_011530052.1//PREDICTED: protein RUFY3 isoform X1 [Homo sapiens];NP_055776.1…	4;1//3;3//A2MP1
9045	875	26608	28213	0.0870836	3.29496e-11	Up	1.58211e-12	RPL14	GO:0016020//membrane;GO:0070062//extracellular exosome;GO:0005829//cytosol;GO:0022625//cytosolic large ribosomal subunit	GO:0003723//RNA binding;GO:0003735//structural constituent of ribosome;GO:0045296//cadherin binding	GO:0006413//translational initiation;GO:0006614//SRP-dependent cotranslational protein targeting to membrane;GO:0019083//viral transcription;GO:0006412//translation;GO:0000184//nuclear-transcribed mRNA catabolic process, nonsense-mediated decay;GO:0006364//rRNA processing;GO:0042273//ribosomal large subunit biogenesis	K02875//large subunit ribosomal protein L14e	NP_003964.3//60S ribosomal protein L14 [Homo sapiens]	4;2//1
201562	4282	4614.45	3953.22	-0.220547	3.34303e-11	Down	1.60861e-12	HACD2	GO:0005783//endoplasmic reticulum;GO:0030176//integral component of endoplasmic reticulum membrane;GO:0016021//integral component of membrane;GO:0005789//endoplasmic reticulum membrane	GO:0080023//3R-hydroxyacyl-CoA dehydratase activity;GO:0102158//very-long-chain 3-hydroxyacyl-CoA dehydratase activity;GO:0018812//3-hydroxyacyl-CoA dehydratase activity;GO:0102345//3-hydroxy-lignoceroyl-CoA dehydratase activity;GO:0019899//enzyme binding;GO:0102344//3-hydroxy-behenoyl-CoA dehydratase activity;GO:0102343//3-hydroxy-arachidoyl-CoA dehydratase activity	GO:0030497//fatty acid elongation;GO:0030148//sphingolipid biosynthetic process;GO:0006633//fatty acid biosynthetic process;GO:0035338//long-chain fatty-acyl-CoA biosynthetic process;GO:0042761//very long-chain fatty acid biosynthetic process	K10703//very-long-chain (3R)-3-hydroxyacyl-CoA dehydratase [EC:4.2.1.134]	NP_001316712.1//very-long-chain (3R)-3-hydroxyacyl-CoA dehydratase 2 isoform a [Homo sapiens];NP_001316713.1//very-long-chain (3R)-3-hydroxyacyl-CoA dehydratase 2 isoform a [Homo sapiens];XP_011827005.1//PREDICTED: very-long-chain (3R)-3-hydroxyacyl-CoA dehydratase 2 [Mandrillus leucophaeus];XP_007983767.1//PREDICTED: very-long-chain (3R)-3-hydroxyacyl-[acyl-carrier protein] dehydratase 2 isoform…	1//3;4
90378	2396	6963	7808	0.167828	3.3581e-11	Up	1.61929e-12	SAMD1	GO:0005576//extracellular region;GO:0005737//cytoplasm	NA	NA	K06236//collagen, type I, alpha	NP_612361.1//atherin [Homo sapiens]	2//1
23019	8465	23354.4	21814.1	-0.0958524	3.44918e-11	Down	1.66673e-12	CNOT1	GO:0016020//membrane;GO:0005634//nucleus;GO:0005615//extracellular space;GO:0000932//P-body;GO:0030015//CCR4-NOT core complex;GO:0030014//CCR4-NOT complex;GO:0005829//cytosol;GO:0005778//peroxisomal membrane	GO:0004535//poly(A)-specific ribonuclease activity;GO:0003723//RNA binding;GO:0032947//protein complex scaffold activity;GO:0030331//estrogen receptor binding;GO:0042974//retinoic acid receptor binding;GO:0019904//protein domain specific binding;GO:0070016//armadillo repeat domain binding	GO:1900153//positive regulation of nuclear-transcribed mRNA catabolic process, deadenylation-dependent decay;GO:0000122//negative regulation of transcription from RNA polymerase II promoter;GO:2000036//regulation of stem cell population maintenance;GO:0017148//negative regulation of translation;GO:0090503//RNA phosphodiester bond hydrolysis, exonucleolytic;GO:0010606//positive regulation of cytop…	K12604//CCR4-NOT transcription complex subunit 1	NP_057368.3//CCR4-NOT transcription complex subunit 1 isoform a [Homo sapiens];NP_001252541.1//CCR4-NOT transcription complex subunit 1 isoform c [Homo sapiens];NP_996882.1//CCR4-NOT transcription complex subunit 1 isoform b [Homo sapiens]	4;1//3;2//1
140467	2003	4876	5587	0.198959	3.81703e-11	Up	1.84839e-12	ZNF358	NA	GO:0003676//nucleic acid binding	NA	K09228//KRAB domain-containing zinc finger protein	XP_014377895.1//PREDICTED: zinc finger protein 2 homolog [Alligator sinensis]	4
9720	5830	683.75	446.77	-0.611353	3.83542e-11	Down	1.86121e-12	CCDC144A	NA	NA	NA	K17299//POTE ankyrin domain family protein	NP_055510.1//coiled-coil domain-containing protein 144A [Homo sapiens]	2//1
51014	4063	3967.42	3358.72	-0.237706	3.96902e-11	Down	1.9301e-12	TMED7	GO:0070062//extracellular exosome;GO:0005783//endoplasmic reticulum;GO:0030126//COPI vesicle coat;GO:0033116//endoplasmic reticulum-Golgi intermediate compartment membrane;GO:0005793//endoplasmic reticulum-Golgi intermediate compartment;GO:0000139//Golgi membrane;GO:0030133//transport vesicle;GO:0030127//COPII vesicle coat;GO:0005794//Golgi apparatus;GO:0016021//integral component of membrane;GO:…	NA	GO:0006810//transport;GO:0006890//retrograde vesicle-mediated transport, Golgi to ER;GO:0006888//ER to Golgi vesicle-mediated transport;GO:0015031//protein transport	K20349//p24 family protein gamma-3	NP_861974.1//transmembrane emp24 domain-containing protein 7 precursor [Homo sapiens]	5
54464	10109	2467	1994	-0.304509	4.26836e-11	Down	2.08002e-12	XRN1	GO:0016020//membrane;GO:0030425//dendrite;GO:0005634//nucleus;GO:0005737//cytoplasm;GO:0000932//P-body;GO:0043025//neuronal cell body;GO:0005829//cytosol;GO:0005886//plasma membrane;GO:0045202//synapse	GO:0002151//G-quadruplex RNA binding;GO:0008409//5'-3' exonuclease activity;GO:0003723//RNA binding;GO:0004534//5'-3' exoribonuclease activity;GO:0051880//G-quadruplex DNA binding;GO:0070034//telomerase RNA binding	GO:0071409//cellular response to cycloheximide;GO:0016075//rRNA catabolic process;GO:0071028//nuclear mRNA surveillance;GO:1905795//cellular response to puromycin;GO:0033574//response to testosterone;GO:0071044//histone mRNA catabolic process;GO:0017148//negative regulation of translation;GO:0090503//RNA phosphodiester bond hydrolysis, exonucleolytic;GO:0043488//regulation of mRNA stability;GO:00…	K12618//5'-3' exoribonuclease 1 [EC:3.1.13.-]	NP_001269786.1//5'-3' exoribonuclease 1 isoform c [Homo sapiens];XP_011511221.1//PREDICTED: 5'-3' exoribonuclease 1 isoform X1 [Homo sapiens];NP_001269788.1//5'-3' exoribonuclease 1 isoform d [Homo sapiens]	1//3;4
55728	9682	1118.12	808.71	-0.464797	4.37037e-11	Down	2.14007e-12	N4BP2	GO:0005829//cytosol	GO:0005524//ATP binding;GO:0004519//endonuclease activity;GO:0046404//ATP-dependent polydeoxyribonucleotide 5'-hydroxyl-kinase activity	NA	K15720//NEDD4-binding protein 2 [EC:3.-.-.-]	NP_060647.2//NEDD4-binding protein 2 isoform 1 [Homo sapiens];XP_011512018.1//PREDICTED: NEDD4-binding protein 2 isoform X1 [Homo sapiens]	1//3;5
23077	15025	3777	3185	-0.243364	4.37037e-11	Down	2.14052e-12	MYCBP2	GO:0016020//membrane;GO:0005634//nucleus	GO:0046872//metal ion binding;GO:0016740//transferase activity	GO:0006355//regulation of transcription, DNA-templated;GO:0016567//protein ubiquitination;GO:0006351//transcription, DNA-templated	K10693//E3 ubiquitin-protein ligase MYCBP2 [EC:2.3.2.27]	NP_055872.4//E3 ubiquitin-protein ligase MYCBP2 [Homo sapiens];XP_006719845.1//PREDICTED: E3 ubiquitin-protein ligase MYCBP2 isoform X5 [Homo sapiens];XP_016875946.1//PREDICTED: E3 ubiquitin-protein ligase MYCBP2 isoform X12 [Homo sapiens];XP_016875948.1//PREDICTED: E3 ubiquitin-protein ligase MYCBP2 isoform X18 [Homo sapiens]	4
6935	5971	2826	2318	-0.283297	4.37037e-11	Down	2.14313e-12	ZEB1	GO:0005634//nucleus;GO:0005654//nucleoplasm;GO:0005667//transcription factor complex;GO:0005829//cytosol	GO:0003677//DNA binding;GO:0003714//transcription corepressor activity;GO:0070888//E-box binding;GO:0001227//transcriptional repressor activity, RNA polymerase II transcription regulatory region sequence-specific DNA binding;GO:0046872//metal ion binding;GO:0003713//transcription coactivator activity;GO:0003682//chromatin binding;GO:0008270//zinc ion binding;GO:0003700//DNA binding transcription …	GO:0045666//positive regulation of neuron differentiation;GO:0048752//semicircular canal morphogenesis;GO:0051216//cartilage development;GO:0051150//regulation of smooth muscle cell differentiation;GO:0090103//cochlea morphogenesis;GO:0017015//regulation of transforming growth factor beta receptor signaling pathway;GO:0033081//regulation of T cell differentiation in thymus;GO:0007389//pattern spe…	K09299//zinc finger homeobox protein 1/2	NP_001310604.1//zinc finger E-box-binding homeobox 1 isoform i [Homo sapiens];XP_016818395.1//PREDICTED: zinc finger E-box-binding homeobox 1 isoform X5 [Pan troglodytes];NP_001310603.1//zinc finger E-box-binding homeobox 1 isoform h [Homo sapiens];NP_001167565.1//zinc finger E-box-binding homeobox 1 isoform d [Homo sapiens];NP_001167564.1//zinc finger E-box-binding homeobox 1 isoform c [Homo sap…	1//3;2//1;5
10672	6326	4606	3950	-0.219078	4.74075e-11	Down	2.33099e-12	GNA13	GO:0016020//membrane;GO:0070062//extracellular exosome;GO:0005634//nucleus;GO:0005925//focal adhesion;GO:0005834//heterotrimeric G-protein complex;GO:0005829//cytosol;GO:0031526//brush border membrane;GO:0005622//intracellular;GO:0042470//melanosome;GO:0005886//plasma membrane	GO:0005085//guanyl-nucleotide exchange factor activity;GO:0003924//GTPase activity;GO:0031702//type 1 angiotensin receptor binding;GO:0031683//G-protein beta/gamma-subunit complex binding;GO:0046872//metal ion binding;GO:0001664//G-protein coupled receptor binding;GO:0005525//GTP binding;GO:0004871//signal transducer activity;GO:0031752//D5 dopamine receptor binding;GO:0005089//Rho guanyl-nucleot…	GO:0007186//G-protein coupled receptor signaling pathway;GO:0007165//signal transduction;GO:0030154//cell differentiation;GO:0030168//platelet activation;GO:0001701//in utero embryonic development;GO:0031584//activation of phospholipase D activity;GO:0008360//regulation of cell shape;GO:0007266//Rho protein signal transduction;GO:0006928//movement of cell or subcellular component;GO:0043065//posi…	K04639//guanine nucleotide-binding protein subunit alpha-13	XP_002719534.3//PREDICTED: guanine nucleotide-binding protein subunit alpha-13 [Oryctolagus cuniculus];XP_012356825.1//PREDICTED: guanine nucleotide-binding protein subunit alpha-13 isoform X1 [Nomascus leucogenys]	1//3;5
3839	4478	6553	5764	-0.182502	4.74075e-11	Down	2.33444e-12	KPNA3	GO:0043657//host cell;GO:0005634//nucleus;GO:0005654//nucleoplasm;GO:0005643//nuclear pore;GO:0005829//cytosol;GO:0005737//cytoplasm	GO:0008022//protein C-terminus binding;GO:0008565//protein transporter activity;GO:0008139//nuclear localization sequence binding	GO:0019054//modulation by virus of host process;GO:0075732//viral penetration into host nucleus;GO:0006607//NLS-bearing protein import into nucleus;GO:0006606//protein import into nucleus;GO:0075733//intracellular transport of virus;GO:0006461//protein complex assembly;GO:0046718//viral entry into host cell	K15043//importin subunit alpha-2	XP_006879570.1//PREDICTED: importin subunit alpha-4 [Elephantulus edwardii]	3//A2MP1
27327	8350	3888	3288	-0.239234	4.77579e-11	Down	2.35658e-12	TNRC6A	GO:0043231//intracellular membrane-bounded organelle;GO:0005654//nucleoplasm;GO:0005794//Golgi apparatus;GO:0005829//cytosol;GO:0035068//micro-ribonucleoprotein complex;GO:0000932//P-body	GO:0003723//RNA binding	GO:0060964//regulation of gene silencing by miRNA;GO:0045652//regulation of megakaryocyte differentiation;GO:0038111//interleukin-7-mediated signaling pathway;GO:0035194//posttranscriptional gene silencing by RNA;GO:0007223//Wnt signaling pathway, calcium modulating pathway;GO:0035195//gene silencing by miRNA;GO:0048015//phosphatidylinositol-mediated signaling;GO:0035278//miRNA mediated inhibitio…	K18412//trinucleotide repeat-containing gene 6 protein	NP_001317449.1//trinucleotide repeat-containing gene 6A protein isoform 2 [Homo sapiens];NP_055309.2//trinucleotide repeat-containing gene 6A protein isoform 1 [Homo sapiens];NP_001338779.1//trinucleotide repeat-containing gene 6A protein isoform 3 [Homo sapiens];XP_016878640.1//PREDICTED: trinucleotide repeat-containing gene 6A protein isoform X10 [Homo sapiens]	1//3;3//A2MP1;2//1
832	1791	13944	15110	0.118443	5.35688e-11	Up	2.64878e-12	CAPZB	GO:0070062//extracellular exosome;GO:0016020//membrane;GO:0005903//brush border;GO:0001669//acrosomal vesicle;GO:0071203//WASH complex;GO:0005737//cytoplasm;GO:0030027//lamellipodium;GO:0033150//cytoskeletal calyx;GO:0008290//F-actin capping protein complex;GO:0030863//cortical cytoskeleton;GO:0005884//actin filament;GO:0030018//Z disc;GO:0014704//intercalated disc	GO:0003779//actin binding;GO:0051015//actin filament binding;GO:0048487//beta-tubulin binding;GO:0045296//cadherin binding	GO:0030032//lamellipodium assembly;GO:0000902//cell morphogenesis;GO:0090036//regulation of protein kinase C signaling;GO:0030036//actin cytoskeleton organization;GO:0048747//muscle fiber development;GO:0051016//barbed-end actin filament capping;GO:0030030//cell projection organization;GO:0010591//regulation of lamellipodium assembly;GO:0051490//negative regulation of filopodium assembly;GO:00070…	K10365//capping protein (actin filament) muscle Z-line, beta	XP_006239237.1//PREDICTED: F-actin-capping protein subunit beta isoform X4 [Rattus norvegicus];XP_020828885.1//F-actin-capping protein subunit beta isoform X3 [Phascolarctos cinereus];XP_007978446.1//PREDICTED: F-actin-capping protein subunit beta isoform X1 [Chlorocebus sabaeus];BAG62968.1//unnamed protein product [Homo sapiens];XP_011848527.1//PREDICTED: F-actin-capping protein subunit beta iso…	1//3;4;2//1
3688	3869	13220	12085	-0.126921	5.36246e-11	Down	2.65702e-12	ITGB1	GO:0009897//external side of plasma membrane;GO:0031410//cytoplasmic vesicle;GO:0031594//neuromuscular junction;GO:0032587//ruffle membrane;GO:0005737//cytoplasm;GO:0071438//invadopodium membrane;GO:0034666//integrin alpha2-beta1 complex;GO:0034665//integrin alpha1-beta1 complex;GO:0035748//myelin sheath abaxonal region;GO:0014704//intercalated disc;GO:0043197//dendritic spine;GO:0070062//extrace…	GO:0002020//protease binding;GO:0098639//collagen binding involved in cell-matrix adhesion;GO:0050839//cell adhesion molecule binding;GO:0004872//receptor activity;GO:0001968//fibronectin binding;GO:0019960//C-X3-C chemokine binding;GO:0046982//protein heterodimerization activity;GO:0043236//laminin binding;GO:0045296//cadherin binding;GO:0003779//actin binding;GO:0005178//integrin binding	GO:0008542//visual learning;GO:0071404//cellular response to low-density lipoprotein particle stimulus;GO:0048675//axon extension;GO:0031623//receptor internalization;GO:0043547//positive regulation of GTPase activity;GO:0050901//leukocyte tethering or rolling;GO:0008354//germ cell migration;GO:0043065//positive regulation of apoptotic process;GO:0002042//cell migration involved in sprouting angi…	K05719//integrin beta 1	CAD97649.1//hypothetical protein, partial [Homo sapiens];NP_391988.1//integrin beta-1 isoform 1D precursor [Homo sapiens]	3//A2MP1;2//1
5425	1663	7094	7937	0.164578	5.60879e-11	Up	2.78777e-12	POLD2	GO:0005634//nucleus;GO:0005654//nucleoplasm;GO:0043625//delta DNA polymerase complex	GO:0003887//DNA-directed DNA polymerase activity;GO:0003677//DNA binding	GO:0006298//mismatch repair;GO:0006260//DNA replication;GO:0006266//DNA ligation;GO:0006283//transcription-coupled nucleotide-excision repair;GO:0006296//nucleotide-excision repair, DNA incision, 5'-to lesion;GO:0006271//DNA strand elongation involved in DNA replication;GO:0019985//translesion synthesis;GO:0006261//DNA-dependent DNA replication;GO:0042769//DNA damage response, detection of DNA da…	K02328//DNA polymerase delta subunit 2	XP_011513733.1//PREDICTED: DNA polymerase delta subunit 2 isoform X1 [Homo sapiens];NP_006221.2//DNA polymerase delta subunit 2 isoform 2 [Homo sapiens]	1//3;3//A2MP1;2//1
92597	6597	1890.06	1481.79	-0.348507	5.60879e-11	Down	2.79053e-12	MOB1B	GO:0070062//extracellular exosome;GO:0005634//nucleus;GO:0005730//nucleolus;GO:0005829//cytosol;GO:0005737//cytoplasm	GO:0046872//metal ion binding;GO:0019209//kinase activator activity;GO:0016301//kinase activity;GO:0019900//kinase binding	GO:0035329//hippo signaling;GO:0031952//regulation of protein autophosphorylation	K06685//MOB kinase activator 1	NP_001231696.1//MOB kinase activator 1B isoform 3 [Homo sapiens];NP_001231695.1//MOB kinase activator 1B isoform 1 [Homo sapiens];XP_019684960.1//PREDICTED: MOB kinase activator 1B isoform X3 [Felis catus];XP_007622316.1//PREDICTED: MOB kinase activator 1B isoform X3 [Cricetulus griseus]	1//3;3//A2MP1
55771	6487	9317.22	8373.44	-0.151496	5.95888e-11	Down	2.9708e-12	PRR11	GO:0016020//membrane;GO:0005634//nucleus;GO:0005737//cytoplasm	NA	GO:0051726//regulation of cell cycle;GO:0007050//cell cycle arrest	K17985//activating molecule in BECN1-regulated autophagy protein 1;K18734//protein SMG8	NP_060774.2//proline-rich protein 11 [Homo sapiens]	3//A2MP1
[truncated: 3,911 more rows]
