# Supplementary material for: Low-Dose Radiation Can Cause Epigenetic Alterations Associated With Impairments in Both Male and Female Reproductive Cells
Source: Front Genet. 2021 Aug 2;12:710143. doi: 10.3389/fgene.2021.710143 (PMC8365519; doi:10.3389/fgene.2021.710143)
Supplement: Supplementary file 5 [file Data_Sheet_5.XLSX]

## Sheet: 0.05
GeneID	Length	TM4_C-Expression	TM4_R-Expression	log2Ratio(TM4_R/TM4_C)	q-value(Storey et al. 2003)	Up-Down-Regulation(TM4_R/TM4_C)	p-value	Symbol	Cellular Component	Molecular Function	Biological Process	Kegg Orthology	Nr Description	Desc
16007	2028	50108	57550	0.184896	6.34517e-94	Up	5.17513e-98	Cyr61	GO:0031012//extracellular matrix;GO:0005615//extracellular space;GO:0005578//proteinaceous extracellular matrix	GO:0005520//insulin-like growth factor binding;GO:0005178//integrin binding;GO:0008201//heparin binding;GO:0050840//extracellular matrix binding	GO:0001649//osteoblast differentiation;GO:0030335//positive regulation of cell migration;GO:0030513//positive regulation of BMP signaling pathway;GO:0043065//positive regulation of apoptotic process;GO:0045766//positive regulation of angiogenesis;GO:0045597//positive regulation of cell differentiation;GO:0003281//ventricular septum development;GO:0001558//regulation of cell growth;GO:0007165//sig…	K06829//cysteine rich protein 61	NP_034646.1//protein CYR61 precursor [Mus musculus]	2
12842	5946	114151	124980	0.115875	3.49402e-82	Up	5.69945e-86	Col1a1	GO:0031012//extracellular matrix;GO:0005584//collagen type I trimer;GO:0005615//extracellular space;GO:0005783//endoplasmic reticulum;GO:0005737//cytoplasm;GO:0005578//proteinaceous extracellular matrix;GO:0030141//secretory granule;GO:0005794//Golgi apparatus;GO:0005581//collagen trimer	GO:0002020//protease binding;GO:0048407//platelet-derived growth factor binding;GO:0046872//metal ion binding;GO:0005201//extracellular matrix structural constituent;GO:0042802//identical protein binding	GO:0043589//skin morphogenesis;GO:0001649//osteoblast differentiation;GO:0030335//positive regulation of cell migration;GO:0071260//cellular response to mechanical stimulus;GO:0030199//collagen fibril organization;GO:0007601//visual perception;GO:0071356//cellular response to tumor necrosis factor;GO:0001568//blood vessel development;GO:0071306//cellular response to vitamin E;GO:0032964//collagen…	K06236//collagen, type I, alpha	NP_031768.2//collagen alpha-1(I) chain preproprotein [Mus musculus]	4
13653	3072	15052	18646	0.294032	4.59833e-74	Up	1.12512e-77	Egr1	GO:0005634//nucleus;GO:0005654//nucleoplasm;GO:0005737//cytoplasm	GO:0003677//DNA binding;GO:0010385//double-stranded methylated DNA binding;GO:0001077//transcriptional activator activity, RNA polymerase II proximal promoter sequence-specific DNA binding;GO:0000976//transcription regulatory region sequence-specific DNA binding;GO:0044212//transcription regulatory region DNA binding;GO:0044729//hemi-methylated DNA-binding;GO:0000982//transcription factor activit…	GO:0070498//interleukin-1-mediated signaling pathway;GO:0044849//estrous cycle;GO:0098759//cellular response to interleukin-8;GO:0071310//cellular response to organic substance;GO:0090090//negative regulation of canonical Wnt signaling pathway;GO:0050725//positive regulation of interleukin-1 beta biosynthetic process;GO:0009749//response to glucose;GO:0002931//response to ischemia;GO:0030509//BMP…	K09203//early growth response protein 1	NP_031939.1//early growth response protein 1 [Mus musculus]	5
12825	5564	23001	26861	0.208937	3.52831e-55	Up	1.15108e-58	Col3a1	GO:0031012//extracellular matrix;GO:0005615//extracellular space;GO:0005581//collagen trimer;GO:0005586//collagen type III trimer;GO:0005578//proteinaceous extracellular matrix	GO:0002020//protease binding;GO:0048407//platelet-derived growth factor binding;GO:0046872//metal ion binding;GO:0005201//extracellular matrix structural constituent;GO:0005178//integrin binding;GO:0046332//SMAD binding	GO:0043588//skin development;GO:0034097//response to cytokine;GO:0030199//collagen fibril organization;GO:0001568//blood vessel development;GO:0007179//transforming growth factor beta receptor signaling pathway;GO:0018149//peptide cross-linking;GO:0021987//cerebral cortex development;GO:0007229//integrin-mediated signaling pathway;GO:0009612//response to mechanical stimulus;GO:0007507//heart deve…	K19720//collagen, type III, alpha	BAD90325.1//mKIAA4231 protein, partial [Mus musculus]	2
19791	1870	23525.3	20462.5	-0.216109	4.15447e-52	Down	1.6942e-55	Rn18s	NA	NA	NA	K16519//A-kinase anchor protein 2;K10444//kelch-like protein 6;K05692//actin beta/gamma 1;K19720//collagen, type III, alpha	DAA15291.1//TPA: hypothetical protein BOS_23236 [Bos taurus]	3
66961	4214	4787.04	3464.01	-0.48157	5.8278e-48	Down	2.8519e-51	Neat1	NA	NA	NA	K09614//corin [EC:3.4.21.-];K06467//CD22 antigen	OCA51792.1//hypothetical protein XENTR_v90003445mg [Xenopus tropicalis];EDL33178.1//mCG148129 [Mus musculus]	1;3
654467	1428	3981.79	5451.34	0.438315	1.82157e-45	Up	1.08979e-48	Gm10052	NA	NA	NA	K12741//heterogeneous nuclear ribonucleoprotein A1/A3	XP_012610327.2//LOW QUALITY PROTEIN: heterogeneous nuclear ribonucleoprotein A1-like [Microcebus murinus]	3
21826	5922	21968	25400	0.194546	1.82157e-45	Up	1.18854e-48	Thbs2	NA	NA	NA	K04659//thrombospondin 2/3/4/5	XP_005363404.1//PREDICTED: thrombospondin-2 [Microtus ochrogaster]	3
73144	3021	9343	7538	-0.324583	5.51632e-45	Down	4.04921e-48	3110039I08Rik	NA	NA	NA	NA	EDL25533.1//mCG147862 [Mus musculus];EDL25532.1//mCG5072, partial [Mus musculus];EDL25534.1//mCG147890 [Mus musculus];EDL95242.1//RGD1564752 (predicted), isoform CRA_a [Rattus norvegicus]	1;3;2
14219	2418	17873	20933	0.213118	9.56226e-45	Up	7.79899e-48	Ctgf	NA	NA	NA	K06827//connective tissue growth factor	EDL87771.1//connective tissue growth factor [Rattus norvegicus]	2
17345	10098	25485	22608	-0.187694	4.58051e-43	Down	4.10946e-46	Mki67	GO:0016020//membrane;GO:0000793//condensed chromosome;GO:0005634//nucleus;GO:0005730//nucleolus;GO:0016604//nuclear body;GO:0005737//cytoplasm;GO:0000775//chromosome, centromeric region	GO:0003723//RNA binding;GO:0003677//DNA binding;GO:0008022//protein C-terminus binding;GO:0005524//ATP binding	GO:0031100//animal organ regeneration;GO:0014070//response to organic cyclic compound;GO:0051983//regulation of chromosome segregation;GO:0072574//hepatocyte proliferation;GO:0006259//DNA metabolic process;GO:0034605//cellular response to heat;GO:0007088//regulation of mitotic nuclear division;GO:1990705//cholangiocyte proliferation;GO:1902275//regulation of chromatin organization;GO:0008283//cel…	K17582//antigen KI-67	NP_001074586.2//proliferation marker protein Ki-67 [Mus musculus]	2
100861531	13400	13818.5	11782	-0.244893	7.05821e-39	Down	6.90802e-42	Rn45s	NA	NA	NA	K19719//collagen, type II, alpha	KRY44974.1//hypothetical protein T03_16985 [Trichinella britovi]	2
232798	5094	7098	5677	-0.337163	1.27847e-36	Down	1.35553e-39	Leng8	NA	NA	NA	K17498//transcription factor SPN1	XP_006539822.1//PREDICTED: leukocyte receptor cluster member 8 homolog isoform X1 [Mus musculus];NP_001032879.2//leukocyte receptor cluster member 8 [Rattus norvegicus]	3
12843	5222	106104	113321	0.0800573	9.76626e-36	Up	1.11515e-38	Col1a2	GO:0031012//extracellular matrix;GO:0070062//extracellular exosome;GO:0005584//collagen type I trimer;GO:0005615//extracellular space;GO:0005783//endoplasmic reticulum;GO:0005581//collagen trimer	GO:0002020//protease binding;GO:0048407//platelet-derived growth factor binding;GO:0046872//metal ion binding;GO:0005201//extracellular matrix structural constituent;GO:0030674//protein binding, bridging;GO:0042802//identical protein binding;GO:0046332//SMAD binding	GO:0043589//skin morphogenesis;GO:0008217//regulation of blood pressure;GO:0030199//collagen fibril organization;GO:0001568//blood vessel development;GO:0071230//cellular response to amino acid stimulus;GO:0007179//transforming growth factor beta receptor signaling pathway;GO:0007266//Rho protein signal transduction;GO:0070208//protein heterotrimerization;GO:0001501//skeletal system development	K06236//collagen, type I, alpha	NP_031769.2//collagen alpha-2(I) chain preproprotein [Mus musculus]	3
11465	1920	441626	457305	0.0354518	1.05713e-28	Up	1.2933e-31	Actg1	NA	NA	NA	K05692//actin beta/gamma 1	XP_002728578.2//PREDICTED: POTE ankyrin domain family member F isoform X1 [Rattus norvegicus];XP_002725368.2//PREDICTED: POTE ankyrin domain family member F isoform X2, partial [Rattus norvegicus]	1;3
75909	2773	11899	10316	-0.220836	3.42473e-27	Down	4.46915e-30	Vmp1	GO:0016020//membrane;GO:0005783//endoplasmic reticulum;GO:0033116//endoplasmic reticulum-Golgi intermediate compartment membrane;GO:0005730//nucleolus;GO:0016021//integral component of membrane;GO:0000407//phagophore assembly site;GO:0005886//plasma membrane;GO:0000421//autophagosome membrane	NA	GO:0098609//cell-cell adhesion;GO:0034329//cell junction assembly;GO:0006914//autophagy;GO:0007030//Golgi organization;GO:0006887//exocytosis;GO:0007029//endoplasmic reticulum organization;GO:0007566//embryo implantation	K21248//vacuole membrane protein 1	XP_006534465.1//PREDICTED: vacuole membrane protein 1 isoform X1 [Mus musculus]	3
547150	4659	25596.2	23339.2	-0.148053	5.50657e-27	Down	7.63498e-30	6820431F20Rik	GO:0070062//extracellular exosome;GO:0016021//integral component of membrane;GO:0005886//plasma membrane;GO:0005737//cytoplasm	GO:0005509//calcium ion binding	GO:0098609//cell-cell adhesion;GO:0021957//corticospinal tract morphogenesis;GO:0007156//homophilic cell adhesion via plasma membrane adhesion molecules	K06803//cadherin 11, type 2, OB-cadherin	BAE36133.1//unnamed protein product [Mus musculus];EDL11194.1//cadherin 11 [Mus musculus];XP_006509017.1//PREDICTED: cadherin-11-like [Mus musculus]	1
50873	1472	1278.01	1933.74	0.582616	6.93083e-27	Up	1.0175e-29	Park2	GO:0005829//cytosol;GO:0016235//aggresome;GO:0030054//cell junction;GO:0005737//cytoplasm	GO:0003779//actin binding;GO:0051087//chaperone binding;GO:0097602//cullin family protein binding;GO:0008013//beta-catenin binding	GO:0044257//cellular protein catabolic process;GO:0070842//aggresome assembly;GO:0008344//adult locomotory behavior;GO:0000422//autophagy of mitochondrion	K04556//parkin [EC:2.3.2.27]	NP_001304655.1//E3 ubiquitin-protein ligase parkin isoform 2 [Mus musculus];NP_057903.1//E3 ubiquitin-protein ligase parkin isoform 1 [Mus musculus]	4;1
100039192	1270	126.37	0	-7.99639	1.41521e-25	Down	2.19307e-28	Tmem254c	GO:0016021//integral component of membrane	NA	NA	NA	NP_080955.1//transmembrane protein 254 isoform 1 [Mus musculus];XP_021059294.1//transmembrane protein 254 isoform X1 [Mus pahari]	1
67684	3327	5927	4841	-0.306876	2.12422e-25	Down	3.46503e-28	Luc7l3	GO:0005685//U1 snRNP;GO:0071004//U2-type prespliceosome;GO:0005634//nucleus;GO:0005654//nucleoplasm;GO:0016607//nuclear speck	GO:0003723//RNA binding;GO:0003729//mRNA binding;GO:0003677//DNA binding	GO:0006376//mRNA splice site selection;GO:0008380//RNA splicing	K13212//RNA-binding protein Luc7-like 2	XP_006534073.1//PREDICTED: luc7-like protein 3 isoform X1 [Mus musculus];NP_080589.1//luc7-like protein 3 [Mus musculus]	1
75956	8613	51542	48706	-0.096528	1.8308e-23	Down	3.13572e-26	Srrm2	GO:0016607//nuclear speck;GO:0015030//Cajal body;GO:0071013//catalytic step 2 spliceosome	GO:0003723//RNA binding;GO:0070742//C2H2 zinc finger domain binding;GO:0047485//protein N-terminus binding	GO:0006397//mRNA processing;GO:0008380//RNA splicing	K13172//serine/arginine repetitive matrix protein 2	XP_006525139.1//PREDICTED: serine/arginine repetitive matrix protein 2 isoform X1 [Mus musculus]	3
229841	7813	8364	7161	-0.238911	3.83959e-22	Down	6.88946e-25	Cenpe	GO:0016020//membrane;GO:0005634//nucleus;GO:0005874//microtubule;GO:0015630//microtubule cytoskeleton;GO:1990023//mitotic spindle midzone;GO:0000779//condensed chromosome, centromeric region;GO:0005694//chromosome;GO:0000775//chromosome, centromeric region;GO:0030496//midbody;GO:0005828//kinetochore microtubule;GO:0000778//condensed nuclear chromosome kinetochore;GO:0005829//cytosol;GO:0000940//c…	GO:0005524//ATP binding;GO:0003777//microtubule motor activity;GO:0008017//microtubule binding;GO:0019901//protein kinase binding;GO:0043515//kinetochore binding;GO:0016887//ATPase activity	GO:0045842//positive regulation of mitotic metaphase/anaphase transition;GO:0000278//mitotic cell cycle;GO:0007059//chromosome segregation;GO:0007094//mitotic spindle assembly checkpoint;GO:0007088//regulation of mitotic nuclear division;GO:0007080//mitotic metaphase plate congression;GO:0045860//positive regulation of protein kinase activity;GO:0051310//metaphase plate congression;GO:0030071//re…	K11498//centromeric protein E	NP_776123.3//centromere-associated protein E [Mus musculus]	4
70472	5683	16261.4	14749.8	-0.155627	1.18563e-18	Down	2.2241e-21	Atad2	GO:0070062//extracellular exosome;GO:0005634//nucleus;GO:0005654//nucleoplasm	GO:0042393//histone binding;GO:0005524//ATP binding;GO:0003682//chromatin binding;GO:0016887//ATPase activity	GO:0006355//regulation of transcription, DNA-templated;GO:0045944//positive regulation of transcription from RNA polymerase II promoter;GO:0006325//chromatin organization;GO:0031936//negative regulation of chromatin silencing;GO:0006351//transcription, DNA-templated;GO:0045893//positive regulation of transcription, DNA-templated	K22531;K13525//transitional endoplasmic reticulum ATPase	NP_081711.2//ATPase family AAA domain-containing protein 2 [Mus musculus]	2
14455	2554	5533	4631	-0.271617	1.33021e-18	Down	2.74041e-21	Gas5	NA	NA	NA	NA	CAA42412.1//unnamed protein product [Mus musculus];EGV91355.1//hypothetical protein I79_025987 [Cricetulus griseus]	2
100043915	4538	2.9	85.49	4.86675	1.33021e-18	Up	2.92929e-21	Gm4724	GO:0005622//intracellular	GO:0046872//metal ion binding;GO:0000976//transcription regulatory region sequence-specific DNA binding;GO:0003700//DNA binding transcription factor activity;GO:0003676//nucleic acid binding	GO:0006355//regulation of transcription, DNA-templated	K09228//KRAB domain-containing zinc finger protein	NP_001177231.1//novel KRAB box and zinc finger, C2H2 type domain containing protein isoform 1 [Mus musculus]	1
100043381	4538	2.9	85.49	4.86675	1.33021e-18	Up	2.92929e-21	Gm14308	GO:0005622//intracellular	GO:0046872//metal ion binding;GO:0000976//transcription regulatory region sequence-specific DNA binding;GO:0003700//DNA binding transcription factor activity;GO:0003676//nucleic acid binding	GO:0006355//regulation of transcription, DNA-templated	K09228//KRAB domain-containing zinc finger protein	NP_001177231.1//novel KRAB box and zinc finger, C2H2 type domain containing protein isoform 1 [Mus musculus]	2
668039	4538	2.9	85.49	4.86675	1.33021e-18	Up	2.92929e-21	Gm14434	GO:0005622//intracellular	GO:0046872//metal ion binding;GO:0000976//transcription regulatory region sequence-specific DNA binding;GO:0003700//DNA binding transcription factor activity;GO:0003676//nucleic acid binding	GO:0006355//regulation of transcription, DNA-templated	K09228//KRAB domain-containing zinc finger protein	NP_001177231.1//novel KRAB box and zinc finger, C2H2 type domain containing protein isoform 1 [Mus musculus]	1
13627	1790	491603	506006	0.0267836	5.31741e-18	Up	1.21433e-20	Eef1a1	GO:0005737//cytoplasm	GO:0003746//translation elongation factor activity;GO:0005525//GTP binding;GO:0003924//GTPase activity	NA	K03231//elongation factor 1-alpha	XP_012040812.1//PREDICTED: elongation factor 1-alpha 1-like isoform X1 [Ovis aries]	2
70099	4101	17686	16152	-0.145774	6.50799e-18	Down	1.5393e-20	Smc4	GO:0000796//condensin complex;GO:0005829//cytosol;GO:0016607//nuclear speck	GO:0003697//single-stranded DNA binding;GO:0005524//ATP binding;GO:0003682//chromatin binding;GO:0046982//protein heterodimerization activity	GO:0051301//cell division;GO:0051383//kinetochore organization;GO:0010032//meiotic chromosome condensation;GO:0007076//mitotic chromosome condensation;GO:0045132//meiotic chromosome segregation	K06675//structural maintenance of chromosome 4	NP_598547.1//structural maintenance of chromosomes protein 4 [Mus musculus]	3
14211	5512	10932	9725	-0.183666	2.50985e-17	Down	6.14112e-20	Smc2	GO:0000228//nuclear chromosome;GO:0070062//extracellular exosome;GO:0000793//condensed chromosome;GO:0005634//nucleus;GO:0005730//nucleolus;GO:0000796//condensin complex;GO:0005694//chromosome;GO:0005737//cytoplasm	GO:0005524//ATP binding;GO:0046982//protein heterodimerization activity	GO:0051301//cell division;GO:0051276//chromosome organization;GO:0051383//kinetochore organization;GO:0010032//meiotic chromosome condensation;GO:0007076//mitotic chromosome condensation;GO:0045132//meiotic chromosome segregation	K06674//structural maintenance of chromosome 2	NP_032043.3//structural maintenance of chromosomes protein 2 [Mus musculus]	4;1
75957	2339	458	229	-1.01488	1.38484e-16	Down	3.50137e-19	Mir17hg	NA	NA	NA	NA	EDL00550.1//mCG1042649, partial [Mus musculus]	1
67120	8592	5054.95	4255.8	-0.263145	6.03319e-16	Down	1.57462e-18	Ttc14	NA	GO:0003676//nucleic acid binding	NA	K17908//autophagy-related protein 18;K01373//cathepsin F [EC:3.4.22.41];K13170//splicing factor, arginine/serine-rich 18;K13172//serine/arginine repetitive matrix protein 2;K09566//peptidyl-prolyl isomerase G (cyclophilin G) [EC:5.2.1.8];K22909	EDL35025.1//mCG123425, isoform CRA_c [Mus musculus];BAD32593.1//mKIAA1980 protein, partial [Mus musculus];NP_080254.2//tetratricopeptide repeat protein 14 isoform b [Mus musculus];NP_001277431.1//tetratricopeptide repeat protein 14 isoform d [Mus musculus];NP_081895.2//tetratricopeptide repeat protein 14 isoform a [Mus musculus]	4;1
80744	3385	14932	13599	-0.149786	6.94277e-16	Down	1.86864e-18	Cwc22	GO:0071006//U2-type catalytic step 1 spliceosome;GO:0005681//spliceosomal complex;GO:0005829//cytosol;GO:0016607//nuclear speck;GO:0071013//catalytic step 2 spliceosome	GO:0003723//RNA binding	GO:0000398//mRNA splicing, via spliceosome	K13100//pre-mRNA-splicing factor CWC22	BAE20931.1//unnamed protein product [Mus musculus];AAH99952.1//Cwc22 protein [Mus musculus];XP_006500496.1//PREDICTED: pre-mRNA-splicing factor CWC22 homolog isoform X1 [Mus musculus]	1;2;5
27981	1415	2584	2020	-0.37013	1.53964e-15	Down	4.26949e-18	Rsrp1	NA	NA	NA	K15176//RNA polymerase-associated protein CTR9;K15174//RNA polymerase II-associated factor 1	NP_076154.3//arginine/serine-rich protein 1 [Mus musculus];XP_021016792.1//arginine/serine-rich protein 1 isoform X1 [Mus caroli]	3
117198	3360	17069	15689	-0.136504	3.9512e-15	Down	1.12791e-17	Ivns1abp	GO:0005634//nucleus;GO:0005829//cytosol;GO:0015629//actin cytoskeleton	NA	GO:2001243//negative regulation of intrinsic apoptotic signaling pathway	K15046//influenza virus NS1A-binding protein	BAC98039.1//mKIAA0850 protein, partial [Mus musculus];NP_001034601.1//influenza virus NS1A-binding protein homolog isoform 3 [Mus musculus];ABI84241.1//kelch family protein Nd1-L2 [Mus musculus];XP_001366946.2//PREDICTED: influenza virus NS1A-binding protein [Monodelphis domestica]	1;2
20620	2802	16757	18527	0.129986	9.23721e-15	Up	2.7122e-17	Plk2	GO:0030425//dendrite;GO:0005814//centriole;GO:0000785//chromatin;GO:0005622//intracellular;GO:0005813//centrosome;GO:0005737//cytoplasm	GO:0004674//protein serine/threonine kinase activity;GO:0005524//ATP binding;GO:0004871//signal transducer activity;GO:0043008//ATP-dependent protein binding;GO:0032403//protein complex binding	GO:0000278//mitotic cell cycle;GO:0032436//positive regulation of proteasomal ubiquitin-dependent protein catabolic process;GO:0032092//positive regulation of protein binding;GO:0060292//long term synaptic depression;GO:0060291//long-term synaptic potentiation;GO:0046599//regulation of centriole replication;GO:0006468//protein phosphorylation;GO:0043066//negative regulation of apoptotic process;G…	K08861//polo-like kinase 2 [EC:2.7.11.21]	NP_690017.2//serine/threonine-protein kinase PLK2 [Mus musculus]	2
67040	4336	20533	19066	-0.121821	1.4754e-14	Down	4.45236e-17	Ddx17	GO:0016020//membrane;GO:0005634//nucleus;GO:0005654//nucleoplasm;GO:0005730//nucleolus;GO:0005829//cytosol;GO:0016607//nuclear speck;GO:0005737//cytoplasm	GO:0003723//RNA binding;GO:0005524//ATP binding;GO:0003724//RNA helicase activity;GO:0004386//helicase activity;GO:0003676//nucleic acid binding;GO:0008186//RNA-dependent ATPase activity;GO:0004004//ATP-dependent RNA helicase activity;GO:0003713//transcription coactivator activity	GO:0006396//RNA processing;GO:0000381//regulation of alternative mRNA splicing, via spliceosome;GO:0030521//androgen receptor signaling pathway;GO:0061614//pri-miRNA transcription from RNA polymerase II promoter;GO:0006357//regulation of transcription from RNA polymerase II promoter;GO:0045445//myoblast differentiation;GO:2001014//regulation of skeletal muscle cell differentiation;GO:0001837//epi…	K13178//ATP-dependent RNA helicase DDX17 [EC:3.6.4.13]	XP_019301888.1//PREDICTED: probable ATP-dependent RNA helicase DDX17 [Panthera pardus];NP_690019.2//probable ATP-dependent RNA helicase DDX17 isoform 3 [Mus musculus]	1;3;2
20005	737	31706	34167	0.0929688	4.34402e-14	Up	1.34634e-16	Rpl9	NA	NA	NA	K02940//large subunit ribosomal protein L9e	XP_002745952.2//PREDICTED: 60S ribosomal protein L9 isoform X1 [Callithrix jacchus]	2
14827	2658	32804	35275	0.0898954	1.36009e-13	Up	4.32624e-16	Pdia3	GO:0070062//extracellular exosome;GO:0005788//endoplasmic reticulum lumen;GO:0005634//nucleus;GO:0005615//extracellular space;GO:0005783//endoplasmic reticulum;GO:0005925//focal adhesion;GO:0043209//myelin sheath;GO:0042470//melanosome;GO:0009986//cell surface	GO:0003723//RNA binding;GO:0042802//identical protein binding;GO:0003756//protein disulfide isomerase activity;GO:0015037//peptide disulfide oxidoreductase activity	GO:0006457//protein folding;GO:0034976//response to endoplasmic reticulum stress;GO:2001238//positive regulation of extrinsic apoptotic signaling pathway;GO:0045454//cell redox homeostasis;GO:0002474//antigen processing and presentation of peptide antigen via MHC class I	K08056//protein disulfide isomerase family A, member 3 [EC:5.3.4.1]	NP_031978.2//protein disulfide-isomerase A3 precursor [Mus musculus]	2
100463512	334	3707	4472	0.255789	3.81176e-13	Up	1.24355e-15	Gm20594	NA	NA	NA	K22237//Rab effector MyRIP;K22862	NA	1
18087	7026	5848.56	5075.96	-0.21928	6.3607e-13	Down	2.12699e-15	Nktr	GO:0005654//nucleoplasm;GO:0005829//cytosol;GO:0005739//mitochondrion;GO:0005886//plasma membrane	GO:0003755//peptidyl-prolyl cis-trans isomerase activity	GO:0006457//protein folding	K12740//NK-tumor recognition protein	EDL09136.1//natural killer tumor recognition sequence, isoform CRA_c, partial [Mus musculus];XP_017168693.1//PREDICTED: NK-tumor recognition protein isoform X3 [Mus musculus];XP_017168694.1//PREDICTED: NK-tumor recognition protein isoform X4 [Mus musculus]	2
18139	6082	4216	3560	-0.258877	8.28243e-13	Down	2.83717e-15	Zfp638	GO:0043231//intracellular membrane-bounded organelle;GO:0005634//nucleus;GO:0005654//nucleoplasm;GO:0016607//nuclear speck	GO:0003723//RNA binding;GO:0003677//DNA binding;GO:0008270//zinc ion binding	GO:0006355//regulation of transcription, DNA-templated;GO:0006351//transcription, DNA-templated;GO:0008380//RNA splicing	K12605//CCR4-NOT transcription complex subunit 2;K13213//matrin 3;K12567//titin [EC:2.7.11.1]	XP_006505767.1//PREDICTED: zinc finger protein 638 isoform X1 [Mus musculus];XP_017176919.1//PREDICTED: zinc finger protein 638 isoform X7 [Mus musculus];XP_006505768.1//PREDICTED: zinc finger protein 638 isoform X2 [Mus musculus];XP_017176924.1//PREDICTED: zinc finger protein 638 isoform X13 [Mus musculus];XP_006505769.1//PREDICTED: zinc finger protein 638 isoform X3 [Mus musculus];XP_017176918.…	1;3
627914	4538	766.52	495.8	-0.643444	1.38662e-12	Down	4.863e-15	Gm14430	GO:0005622//intracellular	GO:0046872//metal ion binding;GO:0000976//transcription regulatory region sequence-specific DNA binding;GO:0003700//DNA binding transcription factor activity;GO:0003676//nucleic acid binding	GO:0006355//regulation of transcription, DNA-templated	K09228//KRAB domain-containing zinc finger protein	NP_001177231.1//novel KRAB box and zinc finger, C2H2 type domain containing protein isoform 1 [Mus musculus]	1
21973	5217	36060	34347	-0.0850942	1.39373e-12	Down	5.00159e-15	Top2a	NA	NA	NA	K03164//DNA topoisomerase II [EC:5.99.1.3]	XP_014391614.1//PREDICTED: DNA topoisomerase 2-alpha isoform X1 [Myotis brandtii];XP_015426393.1//PREDICTED: DNA topoisomerase 2-alpha [Myotis davidii]	2
474332	7928	1937	1505	-0.378939	4.52054e-12	Down	1.65913e-14	Dnm3os	NA	NA	NA	NA	BAD42838.1//hypothetical protein [Mus musculus]	2
16852	817	173936	171238	-0.0374326	6.04453e-12	Down	2.26777e-14	Lgals1	GO:0031012//extracellular matrix;GO:0070062//extracellular exosome;GO:0005634//nucleus;GO:0005615//extracellular space;GO:0005622//intracellular;GO:0005578//proteinaceous extracellular matrix;GO:0009986//cell surface;GO:0005829//cytosol;GO:0005576//extracellular region	GO:0003723//RNA binding;GO:0030246//carbohydrate binding;GO:0030395//lactose binding;GO:0004871//signal transducer activity;GO:0043236//laminin binding;GO:0042803//protein homodimerization activity;GO:0005534//galactose binding	GO:0002317//plasma cell differentiation;GO:0031295//T cell costimulation;GO:0045445//myoblast differentiation;GO:0071407//cellular response to organic cyclic compound;GO:0010977//negative regulation of neuron projection development;GO:0034120//positive regulation of erythrocyte aggregation;GO:0042493//response to drug;GO:0048678//response to axon injury;GO:0007157//heterophilic cell-cell adhesion…	K06830//galectin-1	NP_032521.1//galectin-1 [Mus musculus]	2
232087	2804	25340.1	23920	-0.0980843	1.18014e-11	Down	4.52387e-14	Mat2a	GO:0005829//cytosol;GO:0048269//methionine adenosyltransferase complex	GO:0046872//metal ion binding;GO:0005524//ATP binding;GO:0042802//identical protein binding;GO:0004478//methionine adenosyltransferase activity	GO:0051291//protein heterooligomerization;GO:1990830//cellular response to leukemia inhibitory factor;GO:0006730//one-carbon metabolic process;GO:0006556//S-adenosylmethionine biosynthetic process;GO:0034214//protein hexamerization	K00789//S-adenosylmethionine synthetase [EC:2.5.1.6]	EDK98982.1//mCG129313, isoform CRA_a [Mus musculus];EDK98983.1//mCG129313, isoform CRA_b, partial [Mus musculus]	4
211429	3859	0	53.63	6.73009	1.55305e-11	Up	6.08e-14	Pla2g4b	GO:0005737//cytoplasm	GO:0046872//metal ion binding;GO:0102567//phospholipase A2 activity (consuming 1,2-dipalmitoylphosphatidylcholine);GO:0102568//phospholipase A2 activity consuming 1,2-dioleoylphosphatidylethanolamine);GO:0004623//phospholipase A2 activity	GO:0009395//phospholipid catabolic process	K16342//cytosolic phospholipase A2 [EC:3.1.1.4]	NP_663353.3//cytosolic phospholipase A2 beta [Mus musculus]	4
108989	7550	15949.8	14798.5	-0.122963	1.9876e-11	Down	7.94333e-14	Tpr	GO:0072686//mitotic spindle;GO:0005634//nucleus;GO:0005643//nuclear pore;GO:0031965//nuclear membrane;GO:0005635//nuclear envelope;GO:0019898//extrinsic component of membrane;GO:0042405//nuclear inclusion body;GO:0005737//cytoplasm;GO:0044615//nuclear pore nuclear basket;GO:0034399//nuclear periphery;GO:0005868//cytoplasmic dynein complex;GO:0000776//kinetochore	GO:0070840//dynein complex binding;GO:0003723//RNA binding;GO:0003729//mRNA binding;GO:0005487//nucleocytoplasmic transporter activity;GO:0031072//heat shock protein binding;GO:0042803//protein homodimerization activity;GO:0015631//tubulin binding;GO:0051019//mitogen-activated protein kinase binding;GO:0003682//chromatin binding	GO:0090267//positive regulation of mitotic cell cycle spindle assembly checkpoint;GO:1901673//regulation of mitotic spindle assembly;GO:0090316//positive regulation of intracellular protein transport;GO:0006999//nuclear pore organization;GO:0070849//response to epidermal growth factor;GO:0007094//mitotic spindle assembly checkpoint;GO:0006405//RNA export from nucleus;GO:0031990//mRNA export from …	K09291//nucleoprotein TPR	NP_598541.3//nucleoprotein TPR [Mus musculus]	3
12317	1943	48517	51372	0.067613	3.14227e-11	Up	1.28142e-13	Calr	GO:0070062//extracellular exosome;GO:0005788//endoplasmic reticulum lumen;GO:0005634//nucleus;GO:0005783//endoplasmic reticulum;GO:0005925//focal adhesion;GO:0009897//external side of plasma membrane;GO:0048471//perinuclear region of cytoplasm;GO:0033018//sarcoplasmic reticulum lumen;GO:0005829//cytosol;GO:0042824//MHC class I peptide loading complex;GO:0005844//polysome	GO:0003729//mRNA binding;GO:0030246//carbohydrate binding;GO:0005178//integrin binding;GO:0050681//androgen receptor binding;GO:0051082//unfolded protein binding;GO:0005509//calcium ion binding;GO:0031625//ubiquitin protein ligase binding	GO:0030866//cortical actin cytoskeleton organization;GO:0010595//positive regulation of endothelial cell migration;GO:1900026//positive regulation of substrate adhesion-dependent cell spreading;GO:0050766//positive regulation of phagocytosis;GO:0000122//negative regulation of transcription from RNA polymerase II promoter;GO:1901164//negative regulation of trophoblast cell migration;GO:0017148//ne…	K08057//calreticulin	XP_003797961.1//PREDICTED: calreticulin [Otolemur garnettii]	3
12895	2894	102.48	24	-2.10912	8.03032e-11	Down	3.34026e-13	Cpt1b	GO:0016021//integral component of membrane;GO:0005739//mitochondrion;GO:0005741//mitochondrial outer membrane	GO:0004095//carnitine O-palmitoyltransferase activity	GO:0015909//long-chain fatty acid transport;GO:0006635//fatty acid beta-oxidation	K19523//carnitine O-palmitoyltransferase 1, muscle isoform [EC:2.3.1.21]	NP_034078.2//carnitine O-palmitoyltransferase 1, muscle isoform [Mus musculus]	2
14268	8227	215192	222211	0.0314269	1.24329e-10	Up	5.27294e-13	Fn1	GO:0031012//extracellular matrix;GO:0070062//extracellular exosome;GO:0005605//basal lamina;GO:0005577//fibrinogen complex;GO:0005615//extracellular space;GO:0072562//blood microparticle;GO:0016324//apical plasma membrane;GO:0005793//endoplasmic reticulum-Golgi intermediate compartment;GO:0005578//proteinaceous extracellular matrix;GO:0005576//extracellular region;GO:0005604//basement membrane	GO:0002020//protease binding;GO:0042802//identical protein binding;GO:0005102//receptor binding;GO:0051087//chaperone binding;GO:0016504//peptidase activator activity;GO:0008022//protein C-terminus binding;GO:0005178//integrin binding;GO:0008201//heparin binding;GO:0097718//disordered domain specific binding;GO:0019899//enzyme binding	GO:0007044//cell-substrate junction assembly;GO:0035987//endodermal cell differentiation;GO:0033622//integrin activation;GO:0001932//regulation of protein phosphorylation;GO:0045773//positive regulation of axon extension;GO:0018149//peptide cross-linking;GO:0034446//substrate adhesion-dependent cell spreading;GO:0001525//angiogenesis;GO:0070372//regulation of ERK1 and ERK2 cascade;GO:0042060//wou…	K05717//fibronectin 1	NP_001263339.1//fibronectin isoform d precursor [Mus musculus];XP_006495762.1//PREDICTED: fibronectin isoform X3 [Mus musculus];NP_034363.1//fibronectin isoform a precursor [Mus musculus];NP_001263342.1//fibronectin isoform g precursor [Mus musculus];NP_001263341.1//fibronectin isoform f precursor [Mus musculus];NP_001263338.1//fibronectin isoform c precursor [Mus musculus];NP_001263337.1//fibron…	1;2
108000	11130	6192.21	5473.39	-0.192899	1.25442e-10	Down	5.42248e-13	Cenpf	GO:0000922//spindle pole;GO:0005634//nucleus;GO:0005654//nucleoplasm;GO:0005635//nuclear envelope;GO:0005813//centrosome;GO:0016363//nuclear matrix;GO:0005737//cytoplasm;GO:0000775//chromosome, centromeric region;GO:0030496//midbody;GO:0036064//ciliary basal body;GO:0005819//spindle;GO:0000940//condensed chromosome outer kinetochore;GO:0005930//axoneme;GO:0097539//ciliary transition fiber;GO:0045…	GO:0070840//dynein complex binding;GO:0008022//protein C-terminus binding;GO:0008134//transcription factor binding;GO:0042803//protein homodimerization activity	GO:0045892//negative regulation of transcription, DNA-templated;GO:0000278//mitotic cell cycle;GO:0016202//regulation of striated muscle tissue development;GO:0001822//kidney development;GO:0007059//chromosome segregation;GO:0021591//ventricular system development;GO:0010389//regulation of G2/M transition of mitotic cell cycle;GO:0051310//metaphase plate congression;GO:0015031//protein transport	K11499//centromere protein F	NP_001074832.2//centromere protein F [Mus musculus]	2
66921	3003	6256	5534	-0.191797	1.2584e-10	Down	5.54232e-13	Prpf38b	GO:0071011//precatalytic spliceosome	GO:0003723//RNA binding	GO:0006397//mRNA processing;GO:0008380//RNA splicing	K12850//pre-mRNA-splicing factor 38B	NP_080121.1//pre-mRNA-splicing factor 38B [Mus musculus]	2
66475	572	28326	30365	0.0854051	1.66403e-10	Up	7.46452e-13	Rps23	NA	NA	NA	K02973//small subunit ribosomal protein S23e	XP_005959475.1//PREDICTED: uncharacterized protein LOC102325901 [Pantholops hodgsonii]	3
233490	4587	2564	2101	-0.302199	2.10444e-10	Down	9.61177e-13	Crebzf	GO:0005634//nucleus;GO:0005739//mitochondrion	GO:0042802//identical protein binding;GO:0003700//DNA binding transcription factor activity	GO:0045892//negative regulation of transcription, DNA-templated;GO:0045814//negative regulation of gene expression, epigenetic;GO:0006351//transcription, DNA-templated;GO:0009615//response to virus;GO:0051090//regulation of DNA binding transcription factor activity	K21548//ATF/CREB family transcription factor	XP_021024338.1//CREB/ATF bZIP transcription factor isoform X1 [Mus caroli];NP_660133.2//CREB/ATF bZIP transcription factor [Mus musculus]	1;3
102238433	5121	160.19	58.53	-1.46741	3.16086e-10	Down	1.46946e-12	Gm28042	GO:0005829//cytosol;GO:0005737//cytoplasm	GO:0004622//lysophospholipase activity;GO:0046872//metal ion binding;GO:0102567//phospholipase A2 activity (consuming 1,2-dipalmitoylphosphatidylcholine);GO:0047498//calcium-dependent phospholipase A2 activity;GO:0102568//phospholipase A2 activity consuming 1,2-dioleoylphosphatidylethanolamine);GO:0004623//phospholipase A2 activity	GO:0009395//phospholipid catabolic process;GO:0046475//glycerophospholipid catabolic process	K16342//cytosolic phospholipase A2 [EC:3.1.1.4]	NP_663353.3//cytosolic phospholipase A2 beta [Mus musculus];EDL27980.1//mCG132434 [Mus musculus]	1
110052	2606	12730.5	11753.9	-0.130032	3.79024e-10	Down	1.79297e-12	Dek	GO:0005634//nucleus;GO:0043292//contractile fiber	GO:0042393//histone binding;GO:0003723//RNA binding;GO:0003677//DNA binding;GO:0003682//chromatin binding	GO:0006338//chromatin remodeling;GO:0016569//covalent chromatin modification;GO:2001032//regulation of double-strand break repair via nonhomologous end joining;GO:2000779//regulation of double-strand break repair	K17046//protein DEK	NP_080176.2//protein DEK [Mus musculus]	2
17975	8257	65716	63903	-0.0552399	1.10701e-09	Down	5.32697e-12	Ncl	NA	NA	NA	K11294//nucleolin	XP_015858215.1//PREDICTED: nucleolin isoform X2 [Peromyscus maniculatus bairdii]	3
381886	3700	7084.68	6362.51	-0.169986	1.76981e-09	Down	8.66076e-12	Mrgpra6	GO:0016021//integral component of membrane	GO:0004930//G-protein coupled receptor activity	NA	K08396//Mas-related G protein-coupled receptor member X	NP_001275730.1//predicted gene, EG668725 [Mus musculus];AAC72799.1//ORF2 [Mus musculus domesticus]	1
269261	643	56659	54990	-0.0580148	3.61301e-09	Down	1.79753e-11	Rpl12	NA	NA	NA	K02870//large subunit ribosomal protein L12e	XP_012003022.1//PREDICTED: 60S ribosomal protein L12 isoform X2 [Ovis aries musimon]	3
15519	2850	67267	65528	-0.0526664	5.58411e-09	Down	2.82373e-11	Hsp90aa1	GO:0016323//basolateral plasma membrane;GO:0016020//membrane;GO:0016324//apical plasma membrane;GO:0031526//brush border membrane;GO:0032587//ruffle membrane;GO:0042470//melanosome;GO:0005737//cytoplasm;GO:0043025//neuronal cell body;GO:0036126//sperm flagellum;GO:0097524//sperm plasma membrane;GO:0097226//sperm mitochondrial sheath;GO:0005829//cytosol;GO:0070062//extracellular exosome;GO:0031012…	GO:0030235//nitric-oxide synthase regulator activity;GO:0003723//RNA binding;GO:0005524//ATP binding;GO:0051022//Rho GDP-dissociation inhibitor binding;GO:0019903//protein phosphatase binding;GO:1990782//protein tyrosine kinase binding;GO:0070182//DNA polymerase binding;GO:0048156//tau protein binding;GO:0019901//protein kinase binding;GO:0004713//protein tyrosine kinase activity;GO:0032564//dATP…	GO:0006986//response to unfolded protein;GO:0010659//cardiac muscle cell apoptotic process;GO:0051973//positive regulation of telomerase activity;GO:0043627//response to estrogen;GO:0046677//response to antibiotic;GO:0009651//response to salt stress;GO:0007004//telomere maintenance via telomerase;GO:0003009//skeletal muscle contraction;GO:0061635//regulation of protein complex stability;GO:000645…	K04079//molecular chaperone HtpG	NP_034610.1//heat shock protein HSP 90-alpha [Mus musculus]	5
13669	5176	26001	24792	-0.0835714	1.29439e-08	Down	6.65094e-11	Eif3a	GO:0016020//membrane;GO:0005634//nucleus;GO:0005815//microtubule organizing center;GO:0005874//microtubule;GO:0071541//eukaryotic translation initiation factor 3 complex, eIF3m;GO:0043614//multi-eIF complex;GO:0005730//nucleolus;GO:0071540//eukaryotic translation initiation factor 3 complex, eIF3e;GO:0005829//cytosol;GO:0005852//eukaryotic translation initiation factor 3 complex	GO:0003743//translation initiation factor activity;GO:0003723//RNA binding;GO:0003729//mRNA binding;GO:0030971//receptor tyrosine kinase binding	GO:0070373//negative regulation of ERK1 and ERK2 cascade;GO:0075522//IRES-dependent viral translational initiation;GO:0075525//viral translational termination-reinitiation;GO:0002188//translation reinitiation;GO:0001732//formation of cytoplasmic translation initiation complex	K03254//translation initiation factor 3 subunit A	NP_034253.3//eukaryotic translation initiation factor 3 subunit A [Mus musculus]	3
100134861	4547	16.75	78.18	2.20776	1.4452e-08	Up	7.5437e-11	ChkbCpt1b	GO:0016021//integral component of membrane;GO:0005739//mitochondrion;GO:0005741//mitochondrial outer membrane	GO:0016746//transferase activity, transferring acyl groups;GO:0004095//carnitine O-palmitoyltransferase activity	GO:0015909//long-chain fatty acid transport;GO:0006635//fatty acid beta-oxidation	K19523//carnitine O-palmitoyltransferase 1, muscle isoform [EC:2.3.1.21]	OBS73054.1//hypothetical protein A6R68_12347 [Neotoma lepida];XP_021039954.1//carnitine O-palmitoyltransferase 1, muscle isoform [Mus caroli]	2
330788	5780	1355	1049	-0.384157	1.50119e-08	Down	7.9584e-11	Zfp866	NA	NA	NA	K09228//KRAB domain-containing zinc finger protein	XP_017651425.1//PREDICTED: LOW QUALITY PROTEIN: uncharacterized protein LOC103726825 [Nannospalax galili]	3
230908	7331	19655.5	18582.6	-0.0958657	1.51385e-08	Down	8.20145e-11	Tardbp	GO:0070062//extracellular exosome;GO:0005634//nucleus;GO:0005654//nucleoplasm;GO:0005615//extracellular space;GO:0016607//nuclear speck;GO:0005737//cytoplasm;GO:0035061//interchromatin granule;GO:0005726//perichromatin fibrils	GO:0004252//serine-type endopeptidase activity;GO:0003677//DNA binding;GO:0003723//RNA binding;GO:0001205//transcriptional activator activity, RNA polymerase II distal enhancer sequence-specific DNA binding;GO:0008233//peptidase activity;GO:0042802//identical protein binding;GO:0003730//mRNA 3'-UTR binding;GO:0003690//double-stranded DNA binding;GO:0005509//calcium ion binding;GO:0048306//calcium…	GO:0006397//mRNA processing;GO:0032024//positive regulation of insulin secretion;GO:0070935//3'-UTR-mediated mRNA stabilization;GO:0001867//complement activation, lectin pathway;GO:0034976//response to endoplasmic reticulum stress;GO:0071765//nuclear inner membrane organization;GO:0010629//negative regulation of gene expression;GO:0006958//complement activation, classical pathway;GO:0001933//nega…	K03993//mannan-binding lectin serine protease 2 [EC:3.4.21.104]	NP_001003899.1//TAR DNA-binding protein 43 isoform 3 [Mus musculus];NP_001008545.1//TAR DNA-binding protein 43 isoform 2 [Mus musculus];ELW68649.1//TAR DNA-binding protein 43 [Tupaia chinensis];NP_001008546.1//TAR DNA-binding protein 43 isoform 4 [Mus musculus];AAH29728.1//Tardbp protein [Mus musculus];NP_663531.1//TAR DNA-binding protein 43 isoform 1 [Mus musculus];EDL14833.1//mCG16669, isoform …	4;1;3;2
58800	7144	7483	6781	-0.156998	1.51385e-08	Down	8.30389e-11	Trpm7	GO:0001726//ruffle;GO:0016021//integral component of membrane;GO:0005886//plasma membrane	GO:0003779//actin binding;GO:0046872//metal ion binding;GO:0004674//protein serine/threonine kinase activity;GO:0005524//ATP binding;GO:0016301//kinase activity;GO:0017022//myosin binding;GO:0005262//calcium channel activity	GO:0010961//cellular magnesium ion homeostasis;GO:0031032//actomyosin structure organization;GO:0006468//protein phosphorylation;GO:0051262//protein tetramerization;GO:0006816//calcium ion transport;GO:0046777//protein autophosphorylation;GO:0070266//necroptotic process;GO:0016340//calcium-dependent cell-matrix adhesion	K04982//transient receptor potential cation channel subfamily M member 7 [EC:2.7.11.1]	NP_067425.2//transient receptor potential cation channel subfamily M member 7 isoform 1 [Mus musculus];NP_001157797.1//transient receptor potential cation channel subfamily M member 7 isoform 2 [Mus musculus]	1;2
14319	942	61523	64476	0.0527574	1.51385e-08	Up	8.39593e-11	Fth1	NA	NA	NA	K00522//ferritin heavy chain [EC:1.16.3.2]	AAH89817.1//Fth1 protein, partial [Rattus norvegicus]	1;2
67500	4478	8118	7395	-0.149453	2.00952e-08	Down	1.13089e-10	Ccar1	GO:0005641//nuclear envelope lumen;GO:0048471//perinuclear region of cytoplasm	GO:0003723//RNA binding;GO:0003714//transcription corepressor activity;GO:0003713//transcription coactivator activity;GO:0030374//ligand-dependent nuclear receptor transcription coactivator activity;GO:0001047//core promoter binding	GO:0030335//positive regulation of cell migration;GO:0006355//regulation of transcription, DNA-templated;GO:0006351//transcription, DNA-templated;GO:0006915//apoptotic process;GO:0043065//positive regulation of apoptotic process;GO:0051301//cell division;GO:0007049//cell cycle;GO:0008284//positive regulation of cell proliferation	K18626//trichohyalin	NP_080477.1//cell division cycle and apoptosis regulator protein 1 [Mus musculus]	3
654432	1368	38.26	0	-6.27264	2.23903e-08	Down	1.27831e-10	Gm7334	GO:0005737//cytoplasm	NA	GO:0045930//negative regulation of mitotic cell cycle	K14443//protein Tob/BTG	NP_033900.1//protein BTG3 [Mus musculus]	1
67241	5599	5223	4639	-0.185944	2.7829e-08	Down	1.61152e-10	Smc6	GO:0030915//Smc5-Smc6 complex;GO:0016605//PML body;GO:0005634//nucleus;GO:0005654//nucleoplasm;GO:0000781//chromosome, telomeric region;GO:0016607//nuclear speck;GO:0005622//intracellular;GO:0000803//sex chromosome;GO:0035861//site of double-strand break;GO:0035061//interchromatin granule	GO:0005524//ATP binding;GO:0031625//ubiquitin protein ligase binding	GO:0000722//telomere maintenance via recombination;GO:0090398//cellular senescence;GO:0051984//positive regulation of chromosome segregation;GO:0000724//double-strand break repair via homologous recombination;GO:0006974//cellular response to DNA damage stimulus	K22804	BAD90287.1//mKIAA4103 protein, partial [Mus musculus];NP_079971.2//structural maintenance of chromosomes protein 6 isoform 1 [Mus musculus]	4;1
20250	5453	29248.3	31120.5	0.074632	3.53744e-08	Up	2.0773e-10	Scd2	GO:0005783//endoplasmic reticulum;GO:0031090//organelle membrane;GO:0016021//integral component of membrane;GO:0005789//endoplasmic reticulum membrane	GO:0032896//palmitoyl-CoA 9-desaturase activity;GO:0046872//metal ion binding;GO:0004768//stearoyl-CoA 9-desaturase activity	GO:0042552//myelination;GO:0070542//response to fatty acid;GO:0006633//fatty acid biosynthetic process;GO:1903966//monounsaturated fatty acid biosynthetic process	K00507//stearoyl-CoA desaturase (Delta-9 desaturase) [EC:1.14.19.1]	NP_033154.2//acyl-CoA desaturase 2 [Mus musculus]	2
381280	8449	11751.1	10915.9	-0.121243	4.23294e-08	Down	2.53494e-10	Hjurp	GO:0005634//nucleus;GO:0005730//nucleolus;GO:0005829//cytosol;GO:0005739//mitochondrion;GO:0000777//condensed chromosome kinetochore;GO:0000775//chromosome, centromeric region	GO:0042393//histone binding;GO:0003677//DNA binding;GO:0042802//identical protein binding	GO:0007059//chromosome segregation;GO:0043254//regulation of protein complex assembly;GO:0051101//regulation of DNA binding;GO:0034080//CENP-A containing nucleosome assembly;GO:0007049//cell cycle	NA	NP_941054.2//Holliday junction recognition protein [Mus musculus];XP_006529783.1//PREDICTED: Holliday junction recognition protein isoform X1 [Mus musculus]	2
97775	3452	1017	760	-0.435127	4.23294e-08	Down	2.55477e-10	D930048N14Rik	GO:0005634//nucleus;GO:0005829//cytosol;GO:0005739//mitochondrion	GO:0036055//protein-succinyllysine desuccinylase activity;GO:0070403//NAD+ binding;GO:0008270//zinc ion binding;GO:0036054//protein-malonyllysine demalonylase activity;GO:0034979//NAD-dependent protein deacetylase activity	NA	NA	EDL33652.1//RIKEN cDNA D930048N14, partial [Mus musculus]	1
66625	4545	3874.95	3379.96	-0.21205	6.5984e-08	Down	4.03625e-10	Pnisr	GO:0005829//cytosol;GO:0016607//nuclear speck	GO:0003723//RNA binding	NA	K13170//splicing factor, arginine/serine-rich 18	NP_079945.1//arginine/serine-rich protein PNISR [Mus musculus]	1
20918	1279	23768	25404	0.0811562	7.20573e-08	Up	4.46652e-10	Eif1	NA	NA	NA	K03113//translation initiation factor 1	XP_007631465.2//PREDICTED: eukaryotic translation initiation factor 1 isoform X2, partial [Cricetulus griseus]	2
30957	5500	4071	3568	-0.205147	8.5658e-08	Down	5.37943e-10	Mapk8ip3	GO:0005790//smooth endoplasmic reticulum;GO:0030425//dendrite;GO:0031410//cytoplasmic vesicle;GO:0030673//axolemma;GO:0005737//cytoplasm;GO:0043005//neuron projection;GO:0000139//Golgi membrane;GO:0030426//growth cone;GO:0005886//plasma membrane	GO:0030159//receptor signaling complex scaffold activity;GO:0031434//mitogen-activated protein kinase kinase binding;GO:0016301//kinase activity;GO:0031435//mitogen-activated protein kinase kinase kinase binding;GO:0008432//JUN kinase binding;GO:0019894//kinesin binding;GO:0005078//MAP-kinase scaffold activity	GO:0010468//regulation of gene expression;GO:0060425//lung morphogenesis;GO:0045666//positive regulation of neuron differentiation;GO:0016192//vesicle-mediated transport;GO:0009791//post-embryonic development;GO:0031175//neuron projection development;GO:0007411//axon guidance;GO:0007585//respiratory gaseous exchange;GO:0001701//in utero embryonic development;GO:0043507//positive regulation of JUN…	K04436//mitogen-activated protein kinase 8 interacting protein 3	AAH65105.1//Mapk8ip3 protein [Mus musculus];BAC41466.2//mKIAA1066 protein, partial [Mus musculus];NP_001156925.1//C-Jun-amino-terminal kinase-interacting protein 3 isoform g [Mus musculus];EDL22385.1//mitogen-activated protein kinase 8 interacting protein 3, isoform CRA_b, partial [Mus musculus]	1;4
51869	8502	4837	4294	-0.186669	1.02814e-07	Down	6.54073e-10	Rif1	GO:0000793//condensed chromosome;GO:0005634//nucleus;GO:0031965//nuclear membrane;GO:0000781//chromosome, telomeric region;GO:0051233//spindle midzone;GO:0001940//male pronucleus;GO:0000790//nuclear chromatin;GO:0005737//cytoplasm;GO:0035861//site of double-strand break;GO:0001939//female pronucleus;GO:0016604//nuclear body;GO:0005886//plasma membrane	NA	GO:0006281//DNA repair;GO:0043247//telomere maintenance in response to DNA damage;GO:0045830//positive regulation of isotype switching;GO:0051574//positive regulation of histone H3-K9 methylation;GO:2001034//positive regulation of double-strand break repair via nonhomologous end joining;GO:0006348//chromatin silencing at telomere;GO:0000122//negative regulation of transcription from RNA polymeras…	K11138//telomere-associated protein RIF1	NP_780447.4//telomere-associated protein RIF1 isoform a [Mus musculus];XP_011237438.1//PREDICTED: telomere-associated protein RIF1 isoform X3 [Mus musculus];NP_001342344.1//telomere-associated protein RIF1 isoform b [Mus musculus]	5
12753	9676	4844	4302	-0.18607	1.11422e-07	Down	7.17917e-10	Clock	GO:0043231//intracellular membrane-bounded organelle;GO:0005634//nucleus;GO:0005654//nucleoplasm;GO:0005694//chromosome;GO:0005737//cytoplasm;GO:0033391//chromatoid body;GO:0005829//cytosol;GO:0005667//transcription factor complex	GO:0000978//RNA polymerase II proximal promoter sequence-specific DNA binding;GO:0003677//DNA binding;GO:0070888//E-box binding;GO:0001046//core promoter sequence-specific DNA binding;GO:0004402//histone acetyltransferase activity;GO:0031490//chromatin DNA binding;GO:0001077//transcriptional activator activity, RNA polymerase II proximal promoter sequence-specific DNA binding;GO:0046983//protein …	GO:0006355//regulation of transcription, DNA-templated;GO:0050729//positive regulation of inflammatory response;GO:0007283//spermatogenesis;GO:0050796//regulation of insulin secretion;GO:0045893//positive regulation of transcription, DNA-templated;GO:0032922//circadian regulation of gene expression;GO:0007623//circadian rhythm;GO:0045892//negative regulation of transcription, DNA-templated;GO:000…	K02223//circadian locomoter output cycles kaput protein [EC:2.3.1.48]	BAC97928.1//mKIAA0334 protein, partial [Mus musculus]	6;1
67160	1565	62549	65379	0.0489616	1.93326e-07	Up	1.26141e-09	Eef1g	NA	NA	NA	K03233//elongation factor 1-gamma	XP_005331561.2//speckle targeted PIP5K1A-regulated poly(A) polymerase isoform X2 [Ictidomys tridecemlineatus]	4
56036	2442	2410	2029	-0.263143	1.99586e-07	Down	1.31854e-09	Ccnl2	GO:0043231//intracellular membrane-bounded organelle;GO:0005634//nucleus;GO:0005654//nucleoplasm;GO:0000307//cyclin-dependent protein kinase holoenzyme complex;GO:0016607//nuclear speck	GO:0016538//cyclin-dependent protein serine/threonine kinase regulator activity	GO:1901409//positive regulation of phosphorylation of RNA polymerase II C-terminal domain;GO:0045944//positive regulation of transcription from RNA polymerase II promoter;GO:0006351//transcription, DNA-templated;GO:0045737//positive regulation of cyclin-dependent protein serine/threonine kinase activity	K17498//transcription factor SPN1	XP_017448805.1//PREDICTED: cyclin-L2 isoform X3 [Rattus norvegicus];NP_997561.1//cyclin-L2 [Mus musculus]	1
15366	3914	4364.15	3857.37	-0.192962	2.05707e-07	Down	1.37576e-09	Hmmr	GO:0016020//membrane;GO:0009986//cell surface;GO:0005737//cytoplasm	GO:0005540//hyaluronic acid binding	NA	K06267//hyaluronan-mediated motility receptor	NP_038580.2//hyaluronan mediated motility receptor [Mus musculus]	2
22589	10244	6591	5978	-0.155713	2.17947e-07	Down	1.47539e-09	Atrx	GO:0016605//PML body;GO:0005634//nucleus;GO:0005654//nucleoplasm;GO:0000784//nuclear chromosome, telomeric region;GO:0031933//telomeric heterochromatin;GO:0000780//condensed nuclear chromosome, centromeric region;GO:0000228//nuclear chromosome;GO:1990707//nuclear subtelomeric heterochromatin;GO:0070603//SWI/SNF superfamily-type complex;GO:0005721//pericentric heterochromatin;GO:0016604//nuclear b…	GO:0042393//histone binding;GO:0015616//DNA translocase activity;GO:0070087//chromo shadow domain binding;GO:0003677//DNA binding;GO:0005524//ATP binding;GO:0035064//methylated histone binding;GO:0004386//helicase activity;GO:0046872//metal ion binding;GO:0003682//chromatin binding	GO:0006338//chromatin remodeling;GO:1901582//positive regulation of telomeric RNA transcription from RNA pol II promoter;GO:0007283//spermatogenesis;GO:0000212//meiotic spindle organization;GO:0072711//cellular response to hydroxyurea;GO:1900112//regulation of histone H3-K9 trimethylation;GO:1901581//negative regulation of telomeric RNA transcription from RNA pol II promoter;GO:0030330//DNA damag…	K10779//transcriptional regulator ATRX [EC:3.6.4.12]	NP_033556.2//transcriptional regulator ATRX [Mus musculus];XP_011245865.1//PREDICTED: transcriptional regulator ATRX isoform X5 [Mus musculus];XP_011245866.1//PREDICTED: transcriptional regulator ATRX isoform X6 [Mus musculus];XP_006528011.1//PREDICTED: transcriptional regulator ATRX isoform X3 [Mus musculus]	2
13518	19462	11115.3	10345.2	-0.118465	2.65292e-07	Down	1.81753e-09	Dst	GO:0016020//membrane;GO:0097038//perinuclear endoplasmic reticulum;GO:0005938//cell cortex;GO:0005635//nuclear envelope;GO:0035371//microtubule plus-end;GO:0031673//H zone;GO:0031410//cytoplasmic vesicle;GO:0005737//cytoplasm;GO:0030018//Z disc;GO:0016021//integral component of membrane;GO:0015629//actin cytoskeleton;GO:0009898//cytoplasmic side of plasma membrane;GO:0014704//intercalated disc;GO…	GO:0003779//actin binding;GO:0005509//calcium ion binding;GO:0051010//microtubule plus-end binding;GO:0042803//protein homodimerization activity	GO:0046907//intracellular transport;GO:0007155//cell adhesion;GO:0045104//intermediate filament cytoskeleton organization;GO:0008090//retrograde axonal transport;GO:0007409//axonogenesis	K10382//dystonin	XP_017459322.1//PREDICTED: dystonin isoform X5 [Rattus norvegicus];XP_021030787.1//dystonin isoform X1 [Mus caroli];XP_021030794.1//dystonin isoform X2 [Mus caroli];XP_021053007.1//dystonin isoform X5 [Mus pahari];NP_034211.2//dystonin isoform 4 [Mus musculus]	1;3;2
13682	2910	7226.17	6591.36	-0.147534	2.71512e-07	Down	1.88229e-09	Eif4a2	GO:0005730//nucleolus;GO:0005829//cytosol;GO:0005737//cytoplasm;GO:0016281//eukaryotic translation initiation factor 4F complex;GO:0048471//perinuclear region of cytoplasm	GO:0003723//RNA binding;GO:0003743//translation initiation factor activity;GO:0004004//ATP-dependent RNA helicase activity;GO:0005524//ATP binding;GO:0004386//helicase activity;GO:0003676//nucleic acid binding;GO:0016887//ATPase activity	GO:0010468//regulation of gene expression;GO:0016032//viral process;GO:1900260//negative regulation of RNA-directed 5'-3' RNA polymerase activity;GO:0006413//translational initiation;GO:1990830//cellular response to leukemia inhibitory factor;GO:0006446//regulation of translational initiation;GO:0000289//nuclear-transcribed mRNA poly(A) tail shortening;GO:0010501//RNA secondary structure unwinding	K03257//translation initiation factor 4A	EDK97657.1//eukaryotic translation initiation factor 4A2, isoform CRA_c, partial [Mus musculus];NP_001116509.1//eukaryotic initiation factor 4A-II isoform b [Mus musculus];NP_001008336.1//eukaryotic initiation factor 4A-II [Rattus norvegicus]	1;3;2
19878	8012	7173	6543	-0.147503	3.09844e-07	Down	2.1733e-09	Rock2	GO:0005634//nucleus;GO:0005829//cytosol;GO:0005622//intracellular;GO:0005813//centrosome;GO:0036464//cytoplasmic ribonucleoprotein granule;GO:0031616//spindle pole centrosome;GO:0005886//plasma membrane	GO:0003723//RNA binding;GO:0017048//Rho GTPase binding;GO:0046872//metal ion binding;GO:0004674//protein serine/threonine kinase activity;GO:0005524//ATP binding;GO:0004672//protein kinase activity;GO:0017049//GTP-Rho binding;GO:0072518//Rho-dependent protein serine/threonine kinase activity	GO:0008625//extrinsic apoptotic signaling pathway via death domain receptors;GO:0051298//centrosome duplication;GO:0030866//cortical actin cytoskeleton organization;GO:0010595//positive regulation of endothelial cell migration;GO:0032956//regulation of actin cytoskeleton organization;GO:0001934//positive regulation of protein phosphorylation;GO:0035509//negative regulation of myosin-light-chain-p…	K17388//Rho-associated protein kinase 2 [EC:2.7.11.1]	NP_033098.2//rho-associated protein kinase 2 [Mus musculus]	2
18949	3469	6143	5557	-0.159516	3.21285e-07	Down	2.27975e-09	Pnn	NA	NA	NA	K13114//pinin	EDL36683.1//pinin, partial [Mus musculus]	2
15481	2104	187614	193253	0.0278444	3.38564e-07	Up	2.42997e-09	Hspa8	NA	NA	NA	K03283//heat shock 70kDa protein 1/2/6/8	KFO35963.1//Heat shock cognate 71 kDa protein [Fukomys damarensis]	4
69207	3079	10466	9725	-0.120819	3.72789e-07	Down	2.70602e-09	Srsf11	GO:0016607//nuclear speck	GO:0003723//RNA binding	GO:0008380//RNA splicing	K12899//splicing factor, arginine/serine-rich 11	NP_001087221.1//serine/arginine-rich splicing factor 11 isoform 2 [Mus musculus]	1
73945	7326	23558	22528	-0.0793768	4.76562e-07	Down	3.49816e-09	Otud4	NA	GO:0004843//thiol-dependent ubiquitin-specific protease activity;GO:0003723//RNA binding	GO:0071108//protein K48-linked deubiquitination	K13718//OTU domain-containing protein 4 [EC:3.4.19.12]	NP_001074633.1//OTU domain-containing protein 4 isoform 2 [Mus musculus];NP_001242962.1//OTU domain-containing protein 4 isoform 1 [Mus musculus]	1
268373	736	137534	142087	0.0321065	5.15564e-07	Up	3.8265e-09	Ppia	NA	NA	NA	K03767//peptidyl-prolyl cis-trans isomerase A (cyclophilin A) [EC:5.2.1.8]	XP_021034040.1//peptidyl-prolyl cis-trans isomerase A-like [Mus caroli]	1
17847	12200	12306.4	11521.5	-0.109962	5.40698e-07	Down	4.05715e-09	Usp34	NA	GO:0004843//thiol-dependent ubiquitin-specific protease activity;GO:0004197//cysteine-type endopeptidase activity;GO:0036459//thiol-dependent ubiquitinyl hydrolase activity	GO:0071108//protein K48-linked deubiquitination;GO:0006511//ubiquitin-dependent protein catabolic process;GO:0016055//Wnt signaling pathway;GO:0016579//protein deubiquitination;GO:0090263//positive regulation of canonical Wnt signaling pathway	K11853//ubiquitin carboxyl-terminal hydrolase 34 [EC:3.4.19.12]	NP_001177330.2//ubiquitin carboxyl-terminal hydrolase 34 [Mus musculus];XP_006514629.1//PREDICTED: ubiquitin carboxyl-terminal hydrolase 34 isoform X2 [Mus musculus]	2
100039257	1447	174.65	304.8	0.788517	5.72982e-07	Up	4.34612e-09	Tmem254b	GO:0016021//integral component of membrane	NA	NA	NA	NP_080955.1//transmembrane protein 254 isoform 1 [Mus musculus];XP_021059294.1//transmembrane protein 254 isoform X1 [Mus pahari]	1
20692	2640	20889	22329	0.0812963	6.14988e-07	Up	4.7149e-09	Sparc	GO:0005634//nucleus;GO:0005615//extracellular space;GO:0005622//intracellular;GO:0016363//nuclear matrix;GO:0031982//vesicle;GO:0005737//cytoplasm;GO:0005578//proteinaceous extracellular matrix;GO:0009986//cell surface;GO:0031091//platelet alpha granule;GO:0005604//basement membrane;GO:0031092//platelet alpha granule membrane	GO:0005518//collagen binding;GO:0005509//calcium ion binding;GO:0050840//extracellular matrix binding	GO:0030324//lung development;GO:0034097//response to cytokine;GO:0042127//regulation of cell proliferation;GO:0032496//response to lipopolysaccharide;GO:0010595//positive regulation of endothelial cell migration;GO:0001503//ossification;GO:0009629//response to gravity;GO:0045471//response to ethanol;GO:0071363//cellular response to growth factor stimulus;GO:0048839//inner ear development;GO:00513…	K12819//pre-mRNA-processing factor SLU7	NP_001277746.1//SPARC isoform 2 precursor [Mus musculus];NP_033268.1//SPARC precursor [Mus musculus]	1;5
12833	3990	8736	9623	0.124635	6.34892e-07	Up	4.91928e-09	Col6a1	NA	NA	NA	K19720//collagen, type III, alpha	ETE70123.1//Collagen alpha-2(VI) chain, partial [Ophiophagus hannah]	4
22385	6446	18892	17964	-0.0875458	7.29476e-07	Down	5.71163e-09	Baz1b	GO:0000793//condensed chromosome;GO:0005634//nucleus;GO:0005721//pericentric heterochromatin;GO:0016604//nuclear body;GO:0043596//nuclear replication fork	GO:0042393//histone binding;GO:0004715//non-membrane spanning protein tyrosine kinase activity;GO:0005524//ATP binding;GO:0070577//lysine-acetylated histone binding;GO:0046872//metal ion binding;GO:0004713//protein tyrosine kinase activity;GO:0035173//histone kinase activity;GO:0003682//chromatin binding	GO:0006302//double-strand break repair;GO:0006333//chromatin assembly or disassembly;GO:0006338//chromatin remodeling;GO:0006355//regulation of transcription, DNA-templated;GO:0048096//chromatin-mediated maintenance of transcription;GO:0006351//transcription, DNA-templated;GO:0016572//histone phosphorylation;GO:0006974//cellular response to DNA damage stimulus;GO:0003007//heart morphogenesis	K11658//bromodomain adjacent to zinc finger domain protein 1B	NP_035844.2//tyrosine-protein kinase BAZ1B [Mus musculus]	2
100042165	5181	605	424	-0.52775	7.37847e-07	Down	5.83735e-09	BC005561	GO:0000445//THO complex part of transcription export complex	GO:0003729//mRNA binding	GO:0006406//mRNA export from nucleus	K12879//THO complex subunit 2	NP_001160053.1//cDNA sequence BC005561 [Mus musculus]	1
22190	2424	52767.2	55231.9	0.0509803	7.87726e-07	Up	6.29621e-09	Ubc	GO:0070062//extracellular exosome;GO:0005634//nucleus;GO:0005654//nucleoplasm;GO:0005615//extracellular space;GO:0043209//myelin sheath;GO:0005737//cytoplasm;GO:0031982//vesicle;GO:0005829//cytosol	GO:0002020//protease binding;GO:0003723//RNA binding	GO:0007623//circadian rhythm;GO:0006511//ubiquitin-dependent protein catabolic process;GO:0007219//Notch signaling pathway	K08770//ubiquitin C	NP_062613.3//polyubiquitin-C [Mus musculus]	4
74117	2650	24297	25845	0.0742281	1.03803e-06	Up	8.38149e-09	Actr3	GO:0031252//cell leading edge;GO:0016020//membrane;GO:0042995//cell projection;GO:0060076//excitatory synapse;GO:0005903//brush border;GO:0061828//apical tubulobulbar complex;GO:0005737//cytoplasm;GO:0000139//Golgi membrane;GO:0002102//podosome;GO:0061832//basal ectoplasmic specialization;GO:0005829//cytosol;GO:0005911//cell-cell junction;GO:0015629//actin cytoskeleton;GO:0070062//extracellular e…	GO:0051015//actin filament binding;GO:0003779//actin binding;GO:0005524//ATP binding;GO:0051117//ATPase binding;GO:0005200//structural constituent of cytoskeleton	GO:0010763//positive regulation of fibroblast migration;GO:0045666//positive regulation of neuron differentiation;GO:0034314//Arp2/3 complex-mediated actin nucleation;GO:0071356//cellular response to tumor necrosis factor;GO:0051965//positive regulation of synapse assembly;GO:0032092//positive regulation of protein binding;GO:1905837//cellular response to triterpenoid;GO:0051653//spindle localiza…	K18584//actin-related protein 3	NP_076224.1//actin-related protein 3 [Mus musculus]	1;2
100040852	5292	557.98	387.12	-0.542312	1.22893e-06	Down	1.00231e-08	Gm3002	NA	NA	NA	K08203//MFS transporter, OCT family, solute carrier family 22 (organic anion transporter), member 6;K09291//nucleoprotein TPR	ABR18810.1//alpha9-takusan [Mus musculus]	1
13207	3520	43258	45415	0.055323	1.36269e-06	Up	1.12252e-08	Ddx5	GO:0016020//membrane;GO:0031012//extracellular matrix;GO:0070062//extracellular exosome;GO:0005730//nucleolus;GO:0071141//SMAD protein complex;GO:0071013//catalytic step 2 spliceosome	GO:0005524//ATP binding;GO:0070878//primary miRNA binding;GO:0003730//mRNA 3'-UTR binding;GO:0036002//pre-mRNA binding;GO:0050681//androgen receptor binding;GO:0004004//ATP-dependent RNA helicase activity;GO:0070412//R-SMAD binding;GO:0048306//calcium-dependent protein binding;GO:0005516//calmodulin binding;GO:0043021//ribonucleoprotein complex binding;GO:0019899//enzyme binding;GO:0035500//MH2 d…	GO:0072332//intrinsic apoptotic signaling pathway by p53 class mediator;GO:0030520//intracellular estrogen receptor signaling pathway;GO:0000381//regulation of alternative mRNA splicing, via spliceosome;GO:0009299//mRNA transcription;GO:0030509//BMP signaling pathway;GO:0030521//androgen receptor signaling pathway;GO:0000380//alternative mRNA splicing, via spliceosome;GO:0060765//regulation of an…	K12823//ATP-dependent RNA helicase DDX5/DBP2 [EC:3.6.4.13]	BAE21355.1//unnamed protein product, partial [Mus musculus]	3
225876	7268	8448	7805	-0.12909	1.42393e-06	Down	1.18459e-08	Kdm2a	GO:0005634//nucleus;GO:0005654//nucleoplasm;GO:0000790//nuclear chromatin	GO:0003677//DNA binding;GO:0051864//histone demethylase activity (H3-K36 specific);GO:0008270//zinc ion binding;GO:0045322//unmethylated CpG binding	GO:0030182//neuron differentiation;GO:0006355//regulation of transcription, DNA-templated;GO:0006351//transcription, DNA-templated;GO:0010629//negative regulation of gene expression;GO:0043066//negative regulation of apoptotic process;GO:0001701//in utero embryonic development;GO:0070544//histone H3-K36 demethylation;GO:0010628//positive regulation of gene expression;GO:0035264//multicellular org…	K10276//F-box and leucine-rich repeat protein 10/11 [EC:1.14.11.27]	XP_006531786.1//PREDICTED: lysine-specific demethylase 2A isoform X2 [Mus musculus];NP_001001984.2//lysine-specific demethylase 2A [Mus musculus]	2
15937	1090	2384	2819	0.22692	1.77051e-06	Up	1.48735e-08	Ier3	GO:0005634//nucleus	NA	GO:2001020//regulation of response to DNA damage stimulus;GO:0043066//negative regulation of apoptotic process	NA	NP_598423.1//radiation-inducible immediate-early gene IEX-1 [Mus musculus]	2
74200	2999	4443	3968	-0.178001	1.85372e-06	Down	1.57238e-08	2810403A07Rik	GO:0005634//nucleus;GO:0005681//spliceosomal complex;GO:0005737//cytoplasm	GO:0003723//RNA binding	GO:0006376//mRNA splice site selection	K05747//Wiskott-Aldrich syndrome protein;K13095//splicing factor 1	EDL15254.1//RIKEN cDNA 2810403A07, isoform CRA_b [Mus musculus];NP_083090.2//UPF0469 protein KIAA0907 [Mus musculus];BAD32335.1//mKIAA0907 protein, partial [Mus musculus]	3
27367	1361	70827	73716	0.0427994	1.95414e-06	Up	1.67349e-08	Rpl3	GO:0005840//ribosome;GO:0070062//extracellular exosome;GO:0005634//nucleus;GO:0005925//focal adhesion;GO:0022625//cytosolic large ribosomal subunit;GO:0005737//cytoplasm;GO:0005730//nucleolus;GO:0005829//cytosol;GO:0043234//protein complex	GO:0003723//RNA binding;GO:0003735//structural constituent of ribosome;GO:0008097//5S rRNA binding	GO:0000027//ribosomal large subunit assembly;GO:0000184//nuclear-transcribed mRNA catabolic process, nonsense-mediated decay;GO:0006364//rRNA processing;GO:0006614//SRP-dependent cotranslational protein targeting to membrane;GO:0006413//translational initiation;GO:0006412//translation;GO:0019083//viral transcription;GO:0071353//cellular response to interleukin-4	K02925//large subunit ribosomal protein L3e	XP_021508099.1//60S ribosomal protein L3 [Meriones unguiculatus]	2
70930	4663	2019	1695	-0.267235	2.04075e-06	Down	1.76431e-08	Nol8	GO:0005730//nucleolus	GO:0003723//RNA binding	GO:1990830//cellular response to leukemia inhibitory factor;GO:0006364//rRNA processing;GO:1902570//protein localization to nucleolus	K14721//DNA-directed RNA polymerase III subunit RPC5;K14308//nuclear pore complex protein Nup54;K10779//transcriptional regulator ATRX [EC:3.6.4.12];K09276//Y-box-binding protein 1;K18626//trichohyalin	NP_001258326.1//nucleolar protein 8 [Mus musculus]	1
70036	1036	619	442	-0.500772	2.27198e-06	Down	1.98274e-08	Dancr	NA	NA	NA	NA	EDL37868.1//mCG18358, isoform CRA_b, partial [Mus musculus];BAC32301.1//unnamed protein product [Mus musculus];BAE43137.1//unnamed protein product, partial [Mus musculus]	1
56332	4191	9053	9923	0.117501	2.33288e-06	Up	2.05492e-08	Amotl2	GO:0016324//apical plasma membrane;GO:0031410//cytoplasmic vesicle;GO:0005923//bicellular tight junction;GO:0055037//recycling endosome	GO:0042802//identical protein binding	GO:0035329//hippo signaling;GO:0016055//Wnt signaling pathway	K06104//angiomotin like	XP_006511835.1//PREDICTED: angiomotin-like protein 2 isoform X2 [Mus musculus]	2
54214	7532	2364	2016	-0.244613	2.38456e-06	Down	2.11988e-08	Golga4	GO:0070062//extracellular exosome;GO:0005794//Golgi apparatus;GO:0005829//cytosol	GO:0051020//GTPase binding	GO:0045773//positive regulation of axon extension;GO:0043001//Golgi to plasma membrane protein transport	K20283//golgin subfamily A member 4	XP_006244195.1//PREDICTED: golgin subfamily A member 4 isoform X10 [Rattus norvegicus]	3
20085	629	16505.8	17709.9	0.0867048	3.0478e-06	Up	2.73437e-08	Rps19	GO:0005840//ribosome;GO:0016020//membrane;GO:0031012//extracellular matrix;GO:0070062//extracellular exosome;GO:0005925//focal adhesion;GO:0005737//cytoplasm;GO:0005730//nucleolus;GO:0005829//cytosol;GO:0022627//cytosolic small ribosomal subunit	GO:0003723//RNA binding;GO:0017134//fibroblast growth factor binding;GO:0003735//structural constituent of ribosome;GO:0031369//translation initiation factor binding;GO:0042803//protein homodimerization activity;GO:0019901//protein kinase binding;GO:0032403//protein complex binding	GO:0061844//antimicrobial humoral immune response mediated by antimicrobial peptide;GO:0050829//defense response to Gram-negative bacterium;GO:0042274//ribosomal small subunit biogenesis;GO:0000028//ribosomal small subunit assembly;GO:0060266//negative regulation of respiratory burst involved in inflammatory response;GO:0002548//monocyte chemotaxis;GO:0000462//maturation of SSU-rRNA from tricistr…	K02966//small subunit ribosomal protein S19e	XP_017823377.1//PREDICTED: 40S ribosomal protein S19 isoform X1 [Callithrix jacchus];ELW71038.1//40S ribosomal protein S19 [Tupaia chinensis]	1
12215	1405	25153	26683	0.0703115	3.18789e-06	Up	2.88605e-08	Bsg	GO:0016020//membrane;GO:0043231//intracellular membrane-bounded organelle;GO:0070062//extracellular exosome;GO:0005925//focal adhesion;GO:0042470//melanosome;GO:0005887//integral component of plasma membrane;GO:0045121//membrane raft;GO:0042383//sarcolemma;GO:0005739//mitochondrion;GO:0002080//acrosomal membrane;GO:0005886//plasma membrane	GO:0005537//mannose binding;GO:0045296//cadherin binding	GO:0046697//decidualization;GO:0046689//response to mercury ion;GO:0072659//protein localization to plasma membrane;GO:0043434//response to peptide hormone;GO:0051591//response to cAMP;GO:0042475//odontogenesis of dentin-containing tooth;GO:0007566//embryo implantation	K06535//basigin	NP_033898.1//basigin isoform 1 precursor [Mus musculus];NP_001070652.1//basigin isoform 2 precursor [Mus musculus]	1;2
381066	2600	1865	1559	-0.273434	3.42298e-06	Down	3.1268e-08	Zfp948	GO:0005634//nucleus	GO:0046872//metal ion binding;GO:0003700//DNA binding transcription factor activity;GO:0003676//nucleic acid binding	GO:0006355//regulation of transcription, DNA-templated	K09228//KRAB domain-containing zinc finger protein	XP_006228072.1//PREDICTED: zinc finger protein 420-like isoform X2 [Rattus norvegicus];AAR91689.1//zinc finger protein 118 [Mus musculus]	1
71175	10567	7898	7299	-0.128667	4.22687e-06	Down	3.89561e-08	Nipbl	GO:0070062//extracellular exosome;GO:0005634//nucleus;GO:0032116//SMC loading complex;GO:0000785//chromatin;GO:0032039//integrator complex	GO:0036033//mediator complex binding;GO:0070087//chromo shadow domain binding;GO:0008022//protein C-terminus binding;GO:0047485//protein N-terminus binding;GO:0042826//histone deacetylase binding;GO:0003682//chromatin binding	GO:0071481//cellular response to X-ray;GO:0007420//brain development;GO:0045778//positive regulation of ossification;GO:0048638//regulation of developmental growth;GO:0048557//embryonic digestive tract morphogenesis;GO:0061038//uterus morphogenesis;GO:0045892//negative regulation of transcription, DNA-templated;GO:0042634//regulation of hair cycle;GO:0007507//heart development;GO:0048703//embryon…	K06672//cohesin loading factor subunit SCC2	NP_957684.1//nipped-B-like protein isoform b [Mus musculus];NP_081983.2//nipped-B-like protein isoform a [Mus musculus]	3;2
66293	1243	1184	943	-0.343218	4.88625e-06	Down	4.54316e-08	1810032O08Rik	NA	NA	NA	NA	BAB25179.1//unnamed protein product [Mus musculus];EDL34590.1//RIKEN cDNA 1810032O08, isoform CRA_a, partial [Mus musculus]	1
12316	9866	5438	4937	-0.15432	5.52875e-06	Down	5.18564e-08	Aspm	GO:0000922//spindle pole;GO:0005634//nucleus;GO:0036449//microtubule minus-end;GO:0005874//microtubule;GO:0072687//meiotic spindle;GO:0005737//cytoplasm;GO:0097431//mitotic spindle pole;GO:0030496//midbody	GO:0005516//calmodulin binding	GO:0090306//spindle assembly involved in meiosis;GO:0048477//oogenesis;GO:0007283//spermatogenesis;GO:0007420//brain development;GO:0051653//spindle localization;GO:0008584//male gonad development;GO:0051661//maintenance of centrosome location;GO:0007051//spindle organization;GO:0021987//cerebral cortex development;GO:0002052//positive regulation of neuroblast proliferation;GO:0021873//forebrain …	K16743//abnormal spindle-like microcephaly-associated protein	NP_033921.3//abnormal spindle-like microcephaly-associated protein homolog [Mus musculus]	4
103836	1920	1370	1112	-0.315898	5.64238e-06	Down	5.33824e-08	Zfp692	NA	GO:0000978//RNA polymerase II proximal promoter sequence-specific DNA binding;GO:0003676//nucleic acid binding;GO:0001078//transcriptional repressor activity, RNA polymerase II proximal promoter sequence-specific DNA binding	GO:0000122//negative regulation of transcription from RNA polymerase II promoter	K09228//KRAB domain-containing zinc finger protein	XP_006246445.1//PREDICTED: zinc finger protein 692 isoform X1 [Rattus norvegicus]	1;3
100653389	1264	253	147	-0.7982	5.80884e-06	Down	5.5431e-08	Mir155hg	NA	NA	NA	NA	EDK98311.1//mCG146863 [Mus musculus]	1
57294	371	30392	32070	0.0626538	5.93601e-06	Up	5.71287e-08	Rps27	NA	NA	NA	K02978//small subunit ribosomal protein S27e	XP_003785639.1//PREDICTED: 40S ribosomal protein S27-like [Otolemur garnettii];XP_004619237.1//PREDICTED: 40S ribosomal protein S27 [Sorex araneus];XP_017804046.2//40S ribosomal protein S27-like, partial [Papio anubis]	1;4
69202	1155	23699	25148	0.0707385	6.19236e-06	Up	6.01009e-08	Ptms	GO:0016021//integral component of membrane	GO:0003682//chromatin binding	GO:0010468//regulation of gene expression	K19538//retinitis pigmentosa 1	KFH09895.1//hypothetical protein TGVAND_436000 [Toxoplasma gondii VAND]	2
107701	1741	15463	16593	0.0868756	7.20226e-06	Up	7.04901e-08	Sf3b4	GO:0005681//spliceosomal complex;GO:0005689//U12-type spliceosomal complex	GO:0003723//RNA binding	GO:0048026//positive regulation of mRNA splicing, via spliceosome;GO:0006397//mRNA processing;GO:0008380//RNA splicing	K12831//splicing factor 3B subunit 4	XP_008841952.1//PREDICTED: splicing factor 3B subunit 4 [Nannospalax galili]	4
17869	2398	12947	13968	0.0946287	7.5812e-06	Up	7.48171e-08	Myc	GO:0030424//axon;GO:0005634//nucleus;GO:0016604//nuclear body;GO:0005719//nuclear euchromatin;GO:0005739//mitochondrion;GO:0005737//cytoplasm;GO:0000790//nuclear chromatin	GO:0003677//DNA binding;GO:0070888//E-box binding;GO:0000987//proximal promoter sequence-specific DNA binding;GO:0003700//DNA binding transcription factor activity;GO:0003690//double-stranded DNA binding;GO:0033613//activating transcription factor binding;GO:0046983//protein dimerization activity	GO:0006865//amino acid transport;GO:0060070//canonical Wnt signaling pathway;GO:0001658//branching involved in ureteric bud morphogenesis;GO:0001783//B cell apoptotic process;GO:0006919//activation of cysteine-type endopeptidase activity involved in apoptotic process	K04377//Myc proto-oncogene protein	NP_034979.3//myc proto-oncogene protein isoform a [Mus musculus];NP_001170824.1//myc proto-oncogene protein isoform c [Mus musculus]	1;4
208292	10857	3903	3481	-0.179961	8.58533e-06	Down	8.54269e-08	Zfp871	GO:0005634//nucleus	GO:0046872//metal ion binding;GO:0000976//transcription regulatory region sequence-specific DNA binding	GO:0006355//regulation of transcription, DNA-templated	K09228//KRAB domain-containing zinc finger protein	XP_017822816.1//PREDICTED: zinc finger protein 709 isoform X2 [Callithrix jacchus]	3
15936	1541	3913	4445	0.169029	8.74692e-06	Up	8.77482e-08	Ier2	GO:0005634//nucleus;GO:0005654//nucleoplasm;GO:0005737//cytoplasm	GO:0001228//transcriptional activator activity, RNA polymerase II transcription regulatory region sequence-specific DNA binding;GO:0003677//DNA binding;GO:0000977//RNA polymerase II regulatory region sequence-specific DNA binding	GO:0071774//response to fibroblast growth factor;GO:0030182//neuron differentiation;GO:0045944//positive regulation of transcription from RNA polymerase II promoter;GO:0048870//cell motility	NA	NP_034629.3//immediate early response gene 2 protein [Mus musculus]	4
231659	8546	18446	17619	-0.0810549	9.4448e-06	Down	9.55195e-08	Gcn1l1	NA	NA	NA	K05760//paxillin;K19759//dynein assembly factor 5, axonemal	BAE27802.1//unnamed protein product [Mus musculus]	2
13006	4851	9631	9000	-0.11264	9.76831e-06	Down	9.95881e-08	Smc3	GO:0005634//nucleus;GO:0005654//nucleoplasm;GO:0000785//chromatin;GO:0005622//intracellular;GO:0016363//nuclear matrix;GO:0000800//lateral element;GO:0005694//chromosome;GO:0000775//chromosome, centromeric region;GO:0034991//nuclear meiotic cohesin complex;GO:0097431//mitotic spindle pole;GO:0030893//meiotic cohesin complex;GO:0005829//cytosol;GO:0005604//basement membrane;GO:0008278//cohesin com…	GO:0036033//mediator complex binding;GO:0070840//dynein complex binding;GO:0048487//beta-tubulin binding;GO:0005524//ATP binding;GO:0003682//chromatin binding;GO:0046982//protein heterodimerization activity;GO:0003777//microtubule motor activity;GO:0032403//protein complex binding	GO:0000278//mitotic cell cycle;GO:0006281//DNA repair;GO:0051276//chromosome organization;GO:1901673//regulation of mitotic spindle assembly;GO:0006275//regulation of DNA replication;GO:0019827//stem cell population maintenance;GO:0051702//interaction with symbiont;GO:0007062//sister chromatid cohesion;GO:0051301//cell division;GO:0051321//meiotic cell cycle;GO:0044791//positive regulation by hos…	K06669//structural maintenance of chromosome 3 (chondroitin sulfate proteoglycan 6)	NP_031816.2//structural maintenance of chromosomes protein 3 [Mus musculus]	3
108155	5327	5420	4932	-0.150999	9.99406e-06	Down	1.02705e-07	Ogt	GO:0005634//nucleus;GO:0005654//nucleoplasm;GO:0000791//euchromatin;GO:0042588//zymogen granule;GO:0005622//intracellular;GO:0005737//cytoplasm;GO:0043025//neuronal cell body;GO:0043005//neuron projection;GO:0005829//cytosol;GO:0000123//histone acetyltransferase complex;GO:0005739//mitochondrion;GO:0005886//plasma membrane	GO:0046972//histone acetyltransferase activity (H4-K16 specific);GO:0097363//protein O-GlcNAc transferase activity;GO:0016262//protein N-acetylglucosaminyltransferase activity;GO:0043995//histone acetyltransferase activity (H4-K5 specific);GO:0042277//peptide binding;GO:0003824//catalytic activity;GO:0043996//histone acetyltransferase activity (H4-K8 specific);GO:0005547//phosphatidylinositol-3,4…	GO:0090526//regulation of gluconeogenesis involved in cellular glucose homeostasis;GO:1903428//positive regulation of reactive oxygen species biosynthetic process;GO:0071222//cellular response to lipopolysaccharide;GO:0033137//negative regulation of peptidyl-serine phosphorylation;GO:0061087//positive regulation of histone H3-K27 methylation;GO:0045862//positive regulation of proteolysis;GO:00439…	K09667//protein O-GlcNAc transferase [EC:2.4.1.255]	AAI49783.1//OGT protein [Bos taurus];NP_631883.2//UDP-N-acetylglucosamine--peptide N-acetylglucosaminyltransferase 110 kDa subunit isoform 1 [Mus musculus];NP_001277464.1//UDP-N-acetylglucosamine--peptide N-acetylglucosaminyltransferase 110 kDa subunit isoform 2 [Mus musculus]	1;4
98758	2221	47962	50131	0.0489317	1.0398e-05	Up	1.07704e-07	Hnrnpf	GO:0016020//membrane;GO:0005634//nucleus;GO:0005654//nucleoplasm;GO:0030529//intracellular ribonucleoprotein complex;GO:0005829//cytosol;GO:0019013//viral nucleocapsid;GO:0071013//catalytic step 2 spliceosome	GO:0003723//RNA binding;GO:0017025//TBP-class protein binding;GO:0008134//transcription factor binding;GO:0003727//single-stranded RNA binding	GO:0043484//regulation of RNA splicing;GO:0006397//mRNA processing;GO:0008380//RNA splicing	K12898//heterogeneous nuclear ribonucleoprotein F/H	BAC36361.1//unnamed protein product [Mus musculus]	1;2
18521	2807	53245.4	55557.4	0.046443	1.04159e-05	Up	1.08739e-07	Pcbp2	GO:0016020//membrane;GO:0070062//extracellular exosome;GO:0005634//nucleus;GO:0005654//nucleoplasm;GO:0005925//focal adhesion;GO:0005737//cytoplasm;GO:0005829//cytosol;GO:0030529//intracellular ribonucleoprotein complex	GO:0003723//RNA binding;GO:0003677//DNA binding;GO:1990829//C-rich single-stranded DNA binding;GO:0031625//ubiquitin protein ligase binding;GO:0019899//enzyme binding	GO:0016070//RNA metabolic process;GO:0075522//IRES-dependent viral translational initiation;GO:0000398//mRNA splicing, via spliceosome;GO:0051607//defense response to virus;GO:0050687//negative regulation of defense response to virus;GO:0043161//proteasome-mediated ubiquitin-dependent protein catabolic process;GO:0039694//viral RNA genome replication;GO:0016071//mRNA metabolic process;GO:0032480/…	K13162//poly(rC)-binding protein 2	BAD92062.1//poly(rC)-binding protein 2 isoform b variant, partial [Homo sapiens];NP_001092090.1//poly(rC)-binding protein 2 isoform c [Homo sapiens];NP_114366.1//poly(rC)-binding protein 2 isoform b [Homo sapiens];XP_005652599.1//poly(rC)-binding protein 2 isoform X37 [Sus scrofa];NP_001167544.1//poly(rC)-binding protein 2 isoform 4 [Mus musculus];NP_001029883.1//poly(rC)-binding protein 2 [Bos t…	1;2
331401	7631	4210	3777	-0.171458	1.05945e-05	Down	1.11468e-07	Thoc2	GO:0005634//nucleus;GO:0000784//nuclear chromosome, telomeric region;GO:0000347//THO complex;GO:0000445//THO complex part of transcription export complex;GO:0016607//nuclear speck;GO:0000346//transcription export complex	GO:0003729//mRNA binding	GO:0006397//mRNA processing;GO:0006406//mRNA export from nucleus;GO:0000902//cell morphogenesis;GO:0010468//regulation of gene expression;GO:0046784//viral mRNA export from host cell nucleus;GO:0048699//generation of neurons;GO:0048666//neuron development;GO:0010793//regulation of mRNA export from nucleus;GO:0016973//poly(A)+ mRNA export from nucleus;GO:0001824//blastocyst development;GO:0010977/…	K12879//THO complex subunit 2	NP_001028594.1//THO complex subunit 2 [Mus musculus]	1
76131	2630	3358	2969	-0.192504	1.08033e-05	Down	1.14546e-07	Depdc1a	GO:0017053//transcriptional repressor complex;GO:0005634//nucleus;GO:0005622//intracellular	GO:0005096//GTPase activator activity	GO:0045892//negative regulation of transcription, DNA-templated;GO:0007165//signal transduction;GO:0006351//transcription, DNA-templated;GO:0035556//intracellular signal transduction	K20640//Rho GTPase-activating protein 19;K12472//epidermal growth factor receptor substrate 15;K20632//deleted in liver cancer protein	NP_001165564.1//DEP domain-containing protein 1A isoform 3 [Mus musculus];NP_083799.2//DEP domain-containing protein 1A isoform 2 [Mus musculus];NP_001165563.1//DEP domain-containing protein 1A isoform 1 [Mus musculus]	1;3
20643	508	5484	6111	0.141301	1.27902e-05	Up	1.36655e-07	Snrpe	GO:0005685//U1 snRNP;GO:0005686//U2 snRNP;GO:0046540//U4/U6 x U5 tri-snRNP complex;GO:0005681//spliceosomal complex;GO:0005829//cytosol;GO:0071011//precatalytic spliceosome;GO:0070062//extracellular exosome;GO:0005654//nucleoplasm;GO:0005634//nucleus;GO:0034719//SMN-Sm protein complex;GO:0034709//methylosome;GO:0005687//U4 snRNP;GO:0034715//pICln-Sm protein complex;GO:0071013//catalytic step 2 sp…	GO:0003723//RNA binding	GO:0008334//histone mRNA metabolic process;GO:0000398//mRNA splicing, via spliceosome;GO:0051170//nuclear import;GO:0006369//termination of RNA polymerase II transcription;GO:0000245//spliceosomal complex assembly;GO:0042633//hair cycle;GO:0000387//spliceosomal snRNP assembly	K11097//small nuclear ribonucleoprotein E	EDL39643.1//small nuclear ribonucleoprotein E, isoform CRA_a, partial [Mus musculus]	3
17876	2911	7696.02	7132.79	-0.124525	1.366e-05	Down	1.4891e-07	Myef2	GO:0005634//nucleus	GO:0000981//RNA polymerase II transcription factor activity, sequence-specific DNA binding;GO:0003697//single-stranded DNA binding;GO:0000978//RNA polymerase II proximal promoter sequence-specific DNA binding;GO:0003723//RNA binding;GO:0001078//transcriptional repressor activity, RNA polymerase II proximal promoter sequence-specific DNA binding	GO:0000122//negative regulation of transcription from RNA polymerase II promoter;GO:0030182//neuron differentiation;GO:0014902//myotube differentiation;GO:0006351//transcription, DNA-templated	K12887//heterogeneous nuclear ribonucleoprotein M	NP_034982.2//myelin expression factor 2 isoform 2 [Mus musculus];NP_001155889.1//myelin expression factor 2 isoform 1 [Mus musculus];NP_001155890.1//myelin expression factor 2 isoform 3 [Mus musculus]	1;2
19383	1670	20167	21453	0.074304	1.366e-05	Up	1.49281e-07	Raly	GO:0005634//nucleus;GO:0071013//catalytic step 2 spliceosome	GO:0003723//RNA binding;GO:0003712//transcription cofactor activity	GO:0006397//mRNA processing;GO:1903506//regulation of nucleic acid-templated transcription;GO:0006355//regulation of transcription, DNA-templated;GO:0006351//transcription, DNA-templated;GO:0008380//RNA splicing;GO:2000188//regulation of cholesterol homeostasis	K12895//heterogeneous nuclear ribonucleoprotein C-like 2	NP_001132985.1//RNA-binding protein Raly long isoform [Mus musculus];EDL06098.1//hnRNP-associated with lethal yellow, isoform CRA_d, partial [Mus musculus]	1;3
217653	4038	1955	1658	-0.252604	1.366e-05	Down	1.49291e-07	Mis18bp1	GO:0000778//condensed nuclear chromosome kinetochore	GO:0003677//DNA binding	GO:0051301//cell division;GO:0007049//cell cycle	NA	EDL36645.1//expressed sequence C79407, partial [Mus musculus]	2
19647	5967	5881	5382	-0.142798	1.38154e-05	Down	1.52116e-07	Rbbp6	GO:0005634//nucleus;GO:0005730//nucleolus;GO:0043234//protein complex;GO:0005813//centrosome;GO:0005694//chromosome;GO:0005737//cytoplasm	GO:0061630//ubiquitin protein ligase activity;GO:0003723//RNA binding;GO:0008270//zinc ion binding;GO:0004842//ubiquitin-protein transferase activity;GO:0019901//protein kinase binding	GO:0006397//mRNA processing;GO:0061053//somite development;GO:0006260//DNA replication;GO:0006275//regulation of DNA replication;GO:0001701//in utero embryonic development;GO:0042787//protein ubiquitination involved in ubiquitin-dependent protein catabolic process;GO:0048568//embryonic organ development;GO:0035264//multicellular organism growth;GO:0006974//cellular response to DNA damage stimulus	K10624//E3 ubiquitin-protein ligase RBBP6 [EC:2.3.2.27]	NP_778188.1//E3 ubiquitin-protein ligase RBBP6 isoform 2 [Mus musculus];NP_035377.2//E3 ubiquitin-protein ligase RBBP6 isoform 1 [Mus musculus];XP_006507533.1//PREDICTED: E3 ubiquitin-protein ligase RBBP6 isoform X1 [Mus musculus]	3;2
226562	10444	22262	21397	-0.0720536	1.62688e-05	Down	1.80457e-07	Prrc2c	GO:0016020//membrane	GO:0003723//RNA binding;GO:0008022//protein C-terminus binding	GO:0002244//hematopoietic progenitor cell differentiation	K21125//mucin-5AC;K22016//mucin-3/17	XP_011237086.1//PREDICTED: protein PRRC2C isoform X9 [Mus musculus];XP_017175515.1//PREDICTED: protein PRRC2C isoform X7 [Mus musculus];XP_011237089.1//PREDICTED: protein PRRC2C isoform X13 [Mus musculus];XP_011237090.1//PREDICTED: protein PRRC2C isoform X14 [Mus musculus];NP_001074759.1//protein PRRC2C [Mus musculus];XP_006496835.1//PREDICTED: protein PRRC2C isoform X10 [Mus musculus]	1
17184	4472	15238	14493	-0.0871962	1.68386e-05	Down	1.8815e-07	Matr3	GO:0016020//membrane;GO:0005634//nucleus;GO:0016363//nuclear matrix	GO:0003723//RNA binding;GO:0035198//miRNA binding;GO:0042802//identical protein binding;GO:0008270//zinc ion binding	GO:0002218//activation of innate immune response;GO:0003170//heart valve development;GO:0010608//posttranscriptional regulation of gene expression;GO:0045087//innate immune response;GO:0003281//ventricular septum development	K13213//matrin 3	BAC98009.1//mKIAA0723 protein, partial [Mus musculus]	6
77877	3753	2298.4	1980.13	-0.229914	1.72403e-05	Down	1.94045e-07	6030458C11Rik	NA	NA	NA	NA	BAC29550.2//unnamed protein product [Mus musculus];NP_001159832.1//UPF0489 protein C5orf22 homolog isoform a [Mus musculus];NP_084274.1//UPF0489 protein C5orf22 homolog isoform b [Mus musculus]	1;3
234023	1731	3864	3457	-0.175453	1.76683e-05	Down	2.00303e-07	Arglu1	GO:0005654//nucleoplasm;GO:0005739//mitochondrion	GO:0045296//cadherin binding	NA	K13173//arginine and glutamate-rich protein 1	NP_001020143.1//arginine and glutamate-rich protein 1 [Rattus norvegicus];XP_021026465.1//arginine and glutamate-rich protein 1 isoform X2 [Mus caroli]	3
15081	1993	34747	36494	0.0558919	2.03656e-05	Up	2.32542e-07	H3f3b	NA	NA	NA	K11253//histone H3	XP_007451114.1//PREDICTED: histone H3.3-like [Lipotes vexillifer]	3
67300	6178	41055	42982	0.0512957	2.205e-05	Up	2.53575e-07	Cltc	NA	NA	NA	K04646//clathrin heavy chain	XP_007449155.1//PREDICTED: clathrin heavy chain 1 [Lipotes vexillifer]	1
22715	2232	2502	2176	-0.216282	2.62819e-05	Down	3.04385e-07	Zfp57	GO:0005634//nucleus;GO:0005720//nuclear heterochromatin	GO:0046872//metal ion binding;GO:0003677//DNA binding	GO:0000122//negative regulation of transcription from RNA polymerase II promoter;GO:0006349//regulation of gene expression by genetic imprinting;GO:0006351//transcription, DNA-templated;GO:0043045//DNA methylation involved in embryo development	K09228//KRAB domain-containing zinc finger protein	NP_001013767.1//zinc finger protein 57 isoform 1 [Mus musculus];NP_001161974.1//zinc finger protein 57 isoform 2 [Mus musculus]	1;2
78943	3976	3687	3296	-0.17661	2.74718e-05	Down	3.20406e-07	Ern1	GO:0005783//endoplasmic reticulum;GO:0005737//cytoplasm;GO:1990597//AIP1-IRE1 complex;GO:0030176//integral component of endoplasmic reticulum membrane;GO:1990630//IRE1-RACK1-PP2A complex;GO:0005637//nuclear inner membrane;GO:0005789//endoplasmic reticulum membrane;GO:1990604//IRE1-TRAF2-ASK1 complex;GO:0005739//mitochondrion	GO:0000287//magnesium ion binding;GO:0005161//platelet-derived growth factor receptor binding;GO:0005524//ATP binding;GO:0042802//identical protein binding;GO:0042803//protein homodimerization activity;GO:0043531//ADP binding;GO:0004521//endoribonuclease activity;GO:0051879//Hsp90 protein binding;GO:0004674//protein serine/threonine kinase activity;GO:0030544//Hsp70 protein binding;GO:0004519//en…	GO:0033120//positive regulation of RNA splicing;GO:0036289//peptidyl-serine autophosphorylation;GO:0006355//regulation of transcription, DNA-templated;GO:0034976//response to endoplasmic reticulum stress;GO:0035924//cellular response to vascular endothelial growth factor stimulus;GO:0007050//cell cycle arrest;GO:1904707//positive regulation of vascular smooth muscle cell proliferation;GO:0036498/…	K08852//serine/threonine-protein kinase/endoribonuclease IRE1 [EC:2.7.11.1 3.1.26.-]	NP_076402.1//serine/threonine-protein kinase/endoribonuclease IRE1 precursor [Mus musculus]	2
67268	1779	45063	47084.9	0.0484419	2.9225e-05	Up	3.43238e-07	Myl12a	NA	NA	NA	K12757//myosin regulatory light chain 12	ELK05727.1//Myosin regulatory light polypeptide 9 [Pteropus alecto]	2
106557447	1009	890	696	-0.369597	3.1561e-05	Down	3.73247e-07	LOC106557447	NA	NA	NA	NA	NA	1
14869	785	240.69	368.57	0.599884	3.26617e-05	Up	3.88928e-07	Gstp2	GO:0097057//TRAF2-GSTP1 complex;GO:0070062//extracellular exosome;GO:0005634//nucleus;GO:0005615//extracellular space;GO:0005622//intracellular;GO:0031982//vesicle;GO:0005737//cytoplasm;GO:0043234//protein complex;GO:0005829//cytosol;GO:0005739//mitochondrion;GO:0005886//plasma membrane	GO:0004364//glutathione transferase activity;GO:0035730//S-nitrosoglutathione binding;GO:0008432//JUN kinase binding;GO:0004602//glutathione peroxidase activity;GO:0019901//protein kinase binding;GO:0008144//drug binding;GO:0019207//kinase regulator activity;GO:0043295//glutathione binding;GO:0035731//dinitrosyl-iron complex binding	GO:0032930//positive regulation of superoxide anion generation;GO:0031100//animal organ regeneration;GO:0032872//regulation of stress-activated MAPK cascade;GO:0043407//negative regulation of MAP kinase activity;GO:0071222//cellular response to lipopolysaccharide;GO:0032691//negative regulation of interleukin-1 beta production;GO:0071672//negative regulation of smooth muscle cell chemotaxis;GO:00…	K00799//glutathione S-transferase [EC:2.5.1.18]	NP_861461.1//glutathione S-transferase P 2 [Mus musculus]	2
100041953	801	8641.54	9409.84	0.108003	4.15037e-05	Up	4.97602e-07	Gm10094	GO:0005654//nucleoplasm;GO:0005667//transcription factor complex;GO:0016604//nuclear body;GO:0005829//cytosol;GO:0016607//nuclear speck;GO:0061574//ASAP complex;GO:0000118//histone deacetylase complex	GO:0003723//RNA binding	GO:0006397//mRNA processing;GO:0006355//regulation of transcription, DNA-templated;GO:0000381//regulation of alternative mRNA splicing, via spliceosome;GO:0006351//transcription, DNA-templated;GO:0043065//positive regulation of apoptotic process;GO:0000183//chromatin silencing at rDNA;GO:0048025//negative regulation of mRNA splicing, via spliceosome;GO:0008380//RNA splicing	K14324//histone deacetylase complex subunit SAP18	NP_033145.2//histone deacetylase complex subunit SAP18 [Mus musculus]	1
71900	6099	7992	7450	-0.116195	4.67455e-05	Down	5.6426e-07	Tmem106b	GO:0005765//lysosomal membrane;GO:0070062//extracellular exosome;GO:0005768//endosome;GO:0031902//late endosome membrane;GO:0016021//integral component of membrane;GO:0005764//lysosome	NA	GO:0007041//lysosomal transport;GO:1900006//positive regulation of dendrite development;GO:0032418//lysosome localization;GO:0007040//lysosome organization;GO:0048813//dendrite morphogenesis	NA	NP_082268.2//transmembrane protein 106B [Mus musculus]	3
271564	11178	3741	3357	-0.17113	4.88365e-05	Down	5.93483e-07	Vps13a	NA	NA	NA	K19525//vacuolar protein sorting-associated protein 13A/C	XP_021007455.1//vacuolar protein sorting-associated protein 13A isoform X1 [Mus caroli]	4
232286	6781	3578	3202	-0.175059	4.88372e-05	Down	5.97476e-07	Tmf1	GO:0005634//nucleus;GO:0005783//endoplasmic reticulum;GO:0005794//Golgi apparatus;GO:0000139//Golgi membrane	GO:0003677//DNA binding	GO:0006355//regulation of transcription, DNA-templated;GO:0010629//negative regulation of gene expression;GO:0042742//defense response to bacterium;GO:0001819//positive regulation of cytokine production;GO:0008584//male gonad development;GO:0001675//acrosome assembly;GO:0071407//cellular response to organic cyclic compound;GO:0030317//flagellated sperm motility;GO:0043066//negative regulation of …	K20286//TATA element modulatory factor	NP_001074580.1//TATA element modulatory factor [Mus musculus]	2
18536	8398	9188	8616	-0.107612	5.28304e-05	Down	6.50637e-07	Pcm1	GO:0016020//membrane;GO:0031965//nuclear membrane;GO:0035869//ciliary transition zone;GO:0005813//centrosome;GO:0005737//cytoplasm;GO:0034451//centriolar satellite;GO:0005814//centriole;GO:0036064//ciliary basal body;GO:0000242//pericentriolar material;GO:0043234//protein complex;GO:0005829//cytosol;GO:0045177//apical part of cell	NA	GO:0050768//negative regulation of neurogenesis;GO:0035176//social behavior;GO:0007098//centrosome cycle;GO:0090316//positive regulation of intracellular protein transport;GO:1905515//non-motile cilium assembly;GO:0034453//microtubule anchoring;GO:0060271//cilium assembly;GO:0034454//microtubule anchoring at centrosome;GO:0001764//neuron migration;GO:0071539//protein localization to centrosome;GO…	K16537//pericentriolar material 1 protein	XP_006509364.1//PREDICTED: pericentriolar material 1 protein isoform X4 [Mus musculus];XP_006509361.1//PREDICTED: pericentriolar material 1 protein isoform X1 [Mus musculus];NP_076151.2//pericentriolar material 1 protein [Mus musculus]	3
218490	908	22654	23966	0.0663444	5.54818e-05	Up	6.87816e-07	Btf3	GO:0005634//nucleus;GO:0005829//cytosol	GO:0003723//RNA binding	GO:0006355//regulation of transcription, DNA-templated;GO:0006351//transcription, DNA-templated;GO:0001701//in utero embryonic development;GO:0015031//protein transport	K01527//nascent polypeptide-associated complex subunit beta	XP_019691001.1//PREDICTED: transcription factor BTF3 [Felis catus];KFO28711.1//Transcription factor BTF3 [Fukomys damarensis]	1;3
19386	9477	9266	8696	-0.106474	6.10921e-05	Down	7.6235e-07	Ranbp2	GO:0016020//membrane;GO:1990723//cytoplasmic periphery of the nuclear pore complex;GO:0005634//nucleus;GO:0005643//nuclear pore;GO:0031965//nuclear membrane;GO:0005635//nuclear envelope;GO:0005642//annulate lamellae;GO:0005813//centrosome;GO:0042405//nuclear inclusion body;GO:0044615//nuclear pore nuclear basket;GO:0005739//mitochondrion;GO:0044614//nuclear pore cytoplasmic filaments	GO:0003723//RNA binding;GO:0003755//peptidyl-prolyl cis-trans isomerase activity;GO:0046872//metal ion binding;GO:0008536//Ran GTPase binding;GO:0019789//SUMO transferase activity;GO:0032403//protein complex binding;GO:0016874//ligase activity	GO:0006457//protein folding;GO:0016925//protein sumoylation;GO:0046604//positive regulation of mitotic centrosome separation;GO:0090526//regulation of gluconeogenesis involved in cellular glucose homeostasis;GO:0006607//NLS-bearing protein import into nucleus;GO:0043547//positive regulation of GTPase activity;GO:0006405//RNA export from nucleus;GO:0051028//mRNA transport;GO:0007051//spindle organ…	K12172//E3 SUMO-protein ligase RanBP2	NP_035370.2//E3 SUMO-protein ligase RanBP2 [Mus musculus]	3
12421	7046	1794	1527	-0.247359	6.46512e-05	Down	8.12036e-07	Rb1cc1	GO:0005634//nucleus;GO:0031965//nuclear membrane;GO:0005829//cytosol;GO:1990316//Atg1/ULK1 kinase complex;GO:0000407//phagophore assembly site;GO:0034045//phagophore assembly site membrane;GO:0005737//cytoplasm	GO:0032947//protein complex scaffold activity;GO:0019901//protein kinase binding	GO:0046330//positive regulation of JNK cascade;GO:0006355//regulation of transcription, DNA-templated;GO:0000422//autophagy of mitochondrion;GO:2001237//negative regulation of extrinsic apoptotic signaling pathway;GO:0001934//positive regulation of protein phosphorylation;GO:0006914//autophagy;GO:0001889//liver development;GO:0007507//heart development;GO:0030242//autophagy of peroxisome;GO:00617…	K17589//RB1-inducible coiled-coil protein 1	NP_033956.2//RB1-inducible coiled-coil protein 1 [Mus musculus]	4
26920	7528	2845	2513	-0.193897	7.04708e-05	Down	8.9088e-07	Cntrl	GO:0016020//membrane;GO:0005829//cytosol;GO:0005813//centrosome;GO:0048471//perinuclear region of cytoplasm;GO:0097431//mitotic spindle pole	NA	GO:0000278//mitotic cell cycle;GO:0051301//cell division;GO:0003279//cardiac septum development;GO:0035904//aorta development;GO:0003281//ventricular septum development;GO:0060976//coronary vasculature development	K16770//centriolin	XP_021048631.1//centriolin isoform X1 [Mus pahari];XP_021048632.1//centriolin isoform X2 [Mus pahari];XP_006224436.1//PREDICTED: centriolin isoform X3 [Rattus norvegicus];NP_001277564.1//centriolin isoform 3 [Mus musculus]	1;2
433855	2346	7517.76	7000.9	-0.117641	7.10361e-05	Down	9.03819e-07	AI506816	NA	NA	NA	K04257//olfactory receptor;K01787//N-acylglucosamine 2-epimerase [EC:5.1.3.8];K10591//E3 ubiquitin-protein ligase NEDD4 [EC:2.3.2.26];K10279//F-box and leucine-rich repeat protein 13;K05030//calcium-activated chloride channel regulator 3/4	EDL33388.1//mCG1045525, partial [Mus musculus];EDL03169.1//mCG144534, partial [Mus musculus]	1;2
100316903	4513	1021.29	820.42	-0.330837	7.25913e-05	Down	9.29528e-07	Gm20605	GO:0016323//basolateral plasma membrane;GO:0016605//PML body;GO:0005737//cytoplasm	NA	GO:0045892//negative regulation of transcription, DNA-templated;GO:0007165//signal transduction;GO:0045199//maintenance of epithelial cell apical/basal polarity	K19193//histone deacetylase complex subunit SAP25	NP_666276.1//leucine-rich repeat and calponin homology domain-containing protein 4 isoform 1 [Mus musculus];NP_001162123.1//leucine-rich repeat and calponin homology domain-containing protein 4 isoform 2 [Mus musculus]	1
19044	1821	670	508	-0.414212	7.29873e-05	Down	9.40551e-07	Ppox	GO:0005743//mitochondrial inner membrane;GO:0031304//intrinsic component of mitochondrial inner membrane;GO:0005739//mitochondrion;GO:0031966//mitochondrial membrane;GO:0031305//integral component of mitochondrial inner membrane	GO:0004729//oxygen-dependent protoporphyrinogen oxidase activity	GO:0042493//response to drug;GO:0006782//protoporphyrinogen IX biosynthetic process;GO:0055114//oxidation-reduction process;GO:0006779//porphyrin-containing compound biosynthetic process;GO:0006783//heme biosynthetic process	K00231//protoporphyrinogen/coproporphyrinogen III oxidase [EC:1.3.3.4 1.3.3.15]	NP_032937.1//protoporphyrinogen oxidase [Mus musculus]	2
192170	1489	13422.6	14381.3	0.0846489	7.73487e-05	Up	1.00306e-06	Eif4a3	GO:0030425//dendrite;GO:0016020//membrane;GO:0005634//nucleus;GO:0005654//nucleoplasm;GO:0016607//nuclear speck;GO:0005737//cytoplasm;GO:0043025//neuronal cell body;GO:0071013//catalytic step 2 spliceosome;GO:0005730//nucleolus;GO:0030529//intracellular ribonucleoprotein complex;GO:0035145//exon-exon junction complex	GO:0035368//selenocysteine insertion sequence binding;GO:0008143//poly(A) binding;GO:0003723//RNA binding;GO:0003729//mRNA binding;GO:0035613//RNA stem-loop binding;GO:0005524//ATP binding;GO:0004386//helicase activity;GO:0003743//translation initiation factor activity;GO:0004004//ATP-dependent RNA helicase activity;GO:0043021//ribonucleoprotein complex binding	GO:1904574//negative regulation of selenocysteine insertion sequence binding;GO:1904570//negative regulation of selenocysteine incorporation;GO:0014070//response to organic cyclic compound;GO:0010468//regulation of gene expression;GO:0000381//regulation of alternative mRNA splicing, via spliceosome;GO:0010629//negative regulation of gene expression;GO:0045727//positive regulation of translation;G…	K13025//ATP-dependent RNA helicase [EC:3.6.4.13]	NP_619610.1//eukaryotic initiation factor 4A-III [Mus musculus]	1
100038734	3389	1497.48	1255.78	-0.268832	8.1532e-05	Down	1.06396e-06	Gm10845	NA	NA	NA	NA	CAH88949.1//hypothetical protein PC403257.00.0, partial [Plasmodium chabaudi chabaudi]	1
21825	5864	40746	42583	0.0487402	8.17884e-05	Up	1.07398e-06	Thbs1	GO:0031012//extracellular matrix;GO:0070062//extracellular exosome;GO:0005615//extracellular space;GO:0005577//fibrinogen complex;GO:0009897//external side of plasma membrane	GO:0070052//collagen V binding;GO:0005509//calcium ion binding;GO:0008201//heparin binding;GO:0017134//fibroblast growth factor binding;GO:0050840//extracellular matrix binding;GO:0070051//fibrinogen binding	GO:0016477//cell migration;GO:0007155//cell adhesion;GO:0000187//activation of MAPK activity;GO:0016525//negative regulation of angiogenesis;GO:0007050//cell cycle arrest;GO:0006954//inflammatory response	K16857//thrombospondin 1	NP_001300843.1//thrombospondin-1 isoform 2 precursor [Mus musculus];NP_035710.2//thrombospondin-1 isoform 1 precursor [Mus musculus]	1;4
106205	3843	2583	2269	-0.20187	8.5156e-05	Down	1.12514e-06	Zc3h7a	NA	GO:0003723//RNA binding;GO:0046872//metal ion binding;GO:0035198//miRNA binding	GO:0035196//production of miRNAs involved in gene silencing by miRNA;GO:0010608//posttranscriptional regulation of gene expression	K05864//peptidyl-prolyl isomerase D [EC:5.2.1.8];K09574//FK506-binding protein 8 [EC:5.2.1.8];K22754	EDK97340.1//zinc finger CCCH type containing 7 A, isoform CRA_a, partial [Mus musculus];NP_666043.2//zinc finger CCCH domain-containing protein 7A [Mus musculus];BAC25952.1//unnamed protein product [Mus musculus];XP_006521727.1//PREDICTED: zinc finger CCCH domain-containing protein 7A isoform X1 [Mus musculus]	1;2
20364	722	6908	7568	0.116765	8.53332e-05	Up	1.13445e-06	Sepw1	NA	NA	NA	NA	XP_004417764.2//PREDICTED: selenoprotein W [Odobenus rosmarus divergens]	2
12834	3729	4446	4965	0.144407	9.11125e-05	Up	1.22416e-06	Col6a2	NA	NA	NA	K06238//collagen, type VI, alpha	KFV84222.1//Collagen alpha-2(VI) chain, partial [Struthio camelus australis]	2
83946	10729	3734	3362	-0.166281	9.11125e-05	Down	1.22614e-06	Phip	GO:0070062//extracellular exosome	GO:0070577//lysine-acetylated histone binding;GO:0005158//insulin receptor binding	GO:2001237//negative regulation of extrinsic apoptotic signaling pathway;GO:0008286//insulin receptor signaling pathway;GO:0045944//positive regulation of transcription from RNA polymerase II promoter;GO:0007010//cytoskeleton organization;GO:0022604//regulation of cell morphogenesis	K11797//PH-interacting protein	NP_001074685.1//PH-interacting protein [Mus musculus]	1
15201	3039	8787	8243	-0.10708	9.47647e-05	Down	1.28436e-06	Hells	GO:0005634//nucleus;GO:0005721//pericentric heterochromatin;GO:0000775//chromosome, centromeric region	GO:0005524//ATP binding;GO:0003682//chromatin binding;GO:0004386//helicase activity	GO:0010216//maintenance of DNA methylation;GO:0030098//lymphocyte differentiation;GO:0006342//chromatin silencing;GO:0001655//urogenital system development;GO:2001243//negative regulation of intrinsic apoptotic signaling pathway;GO:0006351//transcription, DNA-templated;GO:0043066//negative regulation of apoptotic process;GO:0006306//DNA methylation;GO:1990830//cellular response to leukemia inhibi…	K19001//ATP-dependent DNA helicase	NP_032260.2//lymphocyte-specific helicase [Mus musculus]	3
240641	5563	3623	3257	-0.16852	9.47647e-05	Down	1.29075e-06	Kif20b	GO:0051233//spindle midzone;GO:0005874//microtubule;GO:1990023//mitotic spindle midzone;GO:0005737//cytoplasm;GO:0030496//midbody;GO:0030426//growth cone;GO:0005730//nucleolus;GO:0005829//cytosol;GO:0070938//contractile ring;GO:0005871//kinesin complex;GO:0030424//axon;GO:0005654//nucleoplasm;GO:0005634//nucleus;GO:0015630//microtubule cytoskeleton;GO:0005813//centrosome;GO:0097431//mitotic spind…	GO:0050699//WW domain binding;GO:0005524//ATP binding;GO:0003777//microtubule motor activity;GO:0042803//protein homodimerization activity;GO:0008017//microtubule binding;GO:0016887//ATPase activity;GO:0008574//ATP-dependent microtubule motor activity, plus-end-directed	GO:0032467//positive regulation of cytokinesis;GO:0007018//microtubule-based movement;GO:0090316//positive regulation of intracellular protein transport;GO:1903438//positive regulation of mitotic cytokinetic process;GO:0007088//regulation of mitotic nuclear division;GO:2000114//regulation of establishment of cell polarity;GO:2001222//regulation of neuron migration;GO:0048812//neuron projection mo…	K10402//kinesin family member 20	XP_006527146.1//PREDICTED: kinesin-like protein KIF20B isoform X3 [Mus musculus];NP_898867.1//kinesin-like protein KIF20B [Mus musculus]	1
19134	4482	4075	3691	-0.157667	0.000108672	Down	1.48904e-06	Prpf4b	GO:0005634//nucleus;GO:0016607//nuclear speck;GO:0005694//chromosome;GO:0071013//catalytic step 2 spliceosome	GO:0003723//RNA binding;GO:0004674//protein serine/threonine kinase activity;GO:0005524//ATP binding;GO:0004672//protein kinase activity	GO:0006397//mRNA processing;GO:0006468//protein phosphorylation;GO:0008380//RNA splicing	K08827//serine/threonine-protein kinase PRP4 [EC:2.7.11.1]	EDL40894.1//PRP4 pre-mRNA processing factor 4 homolog B (yeast), isoform CRA_a, partial [Mus musculus]	2
14030	2510	24256	23452	-0.0635096	0.000110372	Down	1.52134e-06	Ewsr1	GO:0005634//nucleus;GO:0005730//nucleolus;GO:0005886//plasma membrane;GO:0005737//cytoplasm	GO:0003723//RNA binding;GO:0046872//metal ion binding;GO:0042802//identical protein binding;GO:0005516//calmodulin binding	GO:0006355//regulation of transcription, DNA-templated;GO:0006351//transcription, DNA-templated	K13209//RNA-binding protein EWS	EDL40518.1//mCG14699, isoform CRA_b, partial [Mus musculus];NP_031994.2//RNA-binding protein EWS isoform 2 [Mus musculus];CAA70044.1//EWS, partial [Homo sapiens];NP_001269990.1//RNA-binding protein EWS isoform 1 [Mus musculus]	1;3
237886	3856	1954.78	1684.08	-0.229925	0.000114244	Down	1.58403e-06	Slfn9	GO:0005634//nucleus;GO:0005622//intracellular	GO:0005524//ATP binding	NA	K11290//template-activating factor I;K04613//vomeronasal 2 receptor	NP_001342442.1//schlafen 10 [Mus musculus];NP_766384.2//schlafen 9 [Mus musculus]	2
16453	3679	750	582	-0.38075	0.000115591	Down	1.61213e-06	Jak3	GO:0016020//membrane;GO:0012505//endomembrane system;GO:0005856//cytoskeleton;GO:0031234//extrinsic component of cytoplasmic side of plasma membrane;GO:0005829//cytosol;GO:0005622//intracellular;GO:0005737//cytoplasm	GO:0004713//protein tyrosine kinase activity;GO:0004715//non-membrane spanning protein tyrosine kinase activity;GO:0005524//ATP binding;GO:0019903//protein phosphatase binding;GO:0005102//receptor binding	GO:0016477//cell migration;GO:0042102//positive regulation of T cell proliferation;GO:0071345//cellular response to cytokine stimulus;GO:2000670//positive regulation of dendritic cell apoptotic process;GO:0045087//innate immune response;GO:0042104//positive regulation of activated T cell proliferation;GO:0007260//tyrosine phosphorylation of STAT protein;GO:0045221//negative regulation of FasL bio…	K11218//Janus kinase 3 [EC:2.7.10.2]	EDL28955.1//mCG10367, isoform CRA_c, partial [Mus musculus]	6;1
20091	960	56162	58373	0.040828	0.000118322	Up	1.65987e-06	Rps3a1	GO:0031012//extracellular matrix;GO:0070062//extracellular exosome;GO:0005634//nucleus;GO:0005783//endoplasmic reticulum;GO:0005925//focal adhesion;GO:0005730//nucleolus;GO:0005829//cytosol;GO:0030529//intracellular ribonucleoprotein complex;GO:0022627//cytosolic small ribosomal subunit	GO:0048027//mRNA 5'-UTR binding;GO:0003735//structural constituent of ribosome	GO:0030154//cell differentiation;GO:0006412//translation;GO:0002181//cytoplasmic translation;GO:0043066//negative regulation of apoptotic process	K02984//small subunit ribosomal protein S3Ae	NP_058655.3//40S ribosomal protein S3a [Mus musculus]	4
216161	4679	4261	3872	-0.152992	0.000124693	Down	1.75941e-06	Sbno2	NA	NA	GO:0045892//negative regulation of transcription, DNA-templated;GO:0072674//multinuclear osteoclast differentiation;GO:0030282//bone mineralization;GO:0006355//regulation of transcription, DNA-templated;GO:0030316//osteoclast differentiation;GO:0071222//cellular response to lipopolysaccharide;GO:0006351//transcription, DNA-templated;GO:0072675//osteoclast fusion;GO:0061430//bone trabecula morphog…	K04425//mitogen-activated protein kinase kinase kinase 6 [EC:2.7.11.25]	NP_906271.1//protein strawberry notch homolog 2 [Mus musculus];EDL31604.1//strawberry notch homolog (Drosophila), isoform CRA_c, partial [Mus musculus]	1
77087	8730	13690	13048	-0.0841727	0.000129754	Down	1.8414e-06	Ankrd11	GO:0005634//nucleus;GO:0005654//nucleoplasm;GO:0005829//cytosol;GO:0005886//plasma membrane	NA	GO:0060348//bone development;GO:0001701//in utero embryonic development;GO:0060323//head morphogenesis;GO:0001894//tissue homeostasis;GO:0042475//odontogenesis of dentin-containing tooth;GO:0035264//multicellular organism growth;GO:0060325//face morphogenesis;GO:0048705//skeletal system morphogenesis	K21436//ankyrin repeat domain-containing protein 11/12	NP_001074848.2//ankyrin repeat domain-containing protein 11 [Mus musculus];AAI72141.1//Ankrd11 protein [Mus musculus]	1;2
269700	15496	2596	2288	-0.197082	0.000129829	Down	1.85305e-06	Gm15800	NA	NA	NA	K17849//E3 ubiquitin-protein ligase HECTD4 [EC:2.3.2.26]	XP_006530423.1//PREDICTED: probable E3 ubiquitin-protein ligase HECTD4 isoform X11 [Mus musculus]	4
30046	9977	2646	2336	-0.194652	0.000136777	Down	1.96337e-06	Zfp292	GO:0005634//nucleus	GO:0046872//metal ion binding;GO:0003677//DNA binding;GO:0001077//transcriptional activator activity, RNA polymerase II proximal promoter sequence-specific DNA binding	NA	K09228//KRAB domain-containing zinc finger protein	NP_038917.2//zinc finger protein 292 [Mus musculus]	2
108829	8545	3494	3143	-0.167616	0.000155953	Down	2.25135e-06	Jmjd1c	GO:0005634//nucleus;GO:0000785//chromatin	GO:0046872//metal ion binding;GO:0032454//histone demethylase activity (H3-K9 specific);GO:0031490//chromatin DNA binding;GO:0000976//transcription regulatory region sequence-specific DNA binding;GO:0051213//dioxygenase activity	GO:0006355//regulation of transcription, DNA-templated;GO:0003382//epithelial cell morphogenesis;GO:1990636//reproductive senescence;GO:0006351//transcription, DNA-templated;GO:0008584//male gonad development;GO:0098727//maintenance of cell number;GO:0033169//histone H3-K9 demethylation;GO:0072520//seminiferous tubule development;GO:0036098//male germ-line stem cell population maintenance	K11449//jumonji domain-containing protein 1C [EC:1.14.11.-]	BAD32440.1//mKIAA1380 protein, partial [Mus musculus];XP_006513098.1//PREDICTED: probable JmjC domain-containing histone demethylation protein 2C isoform X1 [Mus musculus];NP_997104.2//probable JmjC domain-containing histone demethylation protein 2C isoform 1 [Mus musculus];XP_006513103.1//PREDICTED: probable JmjC domain-containing histone demethylation protein 2C isoform X6 [Mus musculus];NP_001…	1;2
232811	2239	917	734	-0.336021	0.000164575	Down	2.38925e-06	Suv420h2	GO:0005654//nucleoplasm;GO:0005721//pericentric heterochromatin;GO:0000780//condensed nuclear chromosome, centromeric region;GO:0005720//nuclear heterochromatin	GO:0042799//histone methyltransferase activity (H4-K20 specific)	GO:0016571//histone methylation;GO:0034773//histone H4-K20 trimethylation;GO:0034770//histone H4-K20 methylation;GO:0006355//regulation of transcription, DNA-templated;GO:0006351//transcription, DNA-templated	K11429//histone-lysine N-methyltransferase SUV420H [EC:2.1.1.43]	NP_666289.2//histone-lysine N-methyltransferase KMT5C [Mus musculus]	1;2
11848	2098	21171	22379	0.0651772	0.000166331	Up	2.42831e-06	Rhoa	GO:0016020//membrane;GO:0005938//cell cortex;GO:0071944//cell periphery;GO:0030054//cell junction;GO:0032587//ruffle membrane;GO:0030496//midbody;GO:0031234//extrinsic component of cytoplasmic side of plasma membrane;GO:0005829//cytosol;GO:0005739//mitochondrion;GO:0043296//apical junction complex;GO:0043197//dendritic spine;GO:0005856//cytoskeleton;GO:0070062//extracellular exosome;GO:0030424//a…	GO:0019904//protein domain specific binding;GO:0051022//Rho GDP-dissociation inhibitor binding;GO:0019003//GDP binding;GO:0017022//myosin binding;GO:0005525//GTP binding;GO:0003924//GTPase activity	GO:0090051//negative regulation of cell migration involved in sprouting angiogenesis;GO:0030335//positive regulation of cell migration;GO:0045666//positive regulation of neuron differentiation;GO:0097498//endothelial tube lumen extension;GO:1904695//positive regulation of vascular smooth muscle contraction;GO:1903673//mitotic cleavage furrow formation;GO:0009749//response to glucose;GO:0031098//s…	K04513//Ras homolog gene family, member A	ERE75472.1//transforming protein RhoA-like protein [Cricetulus griseus];NP_476473.1//transforming protein RhoA precursor [Rattus norvegicus]	1;5
68108	3070	1938.98	1675.25	-0.2258	0.000178521	Down	2.62084e-06	Snhg17	NA	NA	NA	NA	EDL06263.1//mCG15731, isoform CRA_a, partial [Mus musculus]	1
65019	1064	43028	44872	0.0456608	0.000182181	Up	2.68943e-06	Rpl23	GO:0005840//ribosome;GO:0016020//membrane;GO:0031012//extracellular matrix;GO:0070062//extracellular exosome;GO:0005654//nucleoplasm;GO:0005925//focal adhesion;GO:0022625//cytosolic large ribosomal subunit;GO:0005737//cytoplasm;GO:0005730//nucleolus;GO:0043234//protein complex;GO:0005829//cytosol;GO:0022626//cytosolic ribosome	GO:0001223//transcription coactivator binding;GO:0003723//RNA binding;GO:0031625//ubiquitin protein ligase binding;GO:0003735//structural constituent of ribosome;GO:0070180//large ribosomal subunit rRNA binding;GO:1990948//ubiquitin ligase inhibitor activity	GO:0072717//cellular response to actinomycin D;GO:1904667//negative regulation of ubiquitin protein ligase activity;GO:0000122//negative regulation of transcription from RNA polymerase II promoter;GO:0006610//ribosomal protein import into nucleus;GO:0071157//negative regulation of cell cycle arrest;GO:0000184//nuclear-transcribed mRNA catabolic process, nonsense-mediated decay;GO:1901798//positiv…	K02894//large subunit ribosomal protein L23e	XP_008011089.1//PREDICTED: 60S ribosomal protein L23 [Chlorocebus sabaeus]	3
66244	3737	2675	2368	-0.190749	0.000183673	Down	2.72643e-06	Nemf	GO:0005634//nucleus	NA	GO:0051168//nuclear export	K04573//neurofilament medium polypeptide (neurofilament 3);K04574//neurofilament heavy polypeptide;K19607//X-linked retinitis pigmentosa GTPase regulator	EDL36612.1//mCG3169, isoform CRA_a, partial [Mus musculus]	3
214951	1557	225	138	-0.720136	0.000187234	Down	2.79456e-06	Rhbdl1	NA	NA	NA	K02857//rhomboid-related protein 1/2/3 [EC:3.4.21.105]	EDL22464.1//rhomboid, veinlet-like 1 (Drosophila), isoform CRA_b, partial [Mus musculus]	1
100040970	694	9077.59	9817.66	0.0981909	0.000194474	Up	2.91849e-06	Rpl14-ps1	GO:0016020//membrane;GO:0070062//extracellular exosome;GO:0022625//cytosolic large ribosomal subunit	GO:0003723//RNA binding;GO:0003735//structural constituent of ribosome;GO:0045296//cadherin binding	GO:0006412//translation;GO:0006364//rRNA processing;GO:0042273//ribosomal large subunit biogenesis	K02875//large subunit ribosomal protein L14e	EDL22839.1//mCG132493 [Mus musculus]	1
19988	1282	84279	87096	0.0325543	0.00019558	Up	2.95103e-06	Rpl6	GO:0016020//membrane;GO:0005634//nucleus;GO:0005730//nucleolus;GO:0005925//focal adhesion;GO:0022625//cytosolic large ribosomal subunit;GO:0036464//cytoplasmic ribonucleoprotein granule;GO:0005737//cytoplasm	GO:0003723//RNA binding;GO:0003735//structural constituent of ribosome;GO:0045296//cadherin binding	GO:0006412//translation;GO:0000027//ribosomal large subunit assembly;GO:0002181//cytoplasmic translation	K02934//large subunit ribosomal protein L6e	NP_035420.2//60S ribosomal protein L6 [Mus musculus]	5
11740	1317	32854	34411	0.0519218	0.000200557	Up	3.04248e-06	Slc25a5	GO:0016020//membrane;GO:0031012//extracellular matrix;GO:0070062//extracellular exosome;GO:0005634//nucleus;GO:0042645//mitochondrial nucleoid;GO:0043209//myelin sheath;GO:0045121//membrane raft;GO:0071817//MMXD complex;GO:0016021//integral component of membrane;GO:0005743//mitochondrial inner membrane;GO:0005739//mitochondrion	GO:0003723//RNA binding;GO:0005471//ATP:ADP antiporter activity;GO:0031625//ubiquitin protein ligase binding;GO:0005215//transporter activity	GO:0055085//transmembrane transport;GO:1990830//cellular response to leukemia inhibitory factor;GO:0007059//chromosome segregation;GO:0046902//regulation of mitochondrial membrane permeability;GO:1901029//negative regulation of mitochondrial outer membrane permeabilization involved in apoptotic signaling pathway;GO:0008284//positive regulation of cell proliferation	K05863//solute carrier family 25 (mitochondrial adenine nucleotide translocator), member 4/5/6/31	AAH68199.1//SLC25A5 protein, partial [Homo sapiens]	4
319192	596	0	20.3	5.32853	0.000205698	Up	3.13725e-06	Hist2h2aa2	NA	NA	NA	K11251//histone H2A	CAA83210.1//histone H2A, partial [Mus musculus domesticus]	3
101148	4147	2380	2092	-0.200958	0.000212664	Down	3.27501e-06	B630005N14Rik	GO:0005730//nucleolus	GO:0016433//rRNA (adenine) methyltransferase activity	NA	K18849//25S rRNA (adenine2142-N1)-methyltransferase [EC:2.1.1.286]	NP_780521.2//probable methyltransferase BMT2 homolog [Mus musculus]	4
101739	2402	8028	7528	-0.107653	0.000212664	Down	3.27819e-06	Psip1	GO:0005634//nucleus;GO:0005654//nucleoplasm;GO:0034399//nuclear periphery;GO:0035327//transcriptionally active chromatin;GO:0005720//nuclear heterochromatin	GO:0003723//RNA binding;GO:0097100//supercoiled DNA binding;GO:0001105//RNA polymerase II transcription coactivator activity;GO:0003682//chromatin binding;GO:0033613//activating transcription factor binding	GO:0006979//response to oxidative stress;GO:0045944//positive regulation of transcription from RNA polymerase II promoter;GO:0000395//mRNA 5'-splice site recognition;GO:0009408//response to heat	K16641//hepatoma-derived growth factor	NP_001342132.1//PC4 and SFRS1-interacting protein isoform 4 [Mus musculus];NP_598709.1//PC4 and SFRS1-interacting protein isoform 1 [Mus musculus]	1;5
627828	1604	8418.73	9124.52	0.101267	0.00021723	Up	3.36629e-06	Gm6793	GO:0005634//nucleus;GO:0005654//nucleoplasm;GO:0035770//ribonucleoprotein granule;GO:0005737//cytoplasm;GO:0043005//neuron projection;GO:0071013//catalytic step 2 spliceosome;GO:0005681//spliceosomal complex;GO:0030529//intracellular ribonucleoprotein complex;GO:0019013//viral nucleocapsid;GO:1990124//messenger ribonucleoprotein complex	GO:0003729//mRNA binding;GO:0003723//RNA binding;GO:0051033//RNA transmembrane transporter activity	GO:0006397//mRNA processing;GO:0008380//RNA splicing;GO:0051028//mRNA transport	K12741//heterogeneous nuclear ribonucleoprotein A1/A3	AAI58075.1//EG627828 protein [Mus musculus]	1
76846	703	36244	37890	0.049196	0.000219991	Up	3.42701e-06	Rps9	NA	NA	NA	K02997//small subunit ribosomal protein S9e	ELK16780.1//tRNA-splicing endonuclease subunit Sen34 [Pteropus alecto]	2
14260	11149	4248	3873	-0.148211	0.000237286	Down	3.71579e-06	Fmn1	GO:0005884//actin filament;GO:0005634//nucleus;GO:0015630//microtubule cytoskeleton;GO:0005886//plasma membrane;GO:0005737//cytoplasm;GO:0005912//adherens junction	GO:0003779//actin binding;GO:0017124//SH3 domain binding;GO:0008017//microtubule binding	GO:0001822//kidney development;GO:0051894//positive regulation of focal adhesion assembly;GO:0035137//hindlimb morphogenesis;GO:0048813//dendrite morphogenesis;GO:0045010//actin nucleation;GO:0035136//forelimb morphogenesis;GO:0010467//gene expression;GO:0060173//limb development;GO:0030838//positive regulation of actin filament polymerization;GO:0051127//positive regulation of actin nucleation;G…	K10367//formin 1	NP_001272387.1//formin-1 isoform 3 [Mus musculus];EDL27852.1//formin 1, isoform CRA_a [Mus musculus];XP_011237600.1//PREDICTED: formin-1 isoform X3 [Mus musculus];NP_001272388.1//formin-1 isoform 4 [Mus musculus];NP_034360.2//formin-1 isoform 1 [Mus musculus];XP_011237596.1//PREDICTED: formin-1 isoform X1 [Mus musculus]	1;2
68549	4642	2226	1949	-0.206598	0.000242022	Down	3.80969e-06	Sgol2a	GO:0005654//nucleoplasm;GO:0016604//nuclear body;GO:0000780//condensed nuclear chromosome, centromeric region;GO:0000779//condensed chromosome, centromeric region;GO:0030892//mitotic cohesin complex;GO:0000776//kinetochore;GO:0000777//condensed chromosome kinetochore;GO:0000775//chromosome, centromeric region	NA	GO:0010789//meiotic sister chromatid cohesion involved in meiosis I;GO:0007140//male meiotic nuclear division;GO:0007143//female meiotic nuclear division;GO:0051301//cell division;GO:0008104//protein localization;GO:2000711//positive regulation of maintenance of meiotic sister chromatid cohesion, centromeric;GO:0051754//meiotic sister chromatid cohesion, centromeric	K11581//shugoshin-like 2	NP_001171338.1//shugoshin 2 isoform 2 [Mus musculus];NP_950172.1//shugoshin 2 isoform 1 [Mus musculus]	1;2
665433	552	7600.45	8263.46	0.105782	0.000247329	Up	3.9134e-06	Hist1h2ao	GO:0005634//nucleus;GO:0000786//nucleosome	GO:0003677//DNA binding;GO:0046982//protein heterodimerization activity	GO:0006334//nucleosome assembly;GO:0006352//DNA-templated transcription, initiation	K11251//histone H2A	ERE80724.1//histone H2A type 1-F-like protein [Cricetulus griseus]	2
13860	3681	30362	31833	0.0533774	0.000248054	Up	3.94511e-06	Eps8	GO:0070062//extracellular exosome;GO:0005938//cell cortex;GO:0005903//brush border;GO:0030054//cell junction;GO:0032587//ruffle membrane;GO:0031982//vesicle;GO:0014069//postsynaptic density;GO:0017146//NMDA selective glutamate receptor complex;GO:0030426//growth cone;GO:0032420//stereocilium;GO:0045202//synapse	GO:0003779//actin binding;GO:0048365//Rac GTPase binding;GO:0035591//signaling adaptor activity	GO:0036336//dendritic cell migration;GO:0031532//actin cytoskeleton reorganization;GO:0051764//actin crosslink formation;GO:0051016//barbed-end actin filament capping;GO:0008344//adult locomotory behavior;GO:0070358//actin polymerization-dependent cell motility;GO:0008360//regulation of cell shape;GO:0016601//Rac protein signal transduction;GO:1990830//cellular response to leukemia inhibitory fac…	K17277//epidermal growth factor receptor kinase substrate 8	NP_001258516.1//epidermal growth factor receptor kinase substrate 8 isoform 2 [Mus musculus];XP_021045626.1//epidermal growth factor receptor kinase substrate 8 isoform X1 [Mus pahari];XP_017176872.1//PREDICTED: epidermal growth factor receptor kinase substrate 8 isoform X1 [Mus musculus]	1;3
15040	1317	1236.64	1491.09	0.255063	0.000255751	Up	4.08838e-06	H2-T23	GO:0070062//extracellular exosome;GO:0071556//integral component of lumenal side of endoplasmic reticulum membrane;GO:0009986//cell surface;GO:0042612//MHC class I protein complex;GO:0032398//MHC class Ib protein complex;GO:0016021//integral component of membrane;GO:0030670//phagocytic vesicle membrane;GO:0005886//plasma membrane	GO:0046703//natural killer cell lectin-like receptor binding;GO:0030881//beta-2-microglobulin binding;GO:0042605//peptide antigen binding;GO:0042288//MHC class I protein binding;GO:0005102//receptor binding;GO:0042608//T cell receptor binding	GO:0036037//CD8-positive, alpha-beta T cell activation;GO:0002489//antigen processing and presentation of endogenous peptide antigen via MHC class Ib via ER pathway, TAP-dependent;GO:0032759//positive regulation of TRAIL production;GO:0002474//antigen processing and presentation of peptide antigen via MHC class I;GO:0032760//positive regulation of tumor necrosis factor production;GO:0002715//regu…	K06751//major histocompatibility complex, class I	NP_034528.1//H-2 class I histocompatibility antigen, D-37 alpha chain precursor [Mus musculus];NP_001186896.1//predicted gene 11127 precursor [Mus musculus]	3
20084	524	36403	38037	0.0484672	0.000283811	Up	4.56009e-06	Rps18	GO:0005840//ribosome;GO:0016020//membrane;GO:0031012//extracellular matrix;GO:0070062//extracellular exosome;GO:0005654//nucleoplasm;GO:0005634//nucleus;GO:0005925//focal adhesion;GO:0015935//small ribosomal subunit;GO:0005829//cytosol;GO:0022627//cytosolic small ribosomal subunit	GO:0003723//RNA binding;GO:0003735//structural constituent of ribosome;GO:0019901//protein kinase binding;GO:0019843//rRNA binding	GO:0006413//translational initiation;GO:0006614//SRP-dependent cotranslational protein targeting to membrane;GO:0042254//ribosome biogenesis;GO:0019083//viral transcription;GO:0000184//nuclear-transcribed mRNA catabolic process, nonsense-mediated decay;GO:0006412//translation;GO:0006364//rRNA processing	K02964//small subunit ribosomal protein S18e	XP_003271942.1//PREDICTED: 40S ribosomal protein S18 [Nomascus leucogenys]	2
414085	2546	390.34	275.79	-0.51604	0.000285932	Down	4.61749e-06	9330151L19Rik	GO:0036064//ciliary basal body;GO:0005829//cytosol;GO:0005737//cytoplasm	NA	GO:0060285//cilium-dependent cell motility;GO:0010033//response to organic substance;GO:0070286//axonemal dynein complex assembly;GO:0032526//response to retinoic acid	K19751//dynein assembly factor 2, axonemal	XP_017170423.1//PREDICTED: protein kintoun isoform X1 [Mus musculus];BAE36219.1//unnamed protein product, partial [Mus musculus]	1
21877	1387	12591	12002	-0.083997	0.000307509	Down	4.99102e-06	Tk1	GO:0005829//cytosol	GO:0005524//ATP binding;GO:0019206//nucleoside kinase activity;GO:0042802//identical protein binding;GO:0008270//zinc ion binding;GO:0004797//thymidine kinase activity	GO:0000083//regulation of transcription involved in G1/S transition of mitotic cell cycle;GO:0051289//protein homotetramerization;GO:0071897//DNA biosynthetic process;GO:0006259//DNA metabolic process;GO:0046104//thymidine metabolic process	K00857//thymidine kinase [EC:2.7.1.21]	AQS27627.1//hypothetical protein [Mus musculus]	1;2
229227	15883	3243	2917	-0.167723	0.000314362	Down	5.13493e-06	4932438A13Rik	GO:0005634//nucleus;GO:0016021//integral component of membrane	NA	GO:0001558//regulation of cell growth;GO:0051647//nucleus localization;GO:0019915//lipid storage;GO:0045444//fat cell differentiation;GO:0007283//spermatogenesis;GO:0060612//adipose tissue development;GO:0006629//lipid metabolic process	K22017//mucin-4;K05741//diaphanous 2	NP_766267.2//uncharacterized protein KIAA1109 [Mus musculus];XP_006535518.1//PREDICTED: uncharacterized protein KIAA1109 isoform X10 [Mus musculus]	2
229279	4472	40351.3	39475.5	-0.0465362	0.000314362	Down	5.15351e-06	Hnrnpa3	GO:0005634//nucleus;GO:0005654//nucleoplasm;GO:0035770//ribonucleoprotein granule;GO:0005737//cytoplasm;GO:0043005//neuron projection;GO:0071013//catalytic step 2 spliceosome;GO:0005681//spliceosomal complex;GO:0030529//intracellular ribonucleoprotein complex;GO:0019013//viral nucleocapsid;GO:1990124//messenger ribonucleoprotein complex	GO:0003729//mRNA binding;GO:0003723//RNA binding;GO:0051033//RNA transmembrane transporter activity	GO:0006397//mRNA processing;GO:0008380//RNA splicing;GO:0051028//mRNA transport	K12741//heterogeneous nuclear ribonucleoprotein A1/A3	XP_017650399.1//PREDICTED: heterogeneous nuclear ribonucleoprotein A3 isoform X2 [Nannospalax galili];NP_444493.1//heterogeneous nuclear ribonucleoprotein A3 isoform c [Mus musculus];XP_004375533.1//PREDICTED: heterogeneous nuclear ribonucleoprotein A3 isoform X1 [Trichechus manatus latirostris];NP_666242.2//heterogeneous nuclear ribonucleoprotein A3 isoform a [Mus musculus]	1;3;2
26443	997	5604	6158	0.121126	0.000324839	Up	5.35177e-06	Psma6	GO:0070062//extracellular exosome;GO:0005654//nucleoplasm;GO:0019773//proteasome core complex, alpha-subunit complex;GO:0005634//nucleus;GO:0000502//proteasome complex;GO:0016363//nuclear matrix;GO:0030016//myofibril;GO:0005737//cytoplasm;GO:0030017//sarcomere;GO:0000932//P-body;GO:0005839//proteasome core complex;GO:0005829//cytosol;GO:0005844//polysome	GO:0004175//endopeptidase activity;GO:0003723//RNA binding;GO:0051059//NF-kappaB binding;GO:0004298//threonine-type endopeptidase activity;GO:0035639//purine ribonucleoside triphosphate binding	GO:0043687//post-translational protein modification;GO:0038061//NIK/NF-kappaB signaling;GO:0051603//proteolysis involved in cellular protein catabolic process;GO:0031146//SCF-dependent proteasomal ubiquitin-dependent protein catabolic process;GO:0006521//regulation of cellular amino acid metabolic process;GO:0010972//negative regulation of G2/M transition of mitotic cell cycle;GO:0090090//negativ…	K02730//20S proteasome subunit alpha 1 [EC:3.4.25.1]	NP_001297512.1//proteasome subunit alpha type-6 [Mus musculus];EDL36728.1//proteasome (prosome, macropain) subunit, alpha type 6, isoform CRA_b, partial [Mus musculus]	1;3
67712	4162	5982	5553	-0.122239	0.000325942	Down	5.39652e-06	Slc25a37	GO:0005743//mitochondrial inner membrane;GO:0016021//integral component of membrane;GO:0005739//mitochondrion	GO:0015093//ferrous iron transmembrane transporter activity;GO:0005381//iron ion transmembrane transporter activity	GO:0006810//transport;GO:0048250//mitochondrial iron ion transport;GO:0055072//iron ion homeostasis;GO:0044281//small molecule metabolic process;GO:0006839//mitochondrial transport	K15113//solute carrier family 25 (mitochondrial iron transporter), member 28/37	EDL35948.1//mCG127635, isoform CRA_b, partial [Mus musculus];NP_080607.2//mitoferrin-1 [Mus musculus]	3
22688	11407	956	776	-0.315833	0.000333134	Down	5.54277e-06	Zfp26	GO:0005634//nucleus	GO:0046872//metal ion binding;GO:0003700//DNA binding transcription factor activity;GO:0003676//nucleic acid binding	GO:0006355//regulation of transcription, DNA-templated	K09228//KRAB domain-containing zinc finger protein	XP_011240753.1//PREDICTED: zinc finger protein 26 isoform X1 [Mus musculus]	3
70799	8125	8686	8184	-0.100765	0.000342863	Down	5.75294e-06	Cep192	GO:0005814//centriole;GO:0000242//pericentriolar material;GO:0005829//cytosol;GO:0005813//centrosome;GO:0005737//cytoplasm	GO:0019902//phosphatase binding	GO:0051225//spindle assembly;GO:0051298//centrosome duplication;GO:0007094//mitotic spindle assembly checkpoint;GO:0007020//microtubule nucleation;GO:0010923//negative regulation of phosphatase activity;GO:0070201//regulation of establishment of protein localization;GO:0046599//regulation of centriole replication;GO:0046605//regulation of centrosome cycle	K16725//centrosomal protein CEP192	XP_006526304.1//PREDICTED: centrosomal protein of 192 kDa isoform X1 [Mus musculus];NP_081832.1//centrosomal protein of 192 kDa [Mus musculus]	1
66932	5249	4225	3859	-0.145603	0.000342863	Down	5.76057e-06	Rexo1	GO:0005654//nucleoplasm;GO:0016604//nuclear body	GO:0004527//exonuclease activity;GO:0003676//nucleic acid binding	NA	K14570//RNA exonuclease 1 [EC:3.1.-.-]	EDL31535.1//REX1, RNA exonuclease 1 homolog (S. cerevisiae), isoform CRA_c, partial [Mus musculus]	3
16551	4850	9304	8788	-0.0971952	0.000348726	Down	5.88752e-06	Kif11	GO:0016020//membrane;GO:0000922//spindle pole;GO:0005874//microtubule;GO:0005829//cytosol;GO:0005819//spindle;GO:0005876//spindle microtubule;GO:0005871//kinesin complex	GO:0005524//ATP binding;GO:0008017//microtubule binding;GO:0019901//protein kinase binding;GO:0032403//protein complex binding;GO:0008574//ATP-dependent microtubule motor activity, plus-end-directed	GO:0007051//spindle organization;GO:0007018//microtubule-based movement;GO:0090307//mitotic spindle assembly;GO:0007059//chromosome segregation;GO:0051225//spindle assembly;GO:0046602//regulation of mitotic centrosome separation;GO:0007100//mitotic centrosome separation	K10398//kinesin family member 11	EDL41788.1//kinesin family member 11, isoform CRA_b, partial [Mus musculus]	1
20775	2748	12865	13740	0.0800516	0.000356553	Up	6.04875e-06	Sqle	GO:0043231//intracellular membrane-bounded organelle;GO:0005783//endoplasmic reticulum;GO:0031090//organelle membrane;GO:0016021//integral component of membrane;GO:0005789//endoplasmic reticulum membrane	GO:0050660//flavin adenine dinucleotide binding;GO:0004506//squalene monooxygenase activity	GO:0016126//sterol biosynthetic process;GO:0008203//cholesterol metabolic process;GO:0010033//response to organic substance;GO:0006725//cellular aromatic compound metabolic process	K00511//squalene monooxygenase [EC:1.14.14.17]	NP_033296.1//squalene monooxygenase [Mus musculus]	3
12488	5427	7528	7057	-0.108091	0.000357151	Down	6.08802e-06	Cd2ap	NA	NA	NA	K13738//CD2-associated protein	CAD30510.1//CD2-associated protein [Mus musculus]	3
230936	3128	1640	1928	0.21853	0.000366743	Up	6.28143e-06	Phf13	GO:0005634//nucleus;GO:0005654//nucleoplasm	GO:0046872//metal ion binding;GO:0003682//chromatin binding	GO:0000278//mitotic cell cycle;GO:0007059//chromosome segregation;GO:0016569//covalent chromatin modification;GO:0051301//cell division;GO:0007076//mitotic chromosome condensation	K16682//LIM domain-containing protein;K09189//histone-lysine N-methyltransferase MLL5 [EC:2.1.1.43];K06158//ATP-binding cassette, subfamily F, member 3	NP_766293.2//PHD finger protein 13 [Mus musculus]	2
102334	2371	4434	4062	-0.141297	0.000373531	Down	6.42817e-06	Ankrd10	NA	NA	GO:0060828//regulation of canonical Wnt signaling pathway	K10380//ankyrin;K15503//serine/threonine-protein phosphatase 6 regulatory ankyrin repeat subunit B;K17593//ankyrin repeat domain-containing protein 42	XP_012320190.1//ankyrin repeat domain-containing protein 10 isoform X5 [Aotus nancymaae];AAH02198.1//Ankyrin repeat domain 10 [Mus musculus];NP_598732.2//ankyrin repeat domain-containing protein 10 isoform 1 [Mus musculus];EDL22075.1//ankyrin repeat domain 10, isoform CRA_d, partial [Mus musculus];NP_001268904.1//ankyrin repeat domain-containing protein 10 isoform 4 precursor [Mus musculus]	1;3;2
26885	6573	2403	2125	-0.192253	0.000432833	Down	7.48401e-06	Casp8ap2	GO:0016605//PML body;GO:0005634//nucleus;GO:0005739//mitochondrion;GO:0005737//cytoplasm	GO:0002020//protease binding;GO:0003714//transcription corepressor activity;GO:0032184//SUMO polymer binding;GO:0042802//identical protein binding;GO:0008656//cysteine-type endopeptidase activator activity involved in apoptotic process	GO:0006355//regulation of transcription, DNA-templated;GO:0008625//extrinsic apoptotic signaling pathway via death domain receptors;GO:0006351//transcription, DNA-templated;GO:0006919//activation of cysteine-type endopeptidase activity involved in apoptotic process;GO:0007049//cell cycle;GO:0036337//Fas signaling pathway	K03163//DNA topoisomerase I [EC:5.99.1.2];K15076//transcription elongation factor B, polypeptide 3;K19607//X-linked retinitis pigmentosa GTPase regulator;K13165//splicing factor, arginine/serine-rich 12;K13171//serine/arginine repetitive matrix protein 1;K11423//histone-lysine N-methyltransferase SETD2 [EC:2.1.1.43]	NP_036127.2//CASP8-associated protein 2 [Mus musculus]	3;2
13681	1896	70688	73126	0.0340402	0.000436356	Up	7.58051e-06	Eif4a1	GO:0016020//membrane;GO:0031012//extracellular matrix;GO:0070062//extracellular exosome;GO:0005730//nucleolus;GO:0005829//cytosol;GO:0005737//cytoplasm;GO:0016281//eukaryotic translation initiation factor 4F complex	GO:0008135//translation factor activity, RNA binding;GO:0003723//RNA binding;GO:0003729//mRNA binding;GO:0000339//RNA cap binding;GO:0005524//ATP binding;GO:0004386//helicase activity;GO:0003725//double-stranded RNA binding;GO:0003676//nucleic acid binding;GO:0003743//translation initiation factor activity;GO:0004004//ATP-dependent RNA helicase activity	GO:0006413//translational initiation;GO:0010468//regulation of gene expression;GO:0000289//nuclear-transcribed mRNA poly(A) tail shortening;GO:0010501//RNA secondary structure unwinding;GO:0016032//viral process	K03257//translation initiation factor 4A	NP_001152847.1//eukaryotic initiation factor 4A-I isoform 2 [Mus musculus];NP_001407.1//eukaryotic initiation factor 4A-I isoform 1 [Homo sapiens]	1;4
13542	3404	3713	3374	-0.153004	0.000465896	Down	8.13168e-06	Dvl1	GO:0030425//dendrite;GO:0016020//membrane;GO:0005874//microtubule;GO:0031410//cytoplasmic vesicle;GO:0043025//neuronal cell body;GO:0030426//growth cone;GO:0005829//cytosol;GO:0043197//dendritic spine;GO:0016328//lateral plasma membrane;GO:0045202//synapse;GO:0005886//plasma membrane;GO:0030424//axon;GO:0030136//clathrin-coated vesicle;GO:0015630//microtubule cytoskeleton;GO:0098793//presynapse;G…	GO:0048365//Rac GTPase binding;GO:0042802//identical protein binding;GO:0019899//enzyme binding;GO:0019901//protein kinase binding;GO:0005109//frizzled binding;GO:0008013//beta-catenin binding	GO:0007528//neuromuscular junction development;GO:0001505//regulation of neurotransmitter levels;GO:0060029//convergent extension involved in organogenesis;GO:0032436//positive regulation of proteasomal ubiquitin-dependent protein catabolic process;GO:0007269//neurotransmitter secretion;GO:0060997//dendritic spine morphogenesis;GO:0032091//negative regulation of protein binding;GO:0021915//neural…	K02353//segment polarity protein dishevelled	XP_021511495.1//segment polarity protein dishevelled homolog DVL-1 isoform X1 [Meriones unguiculatus];EDL15043.1//dishevelled, dsh homolog 1 (Drosophila), isoform CRA_a, partial [Mus musculus]	4;1
55935	4691	5187	4793	-0.12885	0.000467209	Down	8.20942e-06	Fnbp4	GO:0016607//nuclear speck	NA	NA	K19475//WAS/WASL-interacting protein;K02184//formin 2	NP_061298.1//formin-binding protein 4 [Mus musculus]	2
75614	295	329	227	-0.550274	0.000467209	Down	8.24944e-06	Rab26os	NA	NA	NA	NA	EDL22337.1//mCG147764 [Mus musculus]	1
216345	6956	3001	2694	-0.170572	0.000467209	Down	8.26893e-06	Zfc3h1	GO:0005634//nucleus;GO:0005615//extracellular space;GO:0000178//exosome (RNase complex)	GO:0003723//RNA binding	GO:0006396//RNA processing	K19721//collagen, type V/XI/XXIV/XXVII, alpha;K18626//trichohyalin	NP_001028433.2//zinc finger C3H1 domain-containing protein [Mus musculus]	2
83398	5488	2305	2034	-0.195326	0.000472059	Down	8.39326e-06	Ndst3	GO:0016021//integral component of membrane;GO:0000139//Golgi membrane	GO:0042328//heparan sulfate N-acetylglucosaminyltransferase activity;GO:0008146//sulfotransferase activity;GO:0019213//deacetylase activity;GO:0016787//hydrolase activity;GO:0015016//[heparan sulfate]-glucosamine N-sulfotransferase activity	GO:0030210//heparin biosynthetic process;GO:0015012//heparan sulfate proteoglycan biosynthetic process;GO:0015014//heparan sulfate proteoglycan biosynthetic process, polysaccharide chain biosynthetic process	K02579//heparan sulfate N-deacetylase/N-sulfotransferase NDST4 [EC:3.1.1.- 2.8.2.-];K02578//heparan sulfate N-deacetylase/N-sulfotransferase NDST3 [EC:3.1.1.- 2.8.2.-]	XP_021013495.1//bifunctional heparan sulfate N-deacetylase/N-sulfotransferase 3 isoform X1 [Mus caroli];XP_010338660.1//PREDICTED: bifunctional heparan sulfate N-deacetylase/N-sulfotransferase 3 [Saimiri boliviensis boliviensis];NP_001253828.1//bifunctional heparan sulfate N-deacetylase/N-sulfotransferase 3 [Macaca mulatta]	1;3
286940	9092	41650	43385	0.0440009	0.000484667	Up	8.65697e-06	Flnb	GO:0031012//extracellular matrix;GO:0070062//extracellular exosome;GO:0001725//stress fiber;GO:0005925//focal adhesion;GO:0005903//brush border;GO:0005829//cytosol;GO:0005886//plasma membrane	GO:0003779//actin binding;GO:0003723//RNA binding;GO:0042802//identical protein binding;GO:0045296//cadherin binding	GO:0003334//keratinocyte development;GO:0030154//cell differentiation;GO:0030036//actin cytoskeleton organization;GO:0003382//epithelial cell morphogenesis;GO:0007519//skeletal muscle tissue development	K04437//filamin	XP_003502783.1//PREDICTED: filamin-B isoform X1 [Cricetulus griseus];XP_003502784.1//PREDICTED: filamin-B isoform X2 [Cricetulus griseus]	1
66580	3392	3513	3184	-0.156742	0.00049442	Down	8.87149e-06	Esf1	GO:0005634//nucleus;GO:0005654//nucleoplasm;GO:0005615//extracellular space;GO:0005730//nucleolus	GO:0003723//RNA binding	GO:0006355//regulation of transcription, DNA-templated;GO:0006351//transcription, DNA-templated	K22017//mucin-4	NP_001074559.1//ESF1 homolog [Mus musculus]	1
234594	8372	25245	24511	-0.0574473	0.000494665	Down	8.91624e-06	Cnot1	GO:0016020//membrane;GO:0005634//nucleus;GO:0005615//extracellular space;GO:0000932//P-body;GO:0030015//CCR4-NOT core complex;GO:0030014//CCR4-NOT complex;GO:0005829//cytosol;GO:0005778//peroxisomal membrane	GO:0004535//poly(A)-specific ribonuclease activity;GO:0003723//RNA binding;GO:0032947//protein complex scaffold activity;GO:0030331//estrogen receptor binding;GO:0042974//retinoic acid receptor binding;GO:0019904//protein domain specific binding;GO:0070016//armadillo repeat domain binding	GO:0001829//trophectodermal cell differentiation;GO:0061014//positive regulation of mRNA catabolic process;GO:0000288//nuclear-transcribed mRNA catabolic process, deadenylation-dependent decay;GO:0006351//transcription, DNA-templated;GO:1900153//positive regulation of nuclear-transcribed mRNA catabolic process, deadenylation-dependent decay;GO:0000122//negative regulation of transcription from RN…	K12604//CCR4-NOT transcription complex subunit 1	XP_006530935.1//PREDICTED: CCR4-NOT transcription complex subunit 1 isoform X3 [Mus musculus];XP_006530937.1//PREDICTED: CCR4-NOT transcription complex subunit 1 isoform X5 [Mus musculus];NP_835179.1//CCR4-NOT transcription complex subunit 1 isoform 2 [Mus musculus];NP_694804.3//CCR4-NOT transcription complex subunit 1 isoform 1 [Mus musculus];XP_006530933.1//PREDICTED: CCR4-NOT transcription com…	1;3;2
11461	1935	338922	346117	0.0154297	0.000495811	Up	8.97732e-06	Actb	NA	NA	NA	K05692//actin beta/gamma 1	KFO25358.1//Actin, cytoplasmic 1 [Fukomys damarensis]	5
170776	1569	338.2	235.21	-0.538806	0.000505968	Down	9.2025e-06	Cd209c	NA	GO:0046872//metal ion binding;GO:0005537//mannose binding	NA	K06563//CD209 antigen	NP_570973.1//CD209 antigen-like protein C [Mus musculus]	3
237615	6615	11370	10825	-0.0857442	0.00052298	Down	9.55457e-06	Ankrd52	NA	NA	NA	K15504//serine/threonine-protein phosphatase 6 regulatory ankyrin repeat subunit C	NP_766378.1//serine/threonine-protein phosphatase 6 regulatory ankyrin repeat subunit C [Mus musculus]	2
277973	5222	2144	1884	-0.201385	0.000524419	Down	9.63891e-06	Slc9a5	GO:0016021//integral component of membrane;GO:0005886//plasma membrane	GO:0015386//potassium:proton antiporter activity;GO:0015385//sodium:proton antiporter activity	GO:0098719//sodium ion import across plasma membrane;GO:0051453//regulation of intracellular pH;GO:0071805//potassium ion transmembrane transport	K14723//solute carrier family 9 (sodium/hydrogen exchanger), member 5	XP_015860806.1//PREDICTED: sodium/hydrogen exchanger 5 isoform X2 [Peromyscus maniculatus bairdii];NP_001074801.1//sodium/hydrogen exchanger 5 precursor [Mus musculus];XP_006531131.1//PREDICTED: sodium/hydrogen exchanger 5 isoform X6 [Mus musculus];XP_006531127.1//PREDICTED: sodium/hydrogen exchanger 5 isoform X1 [Mus musculus]	1
105988	6630	12592	12025	-0.0813495	0.000524419	Down	9.7123e-06	Espl1	GO:0072686//mitotic spindle;GO:0005634//nucleus;GO:0005813//centrosome;GO:0005737//cytoplasm	GO:0008234//cysteine-type peptidase activity;GO:0008233//peptidase activity;GO:0004197//cysteine-type endopeptidase activity	GO:0000070//mitotic sister chromatid segregation;GO:0000278//mitotic cell cycle;GO:0007127//meiosis I;GO:0007059//chromosome segregation;GO:0051307//meiotic chromosome separation;GO:0045143//homologous chromosome segregation;GO:0000212//meiotic spindle organization	K02365//separase [EC:3.4.22.49]	EDL03992.1//extra spindle poles-like 1 (S. cerevisiae), isoform CRA_b, partial [Mus musculus];NP_001164073.1//separin [Rattus norvegicus]	2
18792	2343	6430	7012	0.110128	0.000524419	Up	9.71723e-06	Plau	GO:0070062//extracellular exosome;GO:0005615//extracellular space;GO:0009986//cell surface;GO:0005925//focal adhesion	GO:0004252//serine-type endopeptidase activity;GO:0016301//kinase activity	GO:0042730//fibrinolysis;GO:0030335//positive regulation of cell migration;GO:0042127//regulation of cell proliferation;GO:0014909//smooth muscle cell migration;GO:0001666//response to hypoxia;GO:0031639//plasminogen activation;GO:0033628//regulation of cell adhesion mediated by integrin;GO:0006508//proteolysis;GO:2000097//regulation of smooth muscle cell-matrix adhesion;GO:0010469//regulation of…	K01348//urokinase plasminogen activator [EC:3.4.21.73]	NP_032899.1//urokinase-type plasminogen activator precursor [Mus musculus]	3
72567	5400	9969	9453	-0.0915555	0.000524419	Down	9.79089e-06	Bclaf1	GO:0005654//nucleoplasm;GO:0005634//nucleus;GO:0016607//nuclear speck;GO:0005737//cytoplasm	GO:0003723//RNA binding;GO:0003677//DNA binding	GO:0045892//negative regulation of transcription, DNA-templated;GO:0006351//transcription, DNA-templated;GO:2000144//positive regulation of DNA-templated transcription, initiation;GO:0006915//apoptotic process;GO:0043620//regulation of DNA-templated transcription in response to stress;GO:1990830//cellular response to leukemia inhibitory factor;GO:0043065//positive regulation of apoptotic process;…	K13087//bcl2 associated transcription factor 1	NP_001020564.1//bcl-2-associated transcription factor 1 isoform 3 [Mus musculus];NP_001020563.1//bcl-2-associated transcription factor 1 isoform 1 [Mus musculus];XP_006512928.1//PREDICTED: bcl-2-associated transcription factor 1 isoform X1 [Mus musculus];EDL03431.1//mCG2822, isoform CRA_b, partial [Mus musculus]	1;2
16573	6030	11796	11243.7	-0.084055	0.000524419	Down	9.79472e-06	Kif5b	GO:0016020//membrane;GO:0005815//microtubule organizing center;GO:0044295//axonal growth cone;GO:0005874//microtubule;GO:0015630//microtubule cytoskeleton;GO:0031982//vesicle;GO:0005737//cytoplasm;GO:0048471//perinuclear region of cytoplasm;GO:0043005//neuron projection;GO:0030139//endocytic vesicle;GO:0005829//cytosol;GO:0043227//membrane-bounded organelle;GO:0035253//ciliary rootlet;GO:0005871/…	GO:0005524//ATP binding;GO:0042802//identical protein binding;GO:0008432//JUN kinase binding;GO:0008017//microtubule binding;GO:0045296//cadherin binding;GO:0003777//microtubule motor activity;GO:0099609//microtubule lateral binding;GO:0008574//ATP-dependent microtubule motor activity, plus-end-directed	GO:1905152//positive regulation of voltage-gated sodium channel activity;GO:0031340//positive regulation of vesicle fusion;GO:0021766//hippocampus development;GO:0090316//positive regulation of intracellular protein transport;GO:0035774//positive regulation of insulin secretion involved in cellular response to glucose stimulus;GO:0007420//brain development;GO:0006839//mitochondrial transport;GO:0…	K10396//kinesin family member 5	NP_032474.2//kinesin-1 heavy chain [Mus musculus]	3
77048	3006	2152	1892	-0.200645	0.000531922	Down	9.97824e-06	Cep83	GO:0005814//centriole;GO:0005794//Golgi apparatus;GO:0097539//ciliary transition fiber	NA	GO:0060271//cilium assembly;GO:0071539//protein localization to centrosome;GO:0051660//establishment of centrosome localization;GO:0048278//vesicle docking	K16754//coiled-coil domain-containing protein 41	NP_084128.2//centrosomal protein of 83 kDa [Mus musculus]	2
105559	4534	10105	9587	-0.0907969	0.000533483	Down	1.00776e-05	Mbnl2	GO:0005654//nucleoplasm;GO:0005737//cytoplasm	GO:0003723//RNA binding;GO:0046872//metal ion binding	GO:0043484//regulation of RNA splicing;GO:0006397//mRNA processing;GO:0000381//regulation of alternative mRNA splicing, via spliceosome;GO:0008380//RNA splicing	K14943//muscleblind	EDL00594.1//muscleblind-like 2, isoform CRA_d, partial [Mus musculus];EDL00595.1//muscleblind-like 2, isoform CRA_e, partial [Mus musculus];BAD90497.1//mKIAA4072 protein, partial [Mus musculus]	4;2
26451	1112	36354	37940	0.0467266	0.000533483	Up	1.00945e-05	Rpl27a	GO:0016020//membrane;GO:0005783//endoplasmic reticulum;GO:0015934//large ribosomal subunit;GO:0005829//cytosol;GO:0022625//cytosolic large ribosomal subunit	GO:0003723//RNA binding;GO:0003735//structural constituent of ribosome	GO:0006412//translation;GO:0002181//cytoplasmic translation	K02900//large subunit ribosomal protein L27Ae	XP_021079872.1//60S ribosomal protein L27a [Mesocricetus auratus]	3
12466	2303	40310	41996	0.0442352	0.000570845	Up	1.08481e-05	Cct6a	GO:0005737//cytoplasm;GO:0005832//chaperonin-containing T-complex	GO:0005524//ATP binding;GO:0051082//unfolded protein binding;GO:0044183//protein binding involved in protein folding	GO:0006457//protein folding;GO:0006458//'de novo' protein folding;GO:0061077//chaperone-mediated protein folding	K09498//T-complex protein 1 subunit zeta	XP_021512892.1//T-complex protein 1 subunit zeta [Meriones unguiculatus]	2
26961	862	109628	112847	0.0268728	0.000573482	Up	1.0958e-05	Rpl8	GO:0005840//ribosome;GO:0016020//membrane;GO:0015934//large ribosomal subunit;GO:0005925//focal adhesion;GO:0005829//cytosol;GO:0022625//cytosolic large ribosomal subunit	GO:1990932//5.8S rRNA binding;GO:0003723//RNA binding;GO:0003735//structural constituent of ribosome;GO:0019843//rRNA binding	GO:0000184//nuclear-transcribed mRNA catabolic process, nonsense-mediated decay;GO:0002181//cytoplasmic translation;GO:0006364//rRNA processing;GO:1990090//cellular response to nerve growth factor stimulus;GO:0006614//SRP-dependent cotranslational protein targeting to membrane;GO:0006413//translational initiation;GO:0006412//translation;GO:0019083//viral transcription	K02938//large subunit ribosomal protein L8e	XP_005395995.1//PREDICTED: 60S ribosomal protein L8 [Chinchilla lanigera]	2
226751	8656	7551.8	7095.28	-0.10484	0.000573482	Down	1.09917e-05	Cdc42bpa	GO:0070062//extracellular exosome;GO:0042641//actomyosin;GO:0005622//intracellular	GO:0000287//magnesium ion binding;GO:0046872//metal ion binding;GO:0004674//protein serine/threonine kinase activity;GO:0005524//ATP binding;GO:0042802//identical protein binding	GO:0016477//cell migration;GO:0031032//actomyosin structure organization;GO:0031532//actin cytoskeleton reorganization;GO:0030036//actin cytoskeleton organization;GO:0035556//intracellular signal transduction	K16307//serine/threonine-protein kinase MRCK [EC:2.7.11.1]	NP_001333734.1//serine/threonine-protein kinase MRCK alpha isoform 3 [Mus musculus];XP_017175621.1//PREDICTED: serine/threonine-protein kinase MRCK alpha isoform X17 [Mus musculus];XP_006496871.1//PREDICTED: serine/threonine-protein kinase MRCK alpha isoform X8 [Mus musculus];NP_001028457.1//serine/threonine-protein kinase MRCK alpha isoform 1 [Mus musculus]	1
13014	620	6018	6576	0.113047	0.000575656	Up	1.10803e-05	Cstb	GO:0070062//extracellular exosome;GO:0005634//nucleus;GO:0005615//extracellular space;GO:0005730//nucleolus;GO:0005829//cytosol;GO:0005737//cytoplasm	GO:0002020//protease binding;GO:0003723//RNA binding;GO:0004866//endopeptidase inhibitor activity;GO:0004869//cysteine-type endopeptidase inhibitor activity	GO:0010466//negative regulation of peptidase activity;GO:0045861//negative regulation of proteolysis;GO:0008344//adult locomotory behavior	K13907//cystatin-A/B	NP_031819.1//cystatin-B [Mus musculus]	3
69878	869	6716.88	7309.02	0.107008	0.000585045	Up	1.13088e-05	Snrpf	NA	NA	NA	K11098//small nuclear ribonucleoprotein F	XP_006084185.2//PREDICTED: small nuclear ribonucleoprotein F [Myotis lucifugus]	1
66776	2866	5578.13	5178.69	-0.122073	0.000592991	Down	1.15107e-05	Pisd-ps3	NA	NA	NA	K01613//phosphatidylserine decarboxylase [EC:4.1.1.65]	EDL37398.1//mCG2531, isoform CRA_b, partial [Mus musculus]	2
677044	1232	2146.52	2467.43	0.186131	0.00061844	Up	1.20552e-05	Gm10653	NA	NA	NA	K02981//small subunit ribosomal protein S2e	BAE20879.1//unnamed protein product [Mus musculus]	2
14828	2545	33812	35316	0.0479077	0.000645324	Up	1.26318e-05	Hspa5	GO:0005790//smooth endoplasmic reticulum;GO:0016020//membrane;GO:0005788//endoplasmic reticulum lumen;GO:0005783//endoplasmic reticulum;GO:0042470//melanosome;GO:0030496//midbody;GO:0034663//endoplasmic reticulum chaperone complex;GO:0008180//COP9 signalosome;GO:0005576//extracellular region;GO:0005739//mitochondrion;GO:0005886//plasma membrane;GO:0070062//extracellular exosome;GO:0031012//extrac…	GO:0043022//ribosome binding;GO:0051787//misfolded protein binding;GO:0019904//protein domain specific binding;GO:0005524//ATP binding;GO:0051082//unfolded protein binding;GO:0031625//ubiquitin protein ligase binding;GO:0019899//enzyme binding;GO:0045296//cadherin binding;GO:0016887//ATPase activity	GO:0040019//positive regulation of embryonic development;GO:0051603//proteolysis involved in cellular protein catabolic process;GO:0030335//positive regulation of cell migration;GO:0051402//neuron apoptotic process;GO:0035690//cellular response to drug;GO:0034976//response to endoplasmic reticulum stress;GO:1990090//cellular response to nerve growth factor stimulus;GO:0042149//cellular response t…	K09490//heat shock 70kDa protein 5	NP_071705.3//78 kDa glucose-regulated protein precursor [Mus musculus]	1;3
18739	4247	5192.6	4808.45	-0.125764	0.000669266	Down	1.31551e-05	Pitpnm1	GO:0032580//Golgi cisterna membrane;GO:0032154//cleavage furrow;GO:0005811//lipid droplet;GO:0005829//cytosol;GO:0005789//endoplasmic reticulum membrane;GO:0036464//cytoplasmic ribonucleoprotein granule;GO:0030496//midbody	GO:0031210//phosphatidylcholine binding;GO:0046872//metal ion binding;GO:0008526//phosphatidylinositol transporter activity;GO:0070300//phosphatidic acid binding;GO:0005543//phospholipid binding;GO:0035091//phosphatidylinositol binding	GO:0015914//phospholipid transport;GO:0015031//protein transport	K08576//calpain-7 [EC:3.4.22.-];K16545//phospholipase DDHD2 [EC:3.1.1.-]	NP_032877.1//membrane-associated phosphatidylinositol transfer protein 1 [Mus musculus]	1;4
52615	4441	8277	7808	-0.0990338	0.000682081	Down	1.34626e-05	Suz12	GO:0005634//nucleus;GO:0005654//nucleoplasm;GO:0001739//sex chromatin;GO:0035098//ESC/E(Z) complex;GO:0005730//nucleolus;GO:0016586//RSC-type complex;GO:0016604//nuclear body;GO:0032993//protein-DNA complex	GO:0003723//RNA binding;GO:0031490//chromatin DNA binding;GO:0035064//methylated histone binding;GO:0042054//histone methyltransferase activity;GO:0046976//histone methyltransferase activity (H3-K27 specific);GO:0046872//metal ion binding;GO:0000979//RNA polymerase II core promoter sequence-specific DNA binding;GO:0003682//chromatin binding;GO:0043565//sequence-specific DNA binding;GO:1990841//pr…	GO:0000122//negative regulation of transcription from RNA polymerase II promoter;GO:0016571//histone methylation;GO:0016574//histone ubiquitination;GO:0045596//negative regulation of cell differentiation;GO:0006351//transcription, DNA-templated;GO:0008284//positive regulation of cell proliferation	K11463//polycomb protein SUZ12	EDL15617.1//suppressor of zeste 12 homolog (Drosophila), isoform CRA_c, partial [Mus musculus]	1;2
70466	3154	4761	4392	-0.131266	0.000684274	Down	1.35617e-05	Ckap2l	GO:0072686//mitotic spindle;GO:0000922//spindle pole;GO:0005829//cytosol;GO:0005813//centrosome	NA	NA	K16769//cytoskeleton-associated protein 2	EDL28233.1//cytoskeleton associated protein 2-like, isoform CRA_a, partial [Mus musculus]	3
106064	5094	2358	2092	-0.18756	0.000740803	Down	1.47425e-05	AW549877	GO:0005654//nucleoplasm;GO:0005829//cytosol	NA	NA	K05080//growth hormone receptor	NP_666042.2//UPF0600 protein C5orf51 homolog [Mus musculus]	2
320271	10705	1128	942	-0.274847	0.000762904	Down	1.52445e-05	Scai	GO:0005634//nucleus;GO:0031965//nuclear membrane;GO:0016021//integral component of membrane;GO:0005737//cytoplasm	GO:0003714//transcription corepressor activity	GO:0006355//regulation of transcription, DNA-templated;GO:0006351//transcription, DNA-templated;GO:0030336//negative regulation of cell migration;GO:0035024//negative regulation of Rho protein signal transduction	NA	XP_017911250.1//PREDICTED: protein SCAI isoform X1 [Capra hircus]	3
239510	6670	3186	2881	-0.160056	0.000783967	Down	1.5737e-05	Phf20l1	NA	NA	NA	K18402//PHD finger protein 20	XP_006520983.1//PREDICTED: PHD finger protein 20-like protein 1 isoform X4 [Mus musculus];XP_006520981.1//PREDICTED: PHD finger protein 20-like protein 1 isoform X2 [Mus musculus];XP_006520982.1//PREDICTED: PHD finger protein 20-like protein 1 isoform X3 [Mus musculus]	1
28080	772	8143	8792	0.095752	0.000783967	Up	1.57933e-05	Atp5o	GO:0031012//extracellular matrix;GO:0070062//extracellular exosome;GO:0005634//nucleus;GO:0000276//mitochondrial proton-transporting ATP synthase complex, coupling factor F(o);GO:0005753//mitochondrial proton-transporting ATP synthase complex;GO:0043209//myelin sheath;GO:0005739//mitochondrion;GO:0005886//plasma membrane	GO:0008144//drug binding;GO:0005496//steroid binding;GO:0046933//proton-transporting ATP synthase activity, rotational mechanism;GO:0032403//protein complex binding;GO:0016887//ATPase activity	GO:0042776//mitochondrial ATP synthesis coupled proton transport	K02137//F-type H+-transporting ATPase subunit O	NP_613063.1//ATP synthase subunit O, mitochondrial precursor [Mus musculus]	2
58250	5532	3969	4407	0.136142	0.000787313	Up	1.59249e-05	Chst11	GO:0016020//membrane;GO:0016021//integral component of membrane;GO:0000139//Golgi membrane	GO:0001537//N-acetylgalactosamine 4-O-sulfotransferase activity;GO:0047756//chondroitin 4-sulfotransferase activity;GO:0008146//sulfotransferase activity;GO:0050659//N-acetylgalactosamine 4-sulfate 6-O-sulfotransferase activity	GO:0016051//carbohydrate biosynthetic process;GO:0042127//regulation of cell proliferation;GO:0030206//chondroitin sulfate biosynthetic process;GO:0002063//chondrocyte development;GO:0051216//cartilage development;GO:0036342//post-anal tail morphogenesis;GO:0042733//embryonic digit morphogenesis;GO:0009791//post-embryonic development;GO:0033037//polysaccharide localization;GO:0030512//negative re…	K01017//chondroitin 4-sulfotransferase 11 [EC:2.8.2.5]	NP_067414.2//carbohydrate sulfotransferase 11 [Mus musculus];XP_021030439.1//carbohydrate sulfotransferase 11 isoform X2 [Mus caroli]	2
20194	650	19575	20645	0.0619012	0.000828548	Up	1.68852e-05	S100a10	GO:0070062//extracellular exosome;GO:0005783//endoplasmic reticulum;GO:0045121//membrane raft;GO:0016021//integral component of membrane;GO:0019897//extrinsic component of plasma membrane	GO:0044325//ion channel binding;GO:0005509//calcium ion binding;GO:0042803//protein homodimerization activity	GO:0042493//response to drug;GO:0072659//protein localization to plasma membrane;GO:0051894//positive regulation of focal adhesion assembly;GO:0043547//positive regulation of GTPase activity;GO:0051290//protein heterotetramerization;GO:0006900//vesicle budding from membrane;GO:1900026//positive regulation of substrate adhesion-dependent cell spreading;GO:0051496//positive regulation of stress fib…	K17274//calpactin-1 light chain	XP_017174997.1//PREDICTED: protein S100-A10 isoform X1 [Mus musculus]	2
664779	3350	28.39	4.86	-2.56123	0.000828548	Down	1.68941e-05	Zfp91Cntf	GO:0005634//nucleus;GO:0005730//nucleolus	GO:0046872//metal ion binding;GO:0004842//ubiquitin-protein transferase activity;GO:0003676//nucleic acid binding	GO:0070534//protein K63-linked ubiquitination;GO:0007250//activation of NF-kappaB-inducing kinase activity	K09228//KRAB domain-containing zinc finger protein;K05420//ciliary neurotrophic factor	EAW73815.1//hCG2042749, isoform CRA_a [Homo sapiens]	1
29876	4065	10548	11294	0.0837081	0.00088237	Up	1.81286e-05	Clic4	GO:0005737//cytoplasm;GO:0030496//midbody;GO:0005911//cell-cell junction;GO:0005829//cytosol;GO:0005739//mitochondrion;GO:0005886//plasma membrane;GO:0030659//cytoplasmic vesicle membrane;GO:0070062//extracellular exosome;GO:0005634//nucleus;GO:0005813//centrosome;GO:0005622//intracellular;GO:0034707//chloride channel complex;GO:0016363//nuclear matrix;GO:0005902//microvillus;GO:0048471//perinucl…	GO:0005244//voltage-gated ion channel activity;GO:0005254//chloride channel activity	GO:0001886//endothelial cell morphogenesis;GO:0009566//fertilization;GO:0001525//angiogenesis;GO:0030216//keratinocyte differentiation;GO:0030336//negative regulation of cell migration;GO:0007035//vacuolar acidification;GO:0061299//retina vasculature morphogenesis in camera-type eye;GO:0035264//multicellular organism growth;GO:0071277//cellular response to calcium ion;GO:0006821//chloride transpo…	K05024//chloride intracellular channel protein 4	XP_006159464.2//PREDICTED: chloride intracellular channel protein 4 [Tupaia chinensis]	2
22070	956	91004	93798	0.0287483	0.00088237	Up	1.81355e-05	Tpt1	NA	NA	NA	K01115//phospholipase D1/2 [EC:3.1.4.4]	XP_006874596.1//PREDICTED: translationally-controlled tumor protein-like [Chrysochloris asiatica]	3
53379	2234	36213	37759	0.0454339	0.000890815	Up	1.83817e-05	Hnrnpa2b1	GO:0016020//membrane;GO:0070062//extracellular exosome;GO:0000781//chromosome, telomeric region;GO:0005634//nucleus;GO:0005654//nucleoplasm;GO:0005622//intracellular;GO:0016363//nuclear matrix;GO:0005737//cytoplasm;GO:0071013//catalytic step 2 spliceosome;GO:0005681//spliceosomal complex;GO:0030529//intracellular ribonucleoprotein complex;GO:0015030//Cajal body;GO:0019013//viral nucleocapsid	GO:0003723//RNA binding;GO:0042802//identical protein binding;GO:0035198//miRNA binding;GO:0043047//single-stranded telomeric DNA binding;GO:0097157//pre-mRNA intronic binding;GO:0098505//G-rich strand telomeric DNA binding;GO:1990247//N6-methyladenosine-containing RNA binding;GO:0003730//mRNA 3'-UTR binding	GO:0050658//RNA transport;GO:0016070//RNA metabolic process;GO:0006397//mRNA processing;GO:0006406//mRNA export from nucleus;GO:0000398//mRNA splicing, via spliceosome;GO:1905663//positive regulation of telomerase RNA reverse transcriptase activity;GO:1904358//positive regulation of telomere maintenance via telomere lengthening;GO:0044806//G-quadruplex DNA unwinding;GO:0031053//primary miRNA proc…	K13158//heterogeneous nuclear ribonucleoprotein A2/B1	XP_006138439.1//PREDICTED: heterogeneous nuclear ribonucleoproteins A2/B1 isoform X1 [Pelodiscus sinensis];EDK98637.1//mCG119114, isoform CRA_a, partial [Mus musculus]	1;4;3
20931	1170	1444.04	1236.65	-0.238552	0.000925784	Down	1.91788e-05	Surf2	GO:0005634//nucleus;GO:0005730//nucleolus;GO:0016607//nuclear speck;GO:0005886//plasma membrane	NA	NA	K20369//ER-derived vesicles protein	NP_038706.1//surfeit locus protein 2 [Mus musculus]	2
103012	5832	1144	959	-0.269363	0.000927952	Down	1.92994e-05	Firre	NA	NA	NA	NA	EDL29097.1//mCG66666, partial [Mus musculus]	2
67367	3809	2539	2269	-0.177083	0.00101338	Down	2.11587e-05	Paxbp1	GO:0005634//nucleus;GO:0005829//cytosol	GO:0000978//RNA polymerase II proximal promoter sequence-specific DNA binding;GO:0008134//transcription factor binding;GO:0003700//DNA binding transcription factor activity	GO:0031062//positive regulation of histone methylation;GO:0045944//positive regulation of transcription from RNA polymerase II promoter;GO:0006351//transcription, DNA-templated;GO:0007517//muscle organ development;GO:2000288//positive regulation of myoblast proliferation;GO:0014842//regulation of skeletal muscle satellite cell proliferation	K13211//GC-rich sequence DNA-binding factor	AQS27630.1//hypothetical protein [Mus musculus]	2
665775	10439	4311	3967	-0.134853	0.00101707	Down	2.13187e-05	Bod1l	GO:0005654//nucleoplasm;GO:0005694//chromosome	GO:0003677//DNA binding	GO:0006281//DNA repair;GO:0031297//replication fork processing;GO:0006974//cellular response to DNA damage stimulus	K13024//inositol-hexakisphosphate/diphosphoinositol-pentakisphosphate 1-kinase [EC:2.7.4.24];K21436//ankyrin repeat domain-containing protein 11/12	XP_006504114.1//PREDICTED: biorientation of chromosomes in cell division protein 1-like 1 isoform X2 [Mus musculus];NP_001074891.1//biorientation of chromosomes in cell division protein 1-like 1 isoform 1 [Mus musculus];NP_001297530.1//biorientation of chromosomes in cell division protein 1-like 1 isoform 2 [Mus musculus];XP_006504117.1//PREDICTED: biorientation of chromosomes in cell division pr…	1;3
94246	6074	2036	1793	-0.198241	0.0010286	Down	2.16444e-05	Arid4b	GO:0005634//nucleus	GO:0044212//transcription regulatory region DNA binding	GO:0097368//establishment of Sertoli cell barrier;GO:0036124//histone H3-K9 trimethylation;GO:0006349//regulation of gene expression by genetic imprinting;GO:0006351//transcription, DNA-templated;GO:0007283//spermatogenesis;GO:0034773//histone H4-K20 trimethylation;GO:0006357//regulation of transcription from RNA polymerase II promoter;GO:0045944//positive regulation of transcription from RNA pol…	K19195//AT-rich interactive domain-containing protein 4B	NP_937755.1//AT-rich interactive domain-containing protein 4B isoform 2 [Mus musculus];XP_006516871.1//PREDICTED: AT-rich interactive domain-containing protein 4B isoform X2 [Mus musculus];NP_919238.1//AT-rich interactive domain-containing protein 4B isoform 1 [Mus musculus]	2
209737	4840	3903	3575	-0.141519	0.00106058	Down	2.24037e-05	Kif15	GO:0016020//membrane;GO:0005874//microtubule;GO:0005819//spindle;GO:0005737//cytoplasm;GO:0005871//kinesin complex	GO:0005524//ATP binding;GO:0003777//microtubule motor activity;GO:0008017//microtubule binding;GO:0016887//ATPase activity	GO:0007018//microtubule-based movement	K10400//kinesin family member 15	NP_034750.1//kinesin-like protein KIF15 [Mus musculus]	1
78656	4707	4342.61	3998.72	-0.133903	0.00106913	Down	2.26716e-05	Brd8	GO:0000812//Swr1 complex;GO:0035267//NuA4 histone acetyltransferase complex;GO:0005654//nucleoplasm;GO:0005739//mitochondrion	NA	GO:0043967//histone H4 acetylation;GO:0040008//regulation of growth;GO:0045944//positive regulation of transcription from RNA polymerase II promoter;GO:0043968//histone H2A acetylation;GO:0006351//transcription, DNA-templated	K11321//bromodomain-containing protein 8	NP_001276535.1//bromodomain-containing protein 8 isoform 2 [Mus musculus];NP_001276536.1//bromodomain-containing protein 8 isoform 3 [Mus musculus];NP_084423.2//bromodomain-containing protein 8 isoform 1 [Mus musculus]	1;3
16424	3083	3801	3478	-0.143	0.00111546	Down	2.37451e-05	Itih1	GO:0070062//extracellular exosome;GO:0072562//blood microparticle	GO:0004867//serine-type endopeptidase inhibitor activity	GO:0030212//hyaluronan metabolic process	K19014//inter-alpha-trypsin inhibitor heavy chain H1	XP_008850032.1//PREDICTED: inter-alpha-trypsin inhibitor heavy chain H1 isoform X1 [Nannospalax galili];XP_021490888.1//inter-alpha-trypsin inhibitor heavy chain H1 isoform X2 [Meriones unguiculatus];XP_008850033.1//PREDICTED: inter-alpha-trypsin inhibitor heavy chain H1 isoform X2 [Nannospalax galili];NP_032432.2//inter-alpha-trypsin inhibitor heavy chain H1 isoform 1 preproprotein [Mus musculus]	1;3
224024	3356	5197	4826	-0.12173	0.00113078	Down	2.41635e-05	Scarf2	GO:0005925//focal adhesion;GO:0016021//integral component of membrane	GO:0005044//scavenger receptor activity	GO:0007157//heterophilic cell-cell adhesion via plasma membrane cell adhesion molecules	K06776//receptor-type tyrosine-protein phosphatase kappa [EC:3.1.3.48];K02258//cytochrome c oxidase assembly protein subunit 11	XP_006522105.1//PREDICTED: scavenger receptor class F member 2 isoform X1 [Mus musculus];EDK97483.1//scavenger receptor class F, member 2, isoform CRA_b, partial [Mus musculus];NP_722485.1//scavenger receptor class F member 2 precursor [Mus musculus]	3
11819	4209	9747	10450	0.0855939	0.0011646	Up	2.4981e-05	Nr2f2	GO:0005634//nucleus	GO:0003707//steroid hormone receptor activity;GO:0003677//DNA binding;GO:0003714//transcription corepressor activity;GO:0042803//protein homodimerization activity;GO:0004879//nuclear receptor activity;GO:0043565//sequence-specific DNA binding;GO:0008270//zinc ion binding;GO:0001972//retinoic acid binding;GO:0003700//DNA binding transcription factor activity	GO:0009952//anterior/posterior pattern specification;GO:0045893//positive regulation of transcription, DNA-templated;GO:0000122//negative regulation of transcription from RNA polymerase II promoter;GO:0006357//regulation of transcription from RNA polymerase II promoter;GO:0032355//response to estradiol;GO:0060674//placenta blood vessel development;GO:0001893//maternal placenta development;GO:0045…	K08548//COUP transcription factor 2	NP_899084.2//COUP transcription factor 2 isoform 2 [Mus musculus];NP_066285.1//COUP transcription factor 2 isoform a [Homo sapiens]	3
26436	4421	1012.94	841.17	-0.282958	0.00116709	Down	2.51297e-05	Psg16	GO:0009986//cell surface	NA	NA	K06499//carcinoembryonic antigen-related cell adhesion molecule	XP_021075289.1//carcinoembryonic antigen-related cell adhesion molecule 3-like [Mus pahari];NP_001297557.1//pregnancy specific glycoprotein 16 isoform 1 [Mus musculus]	1;4
64652	5606	24769	24093	-0.0548005	0.00124024	Down	2.68058e-05	Nisch	GO:0005829//cytosol;GO:0055037//recycling endosome;GO:0005886//plasma membrane;GO:0005769//early endosome	GO:0005178//integrin binding;GO:0042802//identical protein binding;GO:0035091//phosphatidylinositol binding	GO:0008217//regulation of blood pressure;GO:0016601//Rac protein signal transduction;GO:0048243//norepinephrine secretion;GO:0006006//glucose metabolic process;GO:0030036//actin cytoskeleton organization;GO:0030336//negative regulation of cell migration;GO:0032228//regulation of synaptic transmission, GABAergic;GO:0006915//apoptotic process	K04574//neurofilament heavy polypeptide	NP_073147.2//nischarin isoform 1 [Mus musculus]	2
17390	3078	12303	13102	0.075898	0.00127386	Up	2.76364e-05	Mmp2	GO:0031012//extracellular matrix;GO:0005634//nucleus;GO:0005615//extracellular space;GO:0030017//sarcomere;GO:0005737//cytoplasm;GO:0005578//proteinaceous extracellular matrix;GO:0005739//mitochondrion;GO:0005886//plasma membrane	GO:0004252//serine-type endopeptidase activity;GO:0008233//peptidase activity;GO:0008237//metallopeptidase activity;GO:0004222//metalloendopeptidase activity;GO:0001968//fibronectin binding;GO:0008270//zinc ion binding	GO:0035094//response to nicotine;GO:0016477//cell migration;GO:0030335//positive regulation of cell migration;GO:0007162//negative regulation of cell adhesion;GO:0043627//response to estrogen;GO:0045906//negative regulation of vasoconstriction;GO:1904707//positive regulation of vascular smooth muscle cell proliferation;GO:0007566//embryo implantation;GO:0043065//positive regulation of apoptotic p…	K01398//matrix metalloproteinase-2 (gelatinase A) [EC:3.4.24.24]	NP_032636.1//72 kDa type IV collagenase preproprotein [Mus musculus]	3
93762	4658	18503.6	17893	-0.0632919	0.00130801	Down	2.8484e-05	Smarca5	GO:0016589//NURF complex;GO:0005677//chromatin silencing complex	GO:0031491//nucleosome binding;GO:0003677//DNA binding;GO:0005524//ATP binding;GO:0004386//helicase activity;GO:0016887//ATPase activity	GO:0006333//chromatin assembly or disassembly;GO:1990830//cellular response to leukemia inhibitory factor;GO:0016569//covalent chromatin modification;GO:0000183//chromatin silencing at rDNA;GO:0043044//ATP-dependent chromatin remodeling;GO:0045893//positive regulation of transcription, DNA-templated	K11654//SWI/SNF-related matrix-associated actin-dependent regulator of chromatin subfamily A member 5 [EC:3.6.4.-]	XP_008841669.1//PREDICTED: SWI/SNF-related matrix-associated actin-dependent regulator of chromatin subfamily A member 5 [Nannospalax galili]	2
68267	2595	1742	1520	-0.211552	0.00131663	Down	2.88019e-05	Slc25a22	GO:0005743//mitochondrial inner membrane;GO:0016021//integral component of membrane;GO:0005739//mitochondrion	GO:0005313//L-glutamate transmembrane transporter activity;GO:0005314//high-affinity glutamate transmembrane transporter activity	GO:0055085//transmembrane transport;GO:0015813//L-glutamate transport;GO:0006839//mitochondrial transport	K15107//solute carrier family 25 (mitochondrial glutamate transporter), member 18/22	NP_080922.1//mitochondrial glutamate carrier 1 [Mus musculus]	1;3
54446	13319	18243	17636	-0.0636986	0.00131663	Down	2.88865e-05	Nfat5	GO:0005634//nucleus;GO:0005654//nucleoplasm;GO:0005829//cytosol;GO:0005737//cytoplasm	GO:0000978//RNA polymerase II proximal promoter sequence-specific DNA binding;GO:0003677//DNA binding;GO:0001077//transcriptional activator activity, RNA polymerase II proximal promoter sequence-specific DNA binding;GO:0003700//DNA binding transcription factor activity	GO:0006970//response to osmotic stress;GO:0045944//positive regulation of transcription from RNA polymerase II promoter;GO:0006351//transcription, DNA-templated;GO:0070884//regulation of calcineurin-NFAT signaling cascade;GO:0010628//positive regulation of gene expression;GO:0001816//cytokine production;GO:0006366//transcription from RNA polymerase II promoter	K17335//nuclear factor of activated T-cells 5	NP_001273189.1//nuclear factor of activated T-cells 5 isoform c [Mus musculus];XP_006531254.1//PREDICTED: nuclear factor of activated T-cells 5 isoform X1 [Mus musculus];XP_006531255.1//PREDICTED: nuclear factor of activated T-cells 5 isoform X2 [Mus musculus];XP_021026814.1//nuclear factor of activated T-cells 5 isoform X1 [Mus caroli]	1;3;2
30960	1658	8305	8942	0.0917384	0.00135675	Up	2.98773e-05	Vapa	GO:0016020//membrane;GO:0031965//nuclear membrane;GO:0005783//endoplasmic reticulum;GO:0015630//microtubule cytoskeleton;GO:0031982//vesicle;GO:0048471//perinuclear region of cytoplasm;GO:0000139//Golgi membrane;GO:0005923//bicellular tight junction;GO:0016021//integral component of membrane;GO:0005789//endoplasmic reticulum membrane;GO:0005886//plasma membrane	GO:0019904//protein domain specific binding;GO:0042802//identical protein binding;GO:0046982//protein heterodimerization activity;GO:0004871//signal transducer activity;GO:0008017//microtubule binding;GO:0033149//FFAT motif binding;GO:0045296//cadherin binding	GO:0044828//negative regulation by host of viral genome replication;GO:0070972//protein localization to endoplasmic reticulum;GO:0090114//COPII-coated vesicle budding;GO:0008219//cell death;GO:0043123//positive regulation of I-kappaB kinase/NF-kappaB signaling;GO:0044829//positive regulation by host of viral genome replication;GO:0044791//positive regulation by host of viral release from host cel…	K06096//vesicle-associated membrane protein-associated protein A	NP_038961.2//vesicle-associated membrane protein-associated protein A isoform 2 [Mus musculus]	3
12313	4139	29336	30665	0.0490418	0.00141456	Up	3.12657e-05	Calm1	GO:0000922//spindle pole;GO:1902494//catalytic complex;GO:0043209//myelin sheath;GO:0030017//sarcomere;GO:0014069//postsynaptic density;GO:0005737//cytoplasm;GO:0043234//protein complex;GO:0034704//calcium channel complex;GO:0008076//voltage-gated potassium channel complex	GO:0019855//calcium channel inhibitor activity;GO:0072542//protein phosphatase activator activity;GO:0008179//adenylate cyclase binding;GO:0019901//protein kinase binding;GO:0044325//ion channel binding;GO:0005509//calcium ion binding;GO:0097718//disordered domain specific binding;GO:0031432//titin binding	GO:0032516//positive regulation of phosphoprotein phosphatase activity;GO:0055117//regulation of cardiac muscle contraction;GO:0002027//regulation of heart rate;GO:0010880//regulation of release of sequestered calcium ion into cytosol by sarcoplasmic reticulum;GO:0051343//positive regulation of cyclic-nucleotide phosphodiesterase activity;GO:0060314//regulation of ryanodine-sensitive calcium-rele…	K02183//calmodulin	XP_010986526.1//PREDICTED: calmodulin [Camelus dromedarius];NP_001300863.1//calmodulin-1 isoform 1 [Mus musculus]	1;5
241919	8869	669.76	838.97	0.310096	0.00142641	Up	3.1644e-05	Slc7a14	GO:0005765//lysosomal membrane;GO:0016021//integral component of membrane	GO:0015171//amino acid transmembrane transporter activity	GO:0010923//negative regulation of phosphatase activity	K13871//solute carrier family 7 (cationic amino acid transporter), member 14	BAD32495.1//mKIAA1613 protein, partial [Mus musculus]	3
68031	4078	2016.96	1781.16	-0.194244	0.00152556	Down	3.39884e-05	Rnf146	GO:0005654//nucleoplasm;GO:0005829//cytosol;GO:0005886//plasma membrane	GO:0061630//ubiquitin protein ligase activity;GO:0008270//zinc ion binding;GO:0072572//poly-ADP-D-ribose binding;GO:0004842//ubiquitin-protein transferase activity	GO:0070936//protein K48-linked ubiquitination;GO:0016055//Wnt signaling pathway;GO:0051865//protein autoubiquitination;GO:0042787//protein ubiquitination involved in ubiquitin-dependent protein catabolic process;GO:0090263//positive regulation of canonical Wnt signaling pathway	K15700//E3 ubiquitin-protein ligase RNF146 [EC:2.3.2.27]	EDL04840.1//ring finger protein 146, isoform CRA_b, partial [Mus musculus]	4;1
22608	2191	54684	56640	0.0358225	0.00152556	Up	3.40925e-05	Ybx1	NA	NA	NA	K09276//Y-box-binding protein 1	AAA35750.1//DNA-binding protein B, partial [Homo sapiens]	2
100503380	1151	1486	1283	-0.226792	0.00161351	Down	3.61895e-05	Snhg4	NA	NA	NA	NA	EDK97128.1//mCG123925 [Mus musculus]	1
76972	627	1114	938	-0.262968	0.00167324	Down	3.7738e-05	Snhg20	NA	NA	NA	NA	EDL34610.1//mCG148171 [Mus musculus]	1
100042498	1766	545	422	-0.383892	0.00167324	Down	3.78021e-05	Mir22hg	GO:0016021//integral component of membrane	GO:0005230//extracellular ligand-gated ion channel activity	NA	K22125//myoferlin	KOF86020.1//hypothetical protein OCBIM_22019351mg [Octopus bimaculoides];EDL12814.1//RIKEN cDNA 2010305C02, isoform CRA_b, partial [Mus musculus]	1
326622	5174	2464	2207	-0.173795	0.00171568	Down	3.89569e-05	Upf2	GO:0005634//nucleus;GO:0005829//cytosol;GO:0035145//exon-exon junction complex;GO:0036464//cytoplasmic ribonucleoprotein granule;GO:0005737//cytoplasm;GO:0005844//polysome;GO:0048471//perinuclear region of cytoplasm	GO:0042162//telomeric DNA binding;GO:0003723//RNA binding	GO:0031100//animal organ regeneration;GO:0006986//response to unfolded protein;GO:0001889//liver development;GO:0000184//nuclear-transcribed mRNA catabolic process, nonsense-mediated decay	K14327//regulator of nonsense transcripts 2	NP_001074601.1//regulator of nonsense transcripts 2 [Mus musculus];XP_006497549.1//PREDICTED: regulator of nonsense transcripts 2 isoform X2 [Mus musculus]	1
14137	3717	4544.26	4995.01	0.121563	0.00171568	Up	3.90926e-05	Fdft1	GO:0005783//endoplasmic reticulum;GO:0016021//integral component of membrane;GO:0005789//endoplasmic reticulum membrane	GO:0004310//farnesyl-diphosphate farnesyltransferase activity;GO:0051996//squalene synthase activity;GO:0016491//oxidoreductase activity	GO:0008299//isoprenoid biosynthetic process;GO:0006696//ergosterol biosynthetic process;GO:0006695//cholesterol biosynthetic process;GO:0045338//farnesyl diphosphate metabolic process	K00801//farnesyl-diphosphate farnesyltransferase [EC:2.5.1.21]	NP_034321.2//squalene synthase [Mus musculus]	3
75974	6665	2764	2493	-0.163754	0.00171568	Down	3.91808e-05	Dock11	NA	NA	NA	K21853//dedicator of cytokinesis protein 9/10/11	XP_015841960.1//PREDICTED: dedicator of cytokinesis protein 11 isoform X1 [Peromyscus maniculatus bairdii];XP_006993024.1//PREDICTED: dedicator of cytokinesis protein 11 isoform X2 [Peromyscus maniculatus bairdii]	3
69256	5487	2358	2106.42	-0.17765	0.00172164	Down	3.94573e-05	Zfp397	NA	NA	NA	K09228//KRAB domain-containing zinc finger protein;K09230//SCAN domain-containing zinc finger protein	XP_021070745.1//zinc finger protein 397 isoform X1 [Mus pahari];XP_021504898.1//zinc finger protein 62-like [Meriones unguiculatus]	2
12531	3064	7381	6963	-0.0989862	0.00173048	Down	3.98851e-05	Cdc25b	GO:0000922//spindle pole;GO:0005634//nucleus;GO:0005813//centrosome;GO:0005737//cytoplasm	GO:0004725//protein tyrosine phosphatase activity;GO:0019901//protein kinase binding	GO:0032467//positive regulation of cytokinesis;GO:0006468//protein phosphorylation;GO:0045931//positive regulation of mitotic cell cycle;GO:0001556//oocyte maturation;GO:0007144//female meiosis I;GO:0051301//cell division;GO:1902751//positive regulation of cell cycle G2/M phase transition;GO:0045860//positive regulation of protein kinase activity	K05866//M-phase inducer phosphatase 2 [EC:3.1.3.48]	NP_001104545.1//M-phase inducer phosphatase 2 isoform b [Mus musculus];NP_075606.1//M-phase inducer phosphatase 2 isoform a [Mus musculus]	4
69188	7258	4422.59	4087.57	-0.128527	0.00173048	Down	3.9942e-05	Kmt2e	GO:0016607//nuclear speck;GO:0070688//MLL5-L complex	GO:0046872//metal ion binding;GO:0003713//transcription coactivator activity;GO:0042800//histone methyltransferase activity (H3-K4 specific)	GO:0042119//neutrophil activation;GO:0048384//retinoic acid receptor signaling pathway;GO:0006351//transcription, DNA-templated;GO:0006306//DNA methylation;GO:0007050//cell cycle arrest;GO:0045893//positive regulation of transcription, DNA-templated;GO:0002446//neutrophil mediated immunity;GO:0030218//erythrocyte differentiation	K09189//histone-lysine N-methyltransferase MLL5 [EC:2.1.1.43]	NP_081260.1//histone-lysine N-methyltransferase 2E [Mus musculus]	1
68628	1866	402.74	297.95	-0.449657	0.00176881	Down	4.09712e-05	Fbxw9	NA	GO:0004842//ubiquitin-protein transferase activity	NA	K10265//F-box and WD-40 domain protein 9	NP_081067.2//F-box/WD repeat-containing protein 9 [Mus musculus]	2
20088	846	43025	44690	0.0398979	0.00180334	Up	4.19181e-05	Rps24	GO:0005840//ribosome;GO:0016020//membrane;GO:0005634//nucleus;GO:0005654//nucleoplasm;GO:0005829//cytosol;GO:0022627//cytosolic small ribosomal subunit;GO:0015935//small ribosomal subunit	GO:0003723//RNA binding;GO:0003735//structural constituent of ribosome;GO:0031369//translation initiation factor binding;GO:0032403//protein complex binding	GO:0000462//maturation of SSU-rRNA from tricistronic rRNA transcript (SSU-rRNA, 5.8S rRNA, LSU-rRNA);GO:0034101//erythrocyte homeostasis;GO:0097421//liver regeneration;GO:0000184//nuclear-transcribed mRNA catabolic process, nonsense-mediated decay;GO:0042274//ribosomal small subunit biogenesis;GO:0006364//rRNA processing;GO:0006614//SRP-dependent cotranslational protein targeting to membrane;GO:0…	K02974//small subunit ribosomal protein S24e	EDL01437.1//mCG7861, isoform CRA_b, partial [Mus musculus]	1;2
16783	2239	34166	35607	0.0447206	0.00181028	Up	4.22269e-05	Lamp1	GO:0016020//membrane;GO:0010008//endosome membrane;GO:0030425//dendrite;GO:0005770//late endosome;GO:0009897//external side of plasma membrane;GO:0044194//cytolytic granule;GO:0042470//melanosome;GO:0031982//vesicle;GO:0005737//cytoplasm;GO:0043025//neuronal cell body;GO:0045335//phagocytic vesicle;GO:0044754//autolysosome;GO:0005829//cytosol;GO:0016021//integral component of membrane;GO:0005886/…	GO:0019904//protein domain specific binding;GO:0019899//enzyme binding	GO:0090160//Golgi to lysosome transport;GO:0072594//establishment of protein localization to organelle;GO:0007283//spermatogenesis;GO:0008626//granzyme-mediated apoptotic signaling pathway;GO:0043323//positive regulation of natural killer cell degranulation;GO:0045954//positive regulation of natural killer cell mediated cytotoxicity;GO:0048102//autophagic cell death;GO:0050821//protein stabilizat…	K06528//lysosomal-associated membrane protein 1/2	NP_001304282.1//lysosome-associated membrane glycoprotein 1 isoform 1 precursor [Mus musculus];NP_034814.2//lysosome-associated membrane glycoprotein 1 isoform 2 precursor [Mus musculus]	1;3
53859	4173	2273	2027	-0.180131	0.00183916	Down	4.30505e-05	Map3k14	GO:0043231//intracellular membrane-bounded organelle;GO:0005634//nucleus;GO:0005829//cytosol;GO:0001650//fibrillar center;GO:0005737//cytoplasm	GO:0004709//MAP kinase kinase kinase activity;GO:0004674//protein serine/threonine kinase activity;GO:0004704//NF-kappaB-inducing kinase activity;GO:0005524//ATP binding;GO:0004672//protein kinase activity	GO:0023014//signal transduction by protein phosphorylation;GO:0007346//regulation of mitotic cell cycle;GO:0071260//cellular response to mechanical stimulus;GO:0006468//protein phosphorylation;GO:0051607//defense response to virus;GO:0032147//activation of protein kinase activity;GO:0043123//positive regulation of I-kappaB kinase/NF-kappaB signaling;GO:0007249//I-kappaB kinase/NF-kappaB signaling…	K04466//mitogen-activated protein kinase kinase kinase 14 [EC:2.7.11.25]	NP_058592.1//mitogen-activated protein kinase kinase kinase 14 [Mus musculus]	3
79456	3922	2951.78	2674.13	-0.157395	0.00184334	Down	4.32988e-05	Recql4	GO:0016020//membrane;GO:0005634//nucleus;GO:0000781//chromosome, telomeric region;GO:0005694//chromosome;GO:0005737//cytoplasm	GO:0003677//DNA binding;GO:0000405//bubble DNA binding;GO:0061821//telomeric D-loop binding;GO:0005524//ATP binding;GO:0003676//nucleic acid binding;GO:0008026//ATP-dependent helicase activity;GO:0036310//annealing helicase activity;GO:0009378//four-way junction helicase activity;GO:0008270//zinc ion binding;GO:0043140//ATP-dependent 3'-5' DNA helicase activity;GO:0032357//oxidized purine DNA bin…	GO:0061820//telomeric D-loop disassembly;GO:0045875//negative regulation of sister chromatid cohesion;GO:0006284//base-excision repair;GO:0000733//DNA strand renaturation;GO:0006260//DNA replication;GO:0032508//DNA duplex unwinding;GO:0043473//pigmentation;GO:0000724//double-strand break repair via homologous recombination;GO:0006310//DNA recombination;GO:0001501//skeletal system development;GO:0…	K10730//ATP-dependent DNA helicase Q4 [EC:3.6.4.12]	NP_478121.2//ATP-dependent DNA helicase Q4 [Mus musculus]	3
67952	4986	16276	17195	0.064364	0.00189876	Up	4.48485e-05	Tomm20	GO:0005740//mitochondrial envelope;GO:0031012//extracellular matrix;GO:0005742//mitochondrial outer membrane translocase complex;GO:0031307//integral component of mitochondrial outer membrane;GO:0044233//ER-mitochondrion membrane contact site;GO:0016021//integral component of membrane;GO:0005739//mitochondrion;GO:0005741//mitochondrial outer membrane	GO:0030943//mitochondrion targeting sequence binding;GO:0051082//unfolded protein binding;GO:0015450//P-P-bond-hydrolysis-driven protein transmembrane transporter activity	GO:0006605//protein targeting;GO:0016031//tRNA import into mitochondrion;GO:0006626//protein targeting to mitochondrion;GO:0070096//mitochondrial outer membrane translocase complex assembly;GO:0016579//protein deubiquitination;GO:0016236//macroautophagy;GO:0030150//protein import into mitochondrial matrix	K17770//mitochondrial import receptor subunit TOM20	ELR52036.1//Mitochondrial import receptor subunit TOM20-like protein, partial [Bos mutus]	2
67531	408	279	193	-0.546543	0.00189876	Down	4.49102e-05	5730408K05Rik	NA	NA	NA	NA	NA	1
246696	1569	2189	1948	-0.183157	0.00190178	Down	4.51369e-05	Slc25a28	GO:0005743//mitochondrial inner membrane;GO:0016021//integral component of membrane;GO:0005739//mitochondrion	GO:0015093//ferrous iron transmembrane transporter activity;GO:0005381//iron ion transmembrane transporter activity	GO:0006810//transport;GO:0048250//mitochondrial iron ion transport;GO:0055072//iron ion homeostasis;GO:0044281//small molecule metabolic process;GO:0006839//mitochondrial transport	K15113//solute carrier family 25 (mitochondrial iron transporter), member 28/37	XP_006231629.1//PREDICTED: mitoferrin-2 isoform X1 [Rattus norvegicus];AAH47312.1//SLC25A28 protein, partial [Homo sapiens]	1
20346	6512	18331	17743	-0.0619145	0.00192387	Down	4.5818e-05	Sema3a	GO:0030425//dendrite;GO:0030424//axon;GO:0005615//extracellular space;GO:0005576//extracellular region	GO:0030215//semaphorin receptor binding;GO:0045499//chemorepellent activity;GO:0038191//neuropilin binding	GO:0021785//branchiomotor neuron axon guidance;GO:0021637//trigeminal nerve structural organization;GO:0021772//olfactory bulb development;GO:1903045//neural crest cell migration involved in sympathetic nervous system development;GO:0010633//negative regulation of epithelial cell migration;GO:0021828//gonadotrophin-releasing hormone neuronal migration to the hypothalamus;GO:0048841//regulation of…	K06840//semaphorin 3	NP_033178.2//semaphorin-3A precursor [Mus musculus];XP_006503620.1//PREDICTED: semaphorin-3A isoform X1 [Mus musculus]	4;1
56334	2029	20990	22055	0.0565247	0.00201321	Up	4.81099e-05	Tmed2	GO:0043231//intracellular membrane-bounded organelle;GO:0005783//endoplasmic reticulum;GO:0032580//Golgi cisterna membrane;GO:0033116//endoplasmic reticulum-Golgi intermediate compartment membrane;GO:0005793//endoplasmic reticulum-Golgi intermediate compartment;GO:0030137//COPI-coated vesicle;GO:0042589//zymogen granule membrane;GO:0030663//COPI-coated vesicle membrane;GO:0005794//Golgi apparatus…	NA	GO:0032525//somite rostral/caudal axis specification;GO:0016192//vesicle-mediated transport;GO:0036342//post-anal tail morphogenesis;GO:0001892//embryonic placenta development;GO:0006903//vesicle targeting;GO:0001756//somitogenesis;GO:0001893//maternal placenta development;GO:0006810//transport;GO:0060716//labyrinthine layer blood vessel development;GO:0072659//protein localization to plasma memb…	K20347//p24 family protein beta-1	XP_012637627.1//transmembrane emp24 domain-containing protein 2 isoform X2 [Microcebus murinus]	2
12261	1177	14677	15539	0.0674576	0.00201429	Up	4.83e-05	C1qbp	GO:0005759//mitochondrial matrix;GO:0016020//membrane;GO:0005634//nucleus;GO:0005615//extracellular space;GO:0005737//cytoplasm;GO:0009986//cell surface;GO:0005730//nucleolus;GO:0005829//cytosol;GO:0005739//mitochondrion;GO:0005886//plasma membrane	GO:0097177//mitochondrial ribosome binding;GO:0030984//kininogen binding;GO:0005080//protein kinase C binding;GO:0003729//mRNA binding;GO:0003714//transcription corepressor activity;GO:0001849//complement component C1q binding;GO:0008134//transcription factor binding;GO:0005540//hyaluronic acid binding;GO:0031690//adrenergic receptor binding	GO:0039536//negative regulation of RIG-I signaling pathway;GO:0030449//regulation of complement activation;GO:0051897//positive regulation of protein kinase B signaling;GO:0045785//positive regulation of cell adhesion;GO:0032695//negative regulation of interleukin-12 production;GO:0014065//phosphatidylinositol 3-kinase signaling;GO:0050687//negative regulation of defense response to virus;GO:1900…	K15414//complement component 1 Q subcomponent-binding protein, mitochondrial	EDL12634.1//complement component 1, q subcomponent binding protein, isoform CRA_a, partial [Mus musculus]	2
11857	1193	16118	17028	0.0643573	0.00203365	Up	4.89301e-05	Arhgdib	GO:0016020//membrane;GO:0070062//extracellular exosome;GO:0005829//cytosol	GO:0005094//Rho GDP-dissociation inhibitor activity;GO:0048365//Rac GTPase binding;GO:0003924//GTPase activity;GO:0005096//GTPase activator activity	GO:1901164//negative regulation of trophoblast cell migration;GO:0035023//regulation of Rho protein signal transduction;GO:0071461//cellular response to redox state;GO:2000249//regulation of actin cytoskeleton reorganization	K12462//Rho GDP-dissociation inhibitor	EDL10578.1//Rho, GDP dissociation inhibitor (GDI) beta, isoform CRA_a, partial [Mus musculus];ERE66411.1//rho GDP-dissociation inhibitor 2-like protein [Cricetulus griseus]	1;5
19724	4179	2177	1938	-0.182652	0.00205536	Down	4.96201e-05	Rfx1	GO:0043231//intracellular membrane-bounded organelle;GO:0005634//nucleus;GO:0005654//nucleoplasm	GO:0000978//RNA polymerase II proximal promoter sequence-specific DNA binding;GO:0003677//DNA binding;GO:0003700//DNA binding transcription factor activity	GO:0006357//regulation of transcription from RNA polymerase II promoter;GO:0006955//immune response;GO:0006351//transcription, DNA-templated	K09173//regulatory factor X 1/2/3	NP_033081.3//MHC class II regulatory factor RFX1 [Mus musculus]	4
234358	2996	1007.82	842.97	-0.272564	0.00206198	Down	4.9948e-05	Zfp930	NA	NA	NA	K09228//KRAB domain-containing zinc finger protein	XP_003512540.2//PREDICTED: LOW QUALITY PROTEIN: zinc finger protein 431 isoform X1 [Cricetulus griseus]	2
212880	5715	9221	8770	-0.0872253	0.00206711	Down	5.0241e-05	Ddx46	GO:0016020//membrane;GO:0005634//nucleus;GO:0005730//nucleolus;GO:0016607//nuclear speck;GO:0001650//fibrillar center;GO:0015030//Cajal body;GO:0005737//cytoplasm	GO:0003723//RNA binding;GO:0004004//ATP-dependent RNA helicase activity;GO:0005524//ATP binding	GO:0010468//regulation of gene expression;GO:0000398//mRNA splicing, via spliceosome;GO:0010501//RNA secondary structure unwinding	K12811//ATP-dependent RNA helicase DDX46/PRP5 [EC:3.6.4.13]	XP_006517265.1//PREDICTED: probable ATP-dependent RNA helicase DDX46 isoform X1 [Mus musculus];NP_001268984.1//probable ATP-dependent RNA helicase DDX46 [Mus musculus]	1
79263	3073	1250	1067	-0.243247	0.00208532	Down	5.08535e-05	Trim39	GO:0005829//cytosol;GO:0005622//intracellular;GO:0005739//mitochondrion	GO:0042802//identical protein binding;GO:0008270//zinc ion binding;GO:0016740//transferase activity	GO:2001235//positive regulation of apoptotic signaling pathway;GO:0016567//protein ubiquitination;GO:2000059//negative regulation of protein ubiquitination involved in ubiquitin-dependent protein catabolic process;GO:0006915//apoptotic process	K12015//tripartite motif-containing protein 39 [EC:2.3.2.27]	XP_017457123.1//PREDICTED: E3 ubiquitin-protein ligase TRIM39 isoform X2 [Rattus norvegicus];XP_017457124.1//PREDICTED: E3 ubiquitin-protein ligase TRIM39 isoform X3 [Rattus norvegicus];BAD90223.1//mKIAA4179 protein, partial [Mus musculus]	1;2
328968	1381	174	108	-0.702935	0.00224231	Down	5.48648e-05	Mir143hg	NA	NA	NA	NA	NA	1
215449	1937	9085	9735	0.0848155	0.00225521	Up	5.53645e-05	Rap1b	GO:0070382//exocytic vesicle;GO:0016020//membrane;GO:0070062//extracellular exosome;GO:0005622//intracellular;GO:0035577//azurophil granule membrane;GO:0005911//cell-cell junction;GO:0005829//cytosol;GO:0005811//lipid droplet;GO:0005886//plasma membrane	GO:0019003//GDP binding;GO:0005525//GTP binding;GO:0032403//protein complex binding;GO:0003924//GTPase activity	GO:0045955//negative regulation of calcium ion-dependent exocytosis;GO:0035690//cellular response to drug;GO:2000301//negative regulation of synaptic vesicle exocytosis;GO:0071320//cellular response to cAMP;GO:0097211//cellular response to gonadotropin-releasing hormone;GO:0071407//cellular response to organic cyclic compound;GO:0008283//cell proliferation;GO:0007264//small GTPase mediated signal…	K07836//Ras-related protein Rap-1B	ELR46625.1//Ras-related protein Rap-1b, partial [Bos mutus]	2
71752	4551	11280	10795	-0.0782828	0.00225528	Down	5.55501e-05	Gtf3c2	GO:0000127//transcription factor TFIIIC complex	NA	GO:0006351//transcription, DNA-templated;GO:0006383//transcription from RNA polymerase III promoter	K15200//general transcription factor 3C polypeptide 2	BAC97843.1//mKIAA0011 protein, partial [Mus musculus];XP_021057439.1//general transcription factor 3C polypeptide 2 isoform X2 [Mus pahari]	2
100568458	2999	340.47	246.08	-0.483279	0.00225733	Down	5.57847e-05	Gm38431	GO:0005634//nucleus;GO:0030529//intracellular ribonucleoprotein complex;GO:0019013//viral nucleocapsid;GO:0005737//cytoplasm	GO:0003723//RNA binding;GO:0003676//nucleic acid binding	GO:0000398//mRNA splicing, via spliceosome	K22071//ferredoxin-2, mitochondrial;K11219//non-receptor tyrosine-protein kinase TYK2 [EC:2.7.10.2]	BAB23670.1//unnamed protein product, partial [Mus musculus]	2
20823	2061	10138	9673.38	-0.0825543	0.00227893	Down	5.65044e-05	Ssb	GO:0005634//nucleus;GO:0000784//nuclear chromosome, telomeric region;GO:0030529//intracellular ribonucleoprotein complex;GO:0005737//cytoplasm	GO:1990825//sequence-specific mRNA binding;GO:0003723//RNA binding;GO:0008266//poly(U) RNA binding;GO:0000049//tRNA binding	GO:0042780//tRNA 3'-end processing;GO:0075522//IRES-dependent viral translational initiation;GO:1903608//protein localization to cytoplasmic stress granule;GO:0006409//tRNA export from nucleus;GO:0071045//nuclear histone mRNA catabolic process;GO:0001682//tRNA 5'-leader removal;GO:0008033//tRNA processing	K11090//lupus La protein	EDL27051.1//Sjogren syndrome antigen B, isoform CRA_b, partial [Mus musculus]	1;4
26442	1217	8193	8805	0.0890522	0.00231116	Up	5.7492e-05	Psma5	GO:0034774//secretory granule lumen;GO:0070062//extracellular exosome;GO:0005654//nucleoplasm;GO:0019773//proteasome core complex, alpha-subunit complex;GO:0005634//nucleus;GO:0000502//proteasome complex;GO:0005737//cytoplasm;GO:0005839//proteasome core complex;GO:0005829//cytosol;GO:0005576//extracellular region;GO:1904813//ficolin-1-rich granule lumen	GO:0004298//threonine-type endopeptidase activity	GO:0043687//post-translational protein modification;GO:0038061//NIK/NF-kappaB signaling;GO:0031146//SCF-dependent proteasomal ubiquitin-dependent protein catabolic process;GO:0006521//regulation of cellular amino acid metabolic process;GO:0010972//negative regulation of G2/M transition of mitotic cell cycle;GO:0090090//negative regulation of canonical Wnt signaling pathway;GO:0051437//positive re…	K02729//20S proteasome subunit alpha 5 [EC:3.4.25.1]	XP_010604271.1//PREDICTED: proteasome subunit alpha type-5 [Fukomys damarensis]	3
319272	2547	1924.05	1700.67	-0.192922	0.00231494	Down	5.7775e-05	A130077B15Rik	NA	NA	NA	K04953//cyclic nucleotide gated channel beta 3;K11290//template-activating factor I	AAL17972.1//pORF2 [Mus musculus domesticus]	1
270192	4734	3089	2812	-0.150422	0.00250175	Down	6.26412e-05	Rab6b	GO:0005794//Golgi apparatus;GO:0005829//cytosol;GO:0031410//cytoplasmic vesicle;GO:0005793//endoplasmic reticulum-Golgi intermediate compartment;GO:0000139//Golgi membrane	GO:0031489//myosin V binding;GO:0005525//GTP binding;GO:0003924//GTPase activity	GO:0042147//retrograde transport, endosome to Golgi;GO:0006890//retrograde vesicle-mediated transport, Golgi to ER;GO:0015031//protein transport;GO:0006891//intra-Golgi vesicle-mediated transport	K07894//Ras-related protein Rab-6B	XP_017906590.1//PREDICTED: ras-related protein Rab-6B [Capra hircus]	4
330460	2824	19.99	2.3	-3.13445	0.00251663	Down	6.3219e-05	Tmem150b	GO:0005887//integral component of plasma membrane;GO:0005764//lysosome	NA	NA	K21846//transmembrane protein 150;K08796//BR serine/threonine kinase [EC:2.7.11.1]	EDL31250.1//BR serine/threonine kinase 1, partial [Mus musculus];NP_001136264.1//transmembrane protein 150B isoform 1 [Mus musculus]	1;4
17684	1980	11687	12432	0.0742748	0.00254229	Up	6.40709e-05	Cited2	GO:0005634//nucleus;GO:0043234//protein complex;GO:0000790//nuclear chromatin;GO:0005737//cytoplasm	GO:0050693//LBD domain binding;GO:0019904//protein domain specific binding;GO:0003682//chromatin binding;GO:0035035//histone acetyltransferase binding	GO:0060349//bone morphogenesis;GO:0030325//adrenal gland development;GO:0001568//blood vessel development;GO:0035802//adrenal cortex formation	K21361//Cbp/p300-interacting transactivator 2	OWK02041.1//CITED2 [Cervus elaphus hippelaphus]	3
212483	4356	1910	1689	-0.192282	0.00255671	Down	6.49233e-05	Fam193b	GO:0005634//nucleus;GO:0005654//nucleoplasm;GO:0005737//cytoplasm	NA	NA	K19475//WAS/WASL-interacting protein;K08810//triple functional domain protein [EC:2.7.11.1];K02184//formin 2	BAD32581.1//mKIAA1931 protein, partial [Mus musculus];XP_006517257.1//PREDICTED: protein FAM193B isoform X1 [Mus musculus];XP_006517262.1//PREDICTED: protein FAM193B isoform X7 [Mus musculus];XP_017170964.1//PREDICTED: protein FAM193B isoform X5 [Mus musculus]	4
12366	3545	3032	2758	-0.151526	0.00255671	Down	6.50032e-05	Casp2	GO:0016020//membrane;GO:0005634//nucleus;GO:0005739//mitochondrion;GO:0005737//cytoplasm	GO:0019904//protein domain specific binding;GO:0097153//cysteine-type endopeptidase activity involved in apoptotic process;GO:0042802//identical protein binding;GO:0004197//cysteine-type endopeptidase activity;GO:0097200//cysteine-type endopeptidase activity involved in execution phase of apoptosis	GO:0097192//extrinsic apoptotic signaling pathway in absence of ligand;GO:0071260//cellular response to mechanical stimulus;GO:0097190//apoptotic signaling pathway;GO:0007420//brain development;GO:0043065//positive regulation of apoptotic process;GO:0003407//neural retina development;GO:0016485//protein processing;GO:0035234//ectopic germ cell programmed cell death;GO:0043525//positive regulation…	K02186//caspase 2 [EC:3.4.22.55]	NP_031636.1//caspase-2 precursor [Mus musculus]	2
319939	7483	12587	13364	0.0715385	0.00255671	Up	6.506e-05	Tns3	NA	NA	NA	K18080//tensin	XP_006514798.1//PREDICTED: tensin-3 isoform X1 [Mus musculus];XP_011242029.1//PREDICTED: tensin-3 isoform X2 [Mus musculus]	1
72699	1987	762	621	-0.310077	0.00263125	Down	6.71715e-05	Lime1	GO:0005615//extracellular space;GO:0019815//B cell receptor complex;GO:0071008//U2-type post-mRNA release spliceosomal complex;GO:0016021//integral component of membrane	GO:0019901//protein kinase binding	GO:0050853//B cell receptor signaling pathway;GO:0050852//T cell receptor signaling pathway;GO:0014066//regulation of phosphatidylinositol 3-kinase signaling;GO:0051279//regulation of release of sequestered calcium ion into cytosol;GO:0042345//regulation of NF-kappaB import into nucleus;GO:0043405//regulation of MAP kinase activity;GO:0043122//regulation of I-kappaB kinase/NF-kappaB signaling;GO:…	NA	XP_021047913.1//lck-interacting transmembrane adapter 1 [Mus pahari]	2
228005	6297	5459	5104	-0.111887	0.00264066	Down	6.76271e-05	Ppig	GO:0005829//cytosol;GO:0016607//nuclear speck;GO:0016363//nuclear matrix	GO:0003723//RNA binding;GO:0003755//peptidyl-prolyl cis-trans isomerase activity	GO:0006457//protein folding	K09566//peptidyl-prolyl isomerase G (cyclophilin G) [EC:5.2.1.8]	NP_001074555.1//peptidyl-prolyl cis-trans isomerase G [Mus musculus]	1
69895	785	1011	849	-0.266825	0.00267456	Down	6.87133e-05	Snhg8	NA	NA	NA	NA	EDL82132.1//rCG28667, isoform CRA_b [Rattus norvegicus];EDL12298.1//mCG64318, isoform CRA_a [Mus musculus]	1
15414	1344	1531	1333	-0.214676	0.00270794	Down	6.97917e-05	Hoxb6	GO:0005634//nucleus	GO:0003723//RNA binding;GO:0043565//sequence-specific DNA binding;GO:0003700//DNA binding transcription factor activity	GO:0009952//anterior/posterior pattern specification;GO:0034101//erythrocyte homeostasis;GO:0007275//multicellular organism development;GO:0048704//embryonic skeletal system morphogenesis;GO:0048706//embryonic skeletal system development;GO:0006351//transcription, DNA-templated	K09306//homeobox protein HoxA/B/C6	XP_006971965.2//PREDICTED: homeobox protein Hox-B6 isoform X1 [Peromyscus maniculatus bairdii];XP_006532355.1//PREDICTED: homeobox protein Hox-B6 isoform X1 [Mus musculus]	1
13650	2955	4346	4026	-0.12522	0.00278473	Down	7.1998e-05	Rhbdf1	GO:0016021//integral component of membrane;GO:0005789//endoplasmic reticulum membrane;GO:0000139//Golgi membrane	NA	GO:0016477//cell migration;GO:0006508//proteolysis;GO:0050709//negative regulation of protein secretion;GO:0008283//cell proliferation;GO:0042058//regulation of epidermal growth factor receptor signaling pathway;GO:0050708//regulation of protein secretion;GO:0061136//regulation of proteasomal protein catabolic process	K22017//mucin-4;K22016//mucin-3/17	XP_021067560.1//inactive rhomboid protein 1 isoform X2 [Mus pahari];NP_034247.2//inactive rhomboid protein 1 isoform 1 [Mus musculus]	1;2
75786	6583	12648	12151	-0.0727132	0.00278758	Down	7.2299e-05	Ckap5	GO:0016020//membrane;GO:0000922//spindle pole;GO:0035371//microtubule plus-end;GO:0005813//centrosome;GO:0005737//cytoplasm;GO:0000930//gamma-tubulin complex;GO:0043234//protein complex;GO:0000777//condensed chromosome kinetochore;GO:0000776//kinetochore	GO:0051010//microtubule plus-end binding;GO:0043021//ribonucleoprotein complex binding;GO:0008017//microtubule binding;GO:0045296//cadherin binding	GO:0050658//RNA transport;GO:0007051//spindle organization;GO:0007098//centrosome cycle;GO:0030951//establishment or maintenance of microtubule cytoskeleton polarity;GO:0051298//centrosome duplication;GO:0051301//cell division;GO:0046785//microtubule polymerization	K16803//cytoskeleton-associated protein 5	NP_083713.2//cytoskeleton-associated protein 5 isoform 2 [Mus musculus];NP_001159461.1//cytoskeleton-associated protein 5 isoform 1 [Mus musculus]	1;2
72344	5609	6157	5786	-0.10454	0.00289582	Down	7.53425e-05	Usp36	GO:0005730//nucleolus;GO:0016607//nuclear speck	GO:0004843//thiol-dependent ubiquitin-specific protease activity;GO:0003723//RNA binding	GO:0006511//ubiquitin-dependent protein catabolic process;GO:1903955//positive regulation of protein targeting to mitochondrion;GO:0016579//protein deubiquitination;GO:1903146//regulation of autophagy of mitochondrion	K11855//ubiquitin carboxyl-terminal hydrolase 36/42 [EC:3.4.19.12]	NP_001028700.1//ubiquitin carboxyl-terminal hydrolase 36 [Mus musculus]	1
21969	3859	8018	7604	-0.0913628	0.0029051	Down	7.5821e-05	Top1	NA	NA	NA	K03163//DNA topoisomerase I [EC:5.99.1.2]	XP_008847807.1//PREDICTED: DNA topoisomerase 1 [Nannospalax galili]	2
320191	12836	4015	3708	-0.129638	0.00302272	Down	7.91371e-05	Hook3	GO:0005874//microtubule;GO:0005813//centrosome;GO:0005737//cytoplasm;GO:0005801//cis-Golgi network;GO:0034451//centriolar satellite;GO:0000242//pericentriolar material;GO:0070695//FHF complex;GO:0030897//HOPS complex;GO:0005829//cytosol;GO:0005794//Golgi apparatus	GO:0051959//dynein light intermediate chain binding;GO:0042802//identical protein binding;GO:0008017//microtubule binding	GO:0050768//negative regulation of neurogenesis;GO:0045022//early endosome to late endosome transport;GO:0051645//Golgi localization;GO:0034454//microtubule anchoring at centrosome;GO:0071539//protein localization to centrosome;GO:0008333//endosome to lysosome transport;GO:0007032//endosome organization;GO:0015031//protein transport;GO:0030705//cytoskeleton-dependent intracellular transport;GO:00…	K16536//protein HOOK3	NP_997542.1//protein Hook homolog 3 [Mus musculus]	3
19652	1350	42519	44126	0.0386424	0.00305829	Up	8.0318e-05	Rbm3	GO:0030425//dendrite;GO:0005634//nucleus;GO:0005654//nucleoplasm;GO:0005730//nucleolus;GO:0005737//cytoplasm	GO:0003723//RNA binding;GO:0043023//ribosomal large subunit binding	GO:0035196//production of miRNAs involved in gene silencing by miRNA;GO:0009409//response to cold;GO:0006412//translation;GO:0045727//positive regulation of translation;GO:0006417//regulation of translation	K13186//RNA-binding protein 3	EDL33955.1//mCG116386, isoform CRA_e, partial [Mus musculus]	6;1;2
216860	5256	2246	2011	-0.174324	0.00310611	Down	8.18272e-05	Neurl4	GO:0005814//centriole	NA	NA	K16777//neuralized-like protein 4	NP_001278047.1//neuralized-like protein 4 isoform 2 [Mus musculus];NP_001013432.1//neuralized-like protein 4 isoform 1 [Mus musculus];NP_001278048.1//neuralized-like protein 4 isoform 3 [Mus musculus]	1;3
108154	6848	1245	1068	-0.236113	0.00320761	Down	8.50076e-05	Adamts6	NA	GO:0004222//metalloendopeptidase activity;GO:0008270//zinc ion binding	GO:0007507//heart development;GO:0007229//integrin-mediated signaling pathway;GO:0003279//cardiac septum development;GO:0035904//aorta development;GO:0060976//coronary vasculature development	K08621//a disintegrin and metalloproteinase with thrombospondin motifs 6 [EC:3.4.24.-]	NP_001074489.1//A disintegrin and metalloproteinase with thrombospondin motifs 6 precursor [Mus musculus];XP_007613564.1//PREDICTED: A disintegrin and metalloproteinase with thrombospondin motifs 6 [Cricetulus griseus];XP_008758932.1//PREDICTED: A disintegrin and metalloproteinase with thrombospondin motifs 6 isoform X2 [Rattus norvegicus]	1;2
68114	3717	2580	2330	-0.16192	0.00320761	Down	8.50242e-05	Mum1	GO:0005634//nucleus;GO:0005829//cytosol	GO:0031491//nucleosome binding	GO:0006281//DNA repair;GO:0006325//chromatin organization	K19475//WAS/WASL-interacting protein	NP_075920.4//PWWP domain-containing protein MUM1 [Mus musculus]	5
233789	15553	6208	5839	-0.103286	0.00321176	Down	8.55534e-05	Smg1	GO:0005634//nucleus;GO:0005654//nucleoplasm;GO:0005737//cytoplasm	GO:0042162//telomeric DNA binding;GO:0003723//RNA binding;GO:0046872//metal ion binding;GO:0004674//protein serine/threonine kinase activity;GO:0005524//ATP binding;GO:0016301//kinase activity	GO:0018105//peptidyl-serine phosphorylation;GO:0006281//DNA repair;GO:0000184//nuclear-transcribed mRNA catabolic process, nonsense-mediated decay;GO:0032204//regulation of telomere maintenance;GO:0046777//protein autophosphorylation;GO:0046854//phosphatidylinositol phosphorylation	K08873//serine/threonine-protein kinase SMG1 [EC:2.7.11.1]	NP_001026984.1//serine/threonine-protein kinase SMG1 [Mus musculus]	1
29808	13844	3285.03	3005.96	-0.14296	0.00321176	Down	8.56581e-05	Mga	GO:0005634//nucleus;GO:0071339//MLL1 complex;GO:0005667//transcription factor complex	GO:0003677//DNA binding;GO:0001228//transcriptional activator activity, RNA polymerase II transcription regulatory region sequence-specific DNA binding;GO:0000977//RNA polymerase II regulatory region sequence-specific DNA binding;GO:0003700//DNA binding transcription factor activity;GO:0046983//protein dimerization activity	GO:1990830//cellular response to leukemia inhibitory factor;GO:0045944//positive regulation of transcription from RNA polymerase II promoter;GO:0006351//transcription, DNA-templated	K10180//T-box protein 6	NP_001157746.1//MAX gene-associated protein isoform 2 [Mus musculus];NP_038748.2//MAX gene-associated protein isoform 1 [Mus musculus]	1;2
13030	4756	30744.7	32052	0.0451954	0.00322932	Up	8.639e-05	Ctsb	GO:0043231//intracellular membrane-bounded organelle;GO:0070062//extracellular exosome;GO:0005615//extracellular space;GO:0005730//nucleolus;GO:0005739//mitochondrion;GO:0042470//melanosome;GO:0005764//lysosome;GO:0048471//perinuclear region of cytoplasm	GO:0008233//peptidase activity;GO:0008234//cysteine-type peptidase activity;GO:0005518//collagen binding;GO:0004197//cysteine-type endopeptidase activity;GO:0043394//proteoglycan binding	GO:0046697//decidualization;GO:0051603//proteolysis involved in cellular protein catabolic process;GO:0050790//regulation of catalytic activity;GO:0006508//proteolysis;GO:0097067//cellular response to thyroid hormone stimulus;GO:0030574//collagen catabolic process;GO:0030855//epithelial cell differentiation;GO:0046718//viral entry into host cell	K01363//cathepsin B [EC:3.4.22.1]	NP_031824.1//cathepsin B preproprotein [Mus musculus]	3
11852	2264	6124	6633	0.100308	0.00322934	Up	8.66539e-05	Rhob	GO:0070062//extracellular exosome;GO:0010008//endosome membrane;GO:0005634//nucleus;GO:0005770//late endosome;GO:0005925//focal adhesion;GO:0032154//cleavage furrow;GO:0005769//early endosome;GO:0005886//plasma membrane	GO:0019003//GDP binding;GO:0005525//GTP binding;GO:0003924//GTPase activity	GO:0045786//negative regulation of cell cycle;GO:0010595//positive regulation of endothelial cell migration;GO:0030336//negative regulation of cell migration;GO:0006886//intracellular protein transport;GO:0043065//positive regulation of apoptotic process;GO:0007155//cell adhesion;GO:0000281//mitotic cytokinesis;GO:0061154//endothelial tube morphogenesis;GO:0007264//small GTPase mediated signal tr…	K07856//Ras homolog gene family, member B	ELR56376.1//Rho-related GTP-binding protein RhoB, partial [Bos mutus]	2
72265	2943	6171	6682	0.0998967	0.00323848	Up	8.71632e-05	Tram1	GO:0005783//endoplasmic reticulum;GO:0016021//integral component of membrane;GO:0005789//endoplasmic reticulum membrane	NA	GO:0015031//protein transport	K14010//translocating chain-associated membrane protein 1	NP_082449.1//translocating chain-associated membrane protein 1 [Mus musculus]	5
380614	6387	1049.48	886.92	-0.257678	0.00324058	Down	8.7484e-05	Intu	GO:0036064//ciliary basal body;GO:0009986//cell surface;GO:0031514//motile cilium;GO:0005737//cytoplasm	NA	GO:0007399//nervous system development;GO:0010839//negative regulation of keratinocyte proliferation;GO:0051782//negative regulation of cell division;GO:0008589//regulation of smoothened signaling pathway;GO:0030216//keratinocyte differentiation;GO:1905515//non-motile cilium assembly;GO:0044458//motile cilium assembly;GO:0030278//regulation of ossification;GO:0042733//embryonic digit morphogenesi…	K07820//beta-1,3-galactosyltransferase 2 [EC:2.4.1.86];K22862	NP_780724.3//protein inturned [Mus musculus];EDL35134.1//PDZ domain containing 6, isoform CRA_b [Mus musculus]	5
16971	14907	65827	65087	-0.031189	0.00336006	Down	9.09836e-05	Lrp1	GO:0030425//dendrite;GO:0016020//membrane;GO:0005765//lysosomal membrane;GO:0016323//basolateral plasma membrane;GO:0005925//focal adhesion;GO:0030136//clathrin-coated vesicle;GO:0043025//neuronal cell body;GO:0043235//receptor complex;GO:0048471//perinuclear region of cytoplasm;GO:0005730//nucleolus;GO:0005887//integral component of plasma membrane;GO:0005905//clathrin-coated pit;GO:0005829//cyt…	GO:0002020//protease binding;GO:0032050//clathrin heavy chain binding;GO:0016964//alpha-2 macroglobulin receptor activity;GO:0003723//RNA binding;GO:0005509//calcium ion binding;GO:0034185//apolipoprotein binding;GO:0032403//protein complex binding	GO:0007205//protein kinase C-activating G-protein coupled receptor signaling pathway;GO:0032956//regulation of actin cytoskeleton organization;GO:0045807//positive regulation of endocytosis;GO:0032092//positive regulation of protein binding;GO:0021987//cerebral cortex development;GO:1903078//positive regulation of protein localization to plasma membrane;GO:0032429//regulation of phospholipase A2 …	K04550//low-density lipoprotein receptor-related protein 1 (alpha-2-macroglobulin receptor)	NP_032538.2//prolow-density lipoprotein receptor-related protein 1 precursor [Mus musculus]	2
19252	1952	1132	1339	0.227403	0.00338631	Up	9.19706e-05	Dusp1	GO:0005634//nucleus;GO:0005737//cytoplasm	GO:0008330//protein tyrosine/threonine phosphatase activity;GO:0017017//MAP kinase tyrosine/serine/threonine phosphatase activity;GO:0008138//protein tyrosine/serine/threonine phosphatase activity;GO:0004725//protein tyrosine phosphatase activity;GO:0019838//growth factor binding	GO:0090266//regulation of mitotic cell cycle spindle assembly checkpoint;GO:0035335//peptidyl-tyrosine dephosphorylation;GO:0043407//negative regulation of MAP kinase activity;GO:0009416//response to light stimulus;GO:0001706//endoderm formation;GO:0035556//intracellular signal transduction;GO:0000188//inactivation of MAPK activity;GO:0043065//positive regulation of apoptotic process;GO:0033574//…	K21278//dual specificity protein phosphatase 1 [EC:3.1.3.16 3.1.3.48]	NP_038670.1//dual specificity protein phosphatase 1 [Mus musculus]	3
244668	6365	2681	3005	0.149715	0.00339463	Up	9.24734e-05	Sipa1l2	NA	GO:0005096//GTPase activator activity	GO:0051056//regulation of small GTPase mediated signal transduction	K17702//signal-induced proliferation-associated 1 like protein 2	XP_011246691.1//PREDICTED: signal-induced proliferation-associated 1-like protein 2 isoform X3 [Mus musculus];NP_001074806.1//signal-induced proliferation-associated 1-like protein 2 [Mus musculus];XP_006531088.1//PREDICTED: signal-induced proliferation-associated 1-like protein 2 isoform X2 [Mus musculus]	1
23808	3300	8893.06	9518.13	0.0831193	0.00340614	Up	9.30648e-05	Ash2l	GO:0048188//Set1C/COMPASS complex;GO:0005634//nucleus;GO:0005654//nucleoplasm;GO:0071339//MLL1 complex;GO:0035097//histone methyltransferase complex;GO:0005719//nuclear euchromatin;GO:0044666//MLL3/4 complex	GO:0046872//metal ion binding;GO:0042800//histone methyltransferase activity (H3-K4 specific);GO:0044212//transcription regulatory region DNA binding;GO:1990188//euchromatin binding;GO:0008013//beta-catenin binding	GO:0045944//positive regulation of transcription from RNA polymerase II promoter;GO:0048096//chromatin-mediated maintenance of transcription;GO:0006351//transcription, DNA-templated;GO:0051568//histone H3-K4 methylation;GO:0043627//response to estrogen;GO:0006974//cellular response to DNA damage stimulus;GO:0008284//positive regulation of cell proliferation	K14964//Set1/Ash2 histone methyltransferase complex subunit ASH2	NP_035921.2//set1/Ash2 histone methyltransferase complex subunit ASH2 isoform a [Mus musculus];XP_021025670.1//set1/Ash2 histone methyltransferase complex subunit ASH2 isoform X1 [Mus caroli];BAE27293.1//unnamed protein product, partial [Mus musculus]	1;3;2
17428	4601	1714	1970	0.18595	0.00341104	Up	9.34769e-05	Mnt	GO:0005634//nucleus;GO:0005654//nucleoplasm	GO:0003677//DNA binding;GO:0000977//RNA polymerase II regulatory region sequence-specific DNA binding;GO:0003682//chromatin binding;GO:0003700//DNA binding transcription factor activity;GO:0001227//transcriptional repressor activity, RNA polymerase II transcription regulatory region sequence-specific DNA binding;GO:0046983//protein dimerization activity	GO:0000122//negative regulation of transcription from RNA polymerase II promoter;GO:0006355//regulation of transcription, DNA-templated;GO:0007569//cell aging;GO:0006351//transcription, DNA-templated;GO:0051726//regulation of cell cycle;GO:2001234//negative regulation of apoptotic signaling pathway	K09115//MAX-binding protein	NP_034943.3//max-binding protein MNT [Mus musculus]	3
27370	457	71717.3	70980	-0.0297881	0.00346375	Down	9.52038e-05	Rps26	NA	NA	NA	K02976//small subunit ribosomal protein S26e	XP_005335675.1//40S ribosomal protein S26 [Ictidomys tridecemlineatus]	2
329506	6737	2845	2586	-0.152585	0.00355958	Down	9.81712e-05	Ctdspl2	GO:0005634//nucleus;GO:0005654//nucleoplasm	GO:0004721//phosphoprotein phosphatase activity	GO:0046827//positive regulation of protein export from nucleus;GO:0030514//negative regulation of BMP signaling pathway;GO:0006470//protein dephosphorylation	K17616//CTD small phosphatase-like protein 2 [EC:3.1.3.-]	EDL28079.1//CTD (carboxy-terminal domain, RNA polymerase II, polypeptide A) small phosphatase like 2, isoform CRA_a, partial [Mus musculus];NP_997615.1//CTD small phosphatase-like protein 2 isoform a [Mus musculus]	1;4
628308	4664	2019.27	1798.38	-0.182015	0.00355958	Down	9.84183e-05	Gm14420	GO:0005634//nucleus;GO:0005622//intracellular	GO:0046872//metal ion binding;GO:0003700//DNA binding transcription factor activity;GO:0003676//nucleic acid binding	GO:0006355//regulation of transcription, DNA-templated	K09228//KRAB domain-containing zinc finger protein	NP_001171039.1//KRAB box and zinc finger C2H2 type domain containing protein-like [Mus musculus]	1
76464	6525	1877	1664	-0.188652	0.00364957	Down	0.000101407	Casc5	GO:0070062//extracellular exosome;GO:0016604//nuclear body;GO:0005829//cytosol;GO:0001669//acrosomal vesicle;GO:0000777//condensed chromosome kinetochore	NA	GO:0034501//protein localization to kinetochore;GO:0010923//negative regulation of phosphatase activity;GO:0008608//attachment of spindle microtubules to kinetochore	K11542//protein CASC5	NP_083893.2//kinetochore scaffold 1 [Mus musculus]	2
78294	737	30884	32185	0.0446499	0.00364957	Up	0.000101502	Rps27a	GO:0005840//ribosome	GO:0003735//structural constituent of ribosome	GO:0006412//translation	K02977//small subunit ribosomal protein S27Ae;K08770//ubiquitin C	XP_004005993.2//PREDICTED: ubiquitin-40S ribosomal protein S27a [Ovis aries]	1;2
21923	7100	13753	14552	0.0665922	0.00370465	Up	0.000103336	Tnc	GO:0016020//membrane;GO:0031012//extracellular matrix;GO:0005615//extracellular space;GO:0005925//focal adhesion;GO:0005578//proteinaceous extracellular matrix;GO:0005576//extracellular region;GO:0005614//interstitial matrix;GO:0005604//basement membrane	GO:0045545//syndecan binding;GO:0001968//fibronectin binding	GO:0007528//neuromuscular junction development;GO:0001649//osteoblast differentiation;GO:0007162//negative regulation of cell adhesion;GO:0042127//regulation of cell proliferation;GO:0060739//mesenchymal-epithelial cell signaling involved in prostate gland development;GO:0045471//response to ethanol;GO:0060740//prostate gland epithelium morphogenesis;GO:0031175//neuron projection development;GO:0…	K06252//tenascin	XP_006537837.1//PREDICTED: tenascin isoform X1 [Mus musculus];NP_035737.2//tenascin precursor [Mus musculus]	3
677884	7371	181.81	116.55	-0.656361	0.00371231	Down	0.000103852	Pakap	NA	GO:0051018//protein kinase A binding	GO:0007015//actin filament organization;GO:0008104//protein localization;GO:0007178//transmembrane receptor protein serine/threonine kinase signaling pathway	K16519//A-kinase anchor protein 2	NP_001291473.1//paralemmin A kinase anchor protein [Mus musculus];BAC31088.1//unnamed protein product [Mus musculus];NP_001030609.1//A-kinase anchor protein 2 isoform 2 [Mus musculus]	1
16647	2071	37967	37291	-0.0407975	0.00371984	Down	0.000104366	Kpna2	GO:0016020//membrane;GO:0005634//nucleus;GO:0005654//nucleoplasm;GO:0005643//nuclear pore;GO:0005829//cytosol;GO:0005737//cytoplasm	GO:0003723//RNA binding;GO:0008565//protein transporter activity;GO:0042826//histone deacetylase binding;GO:0070491//repressing transcription factor binding;GO:0008139//nuclear localization sequence binding	GO:0006886//intracellular protein transport;GO:0006607//NLS-bearing protein import into nucleus;GO:0006606//protein import into nucleus;GO:0046015//regulation of transcription by glucose	K15043//importin subunit alpha-2	NP_034785.1//importin subunit alpha-1 [Mus musculus]	3
18148	1395	100490	99791	-0.0249493	0.00381364	Down	0.000107334	Npm1	NA	GO:0003676//nucleic acid binding	NA	K11276//nucleophosmin 1	XP_021095294.1//nucleophosmin [Heterocephalus glaber];OPJ76396.1//nucleophosmin [Patagioenas fasciata monilis]	1;3
109815	1208	1334	1557	0.208131	0.00381364	Up	0.00010762	Vimp	GO:0005783//endoplasmic reticulum;GO:0030176//integral component of endoplasmic reticulum membrane;GO:0005881//cytoplasmic microtubule;GO:0034361//very-low-density lipoprotein particle;GO:0034362//low-density lipoprotein particle;GO:0036513//Derlin-1 retrotranslocation complex;GO:0036502//Derlin-1-VIMP complex	GO:0016209//antioxidant activity;GO:0051117//ATPase binding;GO:1990381//ubiquitin-specific protease binding;GO:0019899//enzyme binding	GO:0030970//retrograde protein transport, ER to cytosol;GO:0032715//negative regulation of interleukin-6 production;GO:0071222//cellular response to lipopolysaccharide;GO:0032720//negative regulation of tumor necrosis factor production;GO:0051771//negative regulation of nitric-oxide synthase biosynthetic process;GO:2000110//negative regulation of macrophage apoptotic process;GO:0050728//negative …	K14025//selenoprotein S	NP_077759.3//selenoprotein S isoform 1 [Mus musculus]	3
78757	9328	3854	3559	-0.129764	0.00383429	Down	0.000108516	Rictor	GO:0031932//TORC2 complex	GO:0043022//ribosome binding;GO:0008047//enzyme activator activity;GO:0019901//protein kinase binding	GO:0050731//positive regulation of peptidyl-tyrosine phosphorylation;GO:0010468//regulation of gene expression;GO:0051897//positive regulation of protein kinase B signaling;GO:0051896//regulation of protein kinase B signaling;GO:0033135//regulation of peptidyl-serine phosphorylation;GO:0032956//regulation of actin cytoskeleton organization;GO:0032008//positive regulation of TOR signaling;GO:00309…	K08267//rapamycin-insensitive companion of mTOR	NP_084444.3//rapamycin-insensitive companion of mTOR [Mus musculus]	3
12211	15787	14491	13985	-0.0661558	0.00384117	Down	0.000109155	Birc6	NA	GO:0004842//ubiquitin-protein transferase activity	GO:0032465//regulation of cytokinesis;GO:0006915//apoptotic process	K10586//baculoviral IAP repeat-containing protein 6 (apollon) [EC:2.3.2.23]	XP_021041769.1//baculoviral IAP repeat-containing protein 6 isoform X2 [Mus caroli];XP_006523586.1//PREDICTED: baculoviral IAP repeat-containing protein 6 isoform X6 [Mus musculus];XP_005073704.2//baculoviral IAP repeat-containing protein 6 [Mesocricetus auratus]	3
171286	3166	30.9	7.78	-2.00464	0.00384117	Down	0.000109337	Slc12a8	GO:0016021//integral component of membrane	GO:0022820//potassium ion symporter activity;GO:0015379//potassium:chloride symporter activity	NA	K14428//solute carrier family 12 (potassium/chloride transporters), member 8	XP_006521888.1//PREDICTED: solute carrier family 12 member 8 isoform X5 [Mus musculus];NP_599012.2//solute carrier family 12 member 8 isoform 1 [Mus musculus]	1;2
21335	2649	8738	8321	-0.0854251	0.00386586	Down	0.000110355	Tacc3	NA	NA	NA	K14283//transforming acidic coiled-coil-containing protein 3	EDL37429.1//transforming, acidic coiled-coil containing protein 3, isoform CRA_b, partial [Mus musculus]	1;3
270106	794	71449	73668	0.0292453	0.00390317	Up	0.000111738	Rpl13	GO:0005840//ribosome;GO:0016020//membrane;GO:0005634//nucleus;GO:0022625//cytosolic large ribosomal subunit	GO:0003723//RNA binding;GO:0003735//structural constituent of ribosome	GO:0006412//translation	K02873//large subunit ribosomal protein L13e	NP_058018.2//60S ribosomal protein L13 [Mus musculus]	5
667214	3863	899.81	752.05	-0.273671	0.00416161	Down	0.000119476	9930111J21Rik1	GO:0005789//endoplasmic reticulum membrane	GO:0005525//GTP binding;GO:0003924//GTPase activity	GO:0035458//cellular response to interferon-beta;GO:0006952//defense response	K17072//interferon gamma inducible protein 47	NP_001108151.1//interferon-inducible GTPase family member [Mus musculus]	1
216152	3148	174.22	110.98	-0.665489	0.00416541	Down	0.000119925	Plppr3	GO:0005887//integral component of plasma membrane;GO:0016021//integral component of membrane	GO:0042577//lipid phosphatase activity;GO:0008195//phosphatidate phosphatase activity	GO:0007165//signal transduction;GO:0046839//phospholipid dephosphorylation;GO:0006644//phospholipid metabolic process	K19582//lipid phosphate phosphatase-related protein type 3/4	BAD90500.1//mKIAA4076 protein, partial [Mus musculus];NP_859009.2//phospholipid phosphatase-related protein type 3 isoform 1 [Mus musculus];NP_001164406.1//phospholipid phosphatase-related protein type 3 isoform 2 [Mus musculus];AAH98099.1//BC005764 protein [Mus musculus]	1;2
242466	10514	2811	2557	-0.15151	0.00417266	Down	0.000120474	Zfp462	GO:0005634//nucleus	GO:0046872//metal ion binding;GO:0003676//nucleic acid binding	GO:0043392//negative regulation of DNA binding;GO:0045944//positive regulation of transcription from RNA polymerase II promoter;GO:0006325//chromatin organization	K09228//KRAB domain-containing zinc finger protein;K05748//WAS protein family, member 2	NP_766455.2//zinc finger protein 462 [Mus musculus];XP_011248334.1//PREDICTED: zinc finger protein 462 isoform X3 [Mus musculus]	3
217331	3754	2208	1981	-0.17139	0.00421104	Down	0.000122161	Unk	GO:0005737//cytoplasm;GO:0005844//polysome	GO:0003723//RNA binding;GO:0046872//metal ion binding;GO:1990715//mRNA CDS binding	GO:2000766//negative regulation of cytoplasmic translation;GO:0001764//neuron migration;GO:0048667//cell morphogenesis involved in neuron differentiation	K21125//mucin-5AC;K23048	EDL34546.1//zinc finger CCCH type containing 5, isoform CRA_a, partial [Mus musculus];EDL34547.1//zinc finger CCCH type containing 5, isoform CRA_b, partial [Mus musculus]	1;4
20822	8736	4299	3992	-0.121768	0.00421104	Down	0.000122269	Trove2	GO:0005634//nucleus;GO:0005654//nucleoplasm;GO:0030529//intracellular ribonucleoprotein complex;GO:0005829//cytosol;GO:0005737//cytoplasm	GO:0034336//misfolded RNA binding;GO:0030620//U2 snRNA binding;GO:0003723//RNA binding;GO:0046872//metal ion binding	GO:0060271//cilium assembly;GO:0002520//immune system development;GO:0009411//response to UV;GO:0007224//smoothened signaling pathway	K11089//60 kDa SS-A/Ro ribonucleoprotein	NP_038863.1//60 kDa SS-A/Ro ribonucleoprotein [Mus musculus]	2
15078	1086	22278.5	23333.3	0.0518624	0.00424149	Up	0.000123499	H3f3a	NA	NA	NA	K11253//histone H3	XP_020955659.1//histone H3.3-like [Sus scrofa]	5
74016	3743	2999	2739	-0.145711	0.0045062	Down	0.000131574	Phf19	GO:0005634//nucleus;GO:0035098//ESC/E(Z) complex	GO:0046872//metal ion binding;GO:0035064//methylated histone binding	GO:0048863//stem cell differentiation;GO:0000122//negative regulation of transcription from RNA polymerase II promoter;GO:0019827//stem cell population maintenance;GO:0061087//positive regulation of histone H3-K27 methylation;GO:0016569//covalent chromatin modification;GO:0006351//transcription, DNA-templated	K11486//polycomb-like protein 3	NP_082992.1//PHD finger protein 19 [Mus musculus]	4
218543	4063	3215	2947	-0.140451	0.00456969	Down	0.000133801	Srek1	GO:0005654//nucleoplasm;GO:0005681//spliceosomal complex;GO:0016607//nuclear speck	GO:0003723//RNA binding	GO:0006397//mRNA processing;GO:0000381//regulation of alternative mRNA splicing, via spliceosome;GO:0008380//RNA splicing	K13165//splicing factor, arginine/serine-rich 12	EDL18510.1//splicing factor, arginine/serine-rich 12, isoform CRA_a, partial [Mus musculus];EDL18513.1//splicing factor, arginine/serine-rich 12, isoform CRA_d, partial [Mus musculus]	2
19646	4407	12354.6	13094.6	0.0690423	0.00460236	Up	0.000135133	Rbbp4	GO:0005634//nucleus;GO:0005654//nucleoplasm;GO:0016589//NURF complex;GO:0016580//Sin3 complex;GO:0000790//nuclear chromatin;GO:0035098//ESC/E(Z) complex;GO:0033186//CAF-1 complex;GO:0016581//NuRD complex;GO:0043234//protein complex;GO:0005829//cytosol	GO:0004407//histone deacetylase activity;GO:0042393//histone binding;GO:0000978//RNA polymerase II proximal promoter sequence-specific DNA binding;GO:0042826//histone deacetylase binding;GO:0000980//RNA polymerase II distal enhancer sequence-specific DNA binding;GO:0008094//DNA-dependent ATPase activity;GO:0031492//nucleosomal DNA binding	GO:0006338//chromatin remodeling;GO:0006355//regulation of transcription, DNA-templated;GO:0006260//DNA replication;GO:0000183//chromatin silencing at rDNA;GO:0060416//response to growth hormone;GO:0043044//ATP-dependent chromatin remodeling;GO:0008285//negative regulation of cell proliferation;GO:0006351//transcription, DNA-templated;GO:0006335//DNA replication-dependent nucleosome assembly;GO:1…	K10752//histone-binding protein RBBP4	XP_008271973.1//PREDICTED: histone-binding protein RBBP4 [Oryctolagus cuniculus]	3
237877	7272	3041	2780	-0.14434	0.00461776	Down	0.000136268	Atad5	GO:0005634//nucleus	GO:0005524//ATP binding	GO:1901990//regulation of mitotic cell cycle phase transition;GO:0030890//positive regulation of B cell proliferation;GO:0048304//positive regulation of isotype switching to IgG isotypes;GO:0002377//immunoglobulin production;GO:0006974//cellular response to DNA damage stimulus	K11657//remodeling and spacing factor 1;K10754//replication factor C subunit 1	XP_006533295.1//PREDICTED: ATPase family AAA domain-containing protein 5 isoform X1 [Mus musculus];NP_001025027.1//ATPase family AAA domain-containing protein 5 [Mus musculus]	2
107503	1831	4625	5050	0.111951	0.00461776	Up	0.000136338	Atf5	GO:0005634//nucleus;GO:0005654//nucleoplasm;GO:0005667//transcription factor complex;GO:0005829//cytosol;GO:0005813//centrosome;GO:0005737//cytoplasm	GO:0031072//heat shock protein binding;GO:0044212//transcription regulatory region DNA binding;GO:0015631//tubulin binding;GO:0003682//chromatin binding;GO:0000977//RNA polymerase II regulatory region sequence-specific DNA binding;GO:0019900//kinase binding;GO:0043565//sequence-specific DNA binding;GO:0003700//DNA binding transcription factor activity	GO:0048712//negative regulation of astrocyte differentiation;GO:0010468//regulation of gene expression;GO:0006355//regulation of transcription, DNA-templated;GO:0045893//positive regulation of transcription, DNA-templated;GO:0021988//olfactory lobe development;GO:0006357//regulation of transcription from RNA polymerase II promoter;GO:0009791//post-embryonic development;GO:0021889//olfactory bulb …	K09044//activating transcription factor 5	NP_109618.1//cyclic AMP-dependent transcription factor ATF-5 [Mus musculus]	1;2
319565	21718	3259	2990	-0.139163	0.00466269	Down	0.000138409	Syne2	NA	NA	NA	K19346//nesprin-2	XP_021058016.1//nesprin-2 [Mus pahari];XP_021034302.1//nesprin-2 [Mus caroli]	2
23856	7333	6155	5800	-0.100585	0.00466269	Down	0.000138426	Dido1	GO:0005634//nucleus;GO:0005654//nucleoplasm;GO:0005819//spindle;GO:0005737//cytoplasm	GO:0003723//RNA binding;GO:0046872//metal ion binding	GO:0097190//apoptotic signaling pathway;GO:0006351//transcription, DNA-templated	K14960//COMPASS component SPP1;K13167//splicing factor, arginine/serine-rich 15;K17596//SPOC domain-containing protein 1;K11728//nucleosome-remodeling factor subunit BPTF	BAC97927.1//mKIAA0333 protein, partial [Mus musculus];NP_035935.2//death-inducer obliterator 1 Dido1 [Mus musculus];NP_780760.2//death-inducer obliterator 1 Dido3 [Mus musculus]	4;1;3
100415787	2953	116.4	66.29	-0.827107	0.00487052	Down	0.000144993	Tomm6os	NA	NA	NA	K04511//prickle	XP_010367943.1//PREDICTED: prickle-like protein 4 isoform X1 [Rhinopithecus roxellana]	1
18103	921	24685	25798	0.0487456	0.00492049	Up	0.000146882	Nme2	GO:0034774//secretory granule lumen;GO:0070062//extracellular exosome;GO:0005634//nucleus;GO:0043209//myelin sheath;GO:0071944//cell periphery;GO:0005882//intermediate filament;GO:0030027//lamellipodium;GO:0005737//cytoplasm;GO:0048471//perinuclear region of cytoplasm;GO:0001726//ruffle;GO:0005829//cytosol;GO:0005576//extracellular region;GO:1904813//ficolin-1-rich granule lumen;GO:0005739//mitoc…	GO:0003677//DNA binding;GO:0005524//ATP binding;GO:0019215//intermediate filament binding;GO:0004550//nucleoside diphosphate kinase activity;GO:0004673//protein histidine kinase activity;GO:0046872//metal ion binding;GO:0004674//protein serine/threonine kinase activity;GO:0008144//drug binding;GO:0005504//fatty acid binding;GO:0003700//DNA binding transcription factor activity;GO:0019899//enzyme …	GO:0006165//nucleoside diphosphate phosphorylation;GO:0006355//regulation of transcription, DNA-templated;GO:0002762//negative regulation of myeloid leukocyte differentiation;GO:0015949//nucleobase-containing small molecule interconversion;GO:0009142//nucleoside triphosphate biosynthetic process;GO:0071398//cellular response to fatty acid;GO:0060416//response to growth hormone;GO:0043312//neutrop…	K00940//nucleoside-diphosphate kinase [EC:2.7.4.6]	NP_001018146.1//NME1-NME2 protein [Homo sapiens];NP_032731.1//nucleoside diphosphate kinase B [Mus musculus]	2;5
53319	2616	11224	10775	-0.073778	0.00498223	Down	0.000149131	Nxf1	GO:0005634//nucleus;GO:0005654//nucleoplasm;GO:0005643//nuclear pore;GO:0016607//nuclear speck;GO:0042405//nuclear inclusion body;GO:0005737//cytoplasm;GO:0000346//transcription export complex	GO:0003723//RNA binding;GO:0003729//mRNA binding;GO:0005487//nucleocytoplasmic transporter activity;GO:0003727//single-stranded RNA binding	GO:0016973//poly(A)+ mRNA export from nucleus;GO:0006406//mRNA export from nucleus;GO:0006405//RNA export from nucleus	K14284//nuclear RNA export factor	EDL33362.1//nuclear RNA export factor 1 homolog (S. cerevisiae), isoform CRA_a, partial [Mus musculus];AAC63368.1//tip associating protein [Mus musculus]	1;2
626802	4079	874.18	730.67	-0.273589	0.00500035	Down	0.000150081	Gm14322	GO:0005634//nucleus;GO:0005622//intracellular	GO:0046872//metal ion binding;GO:0000976//transcription regulatory region sequence-specific DNA binding;GO:0003700//DNA binding transcription factor activity;GO:0003676//nucleic acid binding	GO:0006355//regulation of transcription, DNA-templated	K09228//KRAB domain-containing zinc finger protein	NP_001177231.1//novel KRAB box and zinc finger, C2H2 type domain containing protein isoform 1 [Mus musculus]	1
74476	2036	486.81	379.95	-0.372428	0.00509602	Down	0.000153368	4933439C10Rik	NA	NA	NA	K06236//collagen, type I, alpha	BAE41348.1//unnamed protein product [Mus musculus]	1;3
27176	864	61047.9	63019.6	0.0309802	0.00511572	Up	0.000154378	Rpl7a	GO:0016020//membrane;GO:0070062//extracellular exosome;GO:0005634//nucleus;GO:0042788//polysomal ribosome;GO:0005925//focal adhesion;GO:0022625//cytosolic large ribosomal subunit;GO:0005737//cytoplasm;GO:0005730//nucleolus;GO:0030529//intracellular ribonucleoprotein complex	GO:0003723//RNA binding;GO:0045296//cadherin binding	GO:0000470//maturation of LSU-rRNA;GO:0042254//ribosome biogenesis;GO:0006412//translation	K02936//large subunit ribosomal protein L7Ae	AAH52339.1//Rpl7a protein, partial [Mus musculus]	3
74843	1829	121	70	-0.804459	0.00512937	Down	0.000155209	Mss51	NA	GO:0046872//metal ion binding	GO:0035176//social behavior	K17656//mitochondrial splicing suppressor protein 51	NP_083380.1//putative protein MSS51 homolog, mitochondrial [Mus musculus]	1
207214	6545	10544.8	10108.8	-0.0757989	0.00526702	Down	0.000159803	Larp4	GO:0010494//cytoplasmic stress granule;GO:0016020//membrane;GO:0005829//cytosol;GO:0022627//cytosolic small ribosomal subunit;GO:0005844//polysome	GO:0008143//poly(A) binding;GO:0003723//RNA binding	GO:0006412//translation;GO:0007010//cytoskeleton organization;GO:0022604//regulation of cell morphogenesis;GO:0045727//positive regulation of translation	K18763//la-related protein 4	NP_001074417.1//la-related protein 4 isoform 2 [Mus musculus];NP_001271451.1//la-related protein 4 isoform 4 [Mus musculus];NP_001271452.1//la-related protein 4 isoform 5 [Mus musculus];NP_001019697.2//la-related protein 4 isoform 1 [Mus musculus]	1;2
22631	3301	48474	50167	0.0346486	0.00530224	Up	0.000161304	Ywhaz	GO:0031252//cell leading edge;GO:0070062//extracellular exosome;GO:0005634//nucleus;GO:0005615//extracellular space;GO:0072562//blood microparticle;GO:0005925//focal adhesion;GO:0042470//melanosome;GO:0014069//postsynaptic density;GO:0042629//mast cell granule;GO:0031982//vesicle;GO:0048471//perinuclear region of cytoplasm;GO:0043234//protein complex;GO:0005829//cytosol;GO:0005739//mitochondrion;…	GO:0003723//RNA binding;GO:0042802//identical protein binding;GO:0031625//ubiquitin protein ligase binding;GO:0019901//protein kinase binding;GO:0045296//cadherin binding;GO:0044325//ion channel binding;GO:0019904//protein domain specific binding;GO:0008134//transcription factor binding;GO:0032403//protein complex binding	GO:0006605//protein targeting;GO:0042493//response to drug;GO:0006626//protein targeting to mitochondrion;GO:0010941//regulation of cell death;GO:0002553//histamine secretion by mast cell;GO:0090168//Golgi reassembly;GO:0051683//establishment of Golgi localization	K16197//14-3-3 protein beta/theta/zeta	AAH73141.1//YWHAZ protein, partial [Homo sapiens];EDL08815.1//tyrosine 3-monooxygenase/tryptophan 5-monooxygenase activation protein, zeta polypeptide, isoform CRA_b, partial [Mus musculus]	1;3
100041965	963	26.23	61.47	1.21379	0.00535557	Up	0.000163364	Oaz1-ps	GO:0005634//nucleus;GO:0005829//cytosol;GO:0005737//cytoplasm	GO:0008073//ornithine decarboxylase inhibitor activity	GO:0006810//transport;GO:0006595//polyamine metabolic process;GO:0045732//positive regulation of protein catabolic process;GO:0090316//positive regulation of intracellular protein transport;GO:1902268//negative regulation of polyamine transmembrane transport;GO:0006596//polyamine biosynthetic process	K16548//ornithine decarboxylase antizyme 1	AAA82155.1//ornithine decarboxylase antizyme, partial [Homo sapiens]	1
54138	2425	14500	15304	0.0629769	0.00538248	Up	0.000164623	Atxn10	GO:0016020//membrane;GO:0030425//dendrite;GO:0005615//extracellular space;GO:0005737//cytoplasm;GO:0048471//perinuclear region of cytoplasm;GO:0043025//neuronal cell body;GO:0005829//cytosol;GO:0005886//plasma membrane	GO:0042802//identical protein binding;GO:0019899//enzyme binding	GO:0007399//nervous system development;GO:0060271//cilium assembly;GO:0031175//neuron projection development;GO:0070207//protein homotrimerization	K19323//ataxin-10	NP_058539.2//ataxin-10 [Mus musculus]	3
56433	991	2804	3124	0.141029	0.00552745	Up	0.000169508	Vps29	GO:0043231//intracellular membrane-bounded organelle;GO:0070062//extracellular exosome;GO:0010008//endosome membrane;GO:0005768//endosome;GO:0030904//retromer complex;GO:0005829//cytosol;GO:0030906//retromer, cargo-selective complex	GO:0008270//zinc ion binding	GO:0006886//intracellular protein transport;GO:0006896//Golgi to vacuole transport;GO:1990126//retrograde transport, endosome to plasma membrane;GO:0042147//retrograde transport, endosome to Golgi;GO:0015031//protein transport	K18467//vacuolar protein sorting-associated protein 29	NP_062754.1//vacuolar protein sorting-associated protein 29 isoform 2 [Mus musculus]	1
208647	3318	3610	3333	-0.130056	0.00564191	Down	0.000173729	Creb3l2	GO:0005634//nucleus;GO:0005654//nucleoplasm;GO:0005783//endoplasmic reticulum;GO:0005829//cytosol;GO:0016021//integral component of membrane;GO:0005789//endoplasmic reticulum membrane;GO:0000139//Golgi membrane	GO:0000978//RNA polymerase II proximal promoter sequence-specific DNA binding;GO:0035497//cAMP response element binding;GO:0001077//transcriptional activator activity, RNA polymerase II proximal promoter sequence-specific DNA binding;GO:0044212//transcription regulatory region DNA binding	GO:0002062//chondrocyte differentiation;GO:0045944//positive regulation of transcription from RNA polymerase II promoter;GO:0034976//response to endoplasmic reticulum stress;GO:0006888//ER to Golgi vesicle-mediated transport;GO:0051216//cartilage development;GO:0030968//endoplasmic reticulum unfolded protein response;GO:0045893//positive regulation of transcription, DNA-templated	K09048//cyclic AMP-responsive element-binding protein 3	NP_848776.2//cyclic AMP-responsive element-binding protein 3-like protein 2 [Mus musculus]	4
70918	2834	1	15	3.89201	0.00564191	Up	0.000173939	Nsun7	NA	GO:0003723//RNA binding;GO:0008168//methyltransferase activity	GO:0030382//sperm mitochondrion organization;GO:0030317//flagellated sperm motility	K14295//nuclear pore complex protein Nup50;K15264//25S rRNA (cytosine2278-C5)-methyltransferase [EC:2.1.1.311]	EDL37767.1//NOL1/NOP2/Sun domain family, member 7, isoform CRA_d, partial [Mus musculus];NP_001289762.1//putative methyltransferase NSUN7 isoform 1 [Mus musculus];NP_081878.1//putative methyltransferase NSUN7 isoform 3 [Mus musculus]	1;2
26564	3987	2752	3068	0.141939	0.00571637	Up	0.0001767	Ror2	GO:0016021//integral component of membrane	GO:0005524//ATP binding;GO:0004672//protein kinase activity	GO:0007169//transmembrane receptor protein tyrosine kinase signaling pathway	K05123//receptor tyrosine kinase-like orphan receptor 2 [EC:2.7.10.1]	NP_038874.3//tyrosine-protein kinase transmembrane receptor ROR2 precursor [Mus musculus]	3
65114	3169	14484	15283	0.0625887	0.00588199	Up	0.0001823	Vps35	GO:0010008//endosome membrane;GO:0097422//tubular endosome;GO:0030904//retromer complex;GO:0005770//late endosome;GO:0030906//retromer, cargo-selective complex;GO:0005737//cytoplasm;GO:0043025//neuronal cell body;GO:0099073//mitochondrion-derived vesicle;GO:0005829//cytosol;GO:0016021//integral component of membrane;GO:0005739//mitochondrion;GO:0005769//early endosome;GO:0070062//extracellular ex…	GO:0008565//protein transporter activity;GO:0031748//D1 dopamine receptor binding	GO:1901215//negative regulation of neuron death;GO:1903828//negative regulation of cellular protein localization;GO:0060161//positive regulation of dopamine receptor signaling pathway;GO:0010629//negative regulation of gene expression;GO:0050728//negative regulation of inflammatory response;GO:2000331//regulation of terminal button organization;GO:0050882//voluntary musculoskeletal movement;GO:00…	K18468//vacuolar protein sorting-associated protein 35	NP_075373.1//vacuolar protein sorting-associated protein 35 [Mus musculus]	4
63830	83437	1844.25	1641.41	-0.182978	0.00590046	Down	0.000183353	Kcnq1ot1	NA	NA	NA	K17495//CUB and sushi domain-containing protein;K10798//poly [ADP-ribose] polymerase [EC:2.4.2.30]	AAA39398.2//ORF2 [Mus musculus domesticus]	5
266781	1941	5343	5795	0.10228	0.00590784	Up	0.000184248	Snx17	GO:0043231//intracellular membrane-bounded organelle;GO:0010008//endosome membrane;GO:0031410//cytoplasmic vesicle;GO:0005737//cytoplasm;GO:0005768//endosome;GO:0043234//protein complex;GO:0005829//cytosol;GO:0005794//Golgi apparatus;GO:0005769//early endosome;GO:0030659//cytoplasmic vesicle membrane	GO:0008022//protein C-terminus binding;GO:0050750//low-density lipoprotein particle receptor binding;GO:0035091//phosphatidylinositol binding	GO:0006886//intracellular protein transport;GO:0007165//signal transduction;GO:1990126//retrograde transport, endosome to plasma membrane;GO:0006898//receptor-mediated endocytosis;GO:0003279//cardiac septum development;GO:0035904//aorta development;GO:0060976//coronary vasculature development	K17929//sorting nexin-17	XP_008833284.1//PREDICTED: sorting nexin-17 isoform X1 [Nannospalax galili]	2
11906	16439	3247	2984	-0.136739	0.00590784	Down	0.000184546	Zfhx3	GO:0005634//nucleus	GO:0008270//zinc ion binding;GO:0043565//sequence-specific DNA binding	GO:0006355//regulation of transcription, DNA-templated	K09378//AT-binding transcription factor 1	NP_031522.2//zinc finger homeobox protein 3 [Mus musculus]	2
623781	3067	70	33	-1.09977	0.00594731	Down	0.000186264	Gm14137	NA	NA	NA	K08741//DNA mismatch repair protein MSH5;K04224//tachykinin receptor 3	XP_005364319.1//PREDICTED: uncharacterized protein C15orf62 homolog, mitochondrial [Microtus ochrogaster]	3
56399	3930	7632.91	7254.09	-0.0883175	0.00599473	Down	0.000188238	Akap8	GO:0016020//membrane;GO:0000793//condensed chromosome;GO:0005634//nucleus;GO:0005654//nucleoplasm;GO:0016363//nuclear matrix;GO:0000790//nuclear chromatin;GO:0001939//female pronucleus;GO:0005730//nucleolus;GO:0005794//Golgi apparatus;GO:0005739//mitochondrion	GO:0003723//RNA binding;GO:0016301//kinase activity;GO:0042826//histone deacetylase binding;GO:0034237//protein kinase A regulatory subunit binding;GO:0003690//double-stranded DNA binding;GO:0051059//NF-kappaB binding;GO:0003682//chromatin binding;GO:0008270//zinc ion binding	GO:0033127//regulation of histone phosphorylation;GO:0006355//regulation of transcription, DNA-templated;GO:0071222//cellular response to lipopolysaccharide;GO:0006351//transcription, DNA-templated;GO:0032720//negative regulation of tumor necrosis factor production;GO:0007076//mitotic chromosome condensation;GO:0031065//positive regulation of histone deacetylation;GO:0044839//cell cycle G2/M phas…	K16525//A-kinase anchor protein 8	EDL40322.1//A kinase (PRKA) anchor protein 8, isoform CRA_a, partial [Mus musculus];NP_062748.2//A-kinase anchor protein 8 [Mus musculus]	1;5
665155	3286	3343.18	3077.17	-0.134496	0.00599881	Down	0.000188856	Srp54b	GO:0005634//nucleus;GO:0005786//signal recognition particle, endoplasmic reticulum targeting;GO:0005829//cytosol;GO:0016607//nuclear speck;GO:0005737//cytoplasm	GO:0003723//RNA binding;GO:0019003//GDP binding;GO:0008144//drug binding;GO:0005525//GTP binding;GO:0030942//endoplasmic reticulum signal peptide binding;GO:0043021//ribonucleoprotein complex binding;GO:0003924//GTPase activity;GO:0008312//7S RNA binding	GO:0006614//SRP-dependent cotranslational protein targeting to membrane;GO:0042493//response to drug;GO:0045047//protein targeting to ER;GO:0006616//SRP-dependent cotranslational protein targeting to membrane, translocation;GO:0006617//SRP-dependent cotranslational protein targeting to membrane, signal sequence recognition	K03106//signal recognition particle subunit SRP54 [EC:3.6.5.4]	XP_003987587.1//PREDICTED: signal recognition particle 54 kDa protein isoform X1 [Felis catus];NP_001093580.1//signal recognition particle 54C [Mus musculus]	1
67845	2265	2471	2768	0.14887	0.00602886	Up	0.000190293	Rnf115	GO:0005829//cytosol	GO:0061630//ubiquitin protein ligase activity;GO:0046872//metal ion binding;GO:0004842//ubiquitin-protein transferase activity	GO:0070534//protein K63-linked ubiquitination;GO:0070936//protein K48-linked ubiquitination;GO:0042059//negative regulation of epidermal growth factor receptor signaling pathway;GO:0043161//proteasome-mediated ubiquitin-dependent protein catabolic process;GO:0051865//protein autoubiquitination;GO:0043162//ubiquitin-dependent protein catabolic process via the multivesicular body sorting pathway;GO…	K11982//E3 ubiquitin-protein ligase RNF115/126 [EC:2.3.2.27]	NP_080682.3//E3 ubiquitin-protein ligase RNF115 [Mus musculus]	3
75751	3611	9246	8838	-0.0799884	0.00610342	Down	0.000193145	Ipo4	GO:0016020//membrane;GO:0031965//nuclear membrane;GO:0034399//nuclear periphery;GO:0043234//protein complex;GO:0000790//nuclear chromatin;GO:0005737//cytoplasm	GO:0008536//Ran GTPase binding;GO:0008565//protein transporter activity;GO:0008139//nuclear localization sequence binding	GO:0006335//DNA replication-dependent nucleosome assembly;GO:0006607//NLS-bearing protein import into nucleus;GO:0006610//ribosomal protein import into nucleus;GO:0000060//protein import into nucleus, translocation;GO:0006336//DNA replication-independent nucleosome assembly	K20221//importin-4	XP_021037150.1//importin-4 [Mus caroli]	6
194388	10907	3064	2809	-0.140239	0.00620298	Down	0.000196801	Tet3	GO:0005634//nucleus;GO:0001939//female pronucleus;GO:0001940//male pronucleus;GO:0005737//cytoplasm	GO:0003677//DNA binding;GO:0008270//zinc ion binding;GO:0070579//methylcytosine dioxygenase activity	GO:0006493//protein O-linked glycosylation;GO:0045944//positive regulation of transcription from RNA polymerase II promoter;GO:0080182//histone H3-K4 trimethylation;GO:0080111//DNA demethylation;GO:0044727//DNA demethylation of male pronucleus	K13097//methylcytosine dioxygenase [EC:1.14.11.-]	EDK99080.1//mCG133587, partial [Mus musculus];XP_021020212.1//methylcytosine dioxygenase TET3 isoform X2 [Mus caroli]	2
17688	4288	8838	9435	0.0794236	0.00625639	Up	0.000199006	Msh6	GO:0043231//intracellular membrane-bounded organelle;GO:0005654//nucleoplasm;GO:0005794//Golgi apparatus;GO:0005829//cytosol;GO:0000790//nuclear chromatin;GO:0032301//MutSalpha complex	GO:0000287//magnesium ion binding;GO:0003677//DNA binding;GO:0005524//ATP binding;GO:0032142//single guanine insertion binding;GO:0030983//mismatched DNA binding;GO:0035064//methylated histone binding;GO:0032405//MutLalpha complex binding;GO:0043531//ADP binding;GO:0032137//guanine/thymine mispair binding;GO:0003684//damaged DNA binding;GO:0032138//single base insertion or deletion binding;GO:000…	GO:0008630//intrinsic apoptotic signaling pathway in response to DNA damage;GO:0045190//isotype switching;GO:0006281//DNA repair;GO:0016446//somatic hypermutation of immunoglobulin genes;GO:0009411//response to UV;GO:0006298//mismatch repair;GO:0016447//somatic recombination of immunoglobulin gene segments;GO:0045830//positive regulation of isotype switching;GO:0051096//positive regulation of hel…	K08737//DNA mismatch repair protein MSH6	EDL38637.1//mCG15886, partial [Mus musculus]	2
230996	2580	1258	1090	-0.221683	0.00629311	Down	0.000200687	9430015G10Rik	GO:0016021//integral component of membrane	NA	NA	NA	EDL15078.1//RIKEN cDNA 9430015G10, isoform CRA_b, partial [Mus musculus];BAC28773.1//unnamed protein product [Mus musculus];XP_006239641.1//PREDICTED: uncharacterized protein C1orf159 homolog isoform X3 [Rattus norvegicus]	1;3
216965	12411	6467	6115	-0.0956231	0.00630903	Down	0.00020171	Taok1	GO:0070062//extracellular exosome;GO:0005737//cytoplasm	GO:0004709//MAP kinase kinase kinase activity;GO:0004674//protein serine/threonine kinase activity;GO:0005524//ATP binding;GO:0004672//protein kinase activity	GO:0046330//positive regulation of JNK cascade;GO:0007399//nervous system development;GO:0007346//regulation of mitotic cell cycle;GO:0006281//DNA repair;GO:0032874//positive regulation of stress-activated MAPK cascade;GO:0097194//execution phase of apoptosis;GO:0051493//regulation of cytoskeleton organization;GO:0031098//stress-activated protein kinase signaling cascade;GO:0006974//cellular resp…	K04429//thousand and one amino acid protein kinase [EC:2.7.11.1]	NP_659074.2//serine/threonine-protein kinase TAO1 [Mus musculus]	2
381598	4009	3612.53	3338.72	-0.128593	0.00635344	Down	0.000203648	2610005L07Rik	GO:0070062//extracellular exosome;GO:0016021//integral component of membrane;GO:0005886//plasma membrane;GO:0005737//cytoplasm	GO:0005509//calcium ion binding	GO:0021957//corticospinal tract morphogenesis;GO:0007156//homophilic cell adhesion via plasma membrane adhesion molecules	K06803//cadherin 11, type 2, OB-cadherin	BAE36133.1//unnamed protein product [Mus musculus];XP_006509017.1//PREDICTED: cadherin-11-like [Mus musculus];EDL11194.1//cadherin 11 [Mus musculus];NP_033996.4//cadherin-11 preproprotein [Mus musculus]	1
382056	5674	2649	2411	-0.150695	0.00636984	Down	0.000204693	Crtc1	GO:0030425//dendrite;GO:0005634//nucleus;GO:0005654//nucleoplasm;GO:0005737//cytoplasm;GO:0043025//neuronal cell body;GO:0005829//cytosol;GO:0016604//nuclear body;GO:0045202//synapse;GO:0005886//plasma membrane	GO:0008140//cAMP response element binding protein binding	GO:0043153//entrainment of circadian clock by photoperiod;GO:1900273//positive regulation of long-term synaptic potentiation;GO:1900006//positive regulation of dendrite development;GO:0051289//protein homotetramerization;GO:0006351//transcription, DNA-templated;GO:0048511//rhythmic process;GO:0097009//energy homeostasis;GO:0007613//memory;GO:0032793//positive regulation of CREB transcription fact…	K15309//CREB-regulated transcription coactivator 1	BAC97983.1//mKIAA0616 protein, partial [Mus musculus];EDL28816.1//CREB regulated transcription coactivator 1, partial [Mus musculus]	2
66396	4665	2897.54	2650.17	-0.143623	0.00653703	Down	0.000210785	Ccdc82	NA	NA	NA	K19607//X-linked retinitis pigmentosa GTPase regulator	NP_079810.2//coiled-coil domain-containing protein 82 [Mus musculus]	3
214952	2825	2688	2449	-0.149219	0.00653703	Down	0.000211638	Rhot2	GO:0016020//membrane;GO:0070062//extracellular exosome;GO:0031307//integral component of mitochondrial outer membrane;GO:0005743//mitochondrial inner membrane;GO:0005739//mitochondrion	GO:0005509//calcium ion binding;GO:0005525//GTP binding;GO:0003924//GTPase activity	GO:0019725//cellular homeostasis;GO:0097345//mitochondrial outer membrane permeabilization;GO:0047497//mitochondrion transport along microtubule	K07871//mitochondrial Rho GTPase 2 [EC:3.6.5.-]	NP_666111.1//mitochondrial Rho GTPase 2 [Mus musculus]	2
72091	763	557	445	-0.338751	0.00653703	Down	0.000211665	Snhg7	NA	NA	NA	NA	EDL08329.1//mCG1030139, isoform CRA_b [Mus musculus]	2
12306	1374	34794	36145	0.0400786	0.00662854	Up	0.000215169	Anxa2	GO:0016020//membrane;GO:0016323//basolateral plasma membrane;GO:0005615//extracellular space;GO:0005938//cell cortex;GO:1990667//PCSK9-AnxA2 complex;GO:0042470//melanosome;GO:0031982//vesicle;GO:0005737//cytoplasm;GO:0030496//midbody;GO:0019897//extrinsic component of plasma membrane;GO:0005913//cell-cell adherens junction;GO:0005829//cytosol;GO:0005886//plasma membrane;GO:0005769//early endosome…	GO:0002020//protease binding;GO:0019834//phospholipase A2 inhibitor activity;GO:0003723//RNA binding;GO:0005544//calcium-dependent phospholipid binding;GO:0098641//cadherin binding involved in cell-cell adhesion;GO:0044730//bone sialoprotein binding;GO:0042802//identical protein binding;GO:0008092//cytoskeletal protein binding;GO:0005546//phosphatidylinositol-4,5-bisphosphate binding;GO:0004859//…	GO:1905581//positive regulation of low-density lipoprotein particle clearance;GO:0007589//body fluid secretion;GO:0031340//positive regulation of vesicle fusion;GO:1905597//positive regulation of low-density lipoprotein particle receptor binding;GO:0044147//negative regulation of development of symbiont involved in interaction with host;GO:0030199//collagen fibril organization;GO:1905602//positiv…	K17092//annexin A2	XP_014952164.1//PREDICTED: annexin A2 isoform X1 [Ovis aries]	3
67248	434	10825	11492	0.0713839	0.00673733	Up	0.000219508	Rpl39	NA	NA	NA	K02924//large subunit ribosomal protein L39e	EDL28989.1//mCG146274, partial [Mus musculus]	2
67289	837	28	7	-2.01488	0.00673733	Down	0.000219799	3110021A11Rik	NA	NA	NA	NA	BAB29140.1//unnamed protein product, partial [Mus musculus]	1
100302730	9833	3396.15	3131.4	-0.131971	0.00675178	Down	0.000220821	5830417I10Rik	GO:0005654//nucleoplasm;GO:0005634//nucleus;GO:0016604//nuclear body	GO:0003677//DNA binding;GO:0003714//transcription corepressor activity	GO:0045892//negative regulation of transcription, DNA-templated;GO:0006351//transcription, DNA-templated;GO:0030183//B cell differentiation	K19607//X-linked retinitis pigmentosa GTPase regulator;K19009//serine/threonine-protein kinase SIK3 [EC:2.7.11.1]	XP_021051182.1//GON-4-like protein isoform X4 [Mus pahari];NP_081665.2//GON-4-like protein isoform 2 [Mus musculus]	1
67194	1369	924.03	780.45	-0.258512	0.00677605	Down	0.000222167	2700038G22Rik	NA	NA	NA	NA	AAH31435.1//Chpt1 protein [Mus musculus]	1
66513	3013	2377	2152	-0.158343	0.00679713	Down	0.000223413	Tab1	GO:0043234//protein complex;GO:0005829//cytosol;GO:0016607//nuclear speck	GO:0019209//kinase activator activity;GO:0004722//protein serine/threonine phosphatase activity;GO:0048273//mitogen-activated protein kinase p38 binding;GO:0032403//protein complex binding	GO:0030324//lung development;GO:0001701//in utero embryonic development;GO:0003279//cardiac septum development;GO:0003007//heart morphogenesis;GO:0007179//transforming growth factor beta receptor signaling pathway;GO:0000185//activation of MAPKKK activity;GO:0035904//aorta development;GO:0060976//coronary vasculature development	K04403//TAK1-binding protein 1	NP_079885.2//TGF-beta-activated kinase 1 and MAP3K7-binding protein 1 [Mus musculus]	2
225895	2206	1364.72	1191.41	-0.210814	0.00681315	Down	0.000224495	Taf6l	GO:0070062//extracellular exosome;GO:0005634//nucleus;GO:0005654//nucleoplasm;GO:0030914//STAGA complex	GO:0003713//transcription coactivator activity;GO:0004402//histone acetyltransferase activity;GO:0046982//protein heterodimerization activity	GO:0043966//histone H3 acetylation;GO:0051090//regulation of DNA binding transcription factor activity;GO:0006352//DNA-templated transcription, initiation	K03131//transcription initiation factor TFIID subunit 6	EDL33370.1//TAF6-like RNA polymerase II, p300/CBP-associated factor (PCAF)-associated factor, isoform CRA_b, partial [Mus musculus];NP_666204.2//TAF6-like RNA polymerase II p300/CBP-associated factor-associated factor 65 kDa subunit 6L isoform 1 [Mus musculus]	1;2
665211	1753	427.37	329.91	-0.388292	0.00684662	Down	0.000226156	Gm14326	GO:0005622//intracellular	GO:0046872//metal ion binding;GO:0000976//transcription regulatory region sequence-specific DNA binding;GO:0003700//DNA binding transcription factor activity;GO:0003676//nucleic acid binding	GO:0006355//regulation of transcription, DNA-templated	K09228//KRAB domain-containing zinc finger protein	NP_001177231.1//novel KRAB box and zinc finger, C2H2 type domain containing protein isoform 1 [Mus musculus];XP_021037455.1//zinc finger protein 120-like isoform X2 [Mus caroli]	1;2
52397	5700	2338	2115	-0.159496	0.00686667	Down	0.000227379	Zfp644	NA	NA	NA	K09228//KRAB domain-containing zinc finger protein	XP_006535158.1//PREDICTED: zinc finger protein 644 isoform X9 [Mus musculus];EDL20179.1//zinc finger protein 644, isoform CRA_b [Mus musculus]	2
20014	2716	23272	24321	0.0487284	0.00689873	Up	0.000229003	Rpn2	GO:0016020//membrane;GO:0008250//oligosaccharyltransferase complex;GO:0005791//rough endoplasmic reticulum;GO:0016021//integral component of membrane;GO:0000421//autophagosome membrane	GO:0043022//ribosome binding	GO:0042493//response to drug;GO:0006487//protein N-linked glycosylation;GO:0007568//aging	K12667//oligosaccharyltransferase complex subunit delta (ribophorin II)	NP_062616.2//dolichyl-diphosphooligosaccharide--protein glycosyltransferase subunit 2 isoform 2 precursor [Mus musculus]	4
110809	5384	26942	26368	-0.0459477	0.00707512	Down	0.000235436	Srsf1	GO:0070062//extracellular exosome;GO:0016607//nuclear speck;GO:0035145//exon-exon junction complex;GO:0071013//catalytic step 2 spliceosome	GO:0044547//DNA topoisomerase binding;GO:0050733//RS domain binding;GO:0003729//mRNA binding	GO:0060048//cardiac muscle contraction;GO:0000395//mRNA 5'-splice site recognition;GO:0001701//in utero embryonic development;GO:0000380//alternative mRNA splicing, via spliceosome	K12890//splicing factor, arginine/serine-rich 1	XP_018412411.1//PREDICTED: serine/arginine-rich splicing factor 1 isoform X1 [Nanorana parkeri];XP_008840934.1//PREDICTED: serine/arginine-rich splicing factor 1 [Nannospalax galili]	4;2
67429	3445	4474.9	4178.56	-0.113729	0.0073953	Down	0.000246693	Nudcd1	GO:0005654//nucleoplasm;GO:0005829//cytosol	NA	NA	NA	EDL08745.1//NudC domain containing 1, isoform CRA_a, partial [Mus musculus];EDL08746.1//NudC domain containing 1, isoform CRA_b, partial [Mus musculus]	1;4
67727	5777	1669	1480	-0.188266	0.00759476	Down	0.000253966	Stx17	GO:0033116//endoplasmic reticulum-Golgi intermediate compartment membrane;GO:0030134//COPII-coated ER to Golgi transport vesicle;GO:0012505//endomembrane system;GO:0005829//cytosol;GO:0016021//integral component of membrane;GO:0005739//mitochondrion;GO:0005886//plasma membrane;GO:0005776//autophagosome;GO:0005793//endoplasmic reticulum-Golgi intermediate compartment;GO:0030897//HOPS complex;GO:00…	GO:0000149//SNARE binding;GO:0005484//SNAP receptor activity;GO:0019903//protein phosphatase binding;GO:0019901//protein kinase binding	GO:0016240//autophagosome membrane docking;GO:0007030//Golgi organization;GO:0006886//intracellular protein transport;GO:0006906//vesicle fusion;GO:0097352//autophagosome maturation;GO:0097111//endoplasmic reticulum-Golgi intermediate compartment organization;GO:0034497//protein localization to phagophore assembly site;GO:0048278//vesicle docking;GO:0006888//ER to Golgi vesicle-mediated transport…	K08491//syntaxin 17	EDL02345.1//syntaxin 17, isoform CRA_c, partial [Mus musculus]	2
12977	4086	24004	23456	-0.0481968	0.00814317	Down	0.000272969	Csf1	GO:0070062//extracellular exosome;GO:0005615//extracellular space;GO:0016021//integral component of membrane;GO:0005886//plasma membrane;GO:0048471//perinuclear region of cytoplasm;GO:1990682//CSF1-CSF1R complex	GO:0008083//growth factor activity;GO:0005157//macrophage colony-stimulating factor receptor binding;GO:0005125//cytokine activity;GO:0042802//identical protein binding;GO:0042803//protein homodimerization activity	GO:0010744//positive regulation of macrophage derived foam cell differentiation;GO:0002158//osteoclast proliferation;GO:0001954//positive regulation of cell-matrix adhesion;GO:0030335//positive regulation of cell migration;GO:0003006//developmental process involved in reproduction;GO:0032270//positive regulation of cellular protein metabolic process;GO:0030316//osteoclast differentiation;GO:00107…	K05453//macrophage colony-stimulating factor 1	EDL01918.1//colony stimulating factor 1 (macrophage), isoform CRA_d, partial [Mus musculus];NP_031804.3//macrophage colony-stimulating factor 1 isoform 1 precursor [Mus musculus]	1;4
12070	933	5558	5236	-0.10098	0.00825561	Down	0.000277576	Ngfrap1	GO:0005634//nucleus;GO:0005829//cytosol;GO:0005737//cytoplasm	GO:0046872//metal ion binding;GO:0042802//identical protein binding;GO:0005123//death receptor binding;GO:0005163//nerve growth factor receptor binding	GO:0008625//extrinsic apoptotic signaling pathway via death domain receptors	K12465//nerve growth factor receptor-associated protein 1	BAB23350.1//unnamed protein product [Mus musculus]	1;2
22031	7138	4015	3735	-0.119171	0.00825561	Down	0.000278085	Traf3	GO:0005768//endosome;GO:0009898//cytoplasmic side of plasma membrane;GO:0035631//CD40 receptor complex	GO:0005164//tumor necrosis factor receptor binding;GO:0008270//zinc ion binding;GO:0031625//ubiquitin protein ligase binding;GO:0019903//protein phosphatase binding;GO:0016740//transferase activity;GO:0031996//thioesterase binding;GO:0019901//protein kinase binding	GO:0050688//regulation of defense response to virus;GO:0032648//regulation of interferon-beta production;GO:0002224//toll-like receptor signaling pathway;GO:0006915//apoptotic process;GO:0001817//regulation of cytokine production;GO:0030162//regulation of proteolysis;GO:0008063//Toll signaling pathway;GO:0033209//tumor necrosis factor-mediated signaling pathway;GO:0045087//innate immune response;…	K03174//TNF receptor-associated factor 3	NP_035762.2//TNF receptor-associated factor 3 isoform a [Mus musculus];NP_001273051.1//TNF receptor-associated factor 3 isoform b [Mus musculus]	1;3
319722	6712	97.02	53.54	-0.872544	0.00837219	Down	0.000282695	E330033B04Rik	GO:0016021//integral component of membrane	NA	NA	NA	XP_668908.1//hypothetical protein [Plasmodium berghei strain ANKA], partial [Plasmodium berghei ANKA]	1
231380	5101	3126	2876	-0.135133	0.00847565	Down	0.000286879	Uba6	GO:0005737//cytoplasm	GO:0005524//ATP binding;GO:0019780//FAT10 activating enzyme activity;GO:0004839//ubiquitin activating enzyme activity	GO:0021766//hippocampus development;GO:0016567//protein ubiquitination;GO:0060996//dendritic spine development;GO:0007612//learning;GO:0042787//protein ubiquitination involved in ubiquitin-dependent protein catabolic process;GO:0007626//locomotory behavior;GO:0006511//ubiquitin-dependent protein catabolic process;GO:0021764//amygdala development;GO:0006974//cellular response to DNA damage stimulus	K10699//ubiquitin-activating enzyme E1-like protein 2 [EC:6.2.1.45]	NP_766300.1//ubiquitin-like modifier-activating enzyme 6 [Mus musculus]	2
97165	2692	22792	22255	-0.049277	0.0085042	Down	0.000288539	Hmgb2	GO:0000793//condensed chromosome;GO:0005634//nucleus;GO:0005615//extracellular space;GO:0005623//cell;GO:0000790//nuclear chromatin;GO:0005737//cytoplasm;GO:0048471//perinuclear region of cytoplasm	GO:0003677//DNA binding;GO:0001158//enhancer sequence-specific DNA binding;GO:0044378//non-sequence-specific DNA binding, bending;GO:0003690//double-stranded DNA binding;GO:0003697//single-stranded DNA binding;GO:0019904//protein domain specific binding;GO:0097100//supercoiled DNA binding;GO:0008144//drug binding;GO:0008134//transcription factor binding;GO:0008301//DNA binding, bending;GO:0000400…	GO:0050829//defense response to Gram-negative bacterium;GO:0072091//regulation of stem cell proliferation;GO:0032496//response to lipopolysaccharide;GO:0010629//negative regulation of gene expression;GO:0007283//spermatogenesis;GO:0008584//male gonad development;GO:0032392//DNA geometric change;GO:0006357//regulation of transcription from RNA polymerase II promoter;GO:0051103//DNA ligation involv…	K11295//high mobility group protein B2	NP_999228.1//high mobility group protein B2 [Sus scrofa];XP_004433551.1//PREDICTED: high mobility group protein B2 [Ceratotherium simum simum]	3
213054	8634	6819.61	6470.45	-0.0907021	0.00852477	Down	0.000290609	Gabpb2	GO:0005634//nucleus	GO:0046982//protein heterodimerization activity;GO:0044212//transcription regulatory region DNA binding;GO:0003700//DNA binding transcription factor activity;GO:0042803//protein homodimerization activity	GO:0045944//positive regulation of transcription from RNA polymerase II promoter;GO:0006351//transcription, DNA-templated	K09454//GA-binding protein transcription factor, beta	EDL38786.1//GA repeat binding protein, beta 2, isoform CRA_b, partial [Mus musculus]	1;2
66616	2078	8665	9242	0.0781264	0.00852477	Up	0.000291548	Snx9	GO:0070062//extracellular exosome;GO:0031410//cytoplasmic vesicle;GO:0030136//clathrin-coated vesicle;GO:0005802//trans-Golgi network;GO:0005737//cytoplasm;GO:0001726//ruffle;GO:0005829//cytosol;GO:0031234//extrinsic component of cytoplasmic side of plasma membrane;GO:0005886//plasma membrane;GO:0030659//cytoplasmic vesicle membrane	GO:0005545//1-phosphatidylinositol binding;GO:0031625//ubiquitin protein ligase binding;GO:0042803//protein homodimerization activity;GO:0071933//Arp2/3 complex binding;GO:0035091//phosphatidylinositol binding;GO:0045296//cadherin binding	GO:0016197//endosomal transport;GO:0036089//cleavage furrow formation;GO:0051044//positive regulation of membrane protein ectodomain proteolysis;GO:0043547//positive regulation of GTPase activity;GO:0032461//positive regulation of protein oligomerization;GO:0006886//intracellular protein transport;GO:0000281//mitotic cytokinesis;GO:0006898//receptor-mediated endocytosis;GO:0045860//positive regul…	K17923//sorting nexin-9/18/33	NP_079940.2//sorting nexin-9 [Mus musculus]	5
54127	328	20493	21451	0.0510348	0.00852477	Up	0.000291568	Rps28	GO:0005840//ribosome	GO:0003735//structural constituent of ribosome	GO:0006412//translation	K02979//small subunit ribosomal protein S28e	OBS59983.1//hypothetical protein A6R68_08900, partial [Neotoma lepida]	2
107373	3199	7361	7001	-0.0872197	0.00852477	Down	0.000292018	Fam111a	GO:0005634//nucleus;GO:0000785//chromatin;GO:0001650//fibrillar center;GO:0005737//cytoplasm	NA	GO:0045071//negative regulation of viral genome replication;GO:0006260//DNA replication	NA	NP_080916.1//protein FAM111A isoform 1 [Mus musculus]	2
67025	594	29580	29007	-0.0430999	0.00869717	Down	0.000298633	Rpl11	GO:0005840//ribosome;GO:0016020//membrane;GO:0031012//extracellular matrix;GO:0070062//extracellular exosome;GO:0005654//nucleoplasm;GO:0022625//cytosolic large ribosomal subunit;GO:0005737//cytoplasm;GO:0005730//nucleolus;GO:0005829//cytosol;GO:0043234//protein complex;GO:0022626//cytosolic ribosome	GO:0003723//RNA binding;GO:0031625//ubiquitin protein ligase binding;GO:0003735//structural constituent of ribosome;GO:0008097//5S rRNA binding;GO:0042975//peroxisome proliferator activated receptor binding;GO:0019843//rRNA binding;GO:1990948//ubiquitin ligase inhibitor activity	GO:1904667//negative regulation of ubiquitin protein ligase activity;GO:0043433//negative regulation of DNA binding transcription factor activity;GO:2000435//negative regulation of protein neddylation;GO:0032092//positive regulation of protein binding;GO:0042273//ribosomal large subunit biogenesis;GO:0006605//protein targeting;GO:0000027//ribosomal large subunit assembly;GO:0000184//nuclear-trans…	K02868//large subunit ribosomal protein L11e	XP_010347552.1//PREDICTED: 60S ribosomal protein L11 isoform X1 [Saimiri boliviensis boliviensis]	2
56381	12299	5735	5411	-0.0987772	0.00877203	Down	0.000301919	Spen	GO:0070062//extracellular exosome;GO:0017053//transcriptional repressor complex;GO:0005634//nucleus;GO:0005654//nucleoplasm	GO:0003697//single-stranded DNA binding;GO:0003723//RNA binding;GO:0003714//transcription corepressor activity;GO:0001191//transcriptional repressor activity, RNA polymerase II transcription factor binding;GO:0003700//DNA binding transcription factor activity;GO:0001085//RNA polymerase II transcription factor binding	GO:0045892//negative regulation of transcription, DNA-templated;GO:0000122//negative regulation of transcription from RNA polymerase II promoter;GO:0050769//positive regulation of neurogenesis;GO:0000398//mRNA splicing, via spliceosome;GO:0006351//transcription, DNA-templated;GO:0007219//Notch signaling pathway;GO:0045893//positive regulation of transcription, DNA-templated	K12875//apoptotic chromatin condensation inducer in the nucleus;K13172//serine/arginine repetitive matrix protein 2	NP_001334164.1//msx2-interacting protein isoform 2 [Mus musculus];NP_062737.2//msx2-interacting protein isoform 1 [Mus musculus]	2
100504601	2384	1026.78	1208.97	0.220772	0.00881043	Up	0.000303959	Gm16702	NA	NA	NA	K12870//pre-mRNA-splicing factor ISY1	EDL02106.1//mCG1050927 [Mus musculus]	1
21676	9622	14711	14247	-0.0611161	0.00903664	Down	0.000312501	Tead1	NA	NA	NA	K09448//transcriptional enhancer factor	XP_006230118.1//PREDICTED: transcriptional enhancer factor TEF-1 isoform X5 [Rattus norvegicus];XP_006230116.1//PREDICTED: transcriptional enhancer factor TEF-1 isoform X3 [Rattus norvegicus];XP_006230114.1//PREDICTED: transcriptional enhancer factor TEF-1 isoform X1 [Rattus norvegicus]	1;3
381022	19827	7667	7304	-0.0848544	0.00924612	Down	0.000320633	Kmt2d	GO:0044666//MLL3/4 complex	GO:0046872//metal ion binding;GO:0044212//transcription regulatory region DNA binding;GO:0018024//histone-lysine N-methyltransferase activity	GO:0033148//positive regulation of intracellular estrogen receptor signaling pathway;GO:0045944//positive regulation of transcription from RNA polymerase II promoter;GO:0043627//response to estrogen;GO:0008284//positive regulation of cell proliferation	K09187//histone-lysine N-methyltransferase MLL2 [EC:2.1.1.43]	XP_017172173.1//PREDICTED: histone-lysine N-methyltransferase 2D isoform X11 [Mus musculus];NP_001028448.3//histone-lysine N-methyltransferase 2D [Mus musculus];Q6PDK2.2//RecName: Full=Histone-lysine N-methyltransferase 2D; Short=Lysine N-methyltransferase 2D; AltName: Full=ALL1-related protein; AltName: Full=Myeloid/lymphoid or mixed-lineage leukemia protein 2	3
74213	4105	2313.13	2097	-0.156398	0.00924612	Down	0.000321253	Rbm26	NA	GO:0003723//RNA binding;GO:0046872//metal ion binding	GO:0006397//mRNA processing;GO:0010923//negative regulation of phosphatase activity	K13192//RNA-binding protein 26	EDL00515.1//RNA binding motif protein 26, isoform CRA_a, partial [Mus musculus]	4
100041574	2120	247.48	176.17	-0.505223	0.00993403	Down	0.000345964	9030025P20Rik	GO:0016021//integral component of membrane;GO:0005789//endoplasmic reticulum membrane	NA	GO:0007275//multicellular organism development	NA	NP_001116844.1//uncharacterized protein LOC100041621 [Mus musculus]	1
72865	965	0	12.42	4.61971	0.0100566	Up	0.000351051	Cxx1c	NA	NA	NA	NA	NP_082651.1//CAAX box 1 homolog C [Mus musculus]	3
71602	4944	6454.74	6937.05	0.0890844	0.0101267	Up	0.000354326	Myo1e	GO:0070062//extracellular exosome;GO:0005768//endosome;GO:0005903//brush border;GO:0016459//myosin complex;GO:0045334//clathrin-coated endocytic vesicle;GO:0005911//cell-cell junction;GO:0005912//adherens junction	GO:0051015//actin filament binding;GO:0005524//ATP binding;GO:0003774//motor activity;GO:0005516//calmodulin binding;GO:0035091//phosphatidylinositol binding;GO:0042623//ATPase activity, coupled	GO:0048008//platelet-derived growth factor receptor signaling pathway;GO:0003094//glomerular filtration;GO:0032836//glomerular basement membrane development;GO:0001701//in utero embryonic development;GO:0006807//nitrogen compound metabolic process;GO:0072015//glomerular visceral epithelial cell development;GO:0006897//endocytosis;GO:0035166//post-embryonic hemopoiesis;GO:0001570//vasculogenesis	K10356//myosin I	XP_535500.3//unconventional myosin-Ie [Canis lupus familiaris]	3
211151	672	1004.28	1182.34	0.220604	0.0102066	Up	0.000357954	Churc1	NA	GO:0008270//zinc ion binding	GO:0007275//multicellular organism development;GO:0006351//transcription, DNA-templated;GO:0045893//positive regulation of transcription, DNA-templated	K05954//protein farnesyltransferase subunit beta [EC:2.5.1.58]	NP_001126496.1//protein Churchill [Pongo abelii]	1
68490	2179	655	538	-0.298768	0.0102393	Down	0.000359937	Zfp579	GO:0005634//nucleus	GO:0003723//RNA binding;GO:0046872//metal ion binding;GO:0003677//DNA binding	GO:0006355//regulation of transcription, DNA-templated;GO:0006351//transcription, DNA-templated	K09228//KRAB domain-containing zinc finger protein	NP_081017.1//zinc finger protein 579 [Mus musculus];EDL31275.1//mCG60595, isoform CRA_b, partial [Mus musculus]	2
213084	1912	35	72	1.02576	0.010422	Up	0.000367847	Cdkl3	GO:0005634//nucleus;GO:0005737//cytoplasm	GO:0004693//cyclin-dependent protein serine/threonine kinase activity;GO:0005524//ATP binding	GO:0050775//positive regulation of dendrite morphogenesis;GO:0097484//dendrite extension;GO:0030517//negative regulation of axon extension;GO:0006468//protein phosphorylation	K08824//cyclin-dependent kinase-like [EC:2.7.11.22]	EDL33634.1//cyclin-dependent kinase-like 3, isoform CRA_d, partial [Mus musculus];XP_011247186.1//PREDICTED: cyclin-dependent kinase-like 3 isoform X11 [Mus musculus];NP_001160129.1//cyclin-dependent kinase-like 3 isoform 6 [Mus musculus];XP_011247165.1//PREDICTED: cyclin-dependent kinase-like 3 isoform X3 [Mus musculus];BAC32324.1//unnamed protein product [Mus musculus];NP_001160126.1//cyclin-de…	4;1
22318	2164	2536	2313	-0.147668	0.010422	Down	0.00036806	Vamp2	NA	NA	NA	K13504//vesicle-associated membrane protein 2	ELK03846.1//Vesicle-associated membrane protein 2 [Pteropus alecto]	3
233406	3021	12472	12041	-0.0656166	0.0104517	Down	0.000369961	Prc1	GO:0005856//cytoskeleton;GO:0000922//spindle pole;GO:0005634//nucleus;GO:0005654//nucleoplasm;GO:0005874//microtubule;GO:0015630//microtubule cytoskeleton;GO:0005737//cytoplasm;GO:0030496//midbody;GO:0005819//spindle;GO:0005886//plasma membrane;GO:0070938//contractile ring	GO:0042802//identical protein binding;GO:0019894//kinesin binding;GO:0008017//microtubule binding;GO:0019901//protein kinase binding	GO:0000910//cytokinesis;GO:0001578//microtubule bundle formation;GO:0008284//positive regulation of cell proliferation	K16732//protein regulator of cytokinesis 1	XP_006970063.1//PREDICTED: protein regulator of cytokinesis 1 isoform X2 [Peromyscus maniculatus bairdii];XP_006540920.1//PREDICTED: protein regulator of cytokinesis 1 isoform X3 [Mus musculus];EDL07015.1//protein regulator of cytokinesis 1, isoform CRA_d, partial [Mus musculus];XP_006970062.1//PREDICTED: protein regulator of cytokinesis 1 isoform X1 [Peromyscus maniculatus bairdii]	1;3
78797	4735	2048	1846	-0.164692	0.0104743	Down	0.000371612	Ndor1	GO:0005634//nucleus;GO:0045111//intermediate filament cytoskeleton;GO:0005829//cytosol;GO:0005737//cytoplasm;GO:0048471//perinuclear region of cytoplasm	GO:0003958//NADPH-hemoprotein reductase activity;GO:0050661//NADP binding;GO:0010181//FMN binding;GO:0050660//flavin adenine dinucleotide binding;GO:0016491//oxidoreductase activity	GO:0016226//iron-sulfur cluster assembly;GO:0036245//cellular response to menadione;GO:0008219//cell death;GO:0055114//oxidation-reduction process	K03695//ATP-dependent Clp protease ATP-binding subunit ClpB;K00327//NADPH-ferrihemoprotein reductase [EC:1.6.2.4];K15014//solute carrier family 29 (equilibrative nucleoside transporter), member 1/2/3	XP_021011725.1//NADPH-dependent diflavin oxidoreductase 1 isoform X1 [Mus caroli];XP_006498518.1//PREDICTED: NADPH-dependent diflavin oxidoreductase 1 isoform X11 [Mus musculus];NP_001239470.1//NADPH-dependent diflavin oxidoreductase 1 isoform 2 [Mus musculus];XP_003513746.1//PREDICTED: NADPH-dependent diflavin oxidoreductase 1 isoform X1 [Cricetulus griseus]	1;2
19877	6187	2056	1854	-0.164078	0.0106905	Down	0.000380158	Rock1	GO:0001726//ruffle;GO:0005856//cytoskeleton;GO:0005814//centriole;GO:0032059//bleb;GO:0005886//plasma membrane;GO:0030027//lamellipodium;GO:0000139//Golgi membrane	GO:0046872//metal ion binding;GO:0004674//protein serine/threonine kinase activity;GO:0005524//ATP binding;GO:0017049//GTP-Rho binding	GO:0007159//leukocyte cell-cell adhesion;GO:0030866//cortical actin cytoskeleton organization;GO:0032956//regulation of actin cytoskeleton organization;GO:0050901//leukocyte tethering or rolling;GO:0032970//regulation of actin filament-based process;GO:0032091//negative regulation of protein binding;GO:0035509//negative regulation of myosin-light-chain-phosphatase activity;GO:0051492//regulation …	K04514//Rho-associated protein kinase 1 [EC:2.7.11.1]	ERE83867.1//rho-associated protein kinase 1, partial [Cricetulus griseus]	2
67958	7725	6044	5720	-0.0943675	0.0109394	Down	0.000389899	U2surp	GO:0005634//nucleus;GO:0005654//nucleoplasm	GO:0003723//RNA binding	GO:0006396//RNA processing	K12842//U2-associated protein SR140	EDL20936.1//RIKEN cDNA 2610101N10 [Mus musculus];XP_008709363.1//PREDICTED: LOW QUALITY PROTEIN: U2 snRNP-associated SURP motif-containing protein [Ursus maritimus];NP_080752.2//U2 snRNP-associated SURP motif-containing protein isoform 2 [Mus musculus]	1;2
235626	8350	7271	6922	-0.0858438	0.0110064	Down	0.000393929	Setd2	GO:0005634//nucleus;GO:0005694//chromosome	GO:0016279//protein-lysine N-methyltransferase activity;GO:0046872//metal ion binding;GO:0046975//histone methyltransferase activity (H3-K36 specific);GO:0043014//alpha-tubulin binding;GO:0018024//histone-lysine N-methyltransferase activity	GO:0034728//nucleosome organization;GO:0035441//cell migration involved in vasculogenesis;GO:0097198//histone H3-K36 trimethylation;GO:0010569//regulation of double-strand break repair via homologous recombination;GO:0048568//embryonic organ development;GO:0048864//stem cell development;GO:0032465//regulation of cytokinesis;GO:0097676//histone H3-K36 dimethylation;GO:0060977//coronary vasculature…	K11423//histone-lysine N-methyltransferase SETD2 [EC:2.1.1.43]	NP_001074809.2//histone-lysine N-methyltransferase SETD2 [Mus musculus]	2
170439	5951	6334	6004	-0.0920718	0.0110064	Down	0.000394085	Elovl6	GO:0005783//endoplasmic reticulum;GO:0030176//integral component of endoplasmic reticulum membrane;GO:0016021//integral component of membrane;GO:0005789//endoplasmic reticulum membrane	GO:0009922//fatty acid elongase activity;GO:0102336//3-oxo-arachidoyl-CoA synthase activity;GO:0102756//very-long-chain 3-ketoacyl-CoA synthase activity;GO:0102337//3-oxo-cerotoyl-CoA synthase activity;GO:0016747//transferase activity, transferring acyl groups other than amino-acyl groups;GO:0102338//3-oxo-lignoceronyl-CoA synthase activity	GO:0019367//fatty acid elongation, saturated fatty acid;GO:0030497//fatty acid elongation;GO:0006636//unsaturated fatty acid biosynthetic process;GO:0042759//long-chain fatty acid biosynthetic process;GO:0034626//fatty acid elongation, polyunsaturated fatty acid;GO:0030148//sphingolipid biosynthetic process;GO:0035338//long-chain fatty-acyl-CoA biosynthetic process;GO:0042761//very long-chain fat…	K10203//elongation of very long chain fatty acids protein 6 [EC:2.3.1.199]	NP_599210.1//elongation of very long chain fatty acids protein 6 [Rattus norvegicus]	2
226098	4771	737.18	614	-0.278657	0.0110405	Down	0.000396206	Hectd2	GO:0005737//cytoplasm	GO:0061630//ubiquitin protein ligase activity;GO:0004842//ubiquitin-protein transferase activity	NA	K12232//E3 ubiquitin-protein ligase HECTD2 [EC:2.3.2.26]	NP_766225.2//probable E3 ubiquitin-protein ligase HECTD2 isoform 2 [Mus musculus];NP_001156943.1//probable E3 ubiquitin-protein ligase HECTD2 isoform 1 [Mus musculus]	1;3
93681	8771	1402	1234	-0.199023	0.0111992	Down	0.000403421	Zkscan8	GO:0005634//nucleus	GO:0046872//metal ion binding;GO:0003700//DNA binding transcription factor activity;GO:0003676//nucleic acid binding	GO:0006351//transcription, DNA-templated	K09228//KRAB domain-containing zinc finger protein;K09229//KRAB and SCAN domains-containing zinc finger protein	XP_014944873.1//PREDICTED: LOW QUALITY PROTEIN: zinc finger protein with KRAB and SCAN domains 8 isoform X2 [Ovis aries musimon];NP_001238763.1//zinc finger protein with KRAB and SCAN domains 8 isoform 3 [Mus musculus];XP_019800482.1//PREDICTED: zinc finger protein with KRAB and SCAN domains 8 [Tursiops truncatus];ELR48761.1//Zinc finger protein 192, partial [Bos mutus]	4;1
72475	3138	3771	4126	0.114918	0.0111992	Up	0.000403726	Ssbp3	NA	GO:0003697//single-stranded DNA binding	NA	K08462//G protein-coupled receptor 125;K19720//collagen, type III, alpha	XP_019813807.1//PREDICTED: LOW QUALITY PROTEIN: single-stranded DNA-binding protein 3 [Bos indicus]	1;2
12029	3426	5274	4969	-0.100821	0.0112518	Down	0.000406542	Bcl6b	GO:0005634//nucleus	GO:0000977//RNA polymerase II regulatory region sequence-specific DNA binding;GO:0003676//nucleic acid binding;GO:0001227//transcriptional repressor activity, RNA polymerase II transcription regulatory region sequence-specific DNA binding	GO:0050727//regulation of inflammatory response;GO:0042092//type 2 immune response;GO:0042127//regulation of cell proliferation;GO:0045595//regulation of cell differentiation	K09228//KRAB domain-containing zinc finger protein;K22648	XP_006151905.1//PREDICTED: B-cell CLL/lymphoma 6 member B protein [Tupaia chinensis]	3
56456	1969	7499	7147	-0.0842394	0.0113471	Down	0.00041091	Actl6a	GO:0035267//NuA4 histone acetyltransferase complex;GO:0071564//npBAF complex;GO:0005634//nucleus;GO:0005654//nucleoplasm;GO:0043234//protein complex;GO:0031011//Ino80 complex;GO:0016514//SWI/SNF complex;GO:0005886//plasma membrane;GO:0000790//nuclear chromatin	GO:0000978//RNA polymerase II proximal promoter sequence-specific DNA binding;GO:0003682//chromatin binding;GO:0000980//RNA polymerase II distal enhancer sequence-specific DNA binding;GO:0031492//nucleosomal DNA binding	GO:0007399//nervous system development;GO:0006281//DNA repair;GO:0006338//chromatin remodeling;GO:0006355//regulation of transcription, DNA-templated;GO:0040008//regulation of growth;GO:1903955//positive regulation of protein targeting to mitochondrion;GO:0021510//spinal cord development;GO:0043968//histone H2A acetylation;GO:0006351//transcription, DNA-templated;GO:1903146//regulation of autopha…	K11340//actin-like protein 6A	NP_062647.2//actin-like protein 6A [Mus musculus]	2
56314	6486	501.4	400.13	-0.340372	0.0114178	Down	0.000414401	Zfp113	GO:0005654//nucleoplasm;GO:0005829//cytosol	GO:0046872//metal ion binding;GO:0003700//DNA binding transcription factor activity;GO:0003676//nucleic acid binding	GO:0006355//regulation of transcription, DNA-templated	K09229//KRAB and SCAN domains-containing zinc finger protein	XP_546967.3//zinc finger protein with KRAB and SCAN domains 1 isoform X5 [Canis lupus familiaris]	4
232157	1562	5258	4954	-0.100799	0.0114377	Down	0.000416056	Mob1a	GO:0070062//extracellular exosome;GO:0005634//nucleus;GO:0005730//nucleolus;GO:0005829//cytosol	GO:0046872//metal ion binding;GO:0016301//kinase activity	GO:0035329//hippo signaling	K06685//MOB kinase activator 1	EDK99077.1//MOB1, Mps One Binder kinase activator-like 1B (yeast), isoform CRA_b, partial [Mus musculus]	2
224273	6544	962.07	822.33	-0.241303	0.011515	Down	0.000419805	Crybg3	NA	NA	NA	K21760//bifunctional lysine-specific demethylase and histidyl-hydroxylase MINA [EC:1.14.11.-]	XP_006522158.1//PREDICTED: beta/gamma crystallin domain-containing protein 3 isoform X1 [Mus musculus]	3
54141	3822	6431	6101	-0.0908763	0.0115589	Down	0.000422825	Spag5	GO:0072686//mitotic spindle;GO:0035371//microtubule plus-end;GO:0005737//cytoplasm;GO:0034451//centriolar satellite;GO:0097431//mitotic spindle pole;GO:0030496//midbody;GO:0005819//spindle;GO:0000777//condensed chromosome kinetochore;GO:0000776//kinetochore	GO:0008017//microtubule binding	GO:1905832//positive regulation of spindle assembly;GO:0007059//chromosome segregation;GO:0032388//positive regulation of intracellular transport;GO:0090235//regulation of metaphase plate congression;GO:0007051//spindle organization;GO:0051294//establishment of spindle orientation;GO:0000070//mitotic sister chromatid segregation;GO:0051301//cell division;GO:0071539//protein localization to centro…	K21764//sperm-associated antigen 5	NP_059103.1//sperm-associated antigen 5 [Mus musculus]	2
20198	513	27923	29058	0.0426025	0.0115589	Up	0.000423293	S100a4	GO:0070062//extracellular exosome;GO:0005634//nucleus;GO:0005615//extracellular space;GO:0048471//perinuclear region of cytoplasm;GO:0043005//neuron projection	GO:0003779//actin binding;GO:0003723//RNA binding;GO:0050786//RAGE receptor binding;GO:0042802//identical protein binding;GO:0005509//calcium ion binding;GO:0046914//transition metal ion binding;GO:0048306//calcium-dependent protein binding	GO:0043123//positive regulation of I-kappaB kinase/NF-kappaB signaling	K21128//protein S100-A9;K17274//calpactin-1 light chain	NP_035441.1//protein S100-A4 [Mus musculus]	2
100986	12105	1344	1180	-0.202625	0.0115589	Down	0.000424479	Akap9	GO:0044307//dendritic branch;GO:0005813//centrosome;GO:0005801//cis-Golgi network;GO:0005737//cytoplasm;GO:0097060//synaptic membrane;GO:0043025//neuronal cell body;GO:0036064//ciliary basal body;GO:0005795//Golgi stack;GO:0000242//pericentriolar material;GO:0005794//Golgi apparatus;GO:0008076//voltage-gated potassium channel complex	GO:0044325//ion channel binding;GO:0032947//protein complex scaffold activity;GO:0015459//potassium channel regulator activity;GO:0034237//protein kinase A regulatory subunit binding	GO:0007165//signal transduction;GO:0098909//regulation of cardiac muscle cell action potential involved in regulation of contraction;GO:0086091//regulation of heart rate by cardiac conduction;GO:0071320//cellular response to cAMP;GO:0007283//spermatogenesis;GO:0060009//Sertoli cell development;GO:0007020//microtubule nucleation;GO:0051661//maintenance of centrosome location;GO:0051602//response t…	K16551//A-kinase anchor protein 9	EDL14626.1//A kinase (PRKA) anchor protein (yotiao) 9, isoform CRA_b, partial [Mus musculus]	2
20874	6956	11574	11160	-0.0674295	0.0115589	Down	0.000425589	Slk	GO:0070062//extracellular exosome;GO:0031252//cell leading edge;GO:0005737//cytoplasm;GO:0048471//perinuclear region of cytoplasm	GO:0004674//protein serine/threonine kinase activity;GO:0005524//ATP binding;GO:0042802//identical protein binding;GO:0042803//protein homodimerization activity;GO:0045296//cadherin binding	GO:0023014//signal transduction by protein phosphorylation;GO:0007346//regulation of mitotic cell cycle;GO:0032147//activation of protein kinase activity;GO:0046777//protein autophosphorylation;GO:0006915//apoptotic process;GO:0051893//regulation of focal adhesion assembly;GO:0030334//regulation of cell migration;GO:0031098//stress-activated protein kinase signaling cascade;GO:0042981//regulation…	K08836//STE20-like kinase [EC:2.7.11.1]	BAC65500.1//mKIAA0204 protein, partial [Mus musculus];EDL42036.1//STE20-like kinase (yeast), isoform CRA_a, partial [Mus musculus]	1;3
68135	1254	28771	29927	0.0419534	0.0115589	Up	0.00042612	Eif3h	GO:0016282//eukaryotic 43S preinitiation complex;GO:0016020//membrane;GO:0070062//extracellular exosome;GO:0071541//eukaryotic translation initiation factor 3 complex, eIF3m;GO:0033290//eukaryotic 48S preinitiation complex;GO:0005852//eukaryotic translation initiation factor 3 complex	GO:0003743//translation initiation factor activity;GO:0003723//RNA binding	GO:0006413//translational initiation;GO:0001731//formation of translation preinitiation complex	K03247//translation initiation factor 3 subunit H	NP_542366.1//eukaryotic translation initiation factor 3 subunit H [Mus musculus]	1
15101	4265	5008.41	4711.54	-0.103033	0.0116796	Down	0.000431777	H60a	GO:0005887//integral component of plasma membrane;GO:0009897//external side of plasma membrane;GO:0016021//integral component of membrane	GO:0046703//natural killer cell lectin-like receptor binding	GO:0002839//positive regulation of immune response to tumor cell;GO:0043032//positive regulation of macrophage activation;GO:0042271//susceptibility to natural killer cell mediated cytotoxicity;GO:0030101//natural killer cell activation;GO:0071407//cellular response to organic cyclic compound;GO:0032816//positive regulation of natural killer cell activation;GO:0045429//positive regulation of nitr…	K07987//retinoic acid early transcript 1	NP_034530.1//histocompatibility 60a precursor [Mus musculus]	2
69577	2362	1198	1043	-0.214768	0.0116796	Down	0.000432477	Fastkd3	GO:0005634//nucleus;GO:0005739//mitochondrion	GO:0003723//RNA binding;GO:0004672//protein kinase activity	GO:0045333//cellular respiration	K18190//FAST kinase domain-containing protein 2;K08290//Fas-activated serine/threonine kinase [EC:2.7.11.8]	EDL37006.1//FAST kinase domains 3, isoform CRA_a [Mus musculus];EDL37008.1//FAST kinase domains 3, isoform CRA_c, partial [Mus musculus];XP_021035970.1//FAST kinase domain-containing protein 3, mitochondrial [Mus caroli];XP_006517427.1//PREDICTED: FAST kinase domain-containing protein 3, mitochondrial isoform X1 [Mus musculus]	4
74549	5368	3646.38	3387.57	-0.121093	0.0116851	Down	0.000433632	Mau2	GO:0005634//nucleus;GO:0005654//nucleoplasm;GO:0032116//SMC loading complex;GO:0016604//nuclear body;GO:0000785//chromatin	GO:0047485//protein N-terminus binding;GO:0003690//double-stranded DNA binding	GO:0034088//maintenance of mitotic sister chromatid cohesion;GO:0051301//cell division	K11266//MAternally affected uncoordination	NP_001161411.1//MAU2 chromatid cohesion factor homolog isoform 1 [Mus musculus];EDL28773.1//RIKEN cDNA 9130404D08, partial [Mus musculus]	1;4
21787	1948	4624	5019	0.10338	0.0117337	Up	0.000436392	Tfg	GO:0070062//extracellular exosome;GO:0070971//endoplasmic reticulum exit site;GO:0000139//Golgi membrane	GO:0042802//identical protein binding;GO:0004871//signal transducer activity	GO:0043123//positive regulation of I-kappaB kinase/NF-kappaB signaling;GO:0048208//COPII vesicle coating;GO:0006888//ER to Golgi vesicle-mediated transport	K09292//protein TFG	NP_001239372.1//protein TFG isoform 2 [Mus musculus];NP_062652.1//protein TFG isoform 1 [Mus musculus]	1;3
11951	802	10134	9741	-0.0719409	0.0117978	Down	0.000439739	Atp5g1	GO:0000276//mitochondrial proton-transporting ATP synthase complex, coupling factor F(o);GO:0005753//mitochondrial proton-transporting ATP synthase complex;GO:0005743//mitochondrial inner membrane;GO:0016021//integral component of membrane;GO:0005739//mitochondrion	GO:0008289//lipid binding;GO:0046933//proton-transporting ATP synthase activity, rotational mechanism	GO:0015986//ATP synthesis coupled proton transport;GO:0015991//ATP hydrolysis coupled proton transport;GO:0045471//response to ethanol	K02128//F-type H+-transporting ATPase subunit c	NP_031532.2//ATP synthase F(0) complex subunit C1, mitochondrial [Mus musculus]	6;1
12304	2610	8145	8687	0.0780644	0.01202	Up	0.000449001	Pdia4	GO:0005788//endoplasmic reticulum lumen;GO:0005615//extracellular space;GO:0034663//endoplasmic reticulum chaperone complex;GO:0005783//endoplasmic reticulum;GO:0009986//cell surface;GO:0042470//melanosome	GO:0003723//RNA binding;GO:0003756//protein disulfide isomerase activity;GO:0015037//peptide disulfide oxidoreductase activity	GO:0006457//protein folding;GO:0034976//response to endoplasmic reticulum stress;GO:0061077//chaperone-mediated protein folding;GO:0045454//cell redox homeostasis	K09582//protein disulfide-isomerase A4 [EC:5.3.4.1]	NP_033917.2//protein disulfide-isomerase A4 precursor [Mus musculus]	2
23887	4137	15	41	1.43578	0.0122218	Up	0.000457537	Ggt5	GO:0031226//intrinsic component of plasma membrane;GO:0016021//integral component of membrane;GO:0005886//plasma membrane	GO:0000048//peptidyltransferase activity;GO:0102953//hypoglycin A gamma-glutamyl transpeptidase activity;GO:0002951//leukotriene-C(4) hydrolase;GO:0036374//glutathione hydrolase activity	GO:0006508//proteolysis;GO:0006751//glutathione catabolic process;GO:0006631//fatty acid metabolic process;GO:0006520//cellular amino acid metabolic process;GO:1901750//leukotriene D4 biosynthetic process;GO:0006750//glutathione biosynthetic process;GO:0006954//inflammatory response	K18592//gamma-glutamyltranspeptidase / glutathione hydrolase / leukotriene-C4 hydrolase [EC:2.3.2.2 3.4.19.13 3.4.19.14]	NP_035950.2//gamma-glutamyltransferase 5 [Mus musculus]	4
30938	3110	1099	951	-0.223553	0.0122427	Down	0.000459316	Fgd3	NA	GO:0046872//metal ion binding;GO:0005089//Rho guanyl-nucleotide exchange factor activity	GO:0046847//filopodium assembly;GO:0035023//regulation of Rho protein signal transduction	K05722//FYVE, RhoGEF and PH domain containing 3	XP_021071295.1//FYVE, RhoGEF and PH domain-containing protein 3 [Mus pahari];XP_021036232.1//FYVE, RhoGEF and PH domain-containing protein 3 [Mus caroli]	2
213993	2754	634	521	-0.298078	0.0122587	Down	0.000460916	Ccdc186	NA	NA	NA	K20283//golgin subfamily A member 4	NP_739563.1//coiled-coil domain-containing protein 186 [Mus musculus]	1
21974	5652	6180	5858	-0.0920776	0.0123069	Down	0.000463732	Top2b	GO:0005654//nucleoplasm;GO:0005829//cytosol;GO:0000792//heterochromatin	GO:0003677//DNA binding;GO:0005524//ATP binding;GO:0042826//histone deacetylase binding;GO:0046982//protein heterodimerization activity;GO:0003918//DNA topoisomerase type II (ATP-hydrolyzing) activity;GO:0005080//protein kinase C binding;GO:0008022//protein C-terminus binding;GO:0003682//chromatin binding	GO:0001764//neuron migration;GO:0030900//forebrain development;GO:0006265//DNA topological change;GO:0007409//axonogenesis	K03164//DNA topoisomerase II [EC:5.99.1.3]	XP_021503739.1//DNA topoisomerase 2-beta isoform X1 [Meriones unguiculatus]	2
17999	5494	66264	68239	0.0274923	0.0124727	Up	0.000471445	Nedd4	GO:0016020//membrane;GO:0070062//extracellular exosome;GO:0005938//cell cortex;GO:0000785//chromatin;GO:0005902//microvillus;GO:0005737//cytoplasm;GO:0048471//perinuclear region of cytoplasm;GO:0045121//membrane raft;GO:0000151//ubiquitin ligase complex;GO:0005829//cytosol;GO:0005794//Golgi apparatus;GO:0043197//dendritic spine;GO:0005886//plasma membrane	GO:0061630//ubiquitin protein ligase activity;GO:0050815//phosphoserine residue binding;GO:0004842//ubiquitin-protein transferase activity;GO:0019871//sodium channel inhibitor activity;GO:0043130//ubiquitin binding;GO:0008022//protein C-terminus binding;GO:0031698//beta-2 adrenergic receptor binding;GO:0019904//protein domain specific binding;GO:0070063//RNA polymerase binding;GO:0035255//ionotro…	GO:0070534//protein K63-linked ubiquitination;GO:0007528//neuromuscular junction development;GO:0031623//receptor internalization;GO:0034644//cellular response to UV;GO:0014894//response to denervation involved in regulation of muscle adaptation;GO:0010766//negative regulation of sodium ion transport;GO:2000650//negative regulation of sodium ion transmembrane transporter activity;GO:0048814//regu…	K10591//E3 ubiquitin-protein ligase NEDD4 [EC:2.3.2.26]	BAA12803.1//Nedd4, partial [Mus musculus]	3
106572	3476	8888	9456	0.0744923	0.0124727	Up	0.000472017	Rab31	GO:0045335//phagocytic vesicle;GO:0032588//trans-Golgi network membrane;GO:0030670//phagocytic vesicle membrane;GO:0005769//early endosome	GO:0019003//GDP binding;GO:0005525//GTP binding;GO:0003924//GTPase activity	GO:0032869//cellular response to insulin stimulus;GO:0090382//phagosome maturation;GO:0045055//regulated exocytosis;GO:0043001//Golgi to plasma membrane protein transport;GO:0031623//receptor internalization	K07891//Ras-related protein Rab-22	NP_598446.2//ras-related protein Rab-31 [Mus musculus]	2
76773	1321	956	818	-0.239789	0.0124817	Down	0.000474042	Wdyhv1	GO:0005634//nucleus;GO:0005829//cytosol	GO:0016811//hydrolase activity, acting on carbon-nitrogen (but not peptide) bonds, in linear amides;GO:0070773//protein-N-terminal glutamine amidohydrolase activity	GO:0006464//cellular protein modification process;GO:0030163//protein catabolic process	K21286//protein N-terminal glutamine amidohydrolase [EC:3.5.1.122]	NP_084010.1//protein N-terminal glutamine amidohydrolase isoform 1 [Mus musculus];NP_001313528.1//protein N-terminal glutamine amidohydrolase isoform 2 [Mus musculus];NP_001313531.1//protein N-terminal glutamine amidohydrolase isoform 3 [Mus musculus]	1;2
68036	4485	11397.7	12053.7	0.0658534	0.0124817	Up	0.000474393	Zfp706	NA	NA	NA	K09291//nucleoprotein TPR	XP_005306678.1//PREDICTED: zinc finger protein 706 isoform X1 [Chrysemys picta bellii]	4
71472	4727	6577	6248	-0.0889142	0.0127091	Down	0.000484072	Usp19	GO:0005634//nucleus;GO:0005829//cytosol;GO:0016021//integral component of membrane;GO:0005789//endoplasmic reticulum membrane	GO:0004843//thiol-dependent ubiquitin-specific protease activity;GO:0046872//metal ion binding;GO:0051879//Hsp90 protein binding;GO:0031625//ubiquitin protein ligase binding;GO:1990380//Lys48-specific deubiquitinase activity	GO:1904292//regulation of ERAD pathway;GO:1900037//regulation of cellular response to hypoxia;GO:0071108//protein K48-linked deubiquitination;GO:0030433//ubiquitin-dependent ERAD pathway;GO:0034976//response to endoplasmic reticulum stress;GO:0006511//ubiquitin-dependent protein catabolic process;GO:0031647//regulation of protein stability;GO:0090068//positive regulation of cell cycle process;GO:…	K11847//ubiquitin carboxyl-terminal hydrolase 19 [EC:3.4.19.12]	NP_082080.3//ubiquitin carboxyl-terminal hydrolase 19 isoform 1 [Mus musculus];EDL21296.1//ubiquitin specific peptidase 19, isoform CRA_d, partial [Mus musculus];BAC65678.4//mKIAA0891 protein, partial [Mus musculus];NP_001161845.1//ubiquitin carboxyl-terminal hydrolase 19 isoform 4 [Mus musculus];XP_006511895.1//PREDICTED: ubiquitin carboxyl-terminal hydrolase 19 isoform X1 [Mus musculus]	4;3;2
59069	2260	39475	40876	0.0354358	0.0130224	Up	0.000497067	Tpm3	GO:0070062//extracellular exosome;GO:0005856//cytoskeleton;GO:0005903//brush border;GO:0005737//cytoplasm;GO:0043005//neuron projection;GO:0030863//cortical cytoskeleton;GO:0005884//actin filament;GO:0001725//stress fiber;GO:0030426//growth cone;GO:0002102//podosome;GO:0005829//cytosol;GO:0015629//actin cytoskeleton;GO:0005862//muscle thin filament tropomyosin	GO:0051015//actin filament binding;GO:0008307//structural constituent of muscle	GO:0006928//movement of cell or subcellular component;GO:0007015//actin filament organization;GO:0030049//muscle filament sliding;GO:0006936//muscle contraction;GO:0007420//brain development	K09290//tropomyosin 3	NP_071709.3//tropomyosin alpha-3 chain isoform Tpm3.13cy [Mus musculus];NP_001240669.1//tropomyosin alpha-3 chain isoform Tpm3.2cy [Mus musculus];NP_001280678.1//tropomyosin alpha-3 chain isoform Tpm3.4cy [Mus musculus];NP_001280677.2//tropomyosin alpha-3 chain isoform Tpm3.12st [Mus musculus];NP_001258693.1//tropomyosin alpha-3 chain isoform Tpm3.5cy [Mus musculus];NP_001240667.1//tropomyosin al…	1;3
19349	2175	23571.1	24583	0.045763	0.0130365	Up	0.000499889	Rab7	GO:0010008//endosome membrane;GO:0030904//retromer complex;GO:0005770//late endosome;GO:0032419//extrinsic component of lysosome membrane;GO:0031410//cytoplasmic vesicle;GO:0005737//cytoplasm;GO:0045335//phagocytic vesicle;GO:0098993//anchored component of synaptic vesicle membrane;GO:0005829//cytosol;GO:0005886//plasma membrane;GO:0034045//phagophore assembly site membrane;GO:0005765//lysosomal …	GO:0048365//Rac GTPase binding;GO:0019003//GDP binding;GO:0005525//GTP binding;GO:1905394//retromer complex binding;GO:0003924//GTPase activity	GO:1903543//positive regulation of exosomal secretion;GO:0045022//early endosome to late endosome transport;GO:0090382//phagosome maturation;GO:0090385//phagosome-lysosome fusion;GO:0016042//lipid catabolic process;GO:0090383//phagosome acidification;GO:0061724//lipophagy;GO:0022615//protein to membrane docking;GO:0043312//neutrophil degranulation;GO:0006897//endocytosis;GO:0008333//endosome to l…	K07897//Ras-related protein Rab-7A	NP_004628.4//ras-related protein Rab-7a [Homo sapiens];XP_012696614.1//PREDICTED: ras-related protein Rab-7a isoform X1 [Clupea harengus]	1;3
71710	4429	1099	952	-0.222037	0.0130365	Down	0.000500334	Lrrcc1	GO:0005814//centriole;GO:0005813//centrosome	NA	GO:0051301//cell division;GO:0007049//cell cycle	K16475//leucine-rich repeat and coiled-coil domain-containing protein 1	NP_083191.2//leucine-rich repeat and coiled-coil domain-containing protein 1 isoform 3 [Mus musculus];NP_001157051.1//leucine-rich repeat and coiled-coil domain-containing protein 1 isoform 1 [Mus musculus];NP_001094115.2//leucine-rich repeat and coiled-coil domain-containing protein 1 [Rattus norvegicus]	1;3
227634	7996	4100.02	3831	-0.112789	0.0130365	Down	0.000500795	Camsap1	GO:0005874//microtubule;GO:0005737//cytoplasm	GO:0005516//calmodulin binding;GO:0008017//microtubule binding;GO:0030507//spectrin binding	GO:0031175//neuron projection development;GO:0007010//cytoskeleton organization;GO:0022604//regulation of cell morphogenesis	K17493//calmodulin-regulated spectrin-associated protein	NP_001263289.1//calmodulin-regulated spectrin-associated protein 1 isoform 2 [Mus musculus];NP_001263290.1//calmodulin-regulated spectrin-associated protein 1 isoform 3 [Mus musculus];NP_001263288.1//calmodulin-regulated spectrin-associated protein 1 isoform 1 [Mus musculus];XP_006497960.1//PREDICTED: calmodulin-regulated spectrin-associated protein 1 isoform X2 [Mus musculus]	1
213006	2662	652.54	538.69	-0.29149	0.0130735	Down	0.000503717	Mfsd4a	GO:0016021//integral component of membrane	GO:0005355//glucose transmembrane transporter activity	GO:0055085//transmembrane transport	K08175//MFS transporter, FHS family, Na+ dependent glucose transporter 1	BAC30158.1//unnamed protein product, partial [Mus musculus]	1;4
19861	218	0	11.83	4.5495	0.0130735	Up	0.000506136	Rnu3b4	NA	NA	NA	NA	DAA31417.1//TPA: polypyrimidine tract binding protein 2-like [Bos taurus]	2
114641	1053	24978.8	26027	0.0444214	0.0130735	Up	0.000506217	Rpl31	NA	NA	NA	K02910//large subunit ribosomal protein L31e	XP_009927248.1//PREDICTED: 60S ribosomal protein L31 [Haliaeetus albicilla];EDL04320.1//mCG49427 [Mus musculus]	1;3
68982	1883	144	92	-0.661242	0.0130735	Down	0.00050695	1500015A07Rik	NA	NA	NA	NA	NA	1
56047	2135	20539	20048	-0.0497866	0.0130735	Down	0.000507549	Msln	GO:0005615//extracellular space;GO:0009986//cell surface;GO:0005794//Golgi apparatus;GO:0005886//plasma membrane;GO:0031225//anchored component of membrane	NA	GO:0031016//pancreas development;GO:0007160//cell-matrix adhesion	K20733//mesothelin	NP_061345.1//mesothelin precursor [Mus musculus]	1
235072	2532	10308	9918	-0.0705223	0.0130774	Down	0.000508932	2007-09-01	GO:0016020//membrane;GO:0097227//sperm annulus;GO:0005938//cell cortex;GO:0032160//septin filament array;GO:0097730//non-motile cilium;GO:0030496//midbody;GO:0005819//spindle;GO:0015629//actin cytoskeleton;GO:0043679//axon terminus;GO:0000777//condensed chromosome kinetochore;GO:0045202//synapse;GO:0070062//extracellular exosome;GO:0005634//nucleus;GO:0015630//microtubule cytoskeleton;GO:0043209/…	GO:0042802//identical protein binding;GO:0046982//protein heterodimerization activity;GO:0005525//GTP binding;GO:0045296//cadherin binding	GO:0051291//protein heterooligomerization;GO:0007283//spermatogenesis;GO:0060271//cilium assembly;GO:0060997//dendritic spine morphogenesis;GO:0000281//mitotic cytokinesis;GO:0048668//collateral sprouting;GO:1902857//positive regulation of non-motile cilium assembly;GO:0016476//regulation of embryonic cell shape;GO:0031270//pseudopodium retraction;GO:0030865//cortical cytoskeleton organization	K16944//septin 7	XP_005078560.2//septin-7 isoform X1 [Mesocricetus auratus];XP_010585473.1//PREDICTED: septin-7 isoform X1 [Loxodonta africana];XP_005078559.2//septin-7 isoform X2 [Mesocricetus auratus]	1;4
19951	504	53510	55216	0.0303989	0.0130774	Up	0.000509831	Rpl32	NA	NA	NA	K02912//large subunit ribosomal protein L32e	XP_022261965.1//60S ribosomal protein L32 isoform X2 [Canis lupus familiaris]	2
12512	918	20450	21376	0.0490121	0.0131045	Up	0.000512321	Cd63	GO:0005765//lysosomal membrane;GO:0070062//extracellular exosome;GO:0010008//endosome membrane;GO:0031226//intrinsic component of plasma membrane;GO:0005615//extracellular space;GO:0005770//late endosome;GO:0032585//multivesicular body membrane;GO:0031902//late endosome membrane;GO:0097487//multivesicular body, internal vesicle;GO:0042470//melanosome;GO:0005764//lysosome;GO:0009986//cell surface;…	NA	GO:0016477//cell migration;GO:2000680//regulation of rubidium ion transport;GO:0002092//positive regulation of receptor internalization;GO:0045807//positive regulation of endocytosis;GO:0007160//cell-matrix adhesion;GO:0007155//cell adhesion;GO:0048757//pigment granule maturation;GO:0043473//pigmentation;GO:0034613//cellular protein localization;GO:0050931//pigment cell differentiation;GO:1900746…	K06497//CD63 antigen	BAC25821.1//unnamed protein product [Mus musculus]	1;3
12539	2456	11220	10818	-0.0675178	0.0131045	Down	0.000513027	Cdc37	GO:0070062//extracellular exosome;GO:0005829//cytosol;GO:1990565//HSP90-CDC37 chaperone complex;GO:0005737//cytoplasm	GO:0004713//protein tyrosine kinase activity;GO:0051879//Hsp90 protein binding;GO:0051082//unfolded protein binding;GO:0031072//heat shock protein binding;GO:0019900//kinase binding;GO:0051087//chaperone binding;GO:0019901//protein kinase binding	GO:0045859//regulation of protein kinase activity;GO:0006457//protein folding;GO:0098779//positive regulation of mitophagy in response to mitochondrial depolarization;GO:0060338//regulation of type I interferon-mediated signaling pathway;GO:0060334//regulation of interferon-gamma-mediated signaling pathway;GO:0050821//protein stabilization;GO:0010608//posttranscriptional regulation of gene expres…	K09554//cell division cycle protein 37	NP_058022.1//hsp90 co-chaperone Cdc37 [Mus musculus]	4
12814	7705	1955	2200	0.155456	0.0132698	Up	0.000520578	Col11a1	GO:0031012//extracellular matrix;GO:0005615//extracellular space;GO:0005581//collagen trimer;GO:0005592//collagen type XI trimer;GO:0005578//proteinaceous extracellular matrix	GO:0046872//metal ion binding;GO:0005201//extracellular matrix structural constituent	GO:0035989//tendon development;GO:0030199//collagen fibril organization;GO:0002063//chondrocyte development;GO:0007601//visual perception;GO:0035987//endodermal cell differentiation;GO:0051216//cartilage development;GO:0001503//ossification;GO:0003007//heart morphogenesis;GO:0042472//inner ear morphogenesis;GO:0001502//cartilage condensation;GO:0048705//skeletal system morphogenesis;GO:0006029//p…	K19721//collagen, type V/XI/XXIV/XXVII, alpha	NP_031755.2//collagen alpha-1(XI) chain preproprotein [Mus musculus]	3
68364	4649	1274	1117	-0.204615	0.0135446	Down	0.000532465	0610030E20Rik	NA	NA	NA	K12822//RNA-binding protein 25	XP_020357270.1//vicilin-like seed storage protein At2g18540, partial [Oncorhynchus kisutch]	1
382867	4318	1416.45	1251.53	-0.193466	0.0137092	Down	0.000540056	Zfp488	GO:0005634//nucleus	GO:0046872//metal ion binding;GO:0003677//DNA binding;GO:0003676//nucleic acid binding	GO:0045892//negative regulation of transcription, DNA-templated;GO:0048714//positive regulation of oligodendrocyte differentiation;GO:0014003//oligodendrocyte development;GO:0006351//transcription, DNA-templated	K20797//PR domain zinc finger protein 8 [EC:2.1.1.-]	XP_017171561.1//PREDICTED: zinc finger protein 488 isoform X1 [Mus musculus]	2
209032	6538	1494	1325	-0.188067	0.0137795	Down	0.000545042	Zc3hav1l	GO:0005829//cytosol	GO:0046872//metal ion binding	NA	K15259//poly [ADP-ribose] polymerase 7/11/12/13 [EC:2.4.2.30]	XP_006990494.1//PREDICTED: zinc finger CCCH-type antiviral protein 1-like [Peromyscus maniculatus bairdii]	3
619547	495	18723.3	19597.5	0.0509576	0.0137795	Up	0.000545459	Rpl34-ps1	GO:0070062//extracellular exosome;GO:0022625//cytosolic large ribosomal subunit;GO:0005739//mitochondrion	GO:0003723//RNA binding;GO:0003735//structural constituent of ribosome;GO:0045296//cadherin binding	GO:0042254//ribosome biogenesis;GO:0006412//translation	K02915//large subunit ribosomal protein L34e	XP_006074192.1//PREDICTED: 60S ribosomal protein L34-like [Bubalus bubalis]	1
77652	3755	1068.76	924.76	-0.223666	0.0137795	Down	0.000547108	Zfp955a	NA	NA	NA	K09228//KRAB domain-containing zinc finger protein	XP_007628349.1//PREDICTED: zinc finger protein 14 isoform X4 [Cricetulus griseus]	3
18073	6046	2770	3064	0.130651	0.0137795	Up	0.00054732	Nid1	GO:0031012//extracellular matrix;GO:0070062//extracellular exosome;GO:0005605//basal lamina;GO:0005615//extracellular space;GO:0071944//cell periphery;GO:0005578//proteinaceous extracellular matrix;GO:0005576//extracellular region;GO:0005604//basement membrane	GO:0043237//laminin-1 binding;GO:0005518//collagen binding;GO:0005509//calcium ion binding;GO:0043236//laminin binding;GO:0050840//extracellular matrix binding;GO:0043394//proteoglycan binding	GO:0022617//extracellular matrix disassembly;GO:0007160//cell-matrix adhesion;GO:0032836//glomerular basement membrane development;GO:0030198//extracellular matrix organization;GO:0010811//positive regulation of cell-substrate adhesion	K06826//nidogen (entactin)	NP_035047.2//nidogen-1 precursor [Mus musculus]	2
108857	8251	7083	6748	-0.0847795	0.0138125	Down	0.000549758	Ankhd1	GO:0005737//cytoplasm	GO:0003723//RNA binding	GO:0045087//innate immune response	K16726//ankyrin repeat domain-containing protein 17	XP_021006711.1//ankyrin repeat and KH domain-containing protein 1 isoform X1 [Mus caroli];NP_780584.2//ankyrin repeat and KH domain-containing protein 1 [Mus musculus]	3
216443	2948	9755	9376	-0.0720482	0.0138631	Down	0.000552903	Mars	GO:0016020//membrane;GO:0070062//extracellular exosome;GO:0005730//nucleolus;GO:0005829//cytosol;GO:0005739//mitochondrion;GO:0005737//cytoplasm;GO:0017101//aminoacyl-tRNA synthetase multienzyme complex	GO:0005524//ATP binding;GO:0004825//methionine-tRNA ligase activity;GO:0000049//tRNA binding	GO:0032869//cellular response to insulin stimulus;GO:0009267//cellular response to starvation;GO:0006431//methionyl-tRNA aminoacylation;GO:0009303//rRNA transcription;GO:0036120//cellular response to platelet-derived growth factor stimulus;GO:0071364//cellular response to epidermal growth factor stimulus;GO:1901838//positive regulation of transcription of nuclear large rRNA transcript from RNA po…	K01874//methionyl-tRNA synthetase [EC:6.1.1.10]	NP_001003913.1//methionine--tRNA ligase, cytoplasmic isoform 2 [Mus musculus];NP_001165053.1//methionine--tRNA ligase, cytoplasmic isoform 1 [Mus musculus]	1;2
12238	881	1764	1995	0.162659	0.0138665	Up	0.000554166	Commd3	GO:0005634//nucleus;GO:0005737//cytoplasm	NA	GO:0006355//regulation of transcription, DNA-templated;GO:0006351//transcription, DNA-templated;GO:0006814//sodium ion transport	K22559	NP_680087.1//COMM domain-containing protein 3 [Mus musculus]	3
72145	14277	5429	5129	-0.0968879	0.0140094	Down	0.000561022	Wdfy3	NA	GO:0046872//metal ion binding	NA	K22262//WD repeat and FYVE domain-containing protein 3	XP_021018241.1//WD repeat and FYVE domain-containing protein 3 [Mus caroli];XP_006535290.1//PREDICTED: WD repeat and FYVE domain-containing protein 3 isoform X5 [Mus musculus];XP_003510500.1//PREDICTED: WD repeat and FYVE domain-containing protein 3 isoform X1 [Cricetulus griseus];XP_007649283.1//PREDICTED: WD repeat and FYVE domain-containing protein 3 isoform X2 [Cricetulus griseus]	3
74558	8846	0	11.64	4.52614	0.0141816	Up	0.000569672	Gvin1	NA	NA	NA	K12797//caspase recruitment domain-containing protein 6	XP_021010811.1//interferon-induced very large GTPase 1 [Mus caroli]	3;2
320234	2951	1279.25	1122.82	-0.203051	0.0141816	Down	0.000570229	Ccdc66	NA	NA	GO:0046548//retinal rod cell development;GO:0050908//detection of light stimulus involved in visual perception;GO:0060060//post-embryonic retina morphogenesis in camera-type eye	K18626//trichohyalin	XP_006519190.1//PREDICTED: coiled-coil domain-containing protein 66 isoform X1 [Mus musculus];NP_796085.3//coiled-coil domain-containing protein 66 [Mus musculus]	3
18844	9045	17107	16649	-0.0540302	0.0143949	Down	0.00057998	Plxna1	GO:0016020//membrane;GO:0070062//extracellular exosome;GO:0016021//integral component of membrane	GO:0017154//semaphorin receptor activity	GO:0060666//dichotomous subdivision of terminal units involved in salivary gland branching;GO:1990138//neuron projection extension;GO:0021785//branchiomotor neuron axon guidance;GO:0048841//regulation of axon extension involved in axon guidance;GO:0097485//neuron projection guidance;GO:0014910//regulation of smooth muscle cell migration	K06820//plexin A	EDK99266.1//plexin A1 [Mus musculus]	2
12330	4290	33462	34711	0.0379903	0.0144832	Up	0.000584718	Canx	GO:0005790//smooth endoplasmic reticulum;GO:0005840//ribosome;GO:0016020//membrane;GO:0005783//endoplasmic reticulum;GO:0005791//rough endoplasmic reticulum;GO:0042470//melanosome;GO:0005737//cytoplasm;GO:0043025//neuronal cell body;GO:0016021//integral component of membrane;GO:0043197//dendritic spine;GO:0030424//axon;GO:0070062//extracellular exosome;GO:0031012//extracellular matrix;GO:0032839/…	GO:0003723//RNA binding;GO:0030246//carbohydrate binding;GO:0051082//unfolded protein binding;GO:0005509//calcium ion binding;GO:0035255//ionotropic glutamate receptor binding;GO:0034185//apolipoprotein binding	GO:0048488//synaptic vesicle endocytosis;GO:0072583//clathrin-dependent endocytosis;GO:0061077//chaperone-mediated protein folding;GO:0002474//antigen processing and presentation of peptide antigen via MHC class I;GO:0007568//aging	K08054//calnexin	NP_031623.1//calnexin precursor [Mus musculus]	1;3
77782	7960	1145	997	-0.214561	0.0145126	Down	0.000587089	Polq	GO:0005634//nucleus;GO:0005694//chromosome;GO:0005737//cytoplasm	GO:0003887//DNA-directed DNA polymerase activity;GO:0003677//DNA binding;GO:0005524//ATP binding;GO:0051575//5'-deoxyribose-5-phosphate lyase activity;GO:0003682//chromatin binding;GO:0043142//single-stranded DNA-dependent ATPase activity	GO:0006281//DNA repair;GO:0006284//base-excision repair;GO:0016446//somatic hypermutation of immunoglobulin genes;GO:0051260//protein homooligomerization;GO:0006302//double-strand break repair;GO:2000042//negative regulation of double-strand break repair via homologous recombination;GO:0006261//DNA-dependent DNA replication;GO:0097681//double-strand break repair via alternative nonhomologous end …	K02349//DNA polymerase theta [EC:2.7.7.7]	EDK97953.1//polymerase (DNA directed), theta, isoform CRA_c, partial [Mus musculus];NP_084253.1//DNA polymerase theta isoform 1 [Mus musculus]	1;2
218503	5141	2453	2242	-0.14464	0.0147176	Down	0.000596583	Fcho2	GO:0030136//clathrin-coated vesicle;GO:0005905//clathrin-coated pit;GO:0098835//presynaptic endocytic zone membrane;GO:0005886//plasma membrane	GO:0042802//identical protein binding;GO:0001786//phosphatidylserine binding;GO:0005546//phosphatidylinositol-4,5-bisphosphate binding;GO:0035091//phosphatidylinositol binding	GO:0010324//membrane invagination;GO:0048488//synaptic vesicle endocytosis;GO:0072659//protein localization to plasma membrane;GO:0072583//clathrin-dependent endocytosis;GO:0048268//clathrin coat assembly	K20042//F-BAR domain only protein	XP_021063864.1//F-BAR domain only protein 2 isoform X1 [Mus pahari];BAC27226.1//unnamed protein product [Mus musculus]	3
216238	7836	3731	3477	-0.116598	0.0148674	Down	0.000603869	Eea1	NA	GO:0046872//metal ion binding;GO:0003676//nucleic acid binding	NA	K12478//early endosome antigen 1	XP_021029716.1//early endosome antigen 1 [Mus caroli]	3
11787	6612	4628	5014	0.100694	0.0150748	Up	0.000613523	Apbb2	GO:0005634//nucleus;GO:0005737//cytoplasm	GO:0001540//amyloid-beta binding;GO:0008134//transcription factor binding;GO:0035035//histone acetyltransferase binding	GO:0030308//negative regulation of cell growth;GO:0030048//actin filament-based movement;GO:0006355//regulation of transcription, DNA-templated;GO:0043066//negative regulation of apoptotic process;GO:0007050//cell cycle arrest;GO:0043065//positive regulation of apoptotic process;GO:0001764//neuron migration;GO:0030198//extracellular matrix organization;GO:0007411//axon guidance;GO:0050821//protei…	K04530//amyloid beta A4 precursor protein-binding family B member 2	XP_017176109.1//PREDICTED: amyloid beta A4 precursor protein-binding family B member 2 isoform X3 [Mus musculus];NP_001188342.1//amyloid beta A4 precursor protein-binding family B member 2 isoform 2 [Mus musculus];NP_033816.1//amyloid beta A4 precursor protein-binding family B member 2 isoform 1 [Mus musculus];XP_021017672.1//amyloid beta A4 precursor protein-binding family B member 2 isoform X4 …	1;2
20363	2030	240	324	0.41808	0.0152506	Up	0.000621921	Sepp1	GO:0070062//extracellular exosome;GO:0005615//extracellular space;GO:0005576//extracellular region	GO:0008430//selenium binding	GO:0019953//sexual reproduction;GO:0007626//locomotory behavior;GO:0009791//post-embryonic development;GO:0001887//selenium compound metabolic process;GO:0040007//growth;GO:0007420//brain development	NA	NP_033181.3//selenoprotein P precursor [Mus musculus]	1;3
66290	1109	4027	4384	0.107663	0.0152714	Up	0.000624658	Atp6v1g1	GO:0005765//lysosomal membrane;GO:0070062//extracellular exosome;GO:0005829//cytosol;GO:0005622//intracellular;GO:0016471//vacuolar proton-transporting V-type ATPase complex;GO:0005886//plasma membrane	GO:0008553//hydrogen-exporting ATPase activity, phosphorylative mechanism;GO:0051117//ATPase binding;GO:0016887//ATPase activity	GO:0006879//cellular iron ion homeostasis;GO:0036295//cellular response to increased oxygen levels	K02152//V-type H+-transporting ATPase subunit G	NP_077135.1//V-type proton ATPase subunit G 1 [Mus musculus]	2
320538	14671	2491.98	2280.33	-0.142929	0.0152714	Down	0.000625261	Ubn2	GO:0005654//nucleoplasm;GO:0005615//extracellular space	NA	NA	K17492//ubinuclein	XP_021045485.1//ubinuclein-2 isoform X1 [Mus pahari];EDL13632.1//RIKEN cDNA D130059P03, isoform CRA_a, partial [Mus musculus]	4
53417	6916	22	5	-2.15238	0.015462	Down	0.000634324	Hif3a	GO:0005634//nucleus;GO:0005654//nucleoplasm;GO:0005829//cytosol;GO:0016607//nuclear speck;GO:0005739//mitochondrion;GO:0005886//plasma membrane;GO:0005737//cytoplasm	GO:0000981//RNA polymerase II transcription factor activity, sequence-specific DNA binding;GO:0003677//DNA binding;GO:0003714//transcription corepressor activity;GO:0003713//transcription coactivator activity;GO:0003700//DNA binding transcription factor activity;GO:0046983//protein dimerization activity	GO:0006357//regulation of transcription from RNA polymerase II promoter;GO:0001525//angiogenesis;GO:0045944//positive regulation of transcription from RNA polymerase II promoter;GO:0006366//transcription from RNA polymerase II promoter;GO:0001666//response to hypoxia;GO:0006915//apoptotic process	K09096//hypoxia-inducible factor 3 alpha	NP_058564.2//hypoxia-inducible factor 3-alpha isoform 2 [Mus musculus];NP_001156422.1//hypoxia-inducible factor 3-alpha isoform 1 [Mus musculus]	1;3
223665	1774	621	512	-0.293328	0.0155727	Down	0.000640227	C030006K11Rik	GO:0005739//mitochondrion	NA	GO:0051965//positive regulation of synapse assembly	K10730//ATP-dependent DNA helicase Q4 [EC:3.6.4.12];K20649//Rho GTPase-activating protein 39	NP_663447.1//UPF0598 protein C8orf82 homolog isoform 1 [Mus musculus];XP_021038654.1//UPF0598 protein C8orf82 homolog [Mus caroli]	4;2
21402	1454	10349	10957	0.0674825	0.0155727	Up	0.000641406	Skp1a	GO:0070062//extracellular exosome;GO:0005634//nucleus;GO:0005829//cytosol;GO:0005813//centrosome;GO:0031467//Cul7-RING ubiquitin ligase complex;GO:0005737//cytoplasm;GO:0019005//SCF ubiquitin ligase complex	GO:0019904//protein domain specific binding;GO:0016301//kinase activity;GO:0004806//triglyceride lipase activity;GO:0097602//cullin family protein binding;GO:0004842//ubiquitin-protein transferase activity;GO:0008013//beta-catenin binding	GO:0006511//ubiquitin-dependent protein catabolic process;GO:0035518//histone H2A monoubiquitination;GO:0031146//SCF-dependent proteasomal ubiquitin-dependent protein catabolic process;GO:0016567//protein ubiquitination;GO:0051457//maintenance of protein location in nucleus	K03094//S-phase kinase-associated protein 1	XP_009926678.1//PREDICTED: S-phase kinase-associated protein 1 [Haliaeetus albicilla]	4
74081	13307	1803	1621	-0.168394	0.0155886	Down	0.000643333	Cep350	GO:0016020//membrane;GO:0005814//centriole;GO:0005634//nucleus;GO:0042995//cell projection;GO:0005819//spindle;GO:0005813//centrosome	GO:0008017//microtubule binding	GO:0034453//microtubule anchoring	K16768//centrosomal protein CEP350	NP_001034273.1//centrosome-associated protein 350 [Mus musculus]	1
11512	6038	3838	3583	-0.114066	0.0160216	Down	0.000662509	Adcy6	GO:0016020//membrane;GO:0005929//cilium;GO:0031226//intrinsic component of plasma membrane;GO:0005622//intracellular;GO:0016021//integral component of membrane;GO:0008074//guanylate cyclase complex, soluble;GO:0005886//plasma membrane	GO:0005524//ATP binding;GO:0008294//calcium- and calmodulin-responsive adenylate cyclase activity;GO:0019901//protein kinase binding;GO:0097110//scaffold protein binding;GO:0046872//metal ion binding;GO:0004016//adenylate cyclase activity;GO:0000166//nucleotide binding;GO:0004383//guanylate cyclase activity	GO:0097746//regulation of blood vessel diameter;GO:1904322//cellular response to forskolin;GO:1904117//cellular response to vasopressin;GO:0007212//dopamine receptor signaling pathway;GO:0006171//cAMP biosynthetic process;GO:0071870//cellular response to catecholamine stimulus;GO:0006182//cGMP biosynthetic process;GO:0010977//negative regulation of neuron projection development;GO:0071380//cellul…	K08046//adenylate cyclase 6 [EC:4.6.1.1]	NP_031431.2//adenylate cyclase type 6 [Mus musculus];XP_006520366.2//PREDICTED: adenylate cyclase type 6 isoform X1 [Mus musculus]	2
70052	5237	3946	3688	-0.112431	0.0160444	Down	0.000664761	Prpf4	GO:0005681//spliceosomal complex;GO:0016607//nuclear speck;GO:0015030//Cajal body;GO:0046540//U4/U6 x U5 tri-snRNP complex;GO:0071001//U4/U6 snRNP;GO:0097525//spliceosomal snRNP complex	GO:0017070//U6 snRNA binding;GO:0030621//U4 snRNA binding	GO:0000398//mRNA splicing, via spliceosome	K12662//U4/U6 small nuclear ribonucleoprotein PRP4	BAD93034.1//PRPF4 protein variant, partial [Homo sapiens]	3
100859931	3835	444.39	557	0.310972	0.0162494	Up	0.000674578	Gm20604	GO:0005634//nucleus;GO:0005829//cytosol;GO:0005739//mitochondrion;GO:0005741//mitochondrial outer membrane;GO:0005737//cytoplasm	GO:0031625//ubiquitin protein ligase binding	GO:0008630//intrinsic apoptotic signaling pathway in response to DNA damage;GO:0001844//protein insertion into mitochondrial membrane involved in apoptotic signaling pathway;GO:0097192//extrinsic apoptotic signaling pathway in absence of ligand;GO:0008625//extrinsic apoptotic signaling pathway via death domain receptors;GO:0097190//apoptotic signaling pathway;GO:0006915//apoptotic process;GO:0043…	K17561//coiled-coil domain-containing protein 8;K02183//calmodulin;K04613//vomeronasal 2 receptor	NP_071718.1//modulator of apoptosis 1 [Mus musculus]	1
22720	3934	1276	1122	-0.200435	0.0163058	Down	0.000678251	Zfp62	GO:0005634//nucleus	GO:0046872//metal ion binding;GO:0003676//nucleic acid binding	GO:0006355//regulation of transcription, DNA-templated;GO:0006351//transcription, DNA-templated	K09228//KRAB domain-containing zinc finger protein	NP_033588.2//zinc finger protein 62 isoform 1 [Mus musculus]	1;2
66249	1578	5619	6046	0.0907886	0.016321	Up	0.000680214	Pno1	GO:0005634//nucleus;GO:0005730//nucleolus	GO:0003723//RNA binding	NA	K11884//RNA-binding protein PNO1	NP_079719.1//RNA-binding protein PNO1 [Mus musculus]	2
59021	2057	11899	12556	0.0626577	0.0163929	Up	0.000684546	Rab2a	GO:0016020//membrane;GO:0005765//lysosomal membrane;GO:0070062//extracellular exosome;GO:0005634//nucleus;GO:0042470//melanosome;GO:0033116//endoplasmic reticulum-Golgi intermediate compartment membrane;GO:0048471//perinuclear region of cytoplasm;GO:0043025//neuronal cell body;GO:0000139//Golgi membrane;GO:0005794//Golgi apparatus;GO:0005789//endoplasmic reticulum membrane	GO:0019003//GDP binding;GO:0005525//GTP binding;GO:0003924//GTPase activity	GO:0006886//intracellular protein transport;GO:0032482//Rab protein signal transduction;GO:0007030//Golgi organization;GO:0015031//protein transport;GO:0016192//vesicle-mediated transport	K07877//Ras-related protein Rab-2A	NP_067493.1//ras-related protein Rab-2A [Mus musculus]	3
16410	7055	9980	10572	0.0682577	0.016643	Up	0.00069635	Itgav	GO:0035867//alphav-beta3 integrin-IGF-1-IGF1R complex;GO:0009986//cell surface;GO:0009897//external side of plasma membrane;GO:0005829//cytosol	GO:1990430//extracellular matrix protein binding;GO:0019960//C-X3-C chemokine binding;GO:0017134//fibroblast growth factor binding;GO:0050840//extracellular matrix binding	GO:0038027//apolipoprotein A-I-mediated signaling pathway;GO:0001525//angiogenesis;GO:0001568//blood vessel development;GO:0043277//apoptotic cell clearance	K06487//integrin alpha V	NP_032428.2//integrin alpha-V precursor [Mus musculus];XP_006498870.1//PREDICTED: integrin alpha-V isoform X1 [Mus musculus]	3
13179	1902	3217	3530	0.119073	0.0167919	Up	0.000703947	Dcn	GO:0031012//extracellular matrix;GO:0005589//collagen type VI trimer;GO:0005615//extracellular space;GO:0005737//cytoplasm;GO:0005578//proteinaceous extracellular matrix	GO:0003723//RNA binding;GO:0004860//protein kinase inhibitor activity;GO:0005518//collagen binding;GO:0047485//protein N-terminus binding;GO:0005539//glycosaminoglycan binding;GO:0050840//extracellular matrix binding	GO:0001822//kidney development;GO:0032496//response to lipopolysaccharide;GO:0001890//placenta development;GO:0051901//positive regulation of mitochondrial depolarization;GO:0009612//response to mechanical stimulus;GO:0019800//peptide cross-linking via chondroitin 4-sulfate glycosaminoglycan;GO:0090141//positive regulation of mitochondrial fission;GO:1900747//negative regulation of vascular endot…	K04660//decorin	NP_031859.1//decorin preproprotein [Mus musculus]	6;2
110119	1757	1880	1696	-0.163475	0.0168927	Down	0.000709552	Mpi	GO:0070062//extracellular exosome;GO:0005737//cytoplasm	GO:0008270//zinc ion binding;GO:0004476//mannose-6-phosphate isomerase activity	GO:0000032//cell wall mannoprotein biosynthetic process;GO:0006486//protein glycosylation;GO:0061619//glycolytic process from mannose through fructose-6-phosphate;GO:0061611//mannose to fructose-6-phosphate metabolic process;GO:0009298//GDP-mannose biosynthetic process	K01809//mannose-6-phosphate isomerase [EC:5.3.1.8]	NP_080113.1//mannose-6-phosphate isomerase [Mus musculus]	2
19360	5153	3110	2879	-0.126226	0.0169536	Down	0.000713492	Rad50	GO:0016020//membrane;GO:0005634//nucleus;GO:0005654//nucleoplasm;GO:0000784//nuclear chromosome, telomeric region;GO:0000790//nuclear chromatin;GO:0016234//inclusion body;GO:0048471//perinuclear region of cytoplasm;GO:0035861//site of double-strand break;GO:0000794//condensed nuclear chromosome;GO:0030870//Mre11 complex;GO:0045120//pronucleus	GO:0003691//double-stranded telomeric DNA binding;GO:0003677//DNA binding;GO:0005524//ATP binding;GO:0030674//protein binding, bridging;GO:0003690//double-stranded DNA binding;GO:0004017//adenylate kinase activity;GO:0046872//metal ion binding;GO:0043047//single-stranded telomeric DNA binding;GO:0051880//G-quadruplex DNA binding;GO:0016887//ATPase activity	GO:0007346//regulation of mitotic cell cycle;GO:0031860//telomeric 3' overhang formation;GO:1904354//negative regulation of telomere capping;GO:0046597//negative regulation of viral entry into host cell;GO:0031954//positive regulation of protein autophosphorylation;GO:0032508//DNA duplex unwinding;GO:0016233//telomere capping;GO:0006302//double-strand break repair;GO:0007131//reciprocal meiotic r…	K10866//DNA repair protein RAD50 [EC:3.6.-.-]	XP_021033486.1//DNA repair protein RAD50 [Mus caroli]	2
19241	670	10304	10906	0.0670386	0.0169804	Up	0.000716006	Tmsb4x	NA	NA	NA	K05764//thymosin, beta 4	XP_008987197.1//PREDICTED: thymosin beta-4 [Callithrix jacchus]	2
56706	2161	3430	3189	-0.119983	0.0170056	Down	0.00071936	Ccnl1	GO:0005634//nucleus;GO:0000307//cyclin-dependent protein kinase holoenzyme complex;GO:0008023//transcription elongation factor complex;GO:0016607//nuclear speck;GO:0005737//cytoplasm	GO:0016538//cyclin-dependent protein serine/threonine kinase regulator activity	GO:0006396//RNA processing;GO:1901409//positive regulation of phosphorylation of RNA polymerase II C-terminal domain;GO:0006355//regulation of transcription, DNA-templated;GO:0045944//positive regulation of transcription from RNA polymerase II promoter;GO:0006351//transcription, DNA-templated;GO:0045737//positive regulation of cyclin-dependent protein serine/threonine kinase activity;GO:0000079//…	K15176//RNA polymerase-associated protein CTR9;K13170//splicing factor, arginine/serine-rich 18;K13165//splicing factor, arginine/serine-rich 12	NP_064321.2//cyclin-L1 isoform 1 [Mus musculus];XP_008759251.1//PREDICTED: cyclin-L1 isoform X1 [Rattus norvegicus]	3
27801	4887	4784	4506	-0.101249	0.0170056	Down	0.000720716	Zdhhc8	GO:0005794//Golgi apparatus;GO:0016021//integral component of membrane;GO:0005739//mitochondrion;GO:0048471//perinuclear region of cytoplasm;GO:0030659//cytoplasmic vesicle membrane	GO:0016409//palmitoyltransferase activity;GO:0019706//protein-cysteine S-palmitoyltransferase activity	GO:0018345//protein palmitoylation;GO:0007626//locomotory behavior;GO:1903955//positive regulation of protein targeting to mitochondrion;GO:1903146//regulation of autophagy of mitochondrion	K20030//palmitoyltransferase ZDHHC5/8 [EC:2.3.1.225]	NP_742163.4//probable palmitoyltransferase ZDHHC8 [Mus musculus]	4
50926	2761	7227	6898	-0.0820977	0.0170056	Down	0.000721227	Hnrnpdl	GO:0070062//extracellular exosome;GO:0005654//nucleoplasm;GO:0005634//nucleus;GO:0005737//cytoplasm	GO:0008143//poly(A) binding;GO:0003697//single-stranded DNA binding;GO:0003723//RNA binding;GO:0034046//poly(G) binding;GO:0003690//double-stranded DNA binding	GO:0010468//regulation of gene expression;GO:0006355//regulation of transcription, DNA-templated;GO:0006351//transcription, DNA-templated	K13044//heterogeneous nuclear ribonucleoprotein A/B/D	NP_057899.2//heterogeneous nuclear ribonucleoprotein D-like [Mus musculus];XP_021501807.1//heterogeneous nuclear ribonucleoprotein D-like [Meriones unguiculatus]	4
17218	3437	22225	23179	0.045756	0.0170735	Up	0.000726447	Mcm5	GO:0016020//membrane;GO:0000784//nuclear chromosome, telomeric region;GO:0042555//MCM complex	GO:0003688//DNA replication origin binding;GO:0005524//ATP binding;GO:0003682//chromatin binding;GO:0003678//DNA helicase activity	GO:0006270//DNA replication initiation	K02209//DNA replication licensing factor MCM5 [EC:3.6.4.12]	XP_021025281.1//DNA replication licensing factor MCM5 [Mus caroli]	1;3
100041151	1739	188.49	129.98	-0.551077	0.0170735	Down	0.000726893	Gm3636	NA	NA	NA	NA	XP_017171209.1//PREDICTED: predicted gene 3164 isoform X1 [Mus musculus]	1
74094	2483	6898	7375	0.081586	0.0171533	Up	0.000731802	Tjap1	GO:0005768//endosome;GO:0005923//bicellular tight junction;GO:0005802//trans-Golgi network;GO:0005886//plasma membrane;GO:0005737//cytoplasm	NA	GO:0007030//Golgi organization	K06105//tight junction protein 4	NP_083027.1//tight junction-associated protein 1 [Mus musculus]	1;3
70579	4424	8768	8414	-0.0743349	0.0171533	Down	0.000733089	Zc3h11a	GO:0005634//nucleus;GO:0005730//nucleolus;GO:0005622//intracellular	GO:0003677//DNA binding;GO:0003723//RNA binding;GO:0046872//metal ion binding;GO:0000977//RNA polymerase II regulatory region sequence-specific DNA binding;GO:0003700//DNA binding transcription factor activity;GO:0046983//protein dimerization activity	GO:0016973//poly(A)+ mRNA export from nucleus;GO:0045892//negative regulation of transcription, DNA-templated;GO:0000122//negative regulation of transcription from RNA polymerase II promoter;GO:0006351//transcription, DNA-templated	K22415;K16547//protein NEDD1;K20175//ankyrin repeat domain-containing protein 27;K14312//nuclear pore complex protein Nup155;K20493//leucine-rich repeat-containing protein 16;K04574//neurofilament heavy polypeptide;K06496//selectin, platele;K03243//translation initiation factor 5B	NP_653113.4//zinc finger CCCH domain-containing protein 11A [Mus musculus];NP_001160024.1//zinc finger BED domain-containing protein 6 [Mus musculus]	6;1
224171	3974	5775	5475	-0.0918409	0.0171985	Down	0.000736425	C330027C09Rik	NA	NA	NA	K20282//GRIP and coiled-coil domain-containing protein 2;K19533//synaptonemal complex protein 1	EDK98104.1//RIKEN cDNA C330027C09, isoform CRA_a, partial [Mus musculus]	2
59079	6494	5377	5086	-0.0951489	0.0173552	Down	0.000744551	Erbb2ip	GO:0016323//basolateral plasma membrane;GO:0005634//nucleus;GO:0031965//nuclear membrane;GO:0016607//nuclear speck;GO:0030054//cell junction;GO:0005737//cytoplasm;GO:0030056//hemidesmosome;GO:0005886//plasma membrane	GO:0005176//ErbB-2 class receptor binding;GO:0005178//integrin binding;GO:0005102//receptor binding	GO:0006605//protein targeting;GO:0007165//signal transduction;GO:0032495//response to muramyl dipeptide;GO:0032496//response to lipopolysaccharide;GO:0071638//negative regulation of monocyte chemotactic protein-1 production;GO:0071356//cellular response to tumor necrosis factor;GO:0070433//negative regulation of nucleotide-binding oligomerization domain containing 2 signaling pathway;GO:0007173//…	K12796//erbb2-interacting protein	NP_001276403.1//erbin isoform 4 [Mus musculus];NP_001005868.1//erbin isoform 1 [Mus musculus];NP_001276402.1//erbin isoform 3 [Mus musculus];NP_001276404.1//erbin isoform 5 [Mus musculus]	1;2
226747	8831	11249	10862	-0.0653859	0.0175032	Down	0.000752327	Ahctf1	NA	NA	NA	K22017//mucin-4;K04574//neurofilament heavy polypeptide;K19326//nesprin-1	XP_006496863.1//PREDICTED: protein ELYS isoform X1 [Mus musculus]	2
19704	4603	10863	10481	-0.0665252	0.0175528	Down	0.000755889	Upf1	GO:0005634//nucleus;GO:0005654//nucleoplasm;GO:0000784//nuclear chromosome, telomeric region;GO:0000785//chromatin;GO:0005737//cytoplasm;GO:0000932//P-body;GO:0035145//exon-exon junction complex;GO:0044530//supraspliceosomal complex	GO:0042162//telomeric DNA binding;GO:0003723//RNA binding;GO:0004004//ATP-dependent RNA helicase activity;GO:0005524//ATP binding;GO:0003682//chromatin binding;GO:0008270//zinc ion binding	GO:0006281//DNA repair;GO:0006260//DNA replication;GO:0061014//positive regulation of mRNA catabolic process;GO:0000184//nuclear-transcribed mRNA catabolic process, nonsense-mediated decay;GO:0071222//cellular response to lipopolysaccharide;GO:0009048//dosage compensation by inactivation of X chromosome;GO:0006449//regulation of translational termination;GO:0061158//3'-UTR-mediated mRNA destabili…	K14326//regulator of nonsense transcripts 1 [EC:3.6.4.-]	EDL28813.1//UPF1 regulator of nonsense transcripts homolog (yeast), isoform CRA_a, partial [Mus musculus]	1;2
75996	952	78	42	-0.907964	0.0176251	Down	0.000760442	5033428I22Rik	NA	NA	NA	NA	EDL87165.1//rCG59151 [Rattus norvegicus];EDL28614.1//mCG140438 [Mus musculus]	1
72981	3478	5258.08	5666.07	0.0929334	0.0176826	Up	0.000764362	Prkrir	GO:0005634//nucleus;GO:0005654//nucleoplasm;GO:0005737//cytoplasm	GO:0000981//RNA polymerase II transcription factor activity, sequence-specific DNA binding;GO:0046872//metal ion binding;GO:0003677//DNA binding;GO:0046983//protein dimerization activity	NA	K09228//KRAB domain-containing zinc finger protein;K04279//platelet-activating factor receptor;K18402//PHD finger protein 20;K14829//pre-rRNA-processing protein IPI3;K10443//kelch-like protein 2/3	NP_082686.1//52 kDa repressor of the inhibitor of the protein kinase isoform 1 [Mus musculus]	1
100043597	10914	12405.8	12006.2	-0.062114	0.0177604	Down	0.000769174	Srcap	GO:0005634//nucleus;GO:0005654//nucleoplasm;GO:0043234//protein complex;GO:0016604//nuclear body;GO:0005794//Golgi apparatus;GO:0048471//perinuclear region of cytoplasm	GO:0003677//DNA binding;GO:0005524//ATP binding	NA	K11661//helicase SRCAP [EC:3.6.4.-]	NP_001291195.1//helicase SRCAP [Mus musculus];XP_021024836.1//helicase SRCAP isoform X1 [Mus caroli];XP_021024838.1//helicase SRCAP isoform X2 [Mus caroli]	1
66743	1956	3482	3241	-0.118356	0.01781	Down	0.000772777	Rnf220	GO:0005737//cytoplasm	GO:0061630//ubiquitin protein ligase activity;GO:0046872//metal ion binding;GO:0004842//ubiquitin-protein transferase activity	GO:0016567//protein ubiquitination;GO:0051865//protein autoubiquitination;GO:0090263//positive regulation of canonical Wnt signaling pathway	NA	EDL30554.1//RIKEN cDNA 4931406I20, isoform CRA_b, partial [Mus musculus];XP_017175845.1//PREDICTED: E3 ubiquitin-protein ligase Rnf220 isoform X3 [Mus musculus];NP_001297659.1//E3 ubiquitin-protein ligase Rnf220 isoform 3 [Mus musculus];NP_080015.3//E3 ubiquitin-protein ligase Rnf220 isoform 1 [Mus musculus]	1;3
399101	437	2556	2346	-0.138564	0.0178763	Down	0.000777111	Snhg3	NA	NA	NA	NA	EDL30105.1//mCG118858, partial [Mus musculus]	2
554327	1885	13.38	37	1.45257	0.0180089	Up	0.000784345	2610042L04Rik	NA	NA	NA	NA	XP_011243026.1//PREDICTED: predicted gene 3264 isoform X1 [Mus musculus]	1
216377	2357	509	412	-0.3199	0.0181677	Down	0.00079274	Gm38403	NA	NA	NA	NA	EDL24385.1//mCG144742, partial [Mus musculus]	1
17319	554	41075	40538	-0.0338646	0.0182073	Down	0.000795955	Mif	GO:0070062//extracellular exosome;GO:0005654//nucleoplasm;GO:0005615//extracellular space;GO:0043209//myelin sheath;GO:0005737//cytoplasm;GO:0031982//vesicle;GO:0009986//cell surface;GO:0005829//cytosol;GO:0005576//extracellular region	GO:0002020//protease binding;GO:0050178//phenylpyruvate tautomerase activity;GO:0005125//cytokine activity;GO:0042802//identical protein binding;GO:0004167//dopachrome isomerase activity;GO:0005102//receptor binding;GO:0042056//chemoattractant activity;GO:0005126//cytokine receptor binding	GO:0050731//positive regulation of peptidyl-tyrosine phosphorylation;GO:0010760//negative regulation of macrophage chemotaxis;GO:0042127//regulation of cell proliferation;GO:0007166//cell surface receptor signaling pathway;GO:0007420//brain development;GO:0030890//positive regulation of B cell proliferation;GO:0032760//positive regulation of tumor necrosis factor production;GO:0071157//negative r…	K07253//phenylpyruvate tautomerase [EC:5.3.2.1]	NP_034928.1//macrophage migration inhibitory factor [Mus musculus]	2
20873	3566	6546	6233	-0.0855658	0.0182947	Down	0.0008022	Plk4	GO:0005814//centriole;GO:0005730//nucleolus;GO:0032154//cleavage furrow;GO:0005829//cytosol;GO:0005813//centrosome;GO:0001741//XY body;GO:0098536//deuterosome	GO:0004674//protein serine/threonine kinase activity;GO:0005524//ATP binding;GO:0042802//identical protein binding	GO:0046601//positive regulation of centriole replication;GO:0007099//centriole replication;GO:0098535//de novo centriole assembly involved in multi-ciliated epithelial cell differentiation;GO:0060707//trophoblast giant cell differentiation	K08863//polo-like kinase 4 [EC:2.7.11.21]	NP_035625.2//serine/threonine-protein kinase PLK4 isoform 1 [Mus musculus];EDL35143.1//mCG142332, isoform CRA_c [Mus musculus];EDL35144.1//mCG142332, isoform CRA_d, partial [Mus musculus]	1;2
19655	2414	1706	1532	-0.17008	0.0182947	Down	0.000802759	Rbmx	GO:0016020//membrane;GO:0070062//extracellular exosome;GO:0005634//nucleus;GO:0005615//extracellular space;GO:0030529//intracellular ribonucleoprotein complex;GO:0044530//supraspliceosomal complex;GO:0005719//nuclear euchromatin;GO:0019013//viral nucleocapsid;GO:0071013//catalytic step 2 spliceosome	GO:0003723//RNA binding;GO:0003729//mRNA binding;GO:0019904//protein domain specific binding;GO:0042802//identical protein binding;GO:0003682//chromatin binding;GO:0001047//core promoter binding	GO:0006397//mRNA processing;GO:0006509//membrane protein ectodomain proteolysis;GO:0001649//osteoblast differentiation;GO:0000381//regulation of alternative mRNA splicing, via spliceosome;GO:0006366//transcription from RNA polymerase II promoter;GO:0071347//cellular response to interleukin-1;GO:0045944//positive regulation of transcription from RNA polymerase II promoter;GO:0008380//RNA splicing;…	K12885//heterogeneous nuclear ribonucleoprotein G	XP_007625783.1//PREDICTED: RNA-binding motif protein, X chromosome isoform X2 [Cricetulus griseus]	1;4
76808	1291	96838	99332	0.0218063	0.018361	Up	0.000807165	Rpl18a	GO:0005840//ribosome;GO:0016020//membrane;GO:0022625//cytosolic large ribosomal subunit	GO:0003723//RNA binding;GO:0003735//structural constituent of ribosome	GO:0097327//response to antineoplastic agent;GO:0006412//translation	K02882//large subunit ribosomal protein L18Ae	XP_004873387.2//60S ribosomal protein L18a [Heterocephalus glaber]	4
100039636	1133	14835.5	14414	-0.0564619	0.0185511	Down	0.000817035	Atp6v0c-ps2	GO:0033179//proton-transporting V-type ATPase, V0 domain;GO:0005765//lysosomal membrane;GO:0070062//extracellular exosome;GO:0000220//vacuolar proton-transporting V-type ATPase, V0 domain;GO:0005925//focal adhesion;GO:0005764//lysosome;GO:0005794//Golgi apparatus;GO:0016021//integral component of membrane;GO:0016471//vacuolar proton-transporting V-type ATPase complex	GO:0042625//ATPase coupled ion transmembrane transporter activity;GO:0031625//ubiquitin protein ligase binding;GO:0015078//hydrogen ion transmembrane transporter activity;GO:0008553//hydrogen-exporting ATPase activity, phosphorylative mechanism;GO:0046961//proton-transporting ATPase activity, rotational mechanism	GO:0030177//positive regulation of Wnt signaling pathway;GO:0015991//ATP hydrolysis coupled proton transport;GO:0007042//lysosomal lumen acidification;GO:0007035//vacuolar acidification	K02155//V-type H+-transporting ATPase 16kDa proteolipid subunit	AAH50939.1//Atp6v0c protein, partial [Mus musculus]	1
140486	8382	6130	5826	-0.0882603	0.018692	Down	0.000824765	Igf2bp1	GO:0010494//cytoplasmic stress granule;GO:0030424//axon;GO:0005654//nucleoplasm;GO:0070937//CRD-mediated mRNA stability complex;GO:0030027//lamellipodium;GO:0005737//cytoplasm;GO:0048471//perinuclear region of cytoplasm;GO:0030175//filopodium;GO:0030426//growth cone;GO:0005829//cytosol;GO:0030529//intracellular ribonucleoprotein complex;GO:0043197//dendritic spine	GO:0003723//RNA binding;GO:0003729//mRNA binding;GO:0048027//mRNA 5'-UTR binding;GO:0045182//translation regulator activity;GO:0003730//mRNA 3'-UTR binding	GO:0022013//pallium cell proliferation in forebrain;GO:0070934//CRD-mediated mRNA stabilization;GO:0010610//regulation of mRNA stability involved in response to stress;GO:0017148//negative regulation of translation;GO:0097150//neuronal stem cell population maintenance;GO:0051028//mRNA transport	K17391//insulin-like growth factor 2 mRNA-binding protein 1	NP_034081.1//insulin-like growth factor 2 mRNA-binding protein 1 [Mus musculus];XP_021032023.1//insulin-like growth factor 2 mRNA-binding protein 1 isoform X4 [Mus caroli]	4
52440	3307	9109	8755	-0.0720644	0.0190801	Down	0.000843445	Tax1bp1	GO:0070062//extracellular exosome	GO:0043130//ubiquitin binding;GO:0046872//metal ion binding;GO:0019900//kinase binding	GO:0043066//negative regulation of apoptotic process;GO:0032088//negative regulation of NF-kappaB transcription factor activity;GO:0006915//apoptotic process	K21347//Tax1-binding protein 1	NP_080092.2//tax1-binding protein 1 homolog isoform 1 [Mus musculus]	3
382236	6434	753	636	-0.258502	0.0193953	Down	0.000858962	Brwd3	GO:0005634//nucleus	NA	GO:0006357//regulation of transcription from RNA polymerase II promoter;GO:0007010//cytoskeleton organization;GO:0008360//regulation of cell shape	K11798//bromodomain and WD repeat domain containing protein 1/3	NP_001074946.1//bromodomain and WD repeat-containing protein 3 [Mus musculus]	1
11477	2868	1688	1906	0.160354	0.019665	Up	0.000872511	Acvr1	GO:0005887//integral component of plasma membrane;GO:0045177//apical part of cell;GO:0048179//activin receptor complex	GO:0005025//transforming growth factor beta receptor activity, type I;GO:0005524//ATP binding;GO:0048185//activin binding;GO:0019838//growth factor binding;GO:0042803//protein homodimerization activity;GO:0016361//activin receptor activity, type I;GO:0046872//metal ion binding;GO:0004674//protein serine/threonine kinase activity;GO:0004672//protein kinase activity;GO:0004702//signal transducer, d…	GO:0060412//ventricular septum morphogenesis;GO:0030335//positive regulation of cell migration;GO:0003143//embryonic heart tube morphogenesis;GO:0009968//negative regulation of signal transduction;GO:2000017//positive regulation of determination of dorsal identity;GO:0061312//BMP signaling pathway involved in heart development;GO:0003203//endocardial cushion morphogenesis;GO:0007369//gastrulation…	K04675//activin receptor type-1 [EC:2.7.11.30]	EDL26942.1//activin A receptor, type 1, isoform CRA_b, partial [Mus musculus]	1;3
17714	4065	2099	1909	-0.151764	0.0196688	Down	0.000874437	Grpel2	GO:0005759//mitochondrial matrix;GO:0005743//mitochondrial inner membrane;GO:0005739//mitochondrion;GO:0001405//presequence translocase-associated import motor	GO:0051082//unfolded protein binding;GO:0051087//chaperone binding;GO:0000774//adenyl-nucleotide exchange factor activity;GO:0042803//protein homodimerization activity	GO:0006457//protein folding;GO:0030150//protein import into mitochondrial matrix	K03687//molecular chaperone GrpE	NP_067271.1//grpE protein homolog 2, mitochondrial precursor [Mus musculus]	2
68152	2304	1981	1796	-0.15632	0.0196688	Down	0.000875888	Fam133b	NA	GO:0003723//RNA binding	NA	K13171//serine/arginine repetitive matrix protein 1	EDL14601.1//mCG6108, isoform CRA_b, partial [Mus musculus]	1
72117	4526	10405	11002	0.0656099	0.0197027	Up	0.000879004	Naa50	GO:0031415//NatA complex;GO:0070062//extracellular exosome;GO:0005634//nucleus;GO:0005829//cytosol;GO:0005737//cytoplasm	GO:0004596//peptide alpha-N-acetyltransferase activity;GO:0052858//peptidyl-lysine acetyltransferase activity;GO:0010485//H4 histone acetyltransferase activity;GO:0008080//N-acetyltransferase activity	GO:0006474//N-terminal protein amino acid acetylation;GO:0071962//mitotic sister chromatid cohesion, centromeric;GO:0034087//establishment of mitotic sister chromatid cohesion;GO:0016573//histone acetylation;GO:0007064//mitotic sister chromatid cohesion	K20793//N-alpha-acetyltransferase 50 [EC:2.3.1.258]	EDK98033.1//N-acetyltransferase 13, isoform CRA_c, partial [Mus musculus];XP_008053659.1//N-alpha-acetyltransferase 50 isoform X1 [Carlito syrichta]	3
18477	1417	26111	27152	0.0415218	0.0200202	Up	0.000894803	Prdx1	GO:0031012//extracellular matrix;GO:0070062//extracellular exosome;GO:0005634//nucleus;GO:0005615//extracellular space;GO:0043209//myelin sheath;GO:0005737//cytoplasm;GO:0005829//cytosol;GO:0005739//mitochondrion	GO:0003723//RNA binding;GO:0004601//peroxidase activity;GO:0042802//identical protein binding;GO:0008379//thioredoxin peroxidase activity;GO:0045296//cadherin binding	GO:0019430//removal of superoxide radicals;GO:0034101//erythrocyte homeostasis;GO:0032872//regulation of stress-activated MAPK cascade;GO:0042267//natural killer cell mediated cytotoxicity;GO:0001895//retina homeostasis;GO:0042345//regulation of NF-kappaB import into nucleus;GO:0000302//response to reactive oxygen species;GO:0045454//cell redox homeostasis;GO:0006979//response to oxidative stress…	K13279//peroxiredoxin 1 [EC:1.11.1.15]	XP_021084022.1//peroxiredoxin-1 [Mesocricetus auratus]	4
67437	2885	34412	35652	0.0361923	0.0200292	Up	0.000896837	Ssr3	GO:0005784//Sec61 translocon complex;GO:0005622//intracellular;GO:0016021//integral component of membrane;GO:0005789//endoplasmic reticulum membrane	NA	GO:0006614//SRP-dependent cotranslational protein targeting to membrane	K13251//translocon-associated protein subunit gamma	NP_080431.1//translocon-associated protein subunit gamma [Mus musculus]	3
26572	1583	7725.43	8226.34	0.0757565	0.0203932	Up	0.000914799	Cops3	GO:0005634//nucleus;GO:0005654//nucleoplasm;GO:0005829//cytosol;GO:0008180//COP9 signalosome;GO:0005737//cytoplasm	NA	GO:0043687//post-translational protein modification;GO:0000338//protein deneddylation;GO:0007165//signal transduction;GO:0000715//nucleotide-excision repair, DNA damage recognition;GO:0006283//transcription-coupled nucleotide-excision repair;GO:0009416//response to light stimulus;GO:0001701//in utero embryonic development;GO:0006511//ubiquitin-dependent protein catabolic process	K12177//COP9 signalosome complex subunit 3	NP_036121.1//COP9 signalosome complex subunit 3 [Mus musculus]	1
14788	2676	162	109	-0.586545	0.0204668	Down	0.00091977	Gpr162	GO:0016021//integral component of membrane;GO:0005886//plasma membrane	GO:0004930//G-protein coupled receptor activity	NA	K08440//G protein-coupled receptor 162	NP_038561.1//probable G-protein coupled receptor 162 [Mus musculus]	3
117150	3374	2695	2972.99	0.12675	0.0210724	Up	0.000948707	Pip4k2c	GO:0016020//membrane;GO:0070062//extracellular exosome;GO:0005783//endoplasmic reticulum;GO:0005776//autophagosome	GO:0016307//phosphatidylinositol phosphate kinase activity;GO:0005524//ATP binding;GO:0042802//identical protein binding;GO:0016308//1-phosphatidylinositol-4-phosphate 5-kinase activity;GO:0016309//1-phosphatidylinositol-5-phosphate 4-kinase activity	GO:0006661//phosphatidylinositol biosynthetic process;GO:0010506//regulation of autophagy;GO:2000786//positive regulation of autophagosome assembly	K00920//1-phosphatidylinositol-5-phosphate 4-kinase [EC:2.7.1.149]	XP_008842284.1//PREDICTED: phosphatidylinositol 5-phosphate 4-kinase type-2 gamma isoform X1 [Nannospalax galili]	3
19128	3314	628	758	0.256554	0.0211778	Up	0.000956714	Pros1	GO:0070062//extracellular exosome;GO:0005615//extracellular space;GO:0072562//blood microparticle	GO:0005509//calcium ion binding	GO:0042730//fibrinolysis;GO:0030195//negative regulation of blood coagulation;GO:0007596//blood coagulation	K03908//protein S	NP_035303.1//vitamin K-dependent protein S preproprotein [Mus musculus]	3
170787	2514	879	754	-0.236178	0.0211778	Down	0.000956904	Hdac10	GO:0005634//nucleus;GO:0005654//nucleoplasm;GO:0000118//histone deacetylase complex;GO:0005737//cytoplasm	GO:0004407//histone deacetylase activity;GO:0042826//histone deacetylase binding;GO:0033558//protein deacetylase activity;GO:0032041//NAD-dependent histone deacetylase activity (H3-K14 specific);GO:0019899//enzyme binding	GO:0045892//negative regulation of transcription, DNA-templated;GO:0000122//negative regulation of transcription from RNA polymerase II promoter;GO:0006355//regulation of transcription, DNA-templated;GO:0014003//oligodendrocyte development;GO:0006351//transcription, DNA-templated;GO:0016575//histone deacetylation;GO:0006476//protein deacetylation	K18671//histone deacetylase 10 [EC:3.5.1.98]	EDL04374.1//histone deacetylase 10, isoform CRA_c, partial [Mus musculus];BAE32336.1//unnamed protein product [Mus musculus];EDL04372.1//histone deacetylase 10, isoform CRA_a, partial [Mus musculus];NP_954668.2//histone deacetylase 10 [Mus musculus]	1;2
56451	1407	5659	6077	0.0879332	0.0213108	Up	0.000964653	Suclg1	GO:0005759//mitochondrial matrix;GO:0070062//extracellular exosome;GO:0045244//succinate-CoA ligase complex (GDP-forming);GO:0043234//protein complex;GO:0005829//cytosol;GO:0005743//mitochondrial inner membrane;GO:0005739//mitochondrion;GO:0005886//plasma membrane	GO:0004775//succinate-CoA ligase (ADP-forming) activity;GO:0003723//RNA binding;GO:0019003//GDP binding;GO:0000166//nucleotide binding;GO:0046982//protein heterodimerization activity;GO:0048037//cofactor binding;GO:0004776//succinate-CoA ligase (GDP-forming) activity	GO:0006099//tricarboxylic acid cycle;GO:0006104//succinyl-CoA metabolic process;GO:0006105//succinate metabolic process	K01899//succinyl-CoA synthetase alpha subunit [EC:6.2.1.4 6.2.1.5]	NP_063932.2//succinate--CoA ligase [ADP/GDP-forming] subunit alpha, mitochondrial precursor [Mus musculus]	3
27050	1879	45522	47001	0.0312486	0.0216466	Up	0.000982566	Rps3	GO:0005759//mitochondrial matrix;GO:0005783//endoplasmic reticulum;GO:0032587//ruffle membrane;GO:0015935//small ribosomal subunit;GO:0005737//cytoplasm;GO:0005730//nucleolus;GO:0071159//NF-kappaB complex;GO:0005829//cytosol;GO:0070062//extracellular exosome;GO:0031012//extracellular matrix;GO:0072686//mitotic spindle;GO:0005634//nucleus;GO:0005925//focal adhesion;GO:0030529//intracellular ribonu…	GO:0003723//RNA binding;GO:0003677//DNA binding;GO:0051018//protein kinase A binding;GO:0032358//oxidized pyrimidine DNA binding;GO:0019901//protein kinase binding;GO:0004520//endodeoxyribonuclease activity;GO:0051879//Hsp90 protein binding;GO:0032357//oxidized purine DNA binding;GO:0003735//structural constituent of ribosome;GO:0030544//Hsp70 protein binding;GO:0140080//class III/IV DNA-(apurini…	GO:0031397//negative regulation of protein ubiquitination;GO:0007059//chromosome segregation;GO:0031116//positive regulation of microtubule polymerization;GO:0071356//cellular response to tumor necrosis factor;GO:0032743//positive regulation of interleukin-2 production;GO:2001272//positive regulation of cysteine-type endopeptidase activity involved in execution phase of apoptosis;GO:0017148//nega…	K02985//small subunit ribosomal protein S3e	XP_011857417.1//PREDICTED: 40S ribosomal protein S3 isoform X1 [Mandrillus leucophaeus]	2
12462	1957	29306	30419	0.0388977	0.0216466	Up	0.000983384	Cct3	GO:0070062//extracellular exosome;GO:0005874//microtubule;GO:0043209//myelin sheath;GO:0005832//chaperonin-containing T-complex;GO:0044297//cell body;GO:0005829//cytosol;GO:0005886//plasma membrane;GO:0002199//zona pellucida receptor complex	GO:0003723//RNA binding;GO:0005524//ATP binding;GO:0051082//unfolded protein binding;GO:0044183//protein binding involved in protein folding	GO:1904874//positive regulation of telomerase RNA localization to Cajal body;GO:0046931//pore complex assembly;GO:1904871//positive regulation of protein localization to Cajal body;GO:0032212//positive regulation of telomere maintenance via telomerase;GO:0006458//'de novo' protein folding;GO:1901998//toxin transport;GO:0050821//protein stabilization;GO:0061077//chaperone-mediated protein folding;…	K09495//T-complex protein 1 subunit gamma	NP_033966.1//T-complex protein 1 subunit gamma [Mus musculus]	1
319740	5529	1359.01	1205.58	-0.187708	0.0218903	Down	0.000996241	Zfyve27	GO:0071782//endoplasmic reticulum tubular network;GO:0030425//dendrite;GO:0030424//axon;GO:0005783//endoplasmic reticulum;GO:0005737//cytoplasm;GO:0032584//growth cone membrane;GO:0055038//recycling endosome membrane;GO:0030176//integral component of endoplasmic reticulum membrane;GO:0016021//integral component of membrane	GO:0046872//metal ion binding;GO:0043621//protein self-association	GO:0045773//positive regulation of axon extension;GO:0072659//protein localization to plasma membrane;GO:0048011//neurotrophin TRK receptor signaling pathway;GO:0071787//endoplasmic reticulum tubular network formation;GO:0031175//neuron projection development;GO:0016192//vesicle-mediated transport	K19368//protrudin	NP_796293.2//protrudin isoform 1 [Mus musculus];NP_001158003.1//protrudin isoform 2 [Mus musculus]	1;3
27364	3687	842.09	720.17	-0.240516	0.0219967	Down	0.00100288	Srr	GO:0045177//apical part of cell;GO:0005886//plasma membrane;GO:0005737//cytoplasm;GO:0043025//neuronal cell body	GO:0000287//magnesium ion binding;GO:0018114//threonine racemase activity;GO:0005524//ATP binding;GO:0008721//D-serine ammonia-lyase activity;GO:0042803//protein homodimerization activity;GO:0003941//L-serine ammonia-lyase activity;GO:0016594//glycine binding;GO:0005509//calcium ion binding;GO:0030165//PDZ domain binding;GO:0030378//serine racemase activity;GO:0030170//pyridoxal phosphate binding	GO:0042493//response to drug;GO:0051289//protein homotetramerization;GO:0009069//serine family amino acid metabolic process;GO:0043278//response to morphine;GO:0070178//D-serine metabolic process;GO:0032496//response to lipopolysaccharide;GO:0007420//brain development;GO:0006563//L-serine metabolic process;GO:0070179//D-serine biosynthetic process;GO:0007568//aging;GO:0042866//pyruvate biosynthet…	K12235//serine racemase [EC:5.1.1.18]	EDL12788.1//mCG1492, isoform CRA_d, partial [Mus musculus];NP_038789.1//serine racemase [Mus musculus]	4;1
100503536	2946	85	48	-0.839307	0.022111	Down	0.00100989	Gm19757	NA	NA	NA	NA	NA	1
626055	1547	764.34	907.24	0.232391	0.022138	Up	0.00101293	Gm15645	GO:0005829//cytosol;GO:0005737//cytoplasm;GO:0048471//perinuclear region of cytoplasm	GO:0004586//ornithine decarboxylase activity;GO:0042803//protein homodimerization activity	GO:0006595//polyamine metabolic process;GO:0001822//kidney development;GO:0042176//regulation of protein catabolic process;GO:0009446//putrescine biosynthetic process;GO:0009615//response to virus;GO:0033387//putrescine biosynthetic process from ornithine;GO:0008284//positive regulation of cell proliferation	K01581//ornithine decarboxylase [EC:4.1.1.17]	ELW72035.1//Ornithine decarboxylase [Tupaia chinensis]	1
27377	4571	7310	6991	-0.0792515	0.0222912	Down	0.00102176	Yme1l1	GO:0016020//membrane;GO:0016604//nuclear body;GO:0005743//mitochondrial inner membrane;GO:0016021//integral component of membrane;GO:0005739//mitochondrion	GO:0046872//metal ion binding;GO:0008237//metallopeptidase activity;GO:0004222//metalloendopeptidase activity;GO:0005524//ATP binding;GO:0004176//ATP-dependent peptidase activity	GO:0008283//cell proliferation;GO:0035694//mitochondrial protein catabolic process;GO:0006515//protein quality control for misfolded or incompletely synthesized proteins;GO:0043066//negative regulation of apoptotic process;GO:0034214//protein hexamerization;GO:0034982//mitochondrial protein processing;GO:0007005//mitochondrion organization	K08955//ATP-dependent metalloprotease [EC:3.4.24.-]	NP_038799.1//ATP-dependent zinc metalloprotease YME1L1 [Mus musculus]	5
13433	5349	18860	18419	-0.0490139	0.022584	Down	0.00103702	Dnmt1	GO:0005634//nucleus;GO:0005654//nucleoplasm;GO:0005721//pericentric heterochromatin;GO:0000792//heterochromatin;GO:0005737//cytoplasm;GO:0005657//replication fork	GO:0003723//RNA binding;GO:0003677//DNA binding;GO:0008168//methyltransferase activity;GO:0051718//DNA (cytosine-5-)-methyltransferase activity, acting on CpG substrates;GO:0009008//DNA-methyltransferase activity;GO:0008327//methyl-CpG binding;GO:0003682//chromatin binding;GO:0008270//zinc ion binding;GO:0003886//DNA (cytosine-5-)-methyltransferase activity;GO:1990841//promoter-specific chromatin…	GO:0010216//maintenance of DNA methylation;GO:0010468//regulation of gene expression;GO:0042127//regulation of cell proliferation;GO:0000122//negative regulation of transcription from RNA polymerase II promoter;GO:0051573//negative regulation of histone H3-K9 methylation;GO:0000183//chromatin silencing at rDNA;GO:0032776//DNA methylation on cytosine;GO:0045892//negative regulation of transcriptio…	K00558//DNA (cytosine-5)-methyltransferase 1 [EC:2.1.1.37]	EDL25142.1//DNA methyltransferase (cytosine-5) 1, isoform CRA_d, partial [Mus musculus];EDL25143.1//DNA methyltransferase (cytosine-5) 1, isoform CRA_e, partial [Mus musculus];EDL25141.1//DNA methyltransferase (cytosine-5) 1, isoform CRA_c, partial [Mus musculus]	4;1
12765	3043	716.96	854.93	0.239035	0.0227121	Up	0.00104475	Cxcr2	GO:0016020//membrane;GO:0009986//cell surface;GO:0005622//intracellular;GO:0016021//integral component of membrane;GO:0005886//plasma membrane;GO:0042629//mast cell granule	GO:0004918//interleukin-8 receptor activity;GO:0004871//signal transducer activity;GO:0019959//interleukin-8 binding;GO:0004950//chemokine receptor activity;GO:0016494//C-X-C chemokine receptor activity	GO:0007200//phospholipase C-activating G-protein coupled receptor signaling pathway;GO:0030901//midbrain development;GO:0031623//receptor internalization;GO:0007166//cell surface receptor signaling pathway;GO:0010666//positive regulation of cardiac muscle cell apoptotic process;GO:0045766//positive regulation of angiogenesis;GO:0006935//chemotaxis;GO:0033030//negative regulation of neutrophil apo…	K05050//C-X-C chemokine receptor type 2	NP_034039.1//C-X-C chemokine receptor type 2 [Mus musculus]	3
110326	2814	19	4	-2.26281	0.0229582	Down	0.00105795	Tas1r1	GO:0016021//integral component of membrane;GO:0005886//plasma membrane	GO:0008527//taste receptor activity;GO:0004930//G-protein coupled receptor activity	GO:0050917//sensory perception of umami taste	K04624//taste receptor type 1 member 1	NP_114073.1//taste receptor type 1 member 1 precursor [Mus musculus]	2
67938	939	9930.02	10503.1	0.0660719	0.0230414	Up	0.00106431	Myl12b	NA	NA	NA	K12757//myosin regulatory light chain 12	XP_013002153.1//PREDICTED: myosin regulatory light chain 12B-like isoform X1 [Cavia porcellus]	2
16854	1391	12140	12785	0.0598048	0.0230414	Up	0.00106739	Lgals3	GO:0031012//extracellular matrix;GO:0070062//extracellular exosome;GO:0005634//nucleus;GO:0005743//mitochondrial inner membrane;GO:0001772//immunological synapse	GO:0003723//RNA binding;GO:0030246//carbohydrate binding;GO:0043236//laminin binding;GO:0042056//chemoattractant activity;GO:0019863//IgE binding	GO:0048245//eosinophil chemotaxis;GO:0030593//neutrophil chemotaxis;GO:0045806//negative regulation of endocytosis;GO:1902041//regulation of extrinsic apoptotic signaling pathway via death domain receptors;GO:0090280//positive regulation of calcium ion import;GO:0042129//regulation of T cell proliferation;GO:2001237//negative regulation of extrinsic apoptotic signaling pathway;GO:0071677//positiv…	K06831//galectin-3	EDL20744.1//lectin, galactose binding, soluble 3, isoform CRA_c, partial [Mus musculus]	1;3
213056	8743	640	534	-0.276111	0.0230414	Down	0.00106742	Fam126b	GO:0005829//cytosol;GO:0005622//intracellular;GO:0005886//plasma membrane	NA	NA	K21844//protein FAM126	NP_001297527.1//protein FAM126B isoform a [Mus musculus];EDL00087.1//cDNA sequence BC049806, isoform CRA_b, partial [Mus musculus]	1;3
66664	1317	666	558	-0.270136	0.02325	Down	0.00107898	Tmem41a	GO:0016021//integral component of membrane	NA	NA	K19404//phosphatidic acid-selective&#160;phospholipase A1 [EC:3.1.1.-]	BAB28894.1//unnamed protein product, partial [Mus musculus];NP_079969.1//transmembrane protein 41A precursor [Mus musculus]	1;4
229363	4567	14293	15003	0.0550633	0.0234347	Up	0.00108946	Gmps	GO:0005829//cytosol	GO:0003922//GMP synthase (glutamine-hydrolyzing) activity;GO:0005524//ATP binding;GO:0016462//pyrophosphatase activity;GO:0003921//GMP synthase activity;GO:0019899//enzyme binding	GO:0006541//glutamine metabolic process;GO:0042493//response to drug;GO:0006177//GMP biosynthetic process;GO:1901367//response to L-cysteine	K01951//GMP synthase (glutamine-hydrolysing) [EC:6.3.5.2]	NP_001028472.2//GMP synthase [glutamine-hydrolyzing] [Mus musculus]	2
73130	3751	4461.85	4202.84	-0.101156	0.0236889	Down	0.00110321	Tmed5	GO:0070971//endoplasmic reticulum exit site;GO:0005794//Golgi apparatus;GO:0016021//integral component of membrane;GO:0033116//endoplasmic reticulum-Golgi intermediate compartment membrane;GO:0005793//endoplasmic reticulum-Golgi intermediate compartment;GO:0005789//endoplasmic reticulum membrane;GO:0005801//cis-Golgi network	NA	GO:0006810//transport;GO:0015031//protein transport;GO:0090161//Golgi ribbon formation	K14825//p24 family protein gamma-2	NP_083152.1//transmembrane emp24 domain-containing protein 5 isoform 1 precursor [Mus musculus]	2
17155	3889	1327	1177	-0.187933	0.024189	Down	0.00112848	Man1a	GO:0016020//membrane;GO:0070062//extracellular exosome;GO:0005783//endoplasmic reticulum;GO:0005829//cytosol;GO:0016021//integral component of membrane;GO:0005793//endoplasmic reticulum-Golgi intermediate compartment;GO:0000139//Golgi membrane	GO:0004571//mannosyl-oligosaccharide 1,2-alpha-mannosidase activity;GO:0005509//calcium ion binding	GO:0008152//metabolic process;GO:0006491//N-glycan processing	K01230//mannosyl-oligosaccharide alpha-1,2-mannosidase [EC:3.2.1.113]	XP_006512631.1//PREDICTED: mannosyl-oligosaccharide 1,2-alpha-mannosidase IA isoform X1 [Mus musculus]	4
66660	3654	3574	3339	-0.113002	0.0242266	Down	0.00113221	Sltm	GO:0005634//nucleus;GO:0005654//nucleoplasm;GO:0016604//nuclear body	GO:0003723//RNA binding;GO:0043565//sequence-specific DNA binding;GO:0003690//double-stranded DNA binding	GO:0006357//regulation of transcription from RNA polymerase II promoter;GO:0050684//regulation of mRNA processing;GO:0006351//transcription, DNA-templated;GO:0006915//apoptotic process	K00753//glycoprotein 3-alpha-L-fucosyltransferase [EC:2.4.1.214];K12875//apoptotic chromatin condensation inducer in the nucleus;K18626//trichohyalin	XP_021027427.1//SAFB-like transcription modulator isoform X1 [Mus caroli];XP_021027428.1//SAFB-like transcription modulator isoform X2 [Mus caroli]	1;3
69276	3966	6992	6682	-0.0803041	0.0242766	Down	0.00113675	Sec62	GO:0016020//membrane;GO:0005622//intracellular;GO:0016021//integral component of membrane;GO:0005789//endoplasmic reticulum membrane	GO:0008565//protein transporter activity	GO:0006620//posttranslational protein targeting to endoplasmic reticulum membrane	K12275//translocation protein SEC62	XP_021013684.1//LOW QUALITY PROTEIN: translocation protein SEC62 [Mus caroli]	2
53334	4265	3108	2887	-0.121294	0.0242766	Down	0.0011385	Gosr1	GO:0016020//membrane;GO:0005801//cis-Golgi network;GO:0000139//Golgi membrane;GO:0005797//Golgi medial cisterna;GO:0005829//cytosol;GO:0005794//Golgi apparatus;GO:0016021//integral component of membrane;GO:0031201//SNARE complex	GO:0000149//SNARE binding;GO:0005484//SNAP receptor activity	GO:0006906//vesicle fusion;GO:0048209//regulation of vesicle targeting, to, from or within Golgi;GO:0042147//retrograde transport, endosome to Golgi;GO:0006888//ER to Golgi vesicle-mediated transport;GO:0015031//protein transport;GO:0006891//intra-Golgi vesicle-mediated transport	K08495//golgi SNAP receptor complex member 1	NP_058090.2//Golgi SNAP receptor complex member 1 [Mus musculus]	3
264134	4162	968.05	839.12	-0.221083	0.024295	Down	0.00114135	Ttc26	GO:0030992//intraciliary transport particle B;GO:0005929//cilium;GO:0036064//ciliary basal body;GO:0005813//centrosome	NA	GO:0046530//photoreceptor cell differentiation;GO:0060271//cilium assembly;GO:0042073//intraciliary transport;GO:0007286//spermatid development;GO:0007224//smoothened signaling pathway;GO:0008594//photoreceptor cell morphogenesis	K19685//intraflagellar transport protein 56	NP_705828.2//intraflagellar transport protein 56 [Mus musculus]	2
59013	2242	16024	15609	-0.0527352	0.0244376	Down	0.00115004	Hnrnph1	GO:0016020//membrane;GO:0005634//nucleus;GO:0005654//nucleoplasm;GO:0030529//intracellular ribonucleoprotein complex;GO:0005829//cytosol;GO:0019013//viral nucleocapsid;GO:0071013//catalytic step 2 spliceosome	GO:0003723//RNA binding	GO:0043484//regulation of RNA splicing;GO:0006397//mRNA processing;GO:0008380//RNA splicing	K12898//heterogeneous nuclear ribonucleoprotein F/H	NP_067485.1//heterogeneous nuclear ribonucleoprotein H isoform 2 [Mus musculus]	2
21386	4739	2907	3192	0.120051	0.0246846	Up	0.00116368	Tbx3	GO:0005634//nucleus	GO:0003677//DNA binding;GO:0000978//RNA polymerase II proximal promoter sequence-specific DNA binding;GO:0043565//sequence-specific DNA binding;GO:0003700//DNA binding transcription factor activity;GO:0001085//RNA polymerase II transcription factor binding;GO:0001102//RNA polymerase II activating transcription factor binding;GO:0001078//transcriptional repressor activity, RNA polymerase II proxim…	GO:0030540//female genitalia development;GO:0060412//ventricular septum morphogenesis;GO:0042127//regulation of cell proliferation;GO:0030857//negative regulation of epithelial cell differentiation;GO:0001568//blood vessel development;GO:0060444//branching involved in mammary gland duct morphogenesis;GO:0003167//atrioventricular bundle cell differentiation;GO:2000648//positive regulation of stem …	K10177//T-box protein 3	NP_932169.1//T-box transcription factor TBX3 isoform 2 [Mus musculus];NP_035665.2//T-box transcription factor TBX3 isoform 1 [Mus musculus]	3;2
108686	8862	2818	2607	-0.12716	0.0248838	Down	0.0011751	Ccdc88a	GO:0016020//membrane;GO:0031252//cell leading edge;GO:0005783//endoplasmic reticulum;GO:0031410//cytoplasmic vesicle;GO:0005813//centrosome;GO:0030027//lamellipodium;GO:0005737//cytoplasm;GO:0005814//centriole;GO:0036064//ciliary basal body;GO:0005829//cytosol;GO:0005794//Golgi apparatus;GO:0005886//plasma membrane	GO:0043422//protein kinase B binding;GO:0051959//dynein light intermediate chain binding;GO:0003779//actin binding;GO:0042803//protein homodimerization activity;GO:0008017//microtubule binding;GO:0035091//phosphatidylinositol binding	GO:0030032//lamellipodium assembly;GO:0032148//activation of protein kinase B activity;GO:0031929//TOR signaling;GO:0016477//cell migration;GO:0006260//DNA replication;GO:0006275//regulation of DNA replication;GO:0042127//regulation of cell proliferation;GO:1903566//positive regulation of protein localization to cilium;GO:0032956//regulation of actin cytoskeleton organization;GO:0045724//positive…	K20478//golgin subfamily B member 1	NP_789811.2//girdin [Mus musculus];XP_006514513.1//PREDICTED: girdin isoform X1 [Mus musculus];XP_006514518.1//PREDICTED: girdin isoform X6 [Mus musculus];XP_006514515.1//PREDICTED: girdin isoform X3 [Mus musculus]	4
66576	562	4595	4961	0.0956872	0.0251983	Up	0.001192	Uqcrh	GO:0005750//mitochondrial respiratory chain complex III;GO:0005743//mitochondrial inner membrane;GO:0070469//respiratory chain	GO:0008121//ubiquinol-cytochrome-c reductase activity	GO:0009060//aerobic respiration;GO:0006122//mitochondrial electron transport, ubiquinol to cytochrome c	K00416//ubiquinol-cytochrome c reductase subunit 6	XP_002919508.1//PREDICTED: cytochrome b-c1 complex subunit 6, mitochondrial isoform X2 [Ailuropoda melanoleuca]	3
18813	2432	26155	27178	0.0404736	0.0252286	Up	0.00119549	Pa2g4	GO:0016020//membrane;GO:0070062//extracellular exosome;GO:0005634//nucleus;GO:0005730//nucleolus;GO:0030529//intracellular ribonucleoprotein complex;GO:0005737//cytoplasm	GO:0003723//RNA binding;GO:0003677//DNA binding;GO:0031625//ubiquitin protein ligase binding;GO:0003700//DNA binding transcription factor activity	GO:0045892//negative regulation of transcription, DNA-templated;GO:0006351//transcription, DNA-templated;GO:0043066//negative regulation of apoptotic process;GO:0006364//rRNA processing;GO:0006417//regulation of translation;GO:0045597//positive regulation of cell differentiation	K14813//metalloprotease ARX1 [EC:3.-.-.-];K01265//methionyl aminopeptidase [EC:3.4.11.18]	NP_035249.1//proliferation-associated protein 2G4 [Mus musculus]	3
76441	6045	71	116	0.693355	0.0254103	Up	0.00120618	Daam2	GO:0070062//extracellular exosome	GO:0003779//actin binding;GO:0017048//Rho GTPase binding	GO:0007368//determination of left/right symmetry;GO:0030036//actin cytoskeleton organization	K04512//dishevelled associated activator of morphogenesis	NP_001008232.2//disheveled-associated activator of morphogenesis 2 [Mus musculus]	2
223870	6415	8284	7956	-0.0731632	0.0259072	Down	0.00123241	Senp1	GO:0005634//nucleus;GO:0031965//nuclear membrane;GO:0005925//focal adhesion;GO:0005737//cytoplasm	GO:0004175//endopeptidase activity;GO:0016929//SUMO-specific protease activity;GO:0070139//SUMO-specific endopeptidase activity	GO:0010724//regulation of definitive erythrocyte differentiation;GO:0045944//positive regulation of transcription from RNA polymerase II promoter;GO:0007275//multicellular organism development;GO:0097190//apoptotic signaling pathway;GO:0006919//activation of cysteine-type endopeptidase activity involved in apoptotic process;GO:0016926//protein desumoylation;GO:0032435//negative regulation of prot…	K08592//sentrin-specific protease 1 [EC:3.4.22.68]	XP_021039496.1//sentrin-specific protease 1 isoform X2 [Mus caroli];XP_006520944.1//PREDICTED: sentrin-specific protease 1 isoform X2 [Mus musculus]	5
97541	2501	5775	6190	0.0852395	0.0259072	Up	0.00123509	Qars	NA	NA	NA	K01886//glutaminyl-tRNA synthetase [EC:6.1.1.18]	XP_021028270.1//glutamine--tRNA ligase [Mus caroli]	2
72193	7724	15632	15223.8	-0.0530575	0.0259072	Down	0.0012361	Scaf11	GO:0005634//nucleus;GO:0005654//nucleoplasm;GO:0005730//nucleolus;GO:0016604//nuclear body	GO:0003723//RNA binding	GO:0000245//spliceosomal complex assembly;GO:0008380//RNA splicing;GO:0000375//RNA splicing, via transesterification reactions	K17586//PHD and RING finger domain-containing protein 1	EDL04241.1//splicing factor, arginine/serine-rich 2, interacting protein, isoform CRA_a, partial [Mus musculus];XP_006521493.1//PREDICTED: protein SCAF11 isoform X1 [Mus musculus]	2
20706	1930	186	256	0.445962	0.0260032	Up	0.0012428	Serpinb9b	GO:0016020//membrane;GO:0070062//extracellular exosome;GO:0005634//nucleus;GO:0005615//extracellular space;GO:0005829//cytosol;GO:0005622//intracellular;GO:0005737//cytoplasm	GO:0002020//protease binding;GO:0043027//cysteine-type endopeptidase inhibitor activity involved in apoptotic process;GO:0004867//serine-type endopeptidase inhibitor activity	GO:0001913//T cell mediated cytotoxicity;GO:0010951//negative regulation of endopeptidase activity;GO:0019835//cytolysis;GO:0043066//negative regulation of apoptotic process;GO:0042742//defense response to bacterium;GO:0010628//positive regulation of gene expression;GO:0042270//protection from natural killer cell mediated cytotoxicity;GO:0006955//immune response;GO:0002438//acute inflammatory res…	K13963//serpin B	NP_035582.1//serine (or cysteine) proteinase inhibitor, clade B, member 9b [Mus musculus]	2
101122	1269	506	413	-0.307875	0.0261868	Down	0.00125371	Rpusd3	GO:0005759//mitochondrial matrix;GO:0005739//mitochondrion	GO:0003723//RNA binding;GO:0009982//pseudouridine synthase activity	GO:0006397//mRNA processing;GO:0031119//tRNA pseudouridine synthesis	K22537	NP_001028376.1//RNA pseudouridylate synthase domain-containing protein 3 isoform 1 [Mus musculus]	1
12190	10948	2211	2023	-0.143082	0.0262523	Down	0.00125899	Brca2	GO:0005634//nucleus;GO:0005654//nucleoplasm;GO:0000784//nuclear chromosome, telomeric region;GO:0033593//BRCA2-MAGE-D1 complex;GO:0005813//centrosome;GO:0000800//lateral element;GO:0005737//cytoplasm;GO:0030141//secretory granule;GO:0043234//protein complex;GO:0005829//cytosol	GO:0002020//protease binding;GO:0003697//single-stranded DNA binding;GO:0043015//gamma-tubulin binding;GO:0008022//protein C-terminus binding;GO:0042802//identical protein binding;GO:0010485//H4 histone acetyltransferase activity;GO:0010484//H3 histone acetyltransferase activity	GO:0042127//regulation of cell proliferation;GO:0043009//chordate embryonic development;GO:0007420//brain development;GO:0010332//response to gamma radiation;GO:0006289//nucleotide-excision repair;GO:0006302//double-strand break repair;GO:0032465//regulation of cytokinesis;GO:0000910//cytokinesis;GO:0001556//oocyte maturation;GO:0042771//intrinsic apoptotic signaling pathway in response to DNA da…	K08775//breast cancer 2 susceptibility protein	EDL05880.1//breast cancer 2, partial [Mus musculus]	3;2
29810	2607	3638	3958	0.106747	0.0264003	Up	0.00126824	Bag3	GO:0005634//nucleus;GO:0030018//Z disc;GO:0005829//cytosol;GO:0005886//plasma membrane;GO:0005737//cytoplasm;GO:0043005//neuron projection	GO:0051087//chaperone binding;GO:0000774//adenyl-nucleotide exchange factor activity;GO:0032403//protein complex binding;GO:0045296//cadherin binding	GO:0046827//positive regulation of protein export from nucleus;GO:0097192//extrinsic apoptotic signaling pathway in absence of ligand;GO:0071260//cellular response to mechanical stimulus;GO:0008625//extrinsic apoptotic signaling pathway via death domain receptors;GO:0021510//spinal cord development;GO:0034605//cellular response to heat;GO:0007420//brain development;GO:0010664//negative regulation…	K09557//BCL2-associated athanogene 3	NP_038891.4//BAG family molecular chaperone regulator 3 [Mus musculus]	5
319996	3977	5104.04	5489.8	0.090235	0.0268217	Up	0.00129114	Casc4	GO:0005794//Golgi apparatus	NA	NA	K04608//metabotropic glutamate receptor 6/7/8;K09614//corin [EC:3.4.21.-];K22526	XP_005364410.1//PREDICTED: protein CASC4 isoform X1 [Microtus ochrogaster];XP_005364413.1//PREDICTED: protein CASC4 isoform X2 [Microtus ochrogaster];XP_008572323.1//PREDICTED: protein CASC4 isoform X2 [Galeopterus variegatus];OBS78761.1//hypothetical protein A6R68_18846, partial [Neotoma lepida]	1;3;5
26401	6963	1214	1072	-0.194342	0.0268217	Down	0.00129411	Map3k1	GO:0016020//membrane;GO:0005737//cytoplasm;GO:0031941//filamentous actin	GO:0031434//mitogen-activated protein kinase kinase binding;GO:0004709//MAP kinase kinase kinase activity;GO:0005524//ATP binding;GO:0008092//cytoskeletal protein binding;GO:0004706//JUN kinase kinase kinase activity;GO:0008432//JUN kinase binding;GO:0046625//sphingolipid binding;GO:0004842//ubiquitin-protein transferase activity;GO:0019901//protein kinase binding;GO:0004674//protein serine/threo…	GO:0007346//regulation of mitotic cell cycle;GO:0071260//cellular response to mechanical stimulus;GO:0043010//camera-type eye development;GO:0006970//response to osmotic stress;GO:0008637//apoptotic mitochondrial changes;GO:0042787//protein ubiquitination involved in ubiquitin-dependent protein catabolic process;GO:0007179//transforming growth factor beta receptor signaling pathway;GO:0002011//mo…	K04416//mitogen-activated protein kinase kinase kinase 1 [EC:2.7.11.25]	NP_036075.2//mitogen-activated protein kinase kinase kinase 1 [Mus musculus]	2
381511	4178	969	1127	0.20304	0.0268217	Up	0.00129505	Pdp1	GO:0005759//mitochondrial matrix;GO:0005739//mitochondrion	GO:0046872//metal ion binding;GO:0005509//calcium ion binding;GO:0004741//[pyruvate dehydrogenase (lipoamide)] phosphatase activity;GO:0004722//protein serine/threonine phosphatase activity	GO:0035970//peptidyl-threonine dephosphorylation	K01102//pyruvate dehydrogenase phosphatase [EC:3.1.3.43]	XP_008253956.1//PREDICTED: pyruvate dehyrogenase phosphatase catalytic subunit 1 isoform X1 [Oryctolagus cuniculus];XP_021077711.1//pyruvate dehyrogenase phosphatase catalytic subunit 1 isoform X2 [Mus pahari];NP_001277316.1//[Pyruvate dehydrogenase [acetyl-transferring]]-phosphatase 1, mitochondrial isoform d [Mus musculus];XP_006237969.1//PREDICTED: pyruvate dehydrogenase [acetyl-transferring]-…	1;3
55992	2891	2047	1866	-0.148441	0.0268306	Down	0.00129767	Trim3	GO:0030425//dendrite;GO:0005794//Golgi apparatus;GO:0005622//intracellular;GO:0005769//early endosome;GO:0005737//cytoplasm	GO:0061630//ubiquitin protein ligase activity;GO:0008270//zinc ion binding;GO:0004842//ubiquitin-protein transferase activity	GO:0016567//protein ubiquitination;GO:0015031//protein transport	K11997//tripartite motif-containing protein 2/3	XP_015865456.1//PREDICTED: tripartite motif-containing protein 3 isoform X2 [Peromyscus maniculatus bairdii];XP_012312184.1//tripartite motif-containing protein 3 isoform X1 [Aotus nancymaae];OBS80581.1//hypothetical protein A6R68_21227, partial [Neotoma lepida];NP_001272802.1//tripartite motif-containing protein 3 isoform b [Mus musculus]	1;3
67728	2526	1635	1472	-0.166392	0.0271851	Down	0.00131703	Dph2	NA	GO:0090560//2-(3-amino-3-carboxypropyl)histidine synthase activity	GO:0017183//peptidyl-diphthamide biosynthetic process from peptidyl-histidine	K17866//diphthamide biosynthesis protein 2	NP_080620.1//2-(3-amino-3-carboxypropyl)histidine synthase subunit 2 [Mus musculus]	3
12912	8370	2832	2623	-0.125482	0.0272641	Down	0.00132308	Creb1	GO:0005759//mitochondrial matrix;GO:0030424//axon;GO:0005654//nucleoplasm;GO:0005634//nucleus;GO:0005719//nuclear euchromatin;GO:0000790//nuclear chromatin;GO:1990589//ATF4-CREB1 transcription factor complex	GO:0003677//DNA binding;GO:0003705//transcription factor activity, RNA polymerase II distal enhancer sequence-specific binding;GO:0003690//double-stranded DNA binding;GO:0001190//transcriptional activator activity, RNA polymerase II transcription factor binding;GO:1990763//arrestin family protein binding;GO:0001225//RNA polymerase II transcription coactivator binding;GO:0043565//sequence-specific…	GO:0035094//response to nicotine;GO:0045672//positive regulation of osteoclast differentiation;GO:0043065//positive regulation of apoptotic process;GO:0021983//pituitary gland development;GO:0071363//cellular response to growth factor stimulus;GO:0007411//axon guidance;GO:0048145//regulation of fibroblast proliferation;GO:0042493//response to drug;GO:0035729//cellular response to hepatocyte growt…	K05870//cyclic AMP-responsive element-binding protein 1	P27925.2//RecName: Full=Cyclic AMP-responsive element-binding protein 1; Short=CREB-1; Short=cAMP-responsive element-binding protein 1; AltName: Full=Cyclic AMP-responsive DNA-binding protein;EDL00203.1//cAMP responsive element binding protein 1, isoform CRA_d, partial [Mus musculus];NP_034082.1//cyclic AMP-responsive element-binding protein 1 isoform B [Mus musculus];NP_598589.2//cyclic AMP-resp…	1;2
75339	2954	1681.05	1516.15	-0.163829	0.0274563	Down	0.00133465	Mphosph8	GO:0070062//extracellular exosome;GO:0005634//nucleus;GO:0005737//cytoplasm;GO:0000788//nuclear nucleosome;GO:0005730//nucleolus;GO:0000151//ubiquitin ligase complex;GO:0005829//cytosol;GO:0005886//plasma membrane;GO:0005720//nuclear heterochromatin	GO:0031625//ubiquitin protein ligase binding;GO:0035064//methylated histone binding;GO:0004842//ubiquitin-protein transferase activity	GO:0045892//negative regulation of transcription, DNA-templated;GO:0006351//transcription, DNA-templated;GO:0044030//regulation of DNA methylation	K21871//M-phase phosphoprotein 8	NP_076262.2//M-phase phosphoprotein 8 [Mus musculus]	2
234396	2745	654	549	-0.267363	0.0274712	Down	0.00133761	Ankle1	NA	NA	NA	K21411//ankyrin repeat and LEM domain-containing protein 1	XP_021516323.1//ankyrin repeat and LEM domain-containing protein 1 isoform X2 [Meriones unguiculatus];XP_006509724.1//PREDICTED: ankyrin repeat and LEM domain-containing protein 1 isoform X1 [Mus musculus]	1;3
246730	1889	33.43	65.49	0.955252	0.0278987	Up	0.00136169	Oas1a	GO:0005634//nucleus;GO:0005783//endoplasmic reticulum;GO:0005829//cytosol;GO:0005739//mitochondrion;GO:0005737//cytoplasm	GO:0005524//ATP binding;GO:0008270//zinc ion binding;GO:0001730//2'-5'-oligoadenylate synthetase activity;GO:0003725//double-stranded RNA binding	GO:0048525//negative regulation of viral process;GO:0006955//immune response;GO:0006164//purine nucleotide biosynthetic process;GO:0051607//defense response to virus;GO:0009615//response to virus;GO:0045087//innate immune response	K14216//2'-5'-oligoadenylate synthetase [EC:2.7.7.84]	XP_006530393.1//PREDICTED: 2'-5'-oligoadenylate synthase 1A isoform X1 [Mus musculus]	2
18787	3024	11413	12024	0.0603599	0.0278987	Up	0.00136298	Serpine1	GO:0031012//extracellular matrix;GO:0070062//extracellular exosome;GO:0005737//cytoplasm;GO:0042583//chromaffin granule	GO:0002020//protease binding;GO:0004867//serine-type endopeptidase inhibitor activity;GO:0005102//receptor binding	GO:0050829//defense response to Gram-negative bacterium;GO:1904385//cellular response to angiotensin;GO:0071222//cellular response to lipopolysaccharide;GO:0051918//negative regulation of fibrinolysis;GO:0035491//positive regulation of leukotriene production involved in inflammatory response;GO:0071318//cellular response to ATP;GO:0045766//positive regulation of angiogenesis;GO:1902042//negative …	K03982//plasminogen activator inhibitor 1	NP_032897.2//plasminogen activator inhibitor 1 precursor [Mus musculus]	2
269254	10970	5944	5659	-0.0857659	0.0279186	Down	0.00136703	Setx	GO:0030424//axon;GO:0005634//nucleus;GO:0005654//nucleoplasm;GO:0000781//chromosome, telomeric region;GO:0005737//cytoplasm;GO:0045171//intercellular bridge;GO:0000228//nuclear chromosome;GO:0030426//growth cone;GO:0005730//nucleolus;GO:0016604//nuclear body	GO:0005524//ATP binding;GO:0042802//identical protein binding;GO:0001147//transcription termination site sequence-specific DNA binding;GO:0004386//helicase activity	GO:0033120//positive regulation of RNA splicing;GO:0006376//mRNA splice site selection;GO:0006369//termination of RNA polymerase II transcription;GO:0043491//protein kinase B signaling;GO:0007283//spermatogenesis;GO:0006302//double-strand break repair;GO:0008543//fibroblast growth factor receptor signaling pathway;GO:0006974//cellular response to DNA damage stimulus;GO:0070301//cellular response …	K10706//senataxin [EC:3.6.4.-]	NP_932150.2//probable helicase senataxin [Mus musculus]	2
245638	5907	2359	2167	-0.137355	0.0279186	Down	0.0013685	Tbc1d8b	GO:0012505//endomembrane system;GO:0005622//intracellular	GO:0005509//calcium ion binding;GO:0017137//Rab GTPase binding;GO:0005096//GTPase activator activity	GO:0006886//intracellular protein transport;GO:0090630//activation of GTPase activity;GO:0031338//regulation of vesicle fusion	K19951//TBC1 domain family member 8/9	NP_001074968.1//TBC1 domain family member 8B [Mus musculus];XP_006528609.1//PREDICTED: TBC1 domain family member 8B isoform X1 [Mus musculus]	2
68045	1510	6547	6989	0.0793731	0.0280046	Up	0.001375	2700060E02Rik	GO:0072686//mitotic spindle;GO:0072669//tRNA-splicing ligase complex;GO:0005634//nucleus;GO:0005654//nucleoplasm;GO:0005813//centrosome;GO:0005737//cytoplasm;GO:0048471//perinuclear region of cytoplasm;GO:0005829//cytosol	GO:0003723//RNA binding;GO:0042802//identical protein binding;GO:0000993//RNA polymerase II core binding	GO:0006469//negative regulation of protein kinase activity;GO:0006388//tRNA splicing, via endonucleolytic cleavage and ligation;GO:0045944//positive regulation of transcription from RNA polymerase II promoter;GO:0006351//transcription, DNA-templated	K15433//RLL motif containing protein 1	NP_080804.1//UPF0568 protein C14orf166 homolog [Mus musculus]	3
12444	5772	14450	14057	-0.0546597	0.0280651	Down	0.00138026	Ccnd2	GO:0005634//nucleus;GO:0005654//nucleoplasm;GO:0031965//nuclear membrane;GO:0000785//chromatin;GO:0005737//cytoplasm;GO:0097129//cyclin D2-CDK4 complex;GO:0000307//cyclin-dependent protein kinase holoenzyme complex;GO:0005730//nucleolus;GO:0005829//cytosol	GO:0019901//protein kinase binding	GO:0071481//cellular response to X-ray;GO:0014070//response to organic cyclic compound;GO:0008344//adult locomotory behavior;GO:0045737//positive regulation of cyclin-dependent protein serine/threonine kinase activity;GO:0007283//spermatogenesis;GO:0045471//response to ethanol;GO:0007616//long-term memory;GO:0033574//response to testosterone;GO:0032355//response to estradiol;GO:0001934//positive …	K10151//G1/S-specific cyclin-D2	NP_033959.1//G1/S-specific cyclin-D2 [Mus musculus]	3
108943	3935	1486.1	1331.14	-0.173748	0.0285041	Down	0.00140418	Trmt10a	GO:0070062//extracellular exosome;GO:0005634//nucleus;GO:0005654//nucleoplasm;GO:0005730//nucleolus;GO:0005829//cytosol;GO:0015629//actin cytoskeleton	GO:0009019//tRNA (guanine-N1-)-methyltransferase activity;GO:0003723//RNA binding;GO:0000049//tRNA binding	GO:0030488//tRNA methylation;GO:0010960//magnesium ion homeostasis	K15445//tRNA (guanine9-N1)-methyltransferase [EC:2.1.1.221]	XP_006746709.1//PREDICTED: tRNA methyltransferase 10 homolog A isoform X1 [Leptonychotes weddellii];NP_780598.2//tRNA methyltransferase 10 homolog A [Mus musculus]	4
100017	2671	1171	1344	0.183913	0.0285558	Up	0.00140906	Ldlrap1	GO:0030424//axon;GO:0030122//AP-2 adaptor complex;GO:0005737//cytoplasm;GO:0009925//basal plasma membrane;GO:0005883//neurofilament;GO:0005829//cytosol;GO:0009898//cytoplasmic side of plasma membrane;GO:0055037//recycling endosome;GO:0030121//AP-1 adaptor complex;GO:0005769//early endosome	GO:0035612//AP-2 adaptor complex binding;GO:0001540//amyloid-beta binding;GO:0030276//clathrin binding;GO:0035591//signaling adaptor activity;GO:0005102//receptor binding;GO:0005546//phosphatidylinositol-4,5-bisphosphate binding;GO:0030159//receptor signaling complex scaffold activity;GO:0001784//phosphotyrosine residue binding;GO:0035615//clathrin adaptor activity;GO:0050750//low-density lipopro…	GO:0034383//low-density lipoprotein particle clearance;GO:0043393//regulation of protein binding;GO:0008203//cholesterol metabolic process;GO:0031623//receptor internalization;GO:1903076//regulation of protein localization to plasma membrane;GO:0090118//receptor-mediated endocytosis involved in cholesterol transport;GO:0042982//amyloid precursor protein metabolic process;GO:0006898//receptor-medi…	K12474//low density lipoprotein receptor adapter protein 1	NP_663529.2//low density lipoprotein receptor adapter protein 1 [Mus musculus]	2
11843	2042	12264	12900	0.0580625	0.0285838	Up	0.00141277	Arf4	GO:0016020//membrane;GO:0031012//extracellular matrix;GO:0070062//extracellular exosome;GO:0005622//intracellular;GO:0032587//ruffle membrane;GO:0005737//cytoplasm;GO:0005829//cytosol;GO:0005794//Golgi apparatus;GO:0043197//dendritic spine;GO:0005886//plasma membrane	GO:0005525//GTP binding;GO:0005154//epidermal growth factor receptor binding	GO:0016477//cell migration;GO:0061512//protein localization to cilium;GO:0007420//brain development;GO:0045176//apical protein localization;GO:0007264//small GTPase mediated signal transduction;GO:0007173//epidermal growth factor receptor signaling pathway;GO:0015031//protein transport;GO:0006471//protein ADP-ribosylation;GO:0048678//response to axon injury;GO:0060996//dendritic spine development…	K07939//ADP-ribosylation factor 4	ELK07801.1//ADP-ribosylation factor 4 [Pteropus alecto]	3
17886	7439	94385.2	93972.9	-0.0211957	0.0286365	Down	0.00141771	Myh9	NA	NA	NA	K10352//myosin heavy chain	XP_006991969.1//PREDICTED: myosin-9 [Peromyscus maniculatus bairdii]	3
17931	3403	2788	2582	-0.125621	0.0287588	Down	0.00142611	Ppp1r12a	GO:0005925//focal adhesion;GO:0005813//centrosome;GO:0031672//A band;GO:0043292//contractile fiber;GO:0030018//Z disc;GO:0072357//PTW/PP1 phosphatase complex;GO:0005829//cytosol;GO:0015629//actin cytoskeleton;GO:0000776//kinetochore	GO:0071889//14-3-3 protein binding;GO:0004857//enzyme inhibitor activity;GO:0019208//phosphatase regulator activity;GO:0019901//protein kinase binding	GO:0000278//mitotic cell cycle;GO:0007165//signal transduction;GO:0007098//centrosome cycle;GO:0035690//cellular response to drug;GO:0046822//regulation of nucleocytoplasmic transport;GO:0035507//regulation of myosin-light-chain-phosphatase activity;GO:0035508//positive regulation of myosin-light-chain-phosphatase activity;GO:0045944//positive regulation of transcription from RNA polymerase II pr…	K06270//protein phosphatase 1 regulatory subunit 12A	XP_006513389.1//PREDICTED: protein phosphatase 1 regulatory subunit 12A isoform X1 [Mus musculus];NP_082168.1//protein phosphatase 1 regulatory subunit 12A [Mus musculus]	2
16332	4782	11228	10868	-0.0618934	0.0287704	Down	0.00142903	Inppl1	GO:0005856//cytoskeleton;GO:0005794//Golgi apparatus;GO:0005829//cytosol;GO:0005886//plasma membrane;GO:0030027//lamellipodium;GO:0005737//cytoplasm;GO:0030175//filopodium	GO:0003779//actin binding;GO:0005547//phosphatidylinositol-3,4,5-trisphosphate binding;GO:0016787//hydrolase activity;GO:0004445//inositol-polyphosphate 5-phosphatase activity;GO:0017124//SH3 domain binding;GO:0042169//SH2 domain binding	GO:0043407//negative regulation of MAP kinase activity;GO:0006661//phosphatidylinositol biosynthetic process;GO:0010629//negative regulation of gene expression;GO:0007420//brain development;GO:0046627//negative regulation of insulin receptor signaling pathway;GO:0097178//ruffle assembly;GO:0007015//actin filament organization;GO:0010977//negative regulation of neuron projection development;GO:000…	K15909//phosphatidylinositol-3,4,5-trisphosphate 5-phosphatase 2 [EC:3.1.3.86]	XP_006507455.1//PREDICTED: phosphatidylinositol 3,4,5-trisphosphate 5-phosphatase 2 isoform X2 [Mus musculus];NP_034697.2//phosphatidylinositol 3,4,5-trisphosphate 5-phosphatase 2 [Mus musculus]	1;2
319830	3629	487.06	396.91	-0.310167	0.0288241	Down	0.00143405	1500004A13Rik	NA	NA	NA	NA	AAK84686.1//unknown [Mus musculus]	2
238673	3490	2474	2279	-0.133324	0.0291166	Down	0.00145097	Zfp367	GO:0005634//nucleus;GO:0005654//nucleoplasm	GO:0046872//metal ion binding;GO:0003677//DNA binding;GO:0003700//DNA binding transcription factor activity;GO:0003676//nucleic acid binding	GO:0006357//regulation of transcription from RNA polymerase II promoter;GO:0006351//transcription, DNA-templated	K09228//KRAB domain-containing zinc finger protein	NP_780703.1//zinc finger protein 367 [Mus musculus]	4
13559	1763	2024	1846	-0.147686	0.0292504	Down	0.00146003	E2f5	GO:0005634//nucleus;GO:0005654//nucleoplasm;GO:0005730//nucleolus;GO:0005667//transcription factor complex;GO:0005635//nuclear envelope;GO:0001650//fibrillar center;GO:0005737//cytoplasm	GO:0003677//DNA binding;GO:0008134//transcription factor binding;GO:0003700//DNA binding transcription factor activity;GO:0046983//protein dimerization activity	GO:0009887//animal organ morphogenesis;GO:0006355//regulation of transcription, DNA-templated;GO:0000082//G1/S transition of mitotic cell cycle;GO:0006351//transcription, DNA-templated;GO:0051726//regulation of cell cycle;GO:0030030//cell projection organization	K04682//transcription factor E2F4/5	NP_031918.2//transcription factor E2F5 [Mus musculus]	2
69137	1988	94	56	-0.762113	0.0292828	Down	0.00146403	Vstm5	GO:0030425//dendrite;GO:0030424//axon;GO:0016021//integral component of membrane;GO:0005886//plasma membrane	NA	GO:0007275//multicellular organism development	NA	NP_081231.1//V-set and transmembrane domain-containing protein 5 precursor [Mus musculus]	2
74600	899	1397	1586	0.168182	0.0293748	Up	0.00147103	Mrpl47	GO:0005762//mitochondrial large ribosomal subunit;GO:0005739//mitochondrion	GO:0003735//structural constituent of ribosome	GO:0032543//mitochondrial translation	K17428//large subunit ribosomal protein L47	NP_083293.1//39S ribosomal protein L47, mitochondrial [Mus musculus]	2
[truncated: 169 more rows]
