# Supplementary material for: Low-Dose Radiation Can Cause Epigenetic Alterations Associated With Impairments in Both Male and Female Reproductive Cells
Source: Front Genet. 2021 Aug 2;12:710143. doi: 10.3389/fgene.2021.710143 (PMC8365519; doi:10.3389/fgene.2021.710143)
Supplement: Supplementary file 6 [file Data_Sheet_6.XLSX]

## Sheet: FDR 0.05
geneID	geneLength	GC_control-Expression	GC_radiation-Expression	GC_control-FPKM	GC_radiation-FPKM	log2 Ratio(GC_radiation/GC_control)	Up-Down-Regulation(GC_radiation/GC_control)	P-value	FDR	Symbol	Description	KEGG Orthology	GO Component	GO Function	GO Process	Blast nr
16007	2028	3594.67	6891	164.11	325.1	0.98622	Up	3.64714e-255	6.25995e-251	Cyr61	cysteine rich protein 61	K06829	GO:0031012//extracellular matrix	GO:0005102//receptor binding;GO:0005539//glycosaminoglycan binding;GO:0019838//growth factor binding	GO:0001503//ossification;GO:0003171//atrioventricular valve development;GO:0003231//cardiac ventricle development;GO:0006915//apoptotic process;GO:0010033//response to organic substance;GO:0010517//regulation of phospholipase activity;GO:0010810//regulation of cell-substrate adhesion;GO:0010952//positive regulation of peptidase activity;GO:0016049//cell growth;GO:0016337//cell-cell adhesion;GO:00…	gi|6753594|ref|NP_034646.1|/0/1
14219	2418	4358	7870.67	166.38	310.4	0.899647	Up	6.15408e-250	5.28143e-246	Ctgf	connective tissue growth factor	K06827	GO:0016020//membrane;GO:0031012//extracellular matrix;GO:0044431//Golgi apparatus part	GO:0005102//receptor binding;GO:0005539//glycosaminoglycan binding;GO:0019838//growth factor binding	GO:0001101//response to acid;GO:0001932//regulation of protein phosphorylation;GO:0006259//DNA metabolic process;GO:0006629//lipid metabolic process;GO:0006816//calcium ion transport;GO:0006950//response to stress;GO:0007169//transmembrane receptor protein tyrosine kinase signaling pathway;GO:0007568//aging;GO:0008219//cell death;GO:0008283//cell proliferation;GO:0009746;GO:0009888//tissue develo…	gi|354499935|ref|XP_003512059.1|/0/1
13653	3072	374.33	1401	11.21	43.38	1.95224	Up	6.82874e-147	3.90695e-143	Egr1	early growth response 1	K09203	GO:0043231//intracellular membrane-bounded organelle	GO:0001071//nucleic acid binding transcription factor activity;GO:0003702//RNA polymerase II transcription factor activity;GO:0043565//sequence-specific DNA binding;GO:0043566//structure-specific DNA binding;GO:0046872//metal ion binding	GO:0007178//transmembrane receptor protein serine/threonine kinase signaling pathway;GO:0007610//behavior;GO:0009746;GO:0010332//response to gamma radiation;GO:0010551;GO:0016925//protein sumoylation;GO:0019221//cytokine-mediated signaling pathway;GO:0030098//lymphocyte differentiation;GO:0030178//negative regulation of Wnt receptor signaling pathway;GO:0043434//response to peptide hormone stimul…	gi|1325982|gb|AAB00468.1|/0/1
15481	2104	49364.3	54131.3	2170.87	2459.18	0.179904	Up	2.3822e-89	1.0222e-85	Hspa8	heat shock protein 8	K03283	GO:0000267//cell fraction;GO:0030665//clathrin-coated vesicle membrane;GO:0032991//macromolecular complex;GO:0048770	GO:0005515//protein binding;GO:0016887//ATPase activity;GO:0032559	GO:0001505//regulation of neurotransmitter levels;GO:0006950//response to stress;GO:0007049//cell cycle;GO:0009207;GO:0016070//RNA metabolic process;GO:0048193//Golgi vesicle transport;GO:0051084//'de novo' posttranslational protein folding;GO:0051704	gi|397498485|ref|XP_003820013.1|/0/1
67603	2814	1498.33	2511.67	49.05	84.96	0.792531	Up	1.32893e-65	4.56194e-62	Dusp6	dual specificity phosphatase 6	K04459	GO:0031981//nuclear lumen;GO:0044444//cytoplasmic part	GO:0005488//binding;GO:0008138//protein tyrosine/serine/threonine phosphatase activity	GO:0001714//endodermal cell fate specification;GO:0001932//regulation of protein phosphorylation;GO:0002224//toll-like receptor signaling pathway;GO:0003002//regionalization;GO:0006470//protein dephosphorylation;GO:0006915//apoptotic process;GO:0008543//fibroblast growth factor receptor signaling pathway;GO:0010033//response to organic substance;GO:0043409//negative regulation of MAPK cascade;GO:…	gi|13399314|ref|NP_080544.1|/0/1
20620	2802	3762.33	5155	123.69	175.14	0.50178	Up	8.23296e-60	2.35518e-56	Plk2	polo-like kinase 2	K08861	-	GO:0004672//protein kinase activity;GO:0032559;GO:0060089	GO:0006464//cellular protein modification process;GO:0007049//cell cycle;GO:0007249//I-kappaB kinase/NF-kappaB cascade	gi|165932300|ref|NP_690017.2|/0/1
22190	2424	5748.04	7353.35	218.89	289.59	0.403806	Up	6.81886e-57	1.67198e-53	Ubc	ubiquitin C	K08770	GO:0015630//microtubule cytoskeleton;GO:0031090//organelle membrane;GO:0031981//nuclear lumen;GO:0044444//cytoplasmic part	-	GO:0002224//toll-like receptor signaling pathway;GO:0006351//transcription, DNA-dependent;GO:0006909//phagocytosis;GO:0006917//induction of apoptosis;GO:0022613//ribonucleoprotein complex biogenesis;GO:0043066//negative regulation of apoptotic process;GO:0043161//proteasomal ubiquitin-dependent protein catabolic process;GO:0051439//regulation of ubiquitin-protein ligase activity involved in mitot…	gi|157671923|ref|NP_062613.3|/0/1
170776	1569	1925.26	1080.59	114.22	66.25	-0.785823	Down	1.74327e-48	3.74018e-45	Cd209c	CD209c antigen	K06563	GO:0009986//cell surface;GO:0031224//intrinsic to membrane	GO:0004871//signal transducer activity;GO:0030247//polysaccharide binding;GO:0043169//cation binding;GO:0048029//monosaccharide binding	GO:0001878//response to yeast;GO:0006909//phagocytosis;GO:0009581//detection of external stimulus;GO:0023052//signaling;GO:0042108//positive regulation of cytokine biosynthetic process;GO:0045807//positive regulation of endocytosis	gi|18777733|ref|NP_570973.1|/1.15357e-107/1
12842	4709	30959	33437.3	602.43	672.44	0.158612	Up	7.81678e-44	1.49075e-40	Col1a1	collagen, type I, alpha 1	K06236	GO:0005581//collagen;GO:0044464//cell part	GO:0005488//binding	GO:0001501//skeletal system development;GO:0001503//ossification;GO:0007584//response to nutrient;GO:0008544//epidermis development;GO:0009725//response to hormone stimulus;GO:0009887//organ morphogenesis;GO:0010035//response to inorganic substance;GO:0016043//cellular component organization;GO:0050794//regulation of cellular process;GO:0051179//localization	gi|455975|gb|AAB29425.1|/7.94303e-151/1
15937	1090	549	1027	47.38	91.48	0.949178	Up	2.368e-37	4.06444e-34	Ier3	immediate early response 3	-	GO:0044464//cell part	-	-	gi|19526808|ref|NP_598423.1|/4.37402e-86/1
17869	2398.19	2503.67	3382	96.39	134.57	0.481401	Up	4.4741e-37	6.98122e-34	Myc	myelocytomatosis oncogene	K04377	GO:0015630//microtubule cytoskeleton;GO:0043005//neuron projection;GO:0044451//nucleoplasm part	GO:0001071//nucleic acid binding transcription factor activity;GO:0010843;GO:0030528//transcription regulator activity;GO:0043566//structure-specific DNA binding;GO:0046983//protein dimerization activity	GO:0000122//negative regulation of transcription from RNA polymerase II promoter;GO:0000278//mitotic cell cycle;GO:0000723//telomere maintenance;GO:0000737//DNA catabolic process, endonucleolytic;GO:0001783//B cell apoptotic process;GO:0002053//positive regulation of mesenchymal cell proliferation;GO:0006917//induction of apoptosis;GO:0007166//cell surface receptor signaling pathway;GO:0008637//a…	gi|71834865|ref|NP_034979.3|/0/1
14284	5886	3430.33	4414.33	53.32	70.89	0.410905	Up	3.49328e-36	4.99655e-33	Fosl2	fos-like antigen 2	K09030	GO:0031981//nuclear lumen	GO:0001071//nucleic acid binding transcription factor activity;GO:0043566//structure-specific DNA binding;GO:0046983//protein dimerization activity	GO:0006355//regulation of transcription, DNA-dependent;GO:0006950//response to stress;GO:0007610//behavior;GO:0008284//positive regulation of cell proliferation;GO:0009416//response to light stimulus;GO:0009605//response to external stimulus;GO:0022414//reproductive process;GO:0032502//developmental process;GO:0043627//response to estrogen stimulus;GO:0048511//rhythmic process	gi|34328117|ref|NP_032063.2|/6.12271e-132/1
21664	1953	441.33	867.33	20.94	42.54	1.02256	Up	1.17249e-35	1.54805e-32	Phlda1	pleckstrin homology-like domain, family A, member 1	K10371	GO:0016020//membrane;GO:0031981//nuclear lumen;GO:0031982//vesicle	GO:0005488//binding	GO:0009101//glycoprotein biosynthetic process;GO:0012502//induction of programmed cell death	gi|74182768|dbj|BAE34715.1|/1.51316e-123/1
20393	2472.84	1462.34	2131.1	54.53	82.13	0.590859	Up	4.93778e-34	6.05372e-31	Sgk1	serum/glucocorticoid regulated kinase 1	K13302	GO:0016020//membrane;GO:0042995//cell projection;GO:0043231//intracellular membrane-bounded organelle;GO:0044444//cytoplasmic part	GO:0004672//protein kinase activity;GO:0005543//phospholipid binding;GO:0008092//cytoskeletal protein binding;GO:0016301//kinase activity;GO:0019901//protein kinase binding;GO:0032559	GO:0002028//regulation of sodium ion transport;GO:0006464//cellular protein modification process;GO:0006468//protein phosphorylation;GO:0006875//cellular metal ion homeostasis;GO:0006915//apoptotic process;GO:0007049//cell cycle;GO:0007613//memory;GO:0007632//visual behavior;GO:0008104//protein localization;GO:0012501//programmed cell death;GO:0016049//cell growth;GO:0030001//metal ion transport;…	gi|6755490|ref|NP_035491.1|/0/1
19791	1870	3549.71	4507.21	176.02	232.37	0.400684	Up	6.4127e-34	7.33784e-31	Rn18s	18S ribosomal RNA	K13157;K05692	-	-	-	gi|296473176|tpg|DAA15291.1|/9.49864e-74/1
18787	3024	1270.67	1867	38.67	58.71	0.602391	Up	4.29698e-31	4.60959e-28	Serpine1	serine (or cysteine) peptidase inhibitor, clade E, member 1	K03982	GO:0000267//cell fraction;GO:0016020//membrane;GO:0031091//platelet alpha granule;GO:0044421//extracellular region part	GO:0004175//endopeptidase activity;GO:0004866//endopeptidase inhibitor activity;GO:0019899//enzyme binding	GO:0001775//cell activation;GO:0001819//positive regulation of cytokine production;GO:0001953//negative regulation of cell-matrix adhesion;GO:0002540//leukotriene production involved in inflammatory response;GO:0002548//monocyte chemotaxis;GO:0006887//exocytosis;GO:0006915//apoptotic process;GO:0006979//response to oxidative stress;GO:0007569//cell aging;GO:0008283//cell proliferation;GO:0009629/…	gi|170172562|ref|NP_032897.2|/0/1
16477	1840	528.67	946	26.65	49.33	0.88833	Up	5.34784e-31	5.39943e-28	Junb	Jun-B oncogene	K09028	GO:0031981//nuclear lumen;GO:0044427//chromosomal part	GO:0001071//nucleic acid binding transcription factor activity;GO:0003712//transcription cofactor activity;GO:0030528//transcription regulator activity;GO:0043566//structure-specific DNA binding;GO:0046983//protein dimerization activity	GO:0001503//ossification;GO:0001825//blastocyst formation;GO:0002573//myeloid leukocyte differentiation;GO:0003006//developmental process involved in reproduction;GO:0007049//cell cycle;GO:0008283//cell proliferation;GO:0009314//response to radiation;GO:0009605//response to external stimulus;GO:0045595//regulation of cell differentiation;GO:0045897//positive regulation of transcription during mit…	gi|710348|gb|AAA74916.1|/5.46849e-152/1
13836	3948	4098	5055	95.26	121.51	0.351133	Up	6.31826e-31	6.02481e-28	Epha2	Eph receptor A2	K05103	GO:0016021//integral to membrane;GO:0031252//cell leading edge	GO:0004714//transmembrane receptor protein tyrosine kinase activity;GO:0032559	GO:0001707//mesoderm formation;GO:0001944//vasculature development;GO:0006464//cellular protein modification process;GO:0006935//chemotaxis;GO:0007169//transmembrane receptor protein tyrosine kinase signaling pathway;GO:0007399//nervous system development;GO:0010594//regulation of endothelial cell migration;GO:0012501//programmed cell death;GO:0022603//regulation of anatomical structure morphogen…	gi|32484983|ref|NP_034269.2|/0/1
211770	4026	974.67	1481.67	22.21	34.9	0.652018	Up	1.77735e-28	1.60561e-25	Trib1	tribbles homolog 1 (Drosophila)	K08814	GO:0043231//intracellular membrane-bounded organelle	GO:0004871//signal transducer activity;GO:0016301//kinase activity;GO:0019887//protein kinase regulator activity;GO:0019901//protein kinase binding;GO:0032559;GO:0055103//ligase regulator activity	GO:0000165//MAPK cascade;GO:0002237//response to molecule of bacterial origin;GO:0002832;GO:0008285//negative regulation of cell proliferation;GO:0009966//regulation of signal transduction;GO:0014909//smooth muscle cell migration;GO:0031331;GO:0031398//positive regulation of protein ubiquitination;GO:0033673//negative regulation of kinase activity;GO:0043392//negative regulation of DNA binding	gi|21362355|ref|NP_653132.1|/1.38424e-180/1
13614	2344	631.67	1055	24.89	42.91	0.785748	Up	2.407e-28	2.06569e-25	Edn1	endothelin 1	K05227	GO:0044421//extracellular region part;GO:0044424//intracellular part	GO:0031705//bombesin receptor binding	GO:0000122//negative regulation of transcription from RNA polymerase II promoter;GO:0001101//response to acid;GO:0001525//angiogenesis;GO:0001990;GO:0002027//regulation of heart rate;GO:0002237//response to molecule of bacterial origin;GO:0002690//positive regulation of leukocyte chemotaxis;GO:0002790//peptide secretion;GO:0003002//regionalization;GO:0003014//renal system process;GO:0003300//card…	gi|148709037|gb|EDL40983.1|/4.8518e-79/1
20893	3113	1616.33	2229.67	47.77	68.09	0.511338	Up	1.0302e-27	8.4202e-25	Bhlhe40	basic helix-loop-helix family, member e40	K03729	GO:0031981//nuclear lumen	GO:0001071//nucleic acid binding transcription factor activity;GO:0003676//nucleic acid binding;GO:0030528//transcription regulator activity	GO:0006355//regulation of transcription, DNA-dependent;GO:0009314//response to radiation;GO:0009605//response to external stimulus;GO:0048167//regulation of synaptic plasticity;GO:0048511//rhythmic process;GO:0048731	gi|6755680|ref|NP_035628.1|/0/1
547150	4659	8532.04	7029.3	167.82	142.8	-0.232919	Down	1.07438e-23	8.38213e-21	6820431F20Rik	cadherin 11 pseudogene	K06803	GO:0031224//intrinsic to membrane;GO:0044424//intracellular part	GO:0046872//metal ion binding	GO:0016337//cell-cell adhesion;GO:0045216//cell-cell junction organization;GO:0048731	gi|74145351|dbj|BAE36133.1|/1.27598e-128/1
11461	1889	35228.1	36648.4	1729	1857.85	0.103696	Up	4.98928e-22	3.7233e-19	Actb	actin, beta	K05692	GO:0000267//cell fraction;GO:0005856//cytoskeleton;GO:0035097//histone methyltransferase complex;GO:0043005//neuron projection;GO:0043189//H4/H2A histone acetyltransferase complex;GO:0044444//cytoplasmic part	GO:0005198//structural molecule activity;GO:0008092//cytoskeletal protein binding;GO:0019900//kinase binding;GO:0032559	GO:0006935//chemotaxis;GO:0007599//hemostasis;GO:0045216//cell-cell junction organization;GO:0048667//cell morphogenesis involved in neuron differentiation;GO:0051084//'de novo' posttranslational protein folding	gi|397479373|ref|XP_003810996.1|/0/1
11465	1931	47311.4	48622.6	2270.57	2411.46	0.0868524	Up	2.03798e-20	1.4575e-17	Actg1	actin, gamma, cytoplasmic 1	K05692	GO:0000267//cell fraction;GO:0005884//actin filament;GO:0035097//histone methyltransferase complex;GO:0043005//neuron projection;GO:0043189//H4/H2A histone acetyltransferase complex;GO:0043292//contractile fiber	GO:0005198//structural molecule activity;GO:0008092//cytoskeletal protein binding;GO:0019900//kinase binding;GO:0032559	GO:0006935//chemotaxis;GO:0007599//hemostasis;GO:0010038//response to metal ion;GO:0031032//actomyosin structure organization;GO:0045216//cell-cell junction organization;GO:0048667//cell morphogenesis involved in neuron differentiation;GO:0051084//'de novo' posttranslational protein folding	gi|444727734|gb|ELW68212.1|/0/1
15936	1541	232.33	458.67	14.04	28.64	1.02849	Up	9.09644e-20	6.24525e-17	Ier2	immediate early response 2	-	GO:0044424//intracellular part	-	-	gi|162417961|ref|NP_034629.3|/9.28053e-86/1
19252	1952	275	504	13.05	24.76	0.923962	Up	3.04558e-18	2.01055e-15	Dusp1	dual specificity phosphatase 1	K04459	GO:0000267//cell fraction;GO:0031981//nuclear lumen	GO:0004725//protein tyrosine phosphatase activity;GO:0005488//binding;GO:0008138//protein tyrosine/serine/threonine phosphatase activity	GO:0000165//MAPK cascade;GO:0000302//response to reactive oxygen species;GO:0001704//formation of primary germ layer;GO:0006470//protein dephosphorylation;GO:0009314//response to radiation;GO:0010038//response to metal ion;GO:0031960//response to corticosteroid stimulus;GO:0033189//response to vitamin A;GO:0043627//response to estrogen stimulus;GO:0045767	gi|7305423|ref|NP_038670.1|/0/1
23849	4217	2221.67	2745.33	48.32	61.65	0.35148	Up	9.0846e-18	5.77511e-15	Klf6	Kruppel-like factor 6	K09207	GO:0043231//intracellular membrane-bounded organelle	GO:0001071//nucleic acid binding transcription factor activity;GO:0030528//transcription regulator activity;GO:0043566//structure-specific DNA binding;GO:0046914//transition metal ion binding	GO:0006357//regulation of transcription from RNA polymerase II promoter;GO:0007166//cell surface receptor signaling pathway;GO:0009611//response to wounding;GO:0030098//lymphocyte differentiation	gi|84794649|ref|NP_035933.2|/1.46534e-148/1
240672	1155	347.33	593.67	28.24	49.98	0.823611	Up	1.12062e-17	6.86938e-15	Dusp5	dual specificity phosphatase 5	K04459	GO:0031981//nuclear lumen	GO:0008138//protein tyrosine/serine/threonine phosphatase activity	GO:0000165//MAPK cascade;GO:0001704//formation of primary germ layer;GO:0006355//regulation of transcription, DNA-dependent;GO:0006464//cellular protein modification process	gi|145966803|ref|NP_001078859.1|/0/1
381022	19827	3655.82	4278.61	16.79	20.31	0.274588	Up	3.091e-17	1.82945e-14	Mll2	myeloid/lymphoid or mixed-lineage leukemia 2	K09187	GO:0034708;GO:0043231//intracellular membrane-bounded organelle	GO:0016740//transferase activity;GO:0043565//sequence-specific DNA binding	GO:0007292//female gamete generation;GO:0008283//cell proliferation;GO:0010551;GO:0016568//chromatin modification;GO:0030520//intracellular estrogen receptor signaling pathway;GO:0048545//response to steroid hormone stimulus	gi|359718904|ref|NP_001028448.3|/0/1
74155	3034	462.67	732	14.04	22.92	0.707064	Up	4.3594e-17	2.49416e-14	Errfi1	ERBB receptor feedback inhibitor 1	K08886	GO:0009898//internal side of plasma membrane;GO:0043231//intracellular membrane-bounded organelle;GO:0044444//cytoplasmic part	GO:0005099//Ras GTPase activator activity;GO:0019900//kinase binding	GO:0001933//negative regulation of protein phosphorylation;GO:0001944//vasculature development;GO:0007176//regulation of epidermal growth factor-activated receptor activity;GO:0007243//intracellular protein kinase cascade;GO:0030856//regulation of epithelial cell differentiation;GO:0048730//epidermis morphogenesis	gi|19526962|ref|NP_598514.1|/0/1
107765	1765	1230	1625	64.7	88.36	0.449628	Up	1.34853e-16	7.4665e-14	Ankrd1	ankyrin repeat domain 1 (cardiac muscle)	K15504;K11420	GO:0030017//sarcomere;GO:0043231//intracellular membrane-bounded organelle;GO:0043234//protein complex	GO:0003676//nucleic acid binding;GO:0003712//transcription cofactor activity	GO:0006355//regulation of transcription, DNA-dependent;GO:0006629//lipid metabolic process;GO:0006950//response to stress;GO:0023052//signaling	gi|31560506|ref|NP_038496.2|/3.98934e-152/1
12227	3083	313.33	539.67	9.35	16.63	0.83075	Up	1.51488e-16	8.12546e-14	Btg2	B cell translocation gene 2, anti-proliferative	K14443	-	GO:0000982//RNA polymerase II core promoter proximal region sequence-specific DNA binding transcription factor activity;GO:0005488//binding	GO:0003002//regionalization;GO:0006259//DNA metabolic process;GO:0006357//regulation of transcription from RNA polymerase II promoter;GO:0007612//learning;GO:0008213;GO:0008285//negative regulation of cell proliferation;GO:0009605//response to external stimulus;GO:0009628//response to abiotic stimulus;GO:0009725//response to hormone stimulus;GO:0021766//hippocampus development;GO:0021953//central…	gi|6680814|ref|NP_031596.1|/7.33883e-86/1
21929	4420.71	395.67	643.67	8.2	13.8	0.750972	Up	1.56406e-16	8.13501e-14	Tnfaip3	tumor necrosis factor, alpha-induced protein 3	K11859	GO:0005815//microtubule organizing center;GO:0043231//intracellular membrane-bounded organelle	GO:0003676//nucleic acid binding;GO:0016790//thiolester hydrolase activity;GO:0019783//small conjugating protein-specific protease activity;GO:0019787//small conjugating protein ligase activity;GO:0019899//enzyme binding;GO:0032182//small conjugating protein binding;GO:0046914//transition metal ion binding	GO:0000209//protein polyubiquitination;GO:0001818//negative regulation of cytokine production;GO:0002507//tolerance induction;GO:0002631;GO:0007249//I-kappaB kinase/NF-kappaB cascade;GO:0008285//negative regulation of cell proliferation;GO:0009896;GO:0010466//negative regulation of peptidase activity;GO:0016579//protein deubiquitination;GO:0022408//negative regulation of cell-cell adhesion;GO:003…	gi|261862305|ref|NP_001159874.1|/0/1
12193	3537	2584	3113	67.11	83.51	0.315421	Up	1.75777e-16	8.87363e-14	Zfp36l2	zinc finger protein 36, C3H type-like 2	K15308	GO:0043231//intracellular membrane-bounded organelle	GO:0001071//nucleic acid binding transcription factor activity;GO:0003676//nucleic acid binding	GO:0000956//nuclear-transcribed mRNA catabolic process;GO:0010467//gene expression	gi|74144555|dbj|BAE36112.1|/1.05224e-176/1
11504	4904	4794.33	5427.33	89.56	104.72	0.225611	Up	2.70956e-15	1.32877e-12	Adamts1	a disintegrin-like and metallopeptidase (reprolysin type) with thrombospondin type 1 motif, 1	K08617	GO:0005578//proteinaceous extracellular matrix;GO:0031982//vesicle	GO:0004175//endopeptidase activity;GO:0005539//glycosaminoglycan binding;GO:0046914//transition metal ion binding	GO:0001525//angiogenesis;GO:0007166//cell surface receptor signaling pathway;GO:0019538//protein metabolic process;GO:0022602//ovulation cycle process;GO:0060343	gi|157951646|ref|NP_033751.3|/0/1
11852	2264	1749.67	2178	71.42	91.89	0.36358	Up	3.59852e-15	1.71569e-12	Rhob	ras homolog gene family, member B	K07856	GO:0005626//insoluble fraction;GO:0005770//late endosome;GO:0031090//organelle membrane	GO:0017111//nucleoside-triphosphatase activity;GO:0032561//guanyl ribonucleotide binding	GO:0001775//cell activation;GO:0006915//apoptotic process;GO:0006935//chemotaxis;GO:0007041//lysosomal transport;GO:0007265//Ras protein signal transduction;GO:0007599//hemostasis;GO:0009207;GO:0009966//regulation of signal transduction;GO:0045765//regulation of angiogenesis;GO:0048869//cellular developmental process;GO:0051726//regulation of cell cycle	gi|440906071|gb|ELR56376.1|/2.28504e-110/1
56332	4191	5938.67	6585	129.97	149.04	0.197521	Up	2.98586e-14	1.38512e-11	Amotl2	angiomotin-like 2	K06104	GO:0043296//apical junction complex	GO:0005515//protein binding	-	gi|119120838|ref|NP_062738.2|/0/1
17975	8257	31344.6	28528.8	346.68	326.04	-0.0885556	Down	4.7088e-14	2.12689e-11	Ncl	nucleolin	K11294	GO:0031981//nuclear lumen;GO:0032991//macromolecular complex;GO:0044444//cytoplasmic part	GO:0005515//protein binding;GO:0043565//sequence-specific DNA binding	GO:0048646//anatomical structure formation involved in morphogenesis	gi|74177681|dbj|BAE38940.1|/0/1
13642	4319	2839	3323.33	60.27	72.91	0.274677	Up	9.90688e-14	4.36004e-11	Efnb2	ephrin B2	K05463	GO:0016021//integral to membrane	GO:0005102//receptor binding	GO:0001944//vasculature development;GO:0007154//cell communication;GO:0007166//cell surface receptor signaling pathway;GO:0009653//anatomical structure morphogenesis;GO:0048869//cellular developmental process;GO:0051704	gi|74208930|dbj|BAE21211.1|/0/1
329371	4020	360.08	180.56	8.22	4.24	-0.955074	Down	1.02207e-13	4.38571e-11	Gm13399	predicted gene 13399	-	-	-	-	gi|148676412|gb|EDL08359.1|/1.51813e-86/1
74194	2827	1559	1932.67	50.8	65.05	0.356721	Up	3.42764e-13	1.43493e-10	Rnd3	Rho family GTPase 3	K07859	GO:0012505//endomembrane system;GO:0016020//membrane;GO:0043231//intracellular membrane-bounded organelle	GO:0017111//nucleoside-triphosphatase activity;GO:0032561//guanyl ribonucleotide binding	GO:0007010//cytoskeleton organization;GO:0009207;GO:0035556//intracellular signal transduction	gi|189053783|dbj|BAG36035.1|/1.08604e-128/1
20250	5453	10280	8967.17	172.56	155.39	-0.151204	Down	5.32824e-13	2.17747e-10	Scd2	stearoyl-Coenzyme A desaturase 2	K00507	GO:0031227//intrinsic to endoplasmic reticulum membrane;GO:0042598	GO:0016215;GO:0046914//transition metal ion binding	GO:0006631//fatty acid metabolic process;GO:0008366//axon ensheathment;GO:0010872//regulation of cholesterol esterification;GO:0042742//defense response to bacterium;GO:0044126;GO:0045444//fat cell differentiation	gi|188219606|ref|NP_033154.2|/0/1
78749	3254.67	993	1279.67	28.03	37.31	0.412591	Up	1.20483e-11	4.80924e-09	Filip1l	filamin A interacting protein 1-like	K10352	GO:0015629//actin cytoskeleton;GO:0043231//intracellular membrane-bounded organelle	-	-	gi|295424207|ref|NP_001035487.2|/0/1
320706	13232	979.02	1262.64	6.75	8.99	0.413434	Up	1.45492e-11	5.6755e-09	Soga1	suppressor of glucose, autophagy associated 1	K10352;K09288;K08408	-	-	-	gi|257467641|ref|NP_001158135.1|/0/1
15530	14201	8834	9436	56.7	62.6	0.142814	Up	2.97042e-11	1.13298e-08	Hspg2	perlecan (heparan sulfate proteoglycan 2)	K06255	GO:0005578//proteinaceous extracellular matrix;GO:0016020//membrane	GO:0005515//protein binding	GO:0044238//primary metabolic process;GO:0044260;GO:0048646//anatomical structure formation involved in morphogenesis	gi|183979966|ref|NP_032331.2|/0/1
100041965	963	250.01	118.01	24.54	11.88	-1.0466	Down	3.16892e-11	1.18242e-08	Oaz1-ps	ornithine decarboxylase antizyme 1, pseudogene	K12752	GO:0044444//cytoplasmic part	GO:0004857//enzyme inhibitor activity;GO:0005488//binding	GO:0006520//cellular amino acid metabolic process;GO:0006595//polyamine metabolic process;GO:0019222//regulation of metabolic process	gi|1924976|gb|AAB96330.1|/2.8717e-124/1
270110	4530	399.67	591	8.09	12.36	0.611467	Up	3.41338e-11	1.24654e-08	Irf2bp2	interferon regulatory factor 2 binding protein 2	-	GO:0043231//intracellular membrane-bounded organelle	-	-	gi|257196179|ref|NP_001158070.1|/0/1
12826	6636	11034	11662.7	152.02	166.1	0.127791	Up	3.73826e-11	1.33674e-08	Col4a1	collagen, type IV, alpha 1	K06237	-	-	-	gi|161484654|ref|NP_034061.2|/0/1
18148	1386.77	34988	32185.7	2355.53	2237.69	-0.0740415	Down	3.83532e-11	1.34346e-08	Npm1	nucleophosmin 1	K11276	GO:0000922//spindle pole;GO:0005815//microtubule organizing center;GO:0016604//nuclear body;GO:0030529//ribonucleoprotein complex;GO:0044452	GO:0003712//transcription cofactor activity;GO:0003723//RNA binding;GO:0008134//transcription factor binding;GO:0035091//phosphatidylinositol binding;GO:0042802//identical protein binding;GO:0043021//ribonucleoprotein complex binding;GO:0046983//protein dimerization activity	GO:0000054//ribosomal subunit export from nucleus;GO:0006275//regulation of DNA replication;GO:0007568//aging;GO:0008283//cell proliferation;GO:0009891;GO:0009966//regulation of signal transduction;GO:0010604;GO:0010638//positive regulation of organelle organization;GO:0010639;GO:0015031//protein transport;GO:0019725//cellular homeostasis;GO:0031647//regulation of protein stability;GO:0032070;GO:…	gi|7242160|ref|NP_037124.1|/1.41998e-133/1
68371	1956	969.68	1237.33	45.93	60.42	0.395589	Up	9.58418e-11	3.29006e-08	Pbld1	phenazine biosynthesis-like protein domain containing 1	K06998	-	GO:0003824//catalytic activity	GO:0008152//metabolic process	gi|31560132|ref|NP_080977.2|/1.40594e-153/1
14268	8135.79	52944	53279.7	594.11	617.91	0.0566666	Up	2.64616e-10	8.90563e-08	Fn1	fibronectin 1	K05717	GO:0005578//proteinaceous extracellular matrix;GO:0005615//extracellular space;GO:0031091//platelet alpha granule;GO:0044444//cytoplasmic part;GO:0044459//plasma membrane part	GO:0005198//structural molecule activity;GO:0005539//glycosaminoglycan binding;GO:0008047//enzyme activator activity;GO:0019899//enzyme binding;GO:0046914//transition metal ion binding	GO:0000904//cell morphogenesis involved in differentiation;GO:0001775//cell activation;GO:0002376//immune system process;GO:0002526//acute inflammatory response;GO:0006464//cellular protein modification process;GO:0006887//exocytosis;GO:0007599//hemostasis;GO:0009611//response to wounding;GO:0031589//cell-substrate adhesion;GO:0034329//cell junction assembly;GO:0043062//extracellular structure or…	gi|46849812|ref|NP_034363.1|/0/1
14283	1705	661	882	36.02	49.67	0.463577	Up	3.59622e-10	1.18703e-07	Fosl1	fos-like antigen 1	K04502	GO:0016020//membrane;GO:0042598;GO:0043231//intracellular membrane-bounded organelle;GO:0044444//cytoplasmic part	GO:0005488//binding;GO:0030528//transcription regulator activity	GO:0000302//response to reactive oxygen species;GO:0006915//apoptotic process;GO:0006952//defense response;GO:0007154//cell communication;GO:0007611//learning or memory;GO:0008283//cell proliferation;GO:0009605//response to external stimulus;GO:0009628//response to abiotic stimulus;GO:0022414//reproductive process;GO:0045897//positive regulation of transcription during mitosis;GO:0051384//respons…	gi|74202982|dbj|BAE26198.1|/4.60867e-73/1
319887	2042.06	553.88	352	24.94	16.49	-0.59687	Down	5.01912e-10	1.62544e-07	E030030I06Rik	RIKEN cDNA E030030I06 gene	K02091;K04257	GO:0044424//intracellular part	GO:0000166//nucleotide binding;GO:0004674//protein serine/threonine kinase activity;GO:0004871//signal transducer activity;GO:0005515//protein binding	GO:0007049//cell cycle;GO:0023052//signaling;GO:0042127//regulation of cell proliferation;GO:0043170;GO:0044237//cellular metabolic process;GO:0045595//regulation of cell differentiation;GO:0048522//positive regulation of cellular process;GO:0048523//negative regulation of cellular process;GO:0048534	gi|363000610|ref|NP_001241674.1|/8.45491e-86/1
16476	3187	869.33	1108	25.09	33.09	0.399283	Up	1.05128e-09	3.3415e-07	Jun	Jun oncogene	K04448	GO:0000785//chromatin;GO:0031981//nuclear lumen;GO:0043234//protein complex;GO:0044444//cytoplasmic part	GO:0000981//sequence-specific DNA binding RNA polymerase II transcription factor activity;GO:0003712//transcription cofactor activity;GO:0005099//Ras GTPase activator activity;GO:0030528//transcription regulator activity;GO:0042802//identical protein binding;GO:0043565//sequence-specific DNA binding;GO:0043566//structure-specific DNA binding;GO:0046332//SMAD binding;GO:0046983//protein dimerizati…	GO:0000165//MAPK cascade;GO:0000302//response to reactive oxygen species;GO:0001933//negative regulation of protein phosphorylation;GO:0001935//endothelial cell proliferation;GO:0002224//toll-like receptor signaling pathway;GO:0002237//response to molecule of bacterial origin;GO:0002763//positive regulation of myeloid leukocyte differentiation;GO:0003007//heart morphogenesis;GO:0006275//regulatio…	gi|74183908|dbj|BAE24518.1|/6.59131e-130/1
240514	4392.05	965.99	1213.59	20.16	26.17	0.376418	Up	1.23649e-09	3.85875e-07	Ccdc85b	coiled-coil domain containing 85B	K04502	GO:0005737//cytoplasm;GO:0005815//microtubule organizing center;GO:0005856//cytoskeleton;GO:0043231//intracellular membrane-bounded organelle	GO:0005488//binding	GO:0006355//regulation of transcription, DNA-dependent;GO:0016049//cell growth;GO:0030154//cell differentiation;GO:0040007//growth;GO:0045596//negative regulation of cell differentiation;GO:0048523//negative regulation of cellular process	gi|465977471|ref|XP_004264434.1|/6.00285e-52/1
68794	9166	6989	7484.67	69.6	77.03	0.146333	Up	1.29849e-09	3.97987e-07	Flnc	filamin C, gamma	K04437	GO:0016020//membrane;GO:0030016//myofibril	GO:0008092//cytoskeletal protein binding	GO:0034330	gi|124487139|ref|NP_001074654.1|/0/1
223775	2419	850	1085.67	32.44	42.86	0.401858	Up	1.35442e-09	4.07846e-07	Pim3	proviral integration site 3	K08807	-	GO:0004672//protein kinase activity;GO:0032559	GO:0000278//mitotic cell cycle;GO:0006468//protein phosphorylation;GO:0006915//apoptotic process	gi|3800869|gb|AAC68900.1|/0/1
20383	2710.91	4238	3577.33	144.45	125.56	-0.202193	Down	1.47555e-09	4.3666e-07	Srsf3	serine/arginine-rich splicing factor 3	K12892	GO:0031981//nuclear lumen	GO:0003676//nucleic acid binding	GO:0000377;GO:0006353//DNA-dependent transcription, termination;GO:0006397//mRNA processing;GO:0006405//RNA export from nucleus	gi|148690658|gb|EDL22605.1|/5.22431e-52/1
12763	9397.24	13399.3	12023.9	130.15	120.56	-0.110424	Down	1.49738e-09	4.3561e-07	Cmah	cytidine monophospho-N-acetylneuraminic acid hydroxylase	K08080	GO:0044424//intracellular part	GO:0016716//oxidoreductase activity, acting on paired donors, with incorporation or reduction of molecular oxygen, another compound as one donor, and incorporation of one atom of oxygen;GO:0043169//cation binding;GO:0051536//iron-sulfur cluster binding	GO:0006054//N-acetylneuraminate metabolic process;GO:0006091//generation of precursor metabolites and energy;GO:0051234//establishment of localization	gi|148700555|gb|EDL32502.1|/0/1
12927	3170.75	1392.33	1672.67	40.45	50.16	0.310398	Up	2.53526e-09	7.25253e-07	Bcar1	breast cancer anti-estrogen resistance 1	K05726	GO:0005626//insoluble fraction;GO:0005924//cell-substrate adherens junction;GO:0031252//cell leading edge;GO:0044444//cytoplasmic part	GO:0019900//kinase binding;GO:0019902//phosphatase binding;GO:0019904//protein domain specific binding	GO:0007169//transmembrane receptor protein tyrosine kinase signaling pathway;GO:0016477//cell migration;GO:0030036//actin cytoskeleton organization;GO:0050851//antigen receptor-mediated signaling pathway	gi|1184512|gb|AAA93381.1|/0/1
21825	5802	5918.33	6376	93.33	103.83	0.153811	Up	3.01648e-09	8.48768e-07	Thbs1	thrombospondin 1	K04659	GO:0005615//extracellular space;GO:0009986//cell surface;GO:0031091//platelet alpha granule	GO:0001948//glycoprotein binding;GO:0005102//receptor binding;GO:0005518//collagen binding;GO:0005539//glycosaminoglycan binding;GO:0005543//phospholipid binding;GO:0017134//fibroblast growth factor binding;GO:0032403//protein complex binding;GO:0043498//cell surface binding;GO:0046872//metal ion binding;GO:0071813//lipoprotein particle binding	GO:0000165//MAPK cascade;GO:0001818//negative regulation of cytokine production;GO:0001819//positive regulation of cytokine production;GO:0001935//endothelial cell proliferation;GO:0001953//negative regulation of cell-matrix adhesion;GO:0002468;GO:0002504//antigen processing and presentation of peptide or polysaccharide antigen via MHC class II;GO:0002690//positive regulation of leukocyte chemota…	gi|47059073|ref|NP_035710.2|/0/1
14958	2304	3247	2697.67	130.2	111.81	-0.21968	Down	3.91616e-09	1.08414e-06	H1f0	H1 histone family, member 0	K11275	GO:0000785//chromatin;GO:0005856//cytoskeleton;GO:0043231//intracellular membrane-bounded organelle	GO:0003676//nucleic acid binding	GO:0034728//nucleosome organization	gi|308818151|ref|NP_001184201.1|/8.20238e-39/1
72567	5417.21	3824	3221.33	64.61	56.21	-0.200931	Down	5.66354e-09	1.543e-06	Bclaf1	BCL2-associated transcription factor 1	K13087	GO:0031981//nuclear lumen	GO:0003676//nucleic acid binding;GO:0030528//transcription regulator activity	GO:0006355//regulation of transcription, DNA-dependent;GO:0006915//apoptotic process;GO:0012502//induction of programmed cell death	gi|70906449|ref|NP_001020564.1|/0/1
21973	5217	12956.3	11645.7	227.39	211.07	-0.107447	Down	6.06266e-09	1.62593e-06	Top2a	topoisomerase (DNA) II alpha	K03164	GO:0000794//condensed nuclear chromosome;GO:0005813//centrosome;GO:0043234//protein complex	GO:0001071//nucleic acid binding transcription factor activity;GO:0003916//DNA topoisomerase activity;GO:0019901//protein kinase binding;GO:0032182//small conjugating protein binding;GO:0032559;GO:0042623//ATPase activity, coupled;GO:0042802//identical protein binding;GO:0046983//protein dimerization activity	GO:0006260//DNA replication;GO:0006357//regulation of transcription from RNA polymerase II promoter;GO:0006915//apoptotic process;GO:0007059//chromosome segregation;GO:0007131//reciprocal meiotic recombination;GO:0009207;GO:0009725//response to hormone stimulus;GO:0009790//embryo development;GO:0021533//cell differentiation in hindbrain;GO:0030261//chromosome condensation;GO:0033554//cellular res…	gi|153945749|ref|NP_035753.2|/0/1
260409	1967	1154.67	1402.67	54.38	68.2	0.326696	Up	1.01357e-08	2.67645e-06	Cdc42ep3	CDC42 effector protein (Rho GTPase binding) 3	-	GO:0005856//cytoskeleton	GO:0008092//cytoskeletal protein binding	GO:0023052//signaling;GO:0065007//biological regulation	gi|13386006|ref|NP_080790.1|/5.11017e-103/1
12747	2054.68	881.67	635.33	38.96	29.53	-0.399812	Down	1.20623e-08	3.13692e-06	Clk1	CDC-like kinase 1	K08823	GO:0043231//intracellular membrane-bounded organelle	GO:0004672//protein kinase activity;GO:0032559	GO:0006468//protein phosphorylation	gi|111038135|ref|NP_001036099.1|/0/1
67684	3327	2681	2208.67	74.08	63.04	-0.232817	Down	1.74929e-08	4.48133e-06	Luc7l3	LUC7-like 3 (S. cerevisiae)	K13212	GO:0005924//cell-substrate adherens junction;GO:0016604//nuclear body	GO:0003723//RNA binding	GO:0006396//RNA processing;GO:0012501//programmed cell death;GO:0050896//response to stimulus	gi|471380377|ref|XP_004377984.1|/8.72351e-125/1
100039192	966	26.37	0	1.7	0.01	-7.40939	Down	2.30152e-08	5.72511e-06	Tmem254c	transmembrane protein 254c	-	GO:0031224//intrinsic to membrane	-	-	gi|292781931|ref|NP_080955.1|/1.19999e-63/1
434869	1332	26.96	0	1.25	0.01	-6.96578	Down	2.30152e-08	5.80931e-06	Gm15097	predicted gene 15097	-	-	-	-	gi|315630408|ref|NP_001185916.2|/0/1
214855	5659.59	318	461.18	5.12	7.71	0.590587	Up	2.31696e-08	5.68119e-06	Arid5a	AT rich interactive domain 5A (MRF1-like)	K11765;K11653;K07874	GO:0031981//nuclear lumen	GO:0003676//nucleic acid binding	GO:0006351//transcription, DNA-dependent	gi|31542476|ref|NP_666108.2|/0/1
20692	2299	26277.7	26694.7	1056	1107.78	0.0690616	Up	2.89384e-08	6.99576e-06	Sparc	secreted acidic cysteine rich glycoprotein	K08136	GO:0005578//proteinaceous extracellular matrix;GO:0031091//platelet alpha granule	GO:0005515//protein binding;GO:0046872//metal ion binding	GO:0001775//cell activation;GO:0002237//response to molecule of bacterial origin;GO:0006887//exocytosis;GO:0007599//hemostasis;GO:0008283//cell proliferation;GO:0009611//response to wounding;GO:0009628//response to abiotic stimulus;GO:0010038//response to metal ion;GO:0023052//signaling;GO:0030323//respiratory tube development;GO:0031960//response to corticosteroid stimulus;GO:0033273//response t…	gi|6678077|ref|NP_033268.1|/4.17747e-168/1
13690	7756.07	18479.3	16868.5	217.67	205.19	-0.0851822	Down	3.40844e-08	8.12534e-06	Eif4g2	eukaryotic translation initiation factor 4, gamma 2	K03260	GO:0043234//protein complex;GO:0044424//intracellular part	GO:0008135//translation factor activity, nucleic acid binding	GO:0006413//translational initiation;GO:0022402//cell cycle process	gi|354492355|ref|XP_003508314.1|/0/1
12192	2984	700	892.67	21.59	28.45	0.398065	Up	4.6707e-08	1.09819e-05	Zfp36l1	zinc finger protein 36, C3H type-like 1	K15308	GO:0043231//intracellular membrane-bounded organelle;GO:0044444//cytoplasmic part	GO:0001071//nucleic acid binding transcription factor activity;GO:0003723//RNA binding;GO:0046914//transition metal ion binding	GO:0000956//nuclear-transcribed mRNA catabolic process;GO:0006412//translation;GO:0030154//cell differentiation	gi|470623606|ref|XP_004319451.1|/1.43601e-171/1
13803	4752	939.33	1154.67	18.11	22.99	0.34422	Up	5.19008e-08	1.20382e-05	Enc1	ectodermal-neural cortex 1	K10462	GO:0034399//nuclear periphery;GO:0043232	GO:0008092//cytoskeletal protein binding	GO:0048731	gi|40254359|ref|NP_031956.3|/0/1
17684	1980	1026.33	1245.33	48.02	60.15	0.324929	Up	7.82112e-08	1.78989e-05	Cited2	Cbp/p300-interacting transactivator, with Glu/Asp-rich carboxy-terminal domain, 2	-	GO:0000785//chromatin;GO:0043231//intracellular membrane-bounded organelle	GO:0001071//nucleic acid binding transcription factor activity;GO:0003712//transcription cofactor activity;GO:0019904//protein domain specific binding;GO:0030528//transcription regulator activity	GO:0001825//blastocyst formation;GO:0001944//vasculature development;GO:0003006//developmental process involved in reproduction;GO:0006950//response to stress;GO:0007179//transforming growth factor beta receptor signaling pathway;GO:0007399//nervous system development;GO:0009855//determination of bilateral symmetry;GO:0010551;GO:0016337//cell-cell adhesion;GO:0016477//cell migration;GO:0030154//c…	gi|403269926|ref|XP_003926955.1|/2.38015e-124/1
100039890	1348	0	23.55	0.01	1.11	6.79442	Up	8.04908e-08	1.81782e-05	Gm15093	predicted gene 15093	-	-	-	-	gi|153791512|ref|NP_001093390.1|/0/1
100213	5250.13	651	833	11.36	15.01	0.401961	Up	8.62674e-08	1.92298e-05	Rusc2	RUN and SH3 domain containing 2	-	GO:0005737//cytoplasm	-	-	gi|28972183|dbj|BAC65545.1|/0/1
654432	912	77.46	154.36	5.29	11.07	1.06532	Up	8.94008e-08	1.96728e-05	Gm7334	B-cell translocation gene 3 pseudogene	K14443	GO:0044424//intracellular part	GO:0005488//binding	GO:0006950//response to stress;GO:0007346//regulation of mitotic cell cycle;GO:0008283//cell proliferation	gi|6753208|ref|NP_033900.1|/4.27589e-132/1
24064	2103	170.33	275	7.49	12.49	0.737736	Up	9.50842e-08	2.06585e-05	Spry2	sprouty homolog 2 (Drosophila)	K04704	GO:0001726//ruffle;GO:0015630//microtubule cytoskeleton;GO:0016020//membrane;GO:0044444//cytoplasmic part	GO:0005488//binding;GO:0030295//protein kinase activator activity	GO:0001763//morphogenesis of a branching structure;GO:0001934//positive regulation of protein phosphorylation;GO:0006915//apoptotic process;GO:0007173//epidermal growth factor receptor signaling pathway;GO:0008283//cell proliferation;GO:0008543//fibroblast growth factor receptor signaling pathway;GO:0010467//gene expression;GO:0030323//respiratory tube development;GO:0034260//negative regulation …	gi|6755652|ref|NP_036027.1|/2.87628e-168/1
16211	5909	17982.7	16436.3	278.42	262.89	-0.0828036	Down	1.01613e-07	2.18012e-05	Kpnb1	karyopherin (importin) beta 1	K14293	GO:0005635//nuclear envelope;GO:0031981//nuclear lumen;GO:0044444//cytoplasmic part	GO:0005048//signal sequence binding;GO:0005515//protein binding;GO:0022892;GO:0046914//transition metal ion binding	GO:0000737//DNA catabolic process, endonucleolytic;GO:0006606//protein import into nucleus;GO:0006915//apoptotic process;GO:0022415;GO:0051704	gi|88014720|ref|NP_032405.3|/0/1
93760	8175	1886.67	2152	21.08	24.84	0.23679	Up	1.80596e-07	3.82685e-05	Arid1a	AT rich interactive domain 1A (SWI-like)	K11653	GO:0000267//cell fraction;GO:0031981//nuclear lumen;GO:0070603//SWI/SNF superfamily-type complex	GO:0003676//nucleic acid binding;GO:0030528//transcription regulator activity	GO:0006338//chromatin remodeling;GO:0010467//gene expression;GO:0031958;GO:0034728//nucleosome organization	gi|124249109|ref|NP_001074288.1|/0/1
15939	3272	282.33	407.67	7.93	11.84	0.578276	Up	2.02836e-07	4.2457e-05	Ier5	immediate early response 5	-	-	-	-	gi|6754284|ref|NP_034630.1|/1.08431e-111/1
23882	1081	170.33	271.67	14.83	24.45	0.721316	Up	2.41062e-07	4.98505e-05	Gadd45g	growth arrest and DNA-damage-inducible 45 gamma	K04402	GO:0043231//intracellular membrane-bounded organelle	GO:0005488//binding	GO:0000165//MAPK cascade;GO:0006259//DNA metabolic process;GO:0007049//cell cycle;GO:0012501//programmed cell death;GO:0032609//interferon-gamma production;GO:0033673//negative regulation of kinase activity;GO:0042093//T-helper cell differentiation	gi|254553386|ref|NP_035947.2|/5.09919e-87/1
16878	3979.18	257	376	6.02	8.96	0.573735	Up	2.64286e-07	5.40024e-05	Lif	leukemia inhibitory factor	K05419	GO:0044421//extracellular region part	GO:0005126//cytokine receptor binding	GO:0001525//angiogenesis;GO:0002763//positive regulation of myeloid leukocyte differentiation;GO:0003006//developmental process involved in reproduction;GO:0003337//mesenchymal to epithelial transition involved in metanephros morphogenesis;GO:0007167//enzyme linked receptor protein signaling pathway;GO:0008283//cell proliferation;GO:0010551;GO:0010740//positive regulation of intracellular protein…	gi|6678694|ref|NP_032527.1|/5.54423e-105/1
384783	4015	410.33	553.33	9.38	13.08	0.479703	Up	3.10254e-07	6.26494e-05	Irs2	insulin receptor substrate 2	K07187	GO:0016020//membrane;GO:0042598;GO:0044444//cytoplasmic part	GO:0004871//signal transducer activity;GO:0005102//receptor binding;GO:0019900//kinase binding;GO:0019902//phosphatase binding	GO:0001783//B cell apoptotic process;GO:0005979//regulation of glycogen biosynthetic process;GO:0006635//fatty acid beta-oxidation;GO:0007169//transmembrane receptor protein tyrosine kinase signaling pathway;GO:0007417//central nervous system development;GO:0008284//positive regulation of cell proliferation;GO:0009746;GO:0010746;GO:0010828//positive regulation of glucose transport;GO:0016477//cel…	gi|124487073|ref|NP_001074681.1|/0/1
17872	2345	351.33	485.67	13.84	19.77	0.514469	Up	3.2203e-07	6.42712e-05	Ppp1r15a	protein phosphatase 1, regulatory (inhibitor) subunit 15A	K14019	GO:0043231//intracellular membrane-bounded organelle	-	GO:0006984//ER-nucleus signaling pathway;GO:0012501//programmed cell death	gi|6678978|ref|NP_032680.1|/0/1
230657	2409	2231.4	2505.64	85.51	99.11	0.212937	Up	3.41246e-07	6.73235e-05	Tmem69	transmembrane protein 69	K04012	-	-	-	gi|161621250|ref|NP_808338.2|/3.66192e-130/1
21894	8560	10864.7	11263.3	115.89	124.18	0.0996768	Up	3.4521e-07	6.73316e-05	Tln1	talin 1	K06271	GO:0001726//ruffle;GO:0005815//microtubule organizing center;GO:0005924//cell-substrate adherens junction;GO:0043227//membrane-bounded organelle	GO:0005102//receptor binding;GO:0005198//structural molecule activity;GO:0008092//cytoskeletal protein binding;GO:0019904//protein domain specific binding	GO:0001775//cell activation;GO:0003012//muscle system process;GO:0006887//exocytosis;GO:0006935//chemotaxis;GO:0007599//hemostasis;GO:0030036//actin cytoskeleton organization;GO:0034329//cell junction assembly	gi|49022858|dbj|BAC65702.4|/0/1
100039934	1352	22.68	0	1.04	0.01	-6.70044	Down	3.45274e-07	6.65874e-05	Gm15085	predicted gene 15085	-	-	-	-	gi|33859586|ref|NP_035152.1|/0/1
77300	9117	2941.67	3238	29.45	33.48	0.185032	Up	4.31274e-07	8.22487e-05	Raph1	Ras association (RalGDS/AF-6) and pleckstrin homology domains 1	-	GO:0016020//membrane;GO:0042995//cell projection;GO:0043231//intracellular membrane-bounded organelle	-	GO:0009987//cellular process	gi|341604762|ref|NP_001038978.3|/0/1
21859	4681	33386.6	31062.5	653.58	627.9	-0.057829	Down	4.77344e-07	9.00344e-05	Timp3	tissue inhibitor of metalloproteinase 3	-	GO:0005578//proteinaceous extracellular matrix;GO:0044424//intracellular part	GO:0004866//endopeptidase inhibitor activity;GO:0043169//cation binding	GO:0001101//response to acid;GO:0007399//nervous system development;GO:0009605//response to external stimulus;GO:0009888//tissue development;GO:0010466//negative regulation of peptidase activity;GO:0012502//induction of programmed cell death;GO:0030162//regulation of proteolysis;GO:0031330;GO:0048545//response to steroid hormone stimulus;GO:0050953//sensory perception of light stimulus	gi|6755793|ref|NP_035725.1|/1.35571e-126/1
216345	6956	1158	899.33	15.21	12.2	-0.318139	Down	6.31854e-07	0.000117882	Zfc3h1	zinc finger, C3H1-type containing	-	GO:0044464//cell part	GO:0043169//cation binding	GO:0010467//gene expression	gi|90991706|ref|NP_001028433.2|/0/1
69994	1436	21.58	0	0.93	0.01	-6.53916	Down	6.7952e-07	0.000125412	Rsc1a1	regulatory solute carrier protein, family 1, member 1	K11885	GO:0005626//insoluble fraction;GO:0031981//nuclear lumen;GO:0042995//cell projection;GO:0044459//plasma membrane part	GO:0005488//binding;GO:0016248//channel inhibitor activity	GO:0006351//transcription, DNA-dependent;GO:0022600//digestive system process;GO:0048519//negative regulation of biological process;GO:0051234//establishment of localization	gi|77404400|ref|NP_076033.4|/0/1
20971	2460	3271.8	3568.63	122.75	138.39	0.173017	Up	8.0564e-07	0.000147106	Sdc4	syndecan 4	K06257	GO:0005924//cell-substrate adherens junction;GO:0030016//myofibril;GO:0031224//intrinsic to membrane;GO:0043231//intracellular membrane-bounded organelle	GO:0004872//receptor activity;GO:0019901//protein kinase binding	GO:0001954//positive regulation of cell-matrix adhesion;GO:0007154//cell communication;GO:0023052//signaling;GO:0032233//positive regulation of actin filament bundle assembly;GO:0033674//positive regulation of kinase activity	gi|6755442|ref|NP_035651.1|/3.01772e-79/1
12064	4011.55	597	755.67	13.64	17.83	0.386463	Up	9.7474e-07	0.00017611	Bdnf	brain derived neurotrophic factor	K04355	GO:0030136//clathrin-coated vesicle	GO:0005167	GO:0006935//chemotaxis;GO:0006954//inflammatory response;GO:0007405//neuroblast proliferation;GO:0007610//behavior;GO:0008037//cell recognition;GO:0009719;GO:0014070//response to organic cyclic compound;GO:0016202//regulation of striated muscle tissue development;GO:0022904//respiratory electron transport chain;GO:0023061;GO:0031175//neuron projection development;GO:0033273//response to vitamin;G…	gi|397174764|ref|NP_001257559.1|/9.28134e-161/1
58220	3409	1070.97	1268.67	28.87	35.34	0.291731	Up	1.05518e-06	0.000188657	Pard6b	par-6 (partitioning defective 6) homolog beta (C. elegans)	K06093	GO:0043231//intracellular membrane-bounded organelle;GO:0043296//apical junction complex;GO:0044444//cytoplasmic part	GO:0005488//binding	GO:0007043//cell-cell junction assembly;GO:0016477//cell migration;GO:0048667//cell morphogenesis involved in neuron differentiation;GO:0065003	gi|253314520|ref|NP_067384.2|/0/1
19225	4150	153	243.67	3.38	5.56	0.718062	Up	1.18555e-06	0.000209782	Ptgs2	prostaglandin-endoperoxide synthase 2	K11987	GO:0012505//endomembrane system;GO:0031090//organelle membrane;GO:0032991//macromolecular complex;GO:0042598;GO:0042995//cell projection;GO:0044432//endoplasmic reticulum part;GO:0044459//plasma membrane part	GO:0005506//iron ion binding;GO:0005515//protein binding;GO:0016209//antioxidant activity;GO:0016701//oxidoreductase activity, acting on single donors with incorporation of molecular oxygen;GO:0016705//oxidoreductase activity, acting on paired donors, with incorporation or reduction of molecular oxygen	GO:0001503//ossification;GO:0001516//prostaglandin biosynthetic process;GO:0001660//fever generation;GO:0001819//positive regulation of cytokine production;GO:0001963//synaptic transmission, dopaminergic;GO:0002042//cell migration involved in sprouting angiogenesis;GO:0002237//response to molecule of bacterial origin;GO:0003006//developmental process involved in reproduction;GO:0006915//apoptotic…	gi|31981525|ref|NP_035328.2|/0/1
13205	4571	9394.69	8457.29	188.37	175.03	-0.105967	Down	1.25782e-06	0.000220298	Ddx3x	DEAD/H (Asp-Glu-Ala-Asp/His) box polypeptide 3, X-linked	K11594	GO:0016604//nuclear body	GO:0003676//nucleic acid binding;GO:0003724//RNA helicase activity;GO:0032559;GO:0042623//ATPase activity, coupled	GO:0051704	gi|62087546|dbj|BAD92220.1|/0/1
71371	4494	788.67	962.33	16.09	20.27	0.333182	Up	1.29646e-06	0.000224772	Arid5b	AT rich interactive domain 5B (MRF1-like)	K11653;K07874;K22507	GO:0043231//intracellular membrane-bounded organelle	GO:0003676//nucleic acid binding;GO:0030528//transcription regulator activity	GO:0001667//ameboidal cell migration;GO:0006355//regulation of transcription, DNA-dependent;GO:0007169//transmembrane receptor protein tyrosine kinase signaling pathway;GO:0009887//organ morphogenesis;GO:0040007//growth	gi|74136557|ref|NP_076087.2|/0/1
14066	1876	398.67	529	19.71	27.07	0.457767	Up	1.57901e-06	0.000271022	F3	coagulation factor III	K03901	GO:0031224//intrinsic to membrane;GO:0044421//extracellular region part;GO:0044424//intracellular part	GO:0008289//lipid binding;GO:0019899//enzyme binding	GO:0001935//endothelial cell proliferation;GO:0002237//response to molecule of bacterial origin;GO:0002526//acute inflammatory response;GO:0006915//apoptotic process;GO:0007599//hemostasis;GO:0009605//response to external stimulus;GO:0009628//response to abiotic stimulus;GO:0010740//positive regulation of intracellular protein kinase cascade;GO:0014909//smooth muscle cell migration;GO:0034614//ce…	gi|170172540|ref|NP_034301.3|/3.74352e-164/1
16332	4782.68	4075.67	4377.33	78.07	86.64	0.150265	Up	1.77589e-06	0.000301795	Inppl1	inositol polyphosphate phosphatase-like 1	K15909	GO:0016020//membrane;GO:0030864//cortical actin cytoskeleton;GO:0031252//cell leading edge	GO:0008092//cytoskeletal protein binding;GO:0019904//protein domain specific binding;GO:0035091//phosphatidylinositol binding;GO:0046030//inositol trisphosphate phosphatase activity	GO:0006260//DNA replication;GO:0006629//lipid metabolic process;GO:0007417//central nervous system development;GO:0008283//cell proliferation;GO:0009968//negative regulation of signal transduction;GO:0010467//gene expression;GO:0010975//regulation of neuron projection development;GO:0016192//vesicle-mediated transport;GO:0019318//hexose metabolic process;GO:0030036//actin cytoskeleton organizatio…	gi|170172575|ref|NP_034697.2|/0/1
18536	8398	3326.67	2852	36.17	32.02	-0.17582	Down	1.95832e-06	0.000329535	Pcm1	pericentriolar material 1	K07847	GO:0005635//nuclear envelope;GO:0005813//centrosome;GO:0072372//primary cilium	GO:0005488//binding	GO:0010721//negative regulation of cell development;GO:0010927;GO:0021846//cell proliferation in forebrain;GO:0031023//microtubule organizing center organization;GO:0033365//protein localization to organelle	gi|170763496|ref|NP_076151.2|/0/1
101739	3182	1966.33	1624.67	56.84	48.52	-0.228327	Down	2.1432e-06	0.000357145	Psip1	PC4 and SFRS1 interacting protein 1	K00020	GO:0031981//nuclear lumen;GO:0044444//cytoplasmic part	GO:0003676//nucleic acid binding	GO:0006310//DNA recombination;GO:0006351//transcription, DNA-dependent;GO:0019058//viral infectious cycle	gi|19527168|ref|NP_598709.1|/0/1
17345	10098	8804	7922.67	79.56	73.95	-0.105493	Down	2.33032e-06	0.000384592	Mki67	antigen identified by monoclonal antibody Ki 67	K09228	GO:0005634//nucleus	GO:0005515//protein binding	-	gi|169234624|ref|NP_001074586.2|/0/1
14281	2107	24.67	67.67	1.08	3.06	1.5025	Up	2.3501e-06	0.000384163	Fos	FBJ osteosarcoma oncogene	K04379	GO:0005624//membrane fraction;GO:0031981//nuclear lumen;GO:0043234//protein complex	GO:0001071//nucleic acid binding transcription factor activity;GO:0003702//RNA polymerase II transcription factor activity;GO:0043565//sequence-specific DNA binding;GO:0043566//structure-specific DNA binding;GO:0046332//SMAD binding;GO:0046983//protein dimerization activity	GO:0000165//MAPK cascade;GO:0000302//response to reactive oxygen species;GO:0002224//toll-like receptor signaling pathway;GO:0002237//response to molecule of bacterial origin;GO:0006305;GO:0006357//regulation of transcription from RNA polymerase II promoter;GO:0007154//cell communication;GO:0007178//transmembrane receptor protein serine/threonine kinase signaling pathway;GO:0007610//behavior;GO:0…	gi|6753894|ref|NP_034364.1|/9.60923e-164/1
21685	4267	696.67	513.33	14.98	11.39	-0.39527	Down	2.5129e-06	0.0004069	Tef	thyrotroph embryonic factor	K09058	GO:0043231//intracellular membrane-bounded organelle	GO:0001071//nucleic acid binding transcription factor activity;GO:0003677//DNA binding;GO:0030528//transcription regulator activity;GO:0042802//identical protein binding;GO:0043566//structure-specific DNA binding;GO:0046983//protein dimerization activity	GO:0006357//regulation of transcription from RNA polymerase II promoter	gi|8394435|ref|NP_059072.1|/4.81086e-123/1
215418	2890	224	325.67	7.14	10.72	0.586309	Up	2.62582e-06	0.000421211	Csrnp1	cysteine-serine-rich nuclear protein 1	-	GO:0043231//intracellular membrane-bounded organelle	GO:0001071//nucleic acid binding transcription factor activity	GO:0006357//regulation of transcription from RNA polymerase II promoter;GO:0007169//transmembrane receptor protein tyrosine kinase signaling pathway;GO:0007275//multicellular organismal development;GO:0009653//anatomical structure morphogenesis	gi|23463295|ref|NP_695019.1|/0/1
16400	4870	8897.33	9235.67	167.36	179.52	0.10119	Up	2.6543e-06	0.000421837	Itga3	integrin alpha 3	K06482	GO:0005624//membrane fraction;GO:0008305//integrin complex;GO:0030427//site of polarized growth;GO:0044444//cytoplasmic part	GO:0004871//signal transducer activity;GO:0046983//protein dimerization activity	GO:0002376//immune system process;GO:0007166//cell surface receptor signaling pathway;GO:0007338//single fertilization;GO:0007599//hemostasis;GO:0007611//learning or memory;GO:0010467//gene expression;GO:0010631//epithelial cell migration;GO:0010810//regulation of cell-substrate adhesion;GO:0010975//regulation of neuron projection development	gi|7305189|ref|NP_038593.1|/0/1
12848	3250	4133.33	3595	116.95	105.09	-0.154266	Down	2.65808e-06	0.000418562	Cops2	COP9 (constitutive photomorphogenic) homolog, subunit 2 (Arabidopsis thaliana)	K12176	GO:0031981//nuclear lumen;GO:0043234//protein complex	GO:0003712//transcription cofactor activity;GO:0005488//binding;GO:0030528//transcription regulator activity;GO:0060089	GO:0006355//regulation of transcription, DNA-dependent;GO:0023052//signaling;GO:0030154//cell differentiation	gi|3309166|gb|AAC33899.1|/0/1
170942	796	3835.67	4123	459.17	510.31	0.152346	Up	2.91668e-06	0.000455108	Erdr1	erythroid differentiation regulator 1	-	-	-	GO:0019827//stem cell maintenance	gi|28193093|emb|CAD62281.1|/1.13691e-81/1
22695	1765	109	184.67	5.73	10.03	0.807715	Up	2.95052e-06	0.000456241	Zfp36	zinc finger protein 36	K15308	GO:0043231//intracellular membrane-bounded organelle;GO:0044444//cytoplasmic part	GO:0003723//RNA binding;GO:0030528//transcription regulator activity	GO:0000288//nuclear-transcribed mRNA catabolic process, deadenylation-dependent decay;GO:0006355//regulation of transcription, DNA-dependent;GO:0031348//negative regulation of defense response;GO:0031442//positive regulation of mRNA 3'-end processing;GO:0035556//intracellular signal transduction;GO:0043487//regulation of RNA stability;GO:0045596//negative regulation of cell differentiation	gi|6756059|ref|NP_035886.1|/1.29529e-118/1
13207	3520	15044.7	13785	392.67	371.29	-0.0807709	Down	3.15416e-06	0.000483375	Ddx5	DEAD (Asp-Glu-Ala-Asp) box polypeptide 5	K12823	GO:0000267//cell fraction;GO:0005681//spliceosomal complex;GO:0031981//nuclear lumen	GO:0000989//transcription factor binding transcription factor activity;GO:0003676//nucleic acid binding;GO:0003724//RNA helicase activity;GO:0005515//protein binding;GO:0032559;GO:0042623//ATPase activity, coupled	GO:0000377;GO:0006355//regulation of transcription, DNA-dependent;GO:0009207;GO:0040007//growth;GO:0050792//regulation of viral reproduction	gi|74210167|dbj|BAE21355.1|/0/1
51886	6491	3793	3289.67	53.43	47.87	-0.158528	Down	3.73542e-06	0.000567387	Fubp1	far upstream element (FUSE) binding protein 1	K13210	GO:0043231//intracellular membrane-bounded organelle	GO:0003676//nucleic acid binding	-	gi|194377024|dbj|BAG63073.1|/0/1
14105	2943.54	3510	3030	109.58	97.78	-0.164373	Down	3.73768e-06	0.00056275	Srsf10	serine/arginine-rich splicing factor 10	K12900	GO:0016604//nuclear body;GO:0031981//nuclear lumen	GO:0003676//nucleic acid binding;GO:0005515//protein binding;GO:0019904//protein domain specific binding	GO:0000245//spliceosomal complex assembly;GO:0000387//spliceosomal snRNP assembly;GO:0006351//transcription, DNA-dependent;GO:0006405//RNA export from nucleus;GO:0033119//negative regulation of RNA splicing;GO:0046907//intracellular transport	gi|74141008|dbj|BAE22085.1|/4.68434e-75/1
67040	3963.97	6150.67	5464.67	146.15	130.62	-0.162074	Down	3.86914e-06	0.000577478	Ddx17	DEAD (Asp-Glu-Ala-Asp) box polypeptide 17	K13178	GO:0043231//intracellular membrane-bounded organelle	GO:0003676//nucleic acid binding;GO:0004386//helicase activity;GO:0005488//binding;GO:0032559;GO:0042623//ATPase activity, coupled	GO:0009207;GO:0010467//gene expression	gi|440903013|gb|ELR53727.1|/0/1
20091	960	8677.33	7818.33	854.31	795.24	-0.103369	Down	4.11664e-06	0.000609121	Rps3a1	ribosomal protein S3A1	K02984	GO:0015935//small ribosomal subunit;GO:0031981//nuclear lumen	GO:0003676//nucleic acid binding;GO:0005198//structural molecule activity	GO:0006412//translation;GO:0012502//induction of programmed cell death;GO:0019080;GO:0031016//pancreas development;GO:0048869//cellular developmental process	gi|254553321|ref|NP_058655.3|/3.55798e-142/1
22759	2763	356.47	235.93	11.89	8.09	-0.555537	Down	4.29994e-06	0.000630805	Zfp97	zinc finger protein 97	K09228	-	-	-	gi|255522853|ref|NP_035895.3|/0/1
225908	5613	9931.67	10256.7	161.93	172.75	0.0933154	Up	4.35358e-06	0.000633261	Myrf	myelin regulatory factor	-	GO:0016020//membrane;GO:0043231//intracellular membrane-bounded organelle	-	GO:0006355//regulation of transcription, DNA-dependent;GO:0014003//oligodendrocyte development;GO:0031641//regulation of myelination	gi|242247266|ref|NP_001028653.1|/0/1
209039	4707	1588	1799.33	30.91	36.22	0.228713	Up	4.8597e-06	0.00070094	Tenc1	tensin like C1 domain-containing phosphatase	K00665;K01110;K08855;K09526	GO:0005924//cell-substrate adherens junction	GO:0016791//phosphatase activity;GO:0019900//kinase binding;GO:0043169//cation binding	GO:0006796//phosphate-containing compound metabolic process;GO:0007165//signal transduction;GO:0008283//cell proliferation;GO:0014823//response to activity;GO:0040007//growth;GO:0044259//multicellular organismal macromolecule metabolic process;GO:0048513//organ development	gi|148672060|gb|EDL04007.1|/0/1
13498	4426	4900.33	5195.67	101.5	111.18	0.131418	Up	4.94562e-06	0.000707389	Atn1	atrophin 1	K05626	GO:0043231//intracellular membrane-bounded organelle	GO:0003712//transcription cofactor activity;GO:0005102//receptor binding;GO:0019901//protein kinase binding	GO:0019748//secondary metabolic process;GO:0050767//regulation of neurogenesis	gi|34328110|ref|NP_031907.2|/0/1
104445	2542	4284.33	4568.33	155.48	171.23	0.139206	Up	5.47134e-06	0.000776116	Cdc42ep1	CDC42 effector protein (Rho GTPase binding) 1	-	GO:0005856//cytoskeleton;GO:0016020//membrane;GO:0043231//intracellular membrane-bounded organelle	GO:0005488//binding	GO:0007265//Ras protein signal transduction;GO:0031269//pseudopodium assembly;GO:0065008	gi|21312428|ref|NP_081495.1|/3.17418e-132/1
12457	3069	450	579.67	13.49	17.96	0.412897	Up	5.49558e-06	0.000773165	Ccrn4l	CCR4 carbon catabolite repression 4-like (S. cerevisiae)	K12603	GO:0043231//intracellular membrane-bounded organelle	GO:0001071//nucleic acid binding transcription factor activity	GO:0006351//transcription, DNA-dependent	gi|33563248|ref|NP_033964.1|/0/1
100034729	1316	81.09	32.75	3.81	1.55	-1.29752	Down	7.09692e-06	0.000990338	Gm15114	predicted gene 15114	-	-	-	-	gi|131887313|ref|NP_001076435.1|/0/1
78394	3180	1498.67	1221	43.35	36.49	-0.248531	Down	7.8258e-06	0.00108324	Ddx52	DEAD (Asp-Glu-Ala-Asp) box polypeptide 52	K14779;K1	GO:0031981//nuclear lumen	GO:0003676//nucleic acid binding;GO:0004386//helicase activity;GO:0032559;GO:0042623//ATPase activity, coupled	GO:0009207;GO:0042254//ribosome biogenesis	gi|74177868|dbj|BAE39019.1|/0/1
14211	5337	4797	4227.67	82.29	74.86	-0.136522	Down	8.17648e-06	0.00112273	Smc2	structural maintenance of chromosomes 2	K06674	GO:0000793//condensed chromosome;GO:0043231//intracellular membrane-bounded organelle	GO:0032559;GO:0046983//protein dimerization activity	GO:0000070//mitotic sister chromatid segregation;GO:0044419//interspecies interaction between organisms	gi|62990166|ref|NP_032043.3|/0/1
58800	7144.83	2852.33	2442.33	36.48	32.26	-0.177359	Down	8.32356e-06	0.00113385	Trpm7	transient receptor potential cation channel, subfamily M, member 7	K04982	GO:0031224//intrinsic to membrane;GO:0031252//cell leading edge	GO:0004672//protein kinase activity;GO:0004871//signal transducer activity;GO:0005261//cation channel activity;GO:0008092//cytoskeletal protein binding;GO:0032559;GO:0043169//cation binding	GO:0006468//protein phosphorylation;GO:0006816//calcium ion transport;GO:0007160//cell-matrix adhesion;GO:0023052//signaling;GO:0030036//actin cytoskeleton organization	gi|256773287|ref|NP_001157797.1|/0/1
70099	4101	4075	3563.33	91.16	82.3	-0.147508	Down	8.90916e-06	0.00120407	Smc4	structural maintenance of chromosomes 4	K06675	GO:0000793//condensed chromosome;GO:0031981//nuclear lumen	GO:0032559;GO:0046983//protein dimerization activity	GO:0000070//mitotic sister chromatid segregation	gi|29789347|ref|NP_598547.1|/0/1
16549	4001	2262.67	2490.67	51.89	59.04	0.186236	Up	9.56932e-06	0.00128319	Khsrp	KH-type splicing regulatory protein	K13210	GO:0043005//neuron projection;GO:0043231//intracellular membrane-bounded organelle;GO:0044297//cell body;GO:0044444//cytoplasmic part	GO:0003729//mRNA binding	GO:0006810//transport;GO:0008380//RNA splicing	gi|148706278|gb|EDL38225.1|/0/1
27279	975.28	2523.33	2758.67	244.59	276.07	0.174669	Up	1.01676e-05	0.00135284	Tnfrsf12a	tumor necrosis factor receptor superfamily, member 12a	K05149	GO:0016020//membrane;GO:0031252//cell leading edge;GO:0044464//cell part	GO:0005488//binding	GO:0006929//substrate-dependent cell migration;GO:0008219//cell death;GO:0009653//anatomical structure morphogenesis;GO:0009987//cellular process;GO:0030307//positive regulation of cell growth;GO:0032501//multicellular organismal process;GO:0048869//cellular developmental process	gi|239915997|ref|NP_038777.2|/1.32802e-51/1
80281	4840.66	683.33	830	12.93	16.23	0.327941	Up	1.02429e-05	0.00135238	Cttnbp2nl	CTTNBP2 N-terminal like	K10352;K06106	GO:0005856//cytoskeleton	GO:0005488//binding	-	gi|37360382|dbj|BAC98169.1|/0/1
15382	1810.4	6270.01	5598.74	323.46	296.4	-0.126042	Down	1.07236e-05	0.00140504	Hnrnpa1	heterogeneous nuclear ribonucleoprotein A1	K12741	GO:0005681//spliceosomal complex;GO:0031981//nuclear lumen	GO:0003723//RNA binding;GO:0043566//structure-specific DNA binding	GO:0000398//mRNA splicing, via spliceosome;GO:0006913//nucleocytoplasmic transport;GO:0050658//RNA transport;GO:0051704	gi|148671985|gb|EDL03932.1|/1.06352e-113/1
16600	3057	995	1164.67	29.95	36.22	0.274231	Up	1.12213e-05	0.00145911	Klf4	Kruppel-like factor 4 (gut)	K09204	GO:0043231//intracellular membrane-bounded organelle;GO:0043234//protein complex;GO:0044427//chromosomal part	GO:0001071//nucleic acid binding transcription factor activity;GO:0008134//transcription factor binding;GO:0019207//kinase regulator activity;GO:0030528//transcription regulator activity;GO:0043565//sequence-specific DNA binding;GO:0043566//structure-specific DNA binding;GO:0046914//transition metal ion binding	GO:0008285//negative regulation of cell proliferation;GO:0008544//epidermis development;GO:0009791//post-embryonic development;GO:0010551;GO:0014738;GO:0016310//phosphorylation;GO:0030154//cell differentiation;GO:0033189//response to vitamin A;GO:0043409//negative regulation of MAPK cascade;GO:0048729//tissue morphogenesis;GO:0050793//regulation of developmental process	gi|171543888|ref|NP_034767.2|/0/1
229663	4125.01	4174.33	3659.67	92.88	84	-0.144979	Down	1.16248e-05	0.00150021	Csde1	cold shock domain containing E1, RNA binding	K01490	GO:0019866//organelle inner membrane	GO:0003676//nucleic acid binding	GO:0006351//transcription, DNA-dependent;GO:0008406//gonad development	gi|28972443|dbj|BAC65675.1|/0/1
17135	2825	535	667.33	17.44	22.47	0.3656	Up	1.23139e-05	0.00157728	Mafk	v-maf musculoaponeurotic fibrosarcoma oncogene family, protein K (avian)	K09037	GO:0031981//nuclear lumen	GO:0001071//nucleic acid binding transcription factor activity;GO:0003677//DNA binding	GO:0006351//transcription, DNA-dependent;GO:0007599//hemostasis;GO:0048731	gi|465965317|gb|EMP30620.1|/2.01378e-66/1
627914	3025.33	64.77	120.19	1.31	2.62	1	Up	1.25819e-05	0.00159967	Gm14430	predicted gene 14430	K09228	-	-	-	gi|150246529|ref|NP_001092819.1|/0/1
22589	10244	3687.67	3213	32.85	29.55	-0.152735	Down	1.29921e-05	0.00163968	Atrx	alpha thalassemia/mental retardation syndrome X-linked homolog (human)	K10779	GO:0000790//nuclear chromatin	GO:0000166//nucleotide binding;GO:0003676//nucleic acid binding;GO:0004386//helicase activity;GO:0019904//protein domain specific binding;GO:0046872//metal ion binding	GO:0006305;GO:0006351//transcription, DNA-dependent;GO:0033554//cellular response to stress	gi|154091016|ref|NP_033556.2|/0/1
56233	4161.4	3633	3887.33	79.68	88.5	0.15146	Up	1.44599e-05	0.00181161	Hdac7	histone deacetylase 7	K11408	GO:0005634//nucleus;GO:0016585//chromatin remodeling complex	GO:0003712//transcription cofactor activity;GO:0008134//transcription factor binding;GO:0016564//transcription repressor activity;GO:0017136//NAD-dependent histone deacetylase activity;GO:0019901//protein kinase binding	GO:0001818//negative regulation of cytokine production;GO:0002042//cell migration involved in sprouting angiogenesis;GO:0006325//chromatin organization;GO:0006357//regulation of transcription from RNA polymerase II promoter;GO:0006952//defense response;GO:0016202//regulation of striated muscle tissue development;GO:0030098//lymphocyte differentiation;GO:0034329//cell junction assembly;GO:0045596/…	gi|40254548|ref|NP_062518.2|/0/1
232087	2804	3847.67	3362	126.41	114.08	-0.148065	Down	1.44952e-05	0.00180287	Mat2a	methionine adenosyltransferase II, alpha	K00789	GO:0044444//cytoplasmic part	GO:0016765//transferase activity, transferring alkyl or aryl (other than methyl) groups;GO:0032559;GO:0046872//metal ion binding	GO:0006730//one-carbon metabolic process;GO:0009108//coenzyme biosynthetic process;GO:0009314//response to radiation;GO:0009719;GO:0010033//response to organic substance;GO:0048511//rhythmic process	gi|148666566|gb|EDK98982.1|/0/1
17319	554	1790.33	1995.67	314.55	362.6	0.20509	Up	1.48382e-05	0.00183225	Mif	macrophage migration inhibitory factor	K07253	GO:0043231//intracellular membrane-bounded organelle;GO:0044421//extracellular region part	GO:0005102//receptor binding;GO:0016862//intramolecular oxidoreductase activity, interconverting keto- and enol-groups;GO:0016863//intramolecular oxidoreductase activity, transposing C=C bonds	GO:0001666//response to hypoxia;GO:0001934//positive regulation of protein phosphorylation;GO:0001976//neurological system process involved in regulation of systemic arterial blood pressure;GO:0002237//response to molecule of bacterial origin;GO:0002526//acute inflammatory response;GO:0002684//positive regulation of immune system process;GO:0006110//regulation of glycolysis;GO:0006693//prostaglan…	gi|6754696|ref|NP_034928.1|/7.7439e-62/1
53761	6912.29	9352	9637.67	123.67	131.72	0.0909788	Up	1.66953e-05	0.00204684	Prrc2a	proline-rich coiled-coil 2A	-	-	-	-	gi|92110037|ref|NP_064411.2|/0/1
170762	6420	3671	3207.33	52.29	47.14	-0.149583	Down	2.13016e-05	0.00259305	Nup155	nucleoporin 155	K14312	GO:0005635//nuclear envelope	GO:0005198//structural molecule activity;GO:0005488//binding	GO:0015758//glucose transport;GO:0044238//primary metabolic process;GO:0050658//RNA transport;GO:0051169//nuclear transport	gi|37360098|dbj|BAC98027.1|/0/1
24128	3383	2770	2384	75.26	66.86	-0.17074	Down	2.51132e-05	0.00303551	Xrn2	5'-3' exoribonuclease 2	K12619	GO:0031981//nuclear lumen	GO:0003676//nucleic acid binding;GO:0008409//5'-3' exonuclease activity;GO:0046914//transition metal ion binding	GO:0006308//DNA catabolic process;GO:0006351//transcription, DNA-dependent;GO:0006396//RNA processing;GO:0040007//growth;GO:0048232//male gamete generation	gi|148696569|gb|EDL28516.1|/0/1
19106	4343	1108.62	889.31	23.4	19.41	-0.269708	Down	2.92336e-05	0.00350885	Eif2ak2	eukaryotic translation initiation factor 2-alpha kinase 2	K08860	GO:0000267//cell fraction;GO:0043231//intracellular membrane-bounded organelle;GO:0044444//cytoplasmic part	GO:0004674//protein serine/threonine kinase activity;GO:0008135//translation factor activity, nucleic acid binding;GO:0019888//protein phosphatase regulator activity;GO:0032559	GO:0002237//response to molecule of bacterial origin;GO:0006412//translation;GO:0006468//protein phosphorylation;GO:0006915//apoptotic process;GO:0006984//ER-nucleus signaling pathway;GO:0008285//negative regulation of cell proliferation;GO:0019049//evasion or tolerance of host defenses by virus;GO:0033273//response to vitamin;GO:0043331//response to dsRNA	gi|6755160|ref|NP_035293.1|/0/1
13615	1296	301.67	400.33	21.78	29.88	0.456176	Up	3.02078e-05	0.0036006	Edn2	endothelin 2	K05227	GO:0044421//extracellular region part	GO:0031705//bombesin receptor binding	GO:0001542//ovulation from ovarian follicle;GO:0001990;GO:0002027//regulation of heart rate;GO:0002274;GO:0002687//positive regulation of leukocyte migration;GO:0003057//regulation of the force of heart contraction by chemical signal;GO:0006693//prostaglandin metabolic process;GO:0007186//G-protein coupled receptor signaling pathway;GO:0008283//cell proliferation;GO:0014820//tonic smooth muscle c…	gi|122937365|ref|NP_031928.2|/3.177e-81/1
214162	16439	2191	2399.33	12.14	13.74	0.178614	Up	3.04556e-05	0.0036051	Mll1	myeloid/lymphoid or mixed-lineage leukemia 1	K09186	-	-	-	gi|124486682|ref|NP_001074518.1|/0/1
67300	6178	9015	8189.33	133.46	125.21	-0.0920576	Down	3.0478e-05	0.00358304	Cltc	clathrin, heavy polypeptide (Hc)	K04646	GO:0005626//insoluble fraction;GO:0005905//coated pit;GO:0012510//trans-Golgi network transport vesicle membrane;GO:0015630//microtubule cytoskeleton;GO:0030117//membrane coat;GO:0042383//sarcolemma;GO:0048770	GO:0008092//cytoskeletal protein binding	GO:0000087//M phase of mitotic cell cycle;GO:0006898//receptor-mediated endocytosis;GO:0006935//chemotaxis;GO:0006996//organelle organization;GO:0007173//epidermal growth factor receptor signaling pathway;GO:0015031//protein transport;GO:0048193//Golgi vesicle transport	gi|40788952|dbj|BAA04801.2|/0/1
65019	1064	12555.3	11519.1	1110.99	1052.84	-0.0775596	Down	3.18418e-05	0.00371791	Rpl23	ribosomal protein L23	K02894	GO:0030529//ribonucleoprotein complex;GO:0031981//nuclear lumen;GO:0044444//cytoplasmic part	GO:0005198//structural molecule activity;GO:0005488//binding	GO:0006412//translation;GO:0006606//protein import into nucleus;GO:0019080;GO:0031016//pancreas development	gi|470620201|ref|XP_004318392.1|/7.20105e-70/1
15901	911	719.33	858.67	74.79	92.23	0.302391	Up	3.38654e-05	0.00392747	Id1	inhibitor of DNA binding 1	K04680	GO:0000267//cell fraction;GO:0043231//intracellular membrane-bounded organelle	GO:0001071//nucleic acid binding transcription factor activity;GO:0005488//binding;GO:0030528//transcription regulator activity	GO:0001885//endothelial cell development;GO:0001944//vasculature development;GO:0006357//regulation of transcription from RNA polymerase II promoter;GO:0007178//transmembrane receptor protein serine/threonine kinase signaling pathway;GO:0009887//organ morphogenesis;GO:0010033//response to organic substance;GO:0010627//regulation of intracellular protein kinase cascade;GO:0012501//programmed cell …	gi|194091|gb|AAA37879.1|/5.44688e-73/1
12914	7507	902.67	1053.33	10.99	13.26	0.270889	Up	3.57318e-05	0.00411611	Crebbp	CREB binding protein	K04498	GO:0000777//condensed chromosome kinetochore;GO:0000785//chromatin;GO:0016604//nuclear body	GO:0001071//nucleic acid binding transcription factor activity;GO:0003676//nucleic acid binding;GO:0003712//transcription cofactor activity;GO:0004468//lysine N-acetyltransferase activity;GO:0005102//receptor binding;GO:0030528//transcription regulator activity;GO:0043426//MRF binding;GO:0046914//transition metal ion binding;GO:0060089	GO:0006357//regulation of transcription from RNA polymerase II promoter;GO:0006474//N-terminal protein amino acid acetylation;GO:0006629//lipid metabolic process;GO:0006950//response to stress;GO:0010564//regulation of cell cycle process;GO:0016570//histone modification;GO:0019827//stem cell maintenance;GO:0023052//signaling;GO:0043388//positive regulation of DNA binding;GO:0065003;GO:0065008	gi|70995311|ref|NP_001020603.1|/0/1
13682	2907.8	3884	3413	120.29	111.62	-0.107921	Down	3.6413e-05	0.00416662	Eif4a2	eukaryotic translation initiation factor 4A2	K03257	GO:0043234//protein complex;GO:0044444//cytoplasmic part	GO:0008135//translation factor activity, nucleic acid binding;GO:0032559;GO:0042623//ATPase activity, coupled	GO:0000288//nuclear-transcribed mRNA catabolic process, deadenylation-dependent decay;GO:0006413//translational initiation;GO:0009207;GO:0010033//response to organic substance;GO:0051704	gi|56605748|ref|NP_001008336.1|/0/1
14825	964	41.67	85	4.09	8.64	1.07893	Up	3.72304e-05	0.00423194	Cxcl1	chemokine (C-X-C motif) ligand 1	K05505	GO:0000267//cell fraction;GO:0044421//extracellular region part	GO:0005125//cytokine activity	GO:0006952//defense response;GO:0009607//response to biotic stimulus;GO:0030595//leukocyte chemotaxis	gi|54887349|gb|AAH37997.1|/1.65475e-38/1
23794	8104	3770.67	4006	42.49	46.62	0.133826	Up	3.99542e-05	0.00451167	Adamts5	a disintegrin-like and metallopeptidase (reprolysin type) with thrombospondin type 1 motif, 5 (aggrecanase-2)	K08620	GO:0031012//extracellular matrix	GO:0004175//endopeptidase activity;GO:0005102//receptor binding;GO:0046914//transition metal ion binding	GO:0007166//cell surface receptor signaling pathway;GO:0019538//protein metabolic process	gi|125490361|ref|NP_035912.2|/0/1
18793	1396	1460	1638	97.64	113.25	0.213967	Up	4.09968e-05	0.00459914	Plaur	plasminogen activator, urokinase receptor	K03985	GO:0031224//intrinsic to membrane	GO:0004872//receptor activity;GO:0005515//protein binding;GO:0016772//transferase activity, transferring phosphorus-containing groups	GO:0003006//developmental process involved in reproduction;GO:0006464//cellular protein modification process;GO:0006796//phosphate-containing compound metabolic process;GO:0006915//apoptotic process;GO:0010467//gene expression;GO:0023052//signaling;GO:0030154//cell differentiation;GO:0042246//tissue regeneration	gi|7242179|ref|NP_035243.1|/2.55554e-172/1
13052	5210.9	2739	2365	49.83	42.91	-0.215701	Down	4.55108e-05	0.00507239	Cxadr	coxsackie virus and adenovirus receptor	K06788	GO:0016021//integral to membrane;GO:0030141//secretory granule;GO:0043296//apical junction complex;GO:0070161	GO:0004871//signal transducer activity;GO:0005488//binding	GO:0002682//regulation of immune system process;GO:0006996//organelle organization;GO:0007599//hemostasis;GO:0008285//negative regulation of cell proliferation;GO:0023052//signaling;GO:0034330;GO:0048513//organ development;GO:0048747//muscle fiber development;GO:0051704	gi|6857775|ref|NP_034118.1|/0/1
14104	9938	5703.67	5954.67	52.37	56.47	0.108744	Up	4.5549e-05	0.00504389	Fasn	fatty acid synthase	K00665	GO:0000267//cell fraction;GO:0016020//membrane;GO:0048770	GO:0016297//acyl-[acyl-carrier-protein] hydrolase activity;GO:0019842//vitamin binding;GO:0022892;GO:0042802//identical protein binding;GO:0046914//transition metal ion binding;GO:0050661//NADP binding	GO:0006575//cellular modified amino acid metabolic process;GO:0006631//fatty acid metabolic process;GO:0006641//triglyceride metabolic process;GO:0006766//vitamin metabolic process;GO:0009893//positive regulation of metabolic process;GO:0015980//energy derivation by oxidation of organic compounds;GO:0035336//long-chain fatty-acyl-CoA metabolic process;GO:0051234//establishment of localization	gi|148702861|gb|EDL34808.1|/0/1
15200	2392	325.67	424.33	12.57	16.94	0.430449	Up	4.82478e-05	0.0053085	Hbegf	heparin-binding EGF-like growth factor	K08523	GO:0016021//integral to membrane;GO:0044421//extracellular region part	GO:0005539//glycosaminoglycan binding;GO:0043498//cell surface binding;GO:0070851//growth factor receptor binding	GO:0001824//blastocyst development;GO:0007169//transmembrane receptor protein tyrosine kinase signaling pathway;GO:0008284//positive regulation of cell proliferation;GO:0010561;GO:0010740//positive regulation of intracellular protein kinase cascade;GO:0016049//cell growth;GO:0030335//positive regulation of cell migration;GO:0044057;GO:0044319//wound healing, spreading of cells;GO:0048513//organ d…	gi|6754178|ref|NP_034545.1|/1.88103e-94/1
20384	1556.09	2478	2128.67	148.79	131.52	-0.177995	Down	4.9541e-05	0.00541606	Srsf5	serine/arginine-rich splicing factor 5	K12893	GO:0016604//nuclear body	GO:0003676//nucleic acid binding;GO:0019904//protein domain specific binding	GO:0000245//spliceosomal complex assembly;GO:0006353//DNA-dependent transcription, termination;GO:0006405//RNA export from nucleus;GO:0006950//response to stress;GO:0007049//cell cycle	gi|465963342|ref|XP_004262217.1|/4.02296e-74/1
13006	4851	7716.33	6986.67	145.72	136.29	-0.0965192	Down	5.03896e-05	0.00547397	Smc3	structural maintenance of chromosomes 3	K06669	GO:0000795//synaptonemal complex;GO:0005578//proteinaceous extracellular matrix;GO:0005819//spindle;GO:0008278//cohesin complex;GO:0034399//nuclear periphery	GO:0003774//motor activity;GO:0032559;GO:0046983//protein dimerization activity	GO:0006260//DNA replication;GO:0007059//chromosome segregation;GO:0007067//mitosis;GO:0009292//genetic transfer;GO:0010948;GO:0023052//signaling;GO:0033554//cellular response to stress	gi|36031035|ref|NP_031816.2|/0/1
109624	4035	12513	11500.7	284.53	270.05	-0.0753542	Down	5.74508e-05	0.0062018	Cald1	caldesmon 1	K12327	GO:0005626//insoluble fraction;GO:0005924//cell-substrate adherens junction;GO:0030425//dendrite;GO:0030864//cortical actin cytoskeleton;GO:0044297//cell body	GO:0008092//cytoskeletal protein binding	GO:0006937//regulation of muscle contraction;GO:0007015//actin filament organization;GO:0022414//reproductive process;GO:0043393//regulation of protein binding	gi|74195078|dbj|BAE28286.1|/2.87079e-93/1
12765	3043	1376.25	1546.64	41.62	48.25	0.213252	Up	5.75478e-05	0.00617344	Cxcr2	chemokine (C-X-C motif) receptor 2	K05050	GO:0005764//lysosome;GO:0016021//integral to membrane	GO:0004896//cytokine receptor activity;GO:0004950//chemokine receptor activity;GO:0019958	GO:0002274;GO:0006952//defense response;GO:0007186//G-protein coupled receptor signaling pathway;GO:0008283//cell proliferation;GO:0012501//programmed cell death;GO:0030595//leukocyte chemotaxis	gi|6753456|ref|NP_034039.1|/0/1
19652	1272.6	6911.65	6237.04	504.42	473.54	-0.0911392	Down	5.8636e-05	0.00625111	Rbm3	RNA binding motif protein 3	K13186	GO:0030529//ribonucleoprotein complex;GO:0043005//neuron projection;GO:0043231//intracellular membrane-bounded organelle	GO:0003676//nucleic acid binding;GO:0043021//ribonucleoprotein complex binding	GO:0006412//translation;GO:0006950//response to stress;GO:0035195//gene silencing by miRNA	gi|148702008|gb|EDL33955.1|/5.92486e-48/1
11837	1360	23245.9	23353.9	1596.94	1658.11	0.0542296	Up	6.22042e-05	0.00659057	Rplp0	ribosomal protein, large, P0	K02941	GO:0015934//large ribosomal subunit;GO:0043231//intracellular membrane-bounded organelle	GO:0003676//nucleic acid binding;GO:0005198//structural molecule activity	GO:0006412//translation;GO:0019080;GO:0022613//ribonucleoprotein complex biogenesis;GO:0031016//pancreas development;GO:0051704	gi|6671569|ref|NP_031501.1|/1.72111e-141/1
216850	6654	575.67	696	7.91	9.88	0.320833	Up	7.07706e-05	0.00745219	Kdm6b	KDM1 lysine (K)-specific demethylase 6B	K11448	-	GO:0003677//DNA binding	GO:0006357//regulation of transcription from RNA polymerase II promoter;GO:0006482//protein demethylation	gi|62945394|ref|NP_001017426.1|/0/1
29856	3348.03	1628.67	1805.67	44.72	51.25	0.196632	Up	7.12184e-05	0.00745361	Smtn	smoothelin	K05699	GO:0043232	-	-	gi|226529455|ref|NP_001152756.1|/0/1
67760	4645	7294.67	7536.67	143.92	153.49	0.0928776	Up	7.37102e-05	0.00766765	Slc38a2	solute carrier family 38, member 2	K14207	GO:0031224//intrinsic to membrane	GO:0005275//amine transmembrane transporter activity;GO:0015291//secondary active transmembrane transporter activity	GO:0006865//amino acid transport;GO:0030001//metal ion transport	gi|37360348|dbj|BAC98152.1|/0/1
16478	2878	1958.67	2145.67	62.67	70.91	0.178214	Up	7.5177e-05	0.00777312	Jund	Jun proto-oncogene related gene d	K04449	GO:0032991//macromolecular complex;GO:0043231//intracellular membrane-bounded organelle;GO:0044427//chromosomal part	GO:0001071//nucleic acid binding transcription factor activity;GO:0005102//receptor binding;GO:0030528//transcription regulator activity;GO:0043565//sequence-specific DNA binding;GO:0043566//structure-specific DNA binding;GO:0046983//protein dimerization activity	GO:0001649//osteoblast differentiation;GO:0002237//response to molecule of bacterial origin;GO:0009314//response to radiation;GO:0009605//response to external stimulus;GO:0009725//response to hormone stimulus;GO:0010551;GO:0045597//positive regulation of cell differentiation;GO:0048511//rhythmic process;GO:0051592//response to calcium ion	gi|20302045|ref|NP_620230.1|/1.54542e-114/1
16475	3503	1721.77	1900.36	45.16	51.48	0.188967	Up	7.76246e-05	0.00797814	Ajuba	ajuba LIM protein	K12792;K14429	GO:0005924//cell-substrate adherens junction;GO:0015630//microtubule cytoskeleton;GO:0030529//ribonucleoprotein complex;GO:0031252//cell leading edge;GO:0043231//intracellular membrane-bounded organelle;GO:0043234//protein complex;GO:0044444//cytoplasmic part	GO:0003779//actin binding;GO:0046914//transition metal ion binding	GO:0006357//regulation of transcription from RNA polymerase II promoter;GO:0006461//protein complex assembly;GO:0006650//glycerophospholipid metabolic process;GO:0007044//cell-substrate junction assembly;GO:0007249//I-kappaB kinase/NF-kappaB cascade;GO:0008104//protein localization;GO:0009891;GO:0016337//cell-cell adhesion;GO:0030031//cell projection assembly;GO:0033124//regulation of GTP catabol…	gi|31981662|ref|NP_034720.2|/0/1
16404	4035	1555	1728	35.36	40.63	0.200427	Up	7.82802e-05	0.00799763	Itga7	integrin alpha 7	K06583	GO:0005887//integral to plasma membrane;GO:0044424//intracellular part	GO:0004871//signal transducer activity;GO:0046983//protein dimerization activity	GO:0007166//cell surface receptor signaling pathway;GO:0009653//anatomical structure morphogenesis;GO:0031589//cell-substrate adhesion;GO:0048513//organ development;GO:0048870//cell motility;GO:0065008	gi|112293269|ref|NP_032424.2|/0/1
20296	806	742	874.33	87.67	106.75	0.284081	Up	8.2578e-05	0.0083868	Ccl2	chemokine (C-C motif) ligand 2	K14624;K05509	GO:0044297//cell body;GO:0044421//extracellular region part;GO:0044424//intracellular part	GO:0005125//cytokine activity;GO:0005539//glycosaminoglycan binding;GO:0048020//CCR chemokine receptor binding	GO:0001101//response to acid;GO:0001525//angiogenesis;GO:0001817//regulation of cytokine production;GO:0001935//endothelial cell proliferation;GO:0002436;GO:0002690//positive regulation of leukocyte chemotaxis;GO:0006875//cellular metal ion homeostasis;GO:0007169//transmembrane receptor protein tyrosine kinase signaling pathway;GO:0007178//transmembrane receptor protein serine/threonine kinase si…	gi|74142494|dbj|BAE31998.1|/2.35258e-66/1
109168	6391.36	3180.67	2780.67	45.51	41.09	-0.147396	Down	8.4938e-05	0.00857574	Atl3	atlastin GTPase 3	-	GO:0031090//organelle membrane;GO:0031224//intrinsic to membrane;GO:0043231//intracellular membrane-bounded organelle	GO:0005515//protein binding;GO:0017111//nucleoside-triphosphatase activity;GO:0032561//guanyl ribonucleotide binding	GO:0006996//organelle organization;GO:0009207;GO:0048193//Golgi vesicle transport;GO:0051259//protein oligomerization	gi|254826716|ref|NP_001156977.1|/0/1
14325	986	9747.33	9978	933.37	987.51	0.0813463	Up	8.68968e-05	0.0087222	Ftl1	ferritin light chain 1	K13625	GO:0044444//cytoplasmic part	GO:0003824//catalytic activity;GO:0005506//iron ion binding;GO:0005515//protein binding	GO:0000041//transition metal ion transport;GO:0006875//cellular metal ion homeostasis;GO:0008152//metabolic process;GO:0048193//Golgi vesicle transport	gi|114326466|ref|NP_034370.2|/2.66624e-100/1
16412	4194	9375.67	8559.67	205.04	193.3	-0.0850637	Down	8.82514e-05	0.00880667	Itgb1	integrin beta 1 (fibronectin receptor beta)	K05719	GO:0001726//ruffle;GO:0005578//proteinaceous extracellular matrix;GO:0005624//membrane fraction;GO:0005924//cell-substrate adherens junction;GO:0008305//integrin complex;GO:0009925//basal plasma membrane;GO:0030141//secretory granule;GO:0044291//cell-cell contact zone;GO:0045202//synapse;GO:0048770	GO:0004871//signal transducer activity;GO:0005102//receptor binding;GO:0019900//kinase binding;GO:0042805//actinin binding;GO:0046983//protein dimerization activity	GO:0001934//positive regulation of protein phosphorylation;GO:0002040//sprouting angiogenesis;GO:0006875//cellular metal ion homeostasis;GO:0006886//intracellular protein transport;GO:0006915//apoptotic process;GO:0007043//cell-cell junction assembly;GO:0007186//G-protein coupled receptor signaling pathway;GO:0007276//gamete generation;GO:0008283//cell proliferation;GO:0009612//response to mechan…	gi|45504394|ref|NP_034708.1|/0/1
77889	3068	1985.92	2170.24	59.56	67.21	0.174332	Up	8.9852e-05	0.00891456	Lbh	limb-bud and heart	-	GO:0031981//nuclear lumen	GO:0030528//transcription regulator activity	GO:0006355//regulation of transcription, DNA-dependent;GO:0032501//multicellular organismal process	gi|34328474|ref|NP_084275.3|/1.02775e-55/1
68795	8094.03	2365.33	2034	26.69	23.69	-0.172021	Down	8.99824e-05	0.00887619	Ubr3	ubiquitin protein ligase E3 component n-recognin 3	K11978	GO:0031224//intrinsic to membrane	GO:0019787//small conjugating protein ligase activity;GO:0046914//transition metal ion binding	GO:0007606//sensory perception of chemical stimulus;GO:0007631//feeding behavior;GO:0007635//chemosensory behavior;GO:0019941//modification-dependent protein catabolic process;GO:0032446//protein modification by small protein conjugation;GO:0043009//chordate embryonic development	gi|160948616|ref|NP_001075017.2|/0/1
100039060	4539	688.68	532.99	13.91	11.05	-0.332076	Down	9.4691e-05	0.00928729	0610010B08Rik	RIKEN cDNA 0610010B08 gene	K09228	-	-	-	gi|150246529|ref|NP_001092819.1|/0/1
67120	10583.2	1135.67	925.67	9.81	8.25	-0.249859	Down	9.88858e-05	0.00964361	Ttc14	tetratricopeptide repeat domain 14	-	-	GO:0003676//nucleic acid binding	-	gi|26334203|dbj|BAC30819.1|/0/1
21346	1382	4807.26	5033.45	324.85	351.5	0.113751	Up	0.000100856	0.0097802	Tagln2	transgelin 2	-	GO:0005635//nuclear envelope;GO:0016020//membrane	GO:0005488//binding	GO:0048513//organ development	gi|50510369|dbj|BAD32170.1|/2.9266e-112/1
114676	1545	426.74	309.44	25.72	19.26	-0.417283	Down	0.000103657	0.00999535	4930519F09Rik	pyruvate dehydrogenase E1 alpha 1 pseudogene	K00161	GO:0005759//mitochondrial matrix;GO:0043234//protein complex	GO:0004738//pyruvate dehydrogenase activity;GO:0005488//binding	GO:0006007//glucose catabolic process;GO:0006086//acetyl-CoA biosynthetic process from pyruvate	gi|6679261|ref|NP_032836.1|/7.03286e-115/1
666184	2029	33.94	70.6	1.55	3.36	1.11619	Up	0.000128435	0.0123154	Gm15080	predicted gene 15080	-	-	-	-	gi|80475736|gb|AAI09132.1|/0/1
286940	9083	14271.4	14452.1	143.43	150.11	0.0656733	Up	0.000133985	0.0127763	Flnb	filamin, beta	K04437	GO:0005856//cytoskeleton;GO:0030016//myofibril;GO:0031224//intrinsic to membrane;GO:0043231//intracellular membrane-bounded organelle	GO:0005488//binding	GO:0007010//cytoskeleton organization;GO:0023052//signaling;GO:0048513//organ development;GO:0048869//cellular developmental process	gi|145966915|ref|NP_598841.1|/0/1
13078	5128	6504.33	5879.33	116.15	108.33	-0.100556	Down	0.000138087	0.0130946	Cyp1b1	cytochrome P450, family 1, subfamily b, polypeptide 1	K07410	GO:0031090//organelle membrane;GO:0042598;GO:0043231//intracellular membrane-bounded organelle	GO:0005506//iron ion binding;GO:0016712//oxidoreductase activity, acting on paired donors, with incorporation or reduction of molecular oxygen, reduced flavin or flavoprotein as one donor, and incorporation of one atom of oxygen	GO:0001944//vasculature development;GO:0008202//steroid metabolic process;GO:0016477//cell migration;GO:0018904;GO:0019748//secondary metabolic process;GO:0042221//response to chemical stimulus;GO:0044237//cellular metabolic process;GO:0048646//anatomical structure formation involved in morphogenesis;GO:0050953//sensory perception of light stimulus;GO:0090136//epithelial cell-cell adhesion	gi|6753568|ref|NP_034124.1|/0/1
20218	3515.75	2829.33	2466	74.22	66.51	-0.158237	Down	0.000139412	0.0131476	Khdrbs1	KH domain containing, RNA binding, signal transduction associated 1	K13198	GO:0043231//intracellular membrane-bounded organelle;GO:0043234//protein complex	GO:0003676//nucleic acid binding;GO:0019904//protein domain specific binding;GO:0030528//transcription regulator activity;GO:0030674//protein binding, bridging	GO:0006355//regulation of transcription, DNA-dependent;GO:0006396//RNA processing;GO:0007165//signal transduction;GO:0022402//cell cycle process;GO:0032239	gi|110626031|ref|NP_035447.3|/1.92966e-152/1
13627	1790	72929.6	69187	3781.49	3705.8	-0.0291698	Down	0.000140041	0.0131348	Eef1a1	eukaryotic translation elongation factor 1 alpha 1	K03231	GO:0043231//intracellular membrane-bounded organelle;GO:0043234//protein complex;GO:0044297//cell body;GO:0044444//cytoplasmic part	GO:0008135//translation factor activity, nucleic acid binding;GO:0017111//nucleoside-triphosphatase activity;GO:0032561//guanyl ribonucleotide binding	GO:0006412//translation;GO:0009207;GO:0043066//negative regulation of apoptotic process	gi|426236749|ref|XP_004012330.1|/0/1
12488	5427	8486.19	7738.78	143.14	134.8	-0.0866064	Down	0.000141115	0.0131636	Cd2ap	CD2-associated protein	K13738	GO:0005884//actin filament;GO:0016020//membrane;GO:0016023//cytoplasmic membrane-bounded vesicle;GO:0031252//cell leading edge;GO:0031981//nuclear lumen	GO:0005126//cytokine receptor binding;GO:0019904//protein domain specific binding;GO:0050839//cell adhesion molecule binding	GO:0006511//ubiquitin-dependent protein catabolic process;GO:0006996//organelle organization;GO:0007049//cell cycle;GO:0007155//cell adhesion;GO:0030100//regulation of endocytosis;GO:0048870//cell motility	gi|125987599|ref|NP_033977.3|/0/1
100043387	1621	241.26	159.22	13.84	9.51	-0.541327	Down	0.000154019	0.0142897	Gm14305	predicted gene 14305	K09228	-	-	-	gi|123858410|emb|CAM27978.1|/0/1
70686	5051.95	539	650.67	9.71	12.19	0.328155	Up	0.000157101	0.0144972	Dusp16	dual specificity phosphatase 16	K04459	GO:0031410//cytoplasmic vesicle;GO:0043231//intracellular membrane-bounded organelle	GO:0005488//binding;GO:0008138//protein tyrosine/serine/threonine phosphatase activity;GO:0016772//transferase activity, transferring phosphorus-containing groups	GO:0000165//MAPK cascade;GO:0006464//cellular protein modification process;GO:0006796//phosphate-containing compound metabolic process;GO:0010741//negative regulation of intracellular protein kinase cascade;GO:0045208	gi|148678578|gb|EDL10525.1|/0/1
22793	2454	8485.67	8701.33	319.14	338.15	0.0834739	Up	0.000159588	0.014648	Zyx	zyxin	K06273	GO:0005911//cell-cell junction;GO:0005924//cell-substrate adherens junction;GO:0032432//actin filament bundle	GO:0005488//binding	GO:0009987//cellular process;GO:0023052//signaling	gi|149065434|gb|EDM15510.1|/0/1
18643	883	8915	9129.67	957.55	1012.81	0.0809438	Up	0.000160918	0.0146915	Pfn1	profilin 1	K05759	GO:0005624//membrane fraction;GO:0005856//cytoskeleton;GO:0043231//intracellular membrane-bounded organelle;GO:0044444//cytoplasmic part	GO:0008092//cytoskeletal protein binding;GO:0017016//Ras GTPase binding;GO:0035091//phosphatidylinositol binding	GO:0001775//cell activation;GO:0006357//regulation of transcription from RNA polymerase II promoter;GO:0006887//exocytosis;GO:0007599//hemostasis;GO:0010604;GO:0014020;GO:0030832//regulation of actin filament length;GO:0032233//positive regulation of actin filament bundle assembly;GO:0045935;GO:0070848//response to growth factor stimulus	gi|6755040|ref|NP_035202.1|/4.23609e-75/1
57261	5269.37	2809	3001.67	47.89	53.9	0.170561	Up	0.000172482	0.0156639	Brd4	bromodomain containing 4	K11722	GO:0000228//nuclear chromosome;GO:0000785//chromatin	GO:0003676//nucleic acid binding	GO:0000080//G1 phase of mitotic cell cycle;GO:0000086//G2/M transition of mitotic cell cycle;GO:0001832//blastocyst growth;GO:0043193;GO:0043966//histone H3 acetylation;GO:0043967//histone H4 acetylation;GO:0051099//positive regulation of binding	gi|148708381|gb|EDL40328.1|/0/1
240034	4209	260.11	175.4	5.67	3.94	-0.525153	Down	0.000180327	0.0162902	Zfp760	zinc finger protein 760	K09228	-	-	-	gi|238550167|ref|NP_001008501.2|/0/1
76895	4709.41	1236	1385.67	24.05	27.87	0.212676	Up	0.000182838	0.0164305	Bicd2	bicaudal D homolog 2 (Drosophila)	K10352;K10421;K11498;K12478	GO:0016020//membrane;GO:0031982//vesicle;GO:0043231//intracellular membrane-bounded organelle;GO:0043232	GO:0005083//small GTPase regulator activity;GO:0005488//binding	GO:0019222//regulation of metabolic process;GO:0034453//microtubule anchoring;GO:0072384//organelle transport along microtubule	gi|85702355|ref|NP_001034268.1|/0/1
246154	3189	668	787	19.27	23.45	0.283231	Up	0.000184453	0.0164893	Vasn	vasorin	K06839	GO:0016020//membrane	-	-	gi|31981693|ref|NP_647468.2|/0/1
76055	4797	1698	1438.67	32.43	28.39	-0.191946	Down	0.000186915	0.0166228	Mgea5	meningioma expressed antigen 5 (hyaluronidase)	K15719	GO:0043231//intracellular membrane-bounded organelle	GO:0004468//lysine N-acetyltransferase activity;GO:0004563//beta-N-acetylhexosaminidase activity	GO:0001906//cell killing;GO:0006041//glucosamine metabolic process;GO:0006605//protein targeting;GO:0008219//cell death;GO:0009057//macromolecule catabolic process;GO:0009215;GO:0009725//response to hormone stimulus;GO:0010522//regulation of calcium ion transport into cytosol;GO:0010561;GO:0010604;GO:0010612;GO:0010828//positive regulation of glucose transport;GO:0016570//histone modification;GO:…	gi|37360040|dbj|BAC97998.1|/0/1
109910	5624	5153.15	4626.48	83.85	77.74	-0.109154	Down	0.000194994	0.0172519	Zfp91	zinc finger protein 91	K09228	GO:0031981//nuclear lumen	GO:0019787//small conjugating protein ligase activity	GO:0000209//protein polyubiquitination;GO:0007249//I-kappaB kinase/NF-kappaB cascade	gi|90669983|ref|NP_443735.2|/0/1
13518	19550.2	8227.33	7505	38.46	36.12	-0.0905609	Down	0.000197979	0.0174262	Dst	dystonin	K10382	GO:0005578//proteinaceous extracellular matrix;GO:0005874//microtubule;GO:0009925//basal plasma membrane;GO:0031410//cytoplasmic vesicle;GO:0043231//intracellular membrane-bounded organelle	GO:0005102//receptor binding;GO:0008017//microtubule binding;GO:0046872//metal ion binding	GO:0007166//cell surface receptor signaling pathway;GO:0008088//axon cargo transport;GO:0022402//cell cycle process;GO:0031109//microtubule polymerization or depolymerization;GO:0048667//cell morphogenesis involved in neuron differentiation	gi|454527343|ref|NP_034211.2|/0/1
227731	3333.39	186.67	257.67	5.15	7.35	0.513172	Up	0.00020106	0.0176071	Slc25a25	solute carrier family 25 (mitochondrial carrier, phosphate carrier), member 25	K14684	GO:0019866//organelle inner membrane;GO:0031224//intrinsic to membrane;GO:0043231//intracellular membrane-bounded organelle	GO:0046872//metal ion binding	GO:0006810//transport	gi|31560754|ref|NP_666230.2|/0/1
16664	1680	4943.6	5152.94	273.49	294.38	0.106192	Up	0.000206368	0.0179802	Krt14	keratin 14	K07604	GO:0005882//intermediate filament;GO:0031981//nuclear lumen;GO:0044444//cytoplasmic part	GO:0005198//structural molecule activity;GO:0005488//binding	GO:0007044//cell-substrate junction assembly;GO:0009314//response to radiation;GO:0009888//tissue development;GO:0010038//response to metal ion;GO:0030154//cell differentiation;GO:0045109//intermediate filament organization	gi|21489935|ref|NP_058654.1|/0/1
114741	4491	2816.33	2461.33	57.48	51.86	-0.148438	Down	0.000207694	0.0180043	Supt16	suppressor of Ty 16	-	GO:0031981//nuclear lumen;GO:0043232	GO:0003711//transcription elongation regulator activity;GO:0032561//guanyl ribonucleotide binding	GO:0006259//DNA metabolic process;GO:0006354//DNA-dependent transcription, elongation;GO:0033554//cellular response to stress;GO:0034728//nucleosome organization;GO:0045935	gi|335292602|ref|XP_001929215.3|/0/1
18218	4839	284.2	368.09	5.38	7.2	0.420391	Up	0.00021076	0.0181783	Dusp8	dual specificity phosphatase 8	K04459	GO:0043231//intracellular membrane-bounded organelle	GO:0008138//protein tyrosine/serine/threonine phosphatase activity	GO:0000165//MAPK cascade;GO:0006470//protein dephosphorylation	gi|6679156|ref|NP_032774.1|/0/1
239552	1838	19	48.67	0.96	2.53	1.39803	Up	0.00021426	0.0183878	Apol8	apolipoprotein L 8	K14480	-	-	-	gi|26331376|dbj|BAC29418.1|/1.75544e-150/1
20918	1242	4997.33	5205	376.91	405.41	0.105162	Up	0.000216558	0.0184925	Eif1	eukaryotic translation initiation factor 1	K03113	GO:0044424//intracellular part	GO:0008135//translation factor activity, nucleic acid binding	GO:0006413//translational initiation;GO:0050896//response to stimulus	gi|431890628|gb|ELK01507.1|/1.96109e-56/1
50926	2761	2344.67	2029.33	78.24	69.92	-0.162201	Down	0.000222622	0.0189163	Hnrpdl	heterogeneous nuclear ribonucleoprotein D-like	K13044	GO:0030529//ribonucleoprotein complex	GO:0003729//mRNA binding;GO:0043566//structure-specific DNA binding	GO:0010467//gene expression	gi|148664250|ref|NP_057899.2|/5.94196e-156/1
328572	8749	2929.33	3117	30.57	33.61	0.136774	Up	0.000233216	0.0197188	Ep300	E1A binding protein p300	K04498	GO:0005815//microtubule organizing center;GO:0031981//nuclear lumen;GO:0043234//protein complex	GO:0000977//RNA polymerase II regulatory region sequence-specific DNA binding;GO:0001071//nucleic acid binding transcription factor activity;GO:0003682//chromatin binding;GO:0003712//transcription cofactor activity;GO:0004468//lysine N-acetyltransferase activity;GO:0008134//transcription factor binding;GO:0019901//protein kinase binding;GO:0030528//transcription regulator activity;GO:0035258//ste…	GO:0000060//protein import into nucleus, translocation;GO:0001932//regulation of protein phosphorylation;GO:0006357//regulation of transcription from RNA polymerase II promoter;GO:0006412//translation;GO:0006474//N-terminal protein amino acid acetylation;GO:0007243//intracellular protein kinase cascade;GO:0008630//intrinsic apoptotic signaling pathway in response to DNA damage;GO:0009101//glycopr…	gi|94421034|ref|NP_808489.4|/0/1
20239	4505	900.67	1030.33	18.33	21.65	0.24016	Up	0.000240162	0.0202066	Atxn2	ataxin 2	-	GO:0030529//ribonucleoprotein complex;GO:0031981//nuclear lumen;GO:0044431//Golgi apparatus part	GO:0003676//nucleic acid binding;GO:0019904//protein domain specific binding	GO:0006412//translation;GO:0021533//cell differentiation in hindbrain;GO:0022618//ribonucleoprotein complex assembly;GO:0035264//multicellular organism growth;GO:0042592//homeostatic process;GO:0048858//cell projection morphogenesis;GO:0050657;GO:0050877//neurological system process	gi|124244104|ref|NP_033151.2|/0/1
74126	3308.25	1042	1179.67	28.94	33.89	0.227795	Up	0.000240456	0.0201326	Syvn1	synovial apoptosis inhibitor 1, synoviolin	K10601	GO:0031981//nuclear lumen	GO:0016879//ligase activity, forming carbon-nitrogen bonds;GO:0046914//transition metal ion binding	GO:0043009//chordate embryonic development;GO:0043066//negative regulation of apoptotic process;GO:0043161//proteasomal ubiquitin-dependent protein catabolic process	gi|149062129|gb|EDM12552.1|/0/1
94223	4226	1087.33	892	23.6	19.99	-0.239508	Down	0.000248322	0.0206903	Dgcr8	DiGeorge syndrome critical region gene 8	-	GO:0005856//cytoskeleton;GO:0031981//nuclear lumen	GO:0003723//RNA binding;GO:0043169//cation binding	GO:0035196//production of miRNAs involved in gene silencing by miRNA	gi|41152099|ref|NP_201581.2|/0/1
13874	4136	175.67	243.33	3.9	5.58	0.516791	Up	0.000251716	0.0208718	Ereg	epiregulin	K09784	GO:0016021//integral to membrane;GO:0044421//extracellular region part	GO:0070851//growth factor receptor binding	GO:0001547//antral ovarian follicle growth;GO:0006275//regulation of DNA replication;GO:0006351//transcription, DNA-dependent;GO:0007088//regulation of mitosis;GO:0007126//meiosis;GO:0007154//cell communication;GO:0007176//regulation of epidermal growth factor-activated receptor activity;GO:0007186//G-protein coupled receptor signaling pathway;GO:0008284//positive regulation of cell proliferation…	gi|6679683|ref|NP_031976.1|/4.41803e-81/1
54375	4923.96	3299	2910.33	61.46	55.93	-0.136025	Down	0.000252986	0.0208762	Azin1	antizyme inhibitor 1	K01581	GO:0044444//cytoplasmic part	GO:0004857//enzyme inhibitor activity;GO:0005488//binding;GO:0008047//enzyme activator activity	GO:0006520//cellular amino acid metabolic process;GO:0006595//polyamine metabolic process;GO:0019222//regulation of metabolic process	gi|9055298|ref|NP_061215.1|/0/1
237877	7272	1419	1190	17.83	15.45	-0.2067	Down	0.000255702	0.0209994	Atad5	ATPase family, AAA domain containing 5	K10754	GO:0043231//intracellular membrane-bounded organelle	GO:0016462//pyrophosphatase activity;GO:0032559	-	gi|71143102|ref|NP_001025027.1|/0/1
72344	5609	1354.67	1503.67	22.1	25.36	0.198508	Up	0.00025681	0.0209899	Usp36	ubiquitin specific peptidase 36	K11855	GO:0031981//nuclear lumen	-	-	gi|148702709|gb|EDL34656.1|/0/1
11303	10260	753	597.33	6.7	5.48	-0.289985	Down	0.000259484	0.021108	Abca1	ATP-binding cassette, sub-family A (ABC1), member 1	K05641	GO:0005626//insoluble fraction;GO:0016021//integral to membrane;GO:0030139//endocytic vesicle;GO:0034358//plasma lipoprotein particle	GO:0015075//ion transmembrane transporter activity;GO:0015248//sterol transporter activity;GO:0015405;GO:0017111//nucleoside-triphosphatase activity;GO:0019905//syntaxin binding;GO:0030226;GO:0032559;GO:0032934//sterol binding;GO:0051020//GTPase binding	GO:0006171//cAMP biosynthetic process;GO:0006464//cellular protein modification process;GO:0006811//ion transport;GO:0006909//phagocytosis;GO:0007033//vacuole organization;GO:0007166//cell surface receptor signaling pathway;GO:0007266//Rho protein signal transduction;GO:0009207;GO:0010742//macrophage derived foam cell differentiation;GO:0010874//regulation of cholesterol efflux;GO:0010878//choles…	gi|90568038|ref|NP_038482.3|/0/1
225870	4176	1889.38	2054.31	41.5	46.58	0.166599	Up	0.000265296	0.021479	Rin1	Ras and Rab interactor 1	-	GO:0016020//membrane;GO:0043232	GO:0005488//binding;GO:0008047//enzyme activator activity	GO:0023052//signaling;GO:0043087//regulation of GTPase activity	gi|148701147|gb|EDL33094.1|/0/1
235626	8350	2784.67	2436.67	30.45	27.53	-0.145438	Down	0.000266866	0.0215046	Setd2	SET domain containing 2	K11423	GO:0043231//intracellular membrane-bounded organelle;GO:0043232	GO:0003676//nucleic acid binding;GO:0016279//protein-lysine N-methyltransferase activity;GO:0046872//metal ion binding	GO:0006351//transcription, DNA-dependent;GO:0010033//response to organic substance;GO:0018022//peptidyl-lysine methylation;GO:0034968//histone lysine methylation	gi|197927225|ref|NP_001074809.2|/0/1
67958	7728.83	2261.33	1957	26.72	23.9	-0.160909	Down	0.000285234	0.0228774	U2surp	U2 snRNP-associated SURP domain containing	K12842	GO:0043231//intracellular membrane-bounded organelle	GO:0003676//nucleic acid binding	GO:0010467//gene expression	gi|171460910|ref|NP_001108449.1|/0/1
52118	2902	609.67	719.33	19.34	23.6	0.287199	Up	0.000305606	0.0243973	Pvr	poliovirus receptor	K06539	GO:0031224//intrinsic to membrane;GO:0031981//nuclear lumen;GO:0044459//plasma membrane part	GO:0004872//receptor activity;GO:0005515//protein binding	GO:0001916//positive regulation of T cell mediated cytotoxicity;GO:0002420;GO:0007155//cell adhesion;GO:0023052//signaling;GO:0045954//positive regulation of natural killer cell mediated cytotoxicity;GO:0048870//cell motility	gi|28076965|ref|NP_081790.1|/0/1
19357	3632	7371.33	6715.33	186.4	175.36	-0.0880822	Down	0.000315874	0.0251003	Rad21	RAD21 homolog (S. pombe)	K06670	GO:0000793//condensed chromosome;GO:0031981//nuclear lumen;GO:0044427//chromosomal part	GO:0005488//binding	GO:0006281//DNA repair;GO:0006310//DNA recombination;GO:0006357//regulation of transcription from RNA polymerase II promoter;GO:0007067//mitosis;GO:0012501//programmed cell death;GO:0034502//protein localization to chromosome	gi|254692855|ref|NP_033035.3|/0/1
111241	1583.66	3869.99	4060.27	227.49	246.75	0.117247	Up	0.00033015	0.0261138	Hmga1-rs1	high mobility group AT-hook I, related sequence 1	K09282	GO:0031981//nuclear lumen;GO:0043234//protein complex;GO:0044444//cytoplasmic part	GO:0001071//nucleic acid binding transcription factor activity;GO:0003677//DNA binding;GO:0003713//transcription coactivator activity;GO:0042974//retinoic acid receptor binding;GO:0043565//sequence-specific DNA binding	GO:0006310//DNA recombination;GO:0006355//regulation of transcription, DNA-dependent;GO:0019058//viral infectious cycle;GO:0031936//negative regulation of chromatin silencing;GO:0034728//nucleosome organization;GO:0043933;GO:0065003	gi|119624171|gb|EAX03766.1|/3.75122e-21/1
76448	3027.84	1097	1232.67	33.91	38.75	0.192486	Up	0.000342426	0.0269605	Ppp1r18	protein phosphatase 1, regulatory subunit 18	-	GO:0043232	-	-	gi|226443075|ref|NP_780451.1|/0/1
77980	6259.59	1860	2020.67	27.19	30.51	0.166206	Up	0.00034384	0.0269483	Sbf1	SET binding factor 1	K01104	GO:0031224//intrinsic to membrane;GO:0043231//intracellular membrane-bounded organelle	GO:0004721//phosphoprotein phosphatase activity;GO:0019212//phosphatase inhibitor activity	GO:0006464//cellular protein modification process;GO:0006796//phosphate-containing compound metabolic process;GO:0016049//cell growth;GO:0048232//male gamete generation	gi|37360634|dbj|BAC98295.1|/0/1
17175	3048.58	411	304	12.39	9.46	-0.389264	Down	0.000353964	0.0276156	Masp2	mannan-binding lectin serine peptidase 2	K03993	-	GO:0004175//endopeptidase activity;GO:0005515//protein binding;GO:0030246//carbohydrate binding;GO:0046872//metal ion binding	GO:0002455//humoral immune response mediated by circulating immunoglobulin;GO:0006952//defense response;GO:0006956//complement activation	gi|6754642|ref|NP_034897.1|/1.64613e-108/1
72033	8829	1042.33	1174.67	10.78	12.54	0.21818	Up	0.000359216	0.0278986	Tsc22d2	TSC22 domain family, member 2	-	-	-	-	gi|124487001|ref|NP_001074698.1|/3.65807e-136/1
19386	9477	4459	3995.33	42.94	39.73	-0.112093	Down	0.00037758	0.0291927	Ranbp2	RAN binding protein 2	K12172	GO:0005635//nuclear envelope	GO:0003824//catalytic activity	GO:0044267//cellular protein metabolic process;GO:0050658//RNA transport	gi|153792534|ref|NP_035370.2|/0/1
107351	5425	1543.67	1692.67	26.05	29.5	0.179432	Up	0.000395588	0.0304479	Kank1	KN motif and ankyrin repeat domains 1	K15503	GO:0044424//intracellular part	-	GO:0030041//actin filament polymerization	gi|75677563|ref|NP_852069.4|/0/1
67246	6094	1408.73	1186.85	21.15	18.4	-0.200952	Down	0.0004091	0.0313473	2810474O19Rik	RIKEN cDNA 2810474O19 gene	-	-	-	-	gi|60360418|dbj|BAD90453.1|/0/1
15161	8093	4638	4828	52.34	56.27	0.104452	Up	0.000412154	0.0314409	Hcfc1	host cell factor C1	K14966	GO:0000123//histone acetyltransferase complex;GO:0016585//chromatin remodeling complex;GO:0035097//histone methyltransferase complex	GO:0001071//nucleic acid binding transcription factor activity;GO:0003712//transcription cofactor activity;GO:0005515//protein binding	GO:0006351//transcription, DNA-dependent;GO:0006461//protein complex assembly;GO:0007346//regulation of mitotic cell cycle;GO:0019042;GO:0031647//regulation of protein stability	gi|34328130|ref|NP_032250.2|/0/1
27373	2760	1708.81	1861.13	57.05	64.24	0.171245	Up	0.000414228	0.0314593	Csnk1e	casein kinase 1, epsilon	K08960	GO:0043231//intracellular membrane-bounded organelle;GO:0044444//cytoplasmic part	GO:0004672//protein kinase activity;GO:0032559	GO:0006259//DNA metabolic process;GO:0006464//cellular protein modification process;GO:0006796//phosphate-containing compound metabolic process;GO:0007623//circadian rhythm;GO:0008104//protein localization;GO:0022402//cell cycle process;GO:0030177//positive regulation of Wnt receptor signaling pathway;GO:0031331	gi|148672704|gb|EDL04651.1|/0/1
24015	3813	4796.33	4312	115.47	107.27	-0.106271	Down	0.00042576	0.0321927	Abce1	ATP-binding cassette, sub-family E (OABP), member 1	K06174	GO:0043231//intracellular membrane-bounded organelle	GO:0004857//enzyme inhibitor activity;GO:0017111//nucleoside-triphosphatase activity;GO:0032559;GO:0051540	GO:0009207;GO:0016070//RNA metabolic process;GO:0051707//response to other organism	gi|431918297|gb|ELK17524.1|/0/1
17886	7371	34922	34720.2	432.9	444.84	0.0392527	Up	0.000428452	0.0322542	Myh9	myosin, heavy polypeptide 9, non-muscle	K10352	GO:0005887//integral to plasma membrane;GO:0005911//cell-cell junction;GO:0015630//microtubule cytoskeleton;GO:0031252//cell leading edge;GO:0031254//trailing edge;GO:0032155;GO:0032432//actin filament bundle;GO:0032991//macromolecular complex;GO:0043231//intracellular membrane-bounded organelle;GO:0044444//cytoplasmic part;GO:0045202//synapse	GO:0003774//motor activity;GO:0003779//actin binding;GO:0008556//potassium-transporting ATPase activity;GO:0032559;GO:0042802//identical protein binding	GO:0000768//syncytium formation by plasma membrane fusion;GO:0000902//cell morphogenesis;GO:0001767;GO:0002573//myeloid leukocyte differentiation;GO:0006810//transport;GO:0006935//chemotaxis;GO:0007051//spindle organization;GO:0007127//meiosis I;GO:0007155//cell adhesion;GO:0007166//cell surface receptor signaling pathway;GO:0009207;GO:0030030//cell projection organization;GO:0030036//actin cytos…	gi|74180977|dbj|BAE27768.1|/0/1
223701	4350.12	1013	1141	21.27	24.86	0.225006	Up	0.000445646	0.033402	Mkl1	MKL (megakaryoblastic leukemia)/myocardin-like 1	-	GO:0031981//nuclear lumen	GO:0003712//transcription cofactor activity;GO:0003779//actin binding;GO:0030528//transcription regulator activity	GO:0006355//regulation of transcription, DNA-dependent;GO:0043066//negative regulation of apoptotic process	gi|22203647|gb|AAM94258.1|AF385582_1/0/1
329575	4396	688.14	545.47	14.35	11.75	-0.28839	Down	0.000455746	0.0340105	Gm14325	predicted gene 14325	K09228	-	-	-	gi|326633249|ref|NP_001020020.2|/0/1
17873	1305	470.33	356.67	33.71	26.46	-0.349364	Down	0.000458352	0.0340569	Gadd45b	growth arrest and DNA-damage-inducible 45 beta	K04402	GO:0043231//intracellular membrane-bounded organelle	-	GO:0000165//MAPK cascade;GO:0007049//cell cycle;GO:0012501//programmed cell death;GO:0032501//multicellular organismal process;GO:0033673//negative regulation of kinase activity;GO:0048869//cellular developmental process	gi|6678980|ref|NP_032681.1|/6.94817e-76/1
353187	4640	771.33	618.33	15.24	12.61	-0.273295	Down	0.000459846	0.0340207	Nr1d2	nuclear receptor subfamily 1, group D, member 2	K08531	GO:0031981//nuclear lumen	GO:0001071//nucleic acid binding transcription factor activity;GO:0003677//DNA binding;GO:0004879//ligand-activated sequence-specific DNA binding RNA polymerase II transcription factor activity;GO:0046914//transition metal ion binding	GO:0009755//hormone-mediated signaling pathway;GO:0010551	gi|148688702|gb|EDL20649.1|/0/1
100316870	12530	3693.02	3288.6	26.88	24.73	-0.120271	Down	0.00047881	0.0352717	Gm17821	DDB1 and CUL4 associated factor 5 pseudogene	K11800	-	-	-	gi|16508047|gb|AAL17972.1|/0/1
19822	2936	6203.67	5633.67	194.53	182.46	-0.0924124	Down	0.00051188	0.0375466	Rnf4	ring finger protein 4	K10695	GO:0016604//nuclear body	GO:0001071//nucleic acid binding transcription factor activity;GO:0003676//nucleic acid binding;GO:0003682//chromatin binding;GO:0003712//transcription cofactor activity;GO:0008134//transcription factor binding;GO:0016563//transcription activator activity;GO:0019787//small conjugating protein ligase activity;GO:0032183//SUMO binding;GO:0035258//steroid hormone receptor binding;GO:0046914//transit…	GO:0000209//protein polyubiquitination;GO:0006511//ubiquitin-dependent protein catabolic process;GO:0010035//response to inorganic substance;GO:0010551;GO:0030518//intracellular steroid hormone receptor signaling pathway;GO:0043254//regulation of protein complex assembly	gi|74216801|dbj|BAE26531.1|/2.99298e-105/1
230484	3567	2229.33	1938	57.41	51.52	-0.156169	Down	0.000536768	0.0392046	Usp1	ubiquitin specific peptidase 1	K11832	GO:0031981//nuclear lumen	GO:0004175//endopeptidase activity;GO:0005488//binding;GO:0016790//thiolester hydrolase activity;GO:0019783//small conjugating protein-specific protease activity	GO:0006281//DNA repair;GO:0009416//response to light stimulus;GO:0016579//protein deubiquitination;GO:0019941//modification-dependent protein catabolic process	gi|148698950|gb|EDL30897.1|/0/1
66926	2820	1773.33	1521	57.92	51.31	-0.174822	Down	0.000538472	0.0391624	Trmt6	tRNA methyltransferase 6	K03256	GO:0043231//intracellular membrane-bounded organelle	GO:0003824//catalytic activity;GO:0008135//translation factor activity, nucleic acid binding	GO:0006399//tRNA metabolic process;GO:0006413//translational initiation;GO:0006730//one-carbon metabolic process	gi|37360264|dbj|BAC98110.1|/0/1
14569	2681	4554.33	4092.67	156.59	145.24	-0.108553	Down	0.000539212	0.0390508	Gdi2	guanosine diphosphate (GDP) dissociation inhibitor 2	-	GO:0043231//intracellular membrane-bounded organelle;GO:0044444//cytoplasmic part	GO:0005092//GDP-dissociation inhibitor activity;GO:0005099//Ras GTPase activator activity;GO:0051020//GTPase binding	GO:0006810//transport;GO:0032313//regulation of Rab GTPase activity	gi|74151913|dbj|BAE29742.1|/0/1
217124	4345	1374.33	1513.33	29	32.98	0.185538	Up	0.000541748	0.0390696	Ppp1r9b	protein phosphatase 1, regulatory subunit 9B	K06095	GO:0001726//ruffle;GO:0015629//actin cytoskeleton;GO:0030425//dendrite;GO:0031981//nuclear lumen;GO:0070161	GO:0008092//cytoskeletal protein binding;GO:0019212//phosphatase inhibitor activity;GO:0019903//protein phosphatase binding	GO:0001558//regulation of cell growth;GO:0006396//RNA processing;GO:0006468//protein phosphorylation;GO:0007346//regulation of mitotic cell cycle;GO:0008283//cell proliferation;GO:0022402//cell cycle process;GO:0030036//actin cytoskeleton organization;GO:0031175//neuron projection development;GO:0048870//cell motility	gi|50053703|ref|NP_758465.2|/0/1
81489	2284	508.75	605.37	20.58	25.29	0.297324	Up	0.000561714	0.04034	Dnajb1	DnaJ (Hsp40) homolog, subfamily B, member 1	K09507	GO:0000267//cell fraction;GO:0031981//nuclear lumen	GO:0005515//protein binding	GO:0006950//response to stress;GO:0042026//protein refolding;GO:0051084//'de novo' posttranslational protein folding	gi|9055242|ref|NP_061278.1|/4.27849e-173/1
100503353	3382	704	561.58	19.13	15.75	-0.280485	Down	0.000568778	0.0406771	Gm14440	predicted gene 14440	K09228	-	-	-	gi|294774589|ref|NP_001171039.1|/0/1
233410	7292	493.67	588.67	6.19	7.61	0.297957	Up	0.000618214	0.0440291	Zfp592	zinc finger protein 592	K09228	GO:0043231//intracellular membrane-bounded organelle	GO:0003676//nucleic acid binding;GO:0046914//transition metal ion binding	GO:0009987//cellular process	gi|37359842|dbj|BAC97899.1|/0/1
76199	9315	1737.33	1884	17.02	19.09	0.165586	Up	0.000626898	0.0444631	Med13l	mediator complex subunit 13-like	K15164	GO:0043231//intracellular membrane-bounded organelle;GO:0043234//protein complex	GO:0016251//general RNA polymerase II transcription factor activity	GO:0006355//regulation of transcription, DNA-dependent	gi|146134449|ref|NP_766012.3|/0/1
93762	4658	3330.88	2957.92	65.53	60.14	-0.123831	Down	0.000629798	0.044485	Smarca5	SWI/SNF related, matrix associated, actin dependent regulator of chromatin, subfamily a, member 5	K11654	GO:0005657//replication fork;GO:0031010;GO:0031981//nuclear lumen	GO:0003676//nucleic acid binding;GO:0003682//chromatin binding;GO:0005515//protein binding;GO:0017111//nucleoside-triphosphatase activity;GO:0030528//transcription regulator activity;GO:0032559	GO:0006281//DNA repair;GO:0006342//chromatin silencing;GO:0007275//multicellular organismal development;GO:0009207;GO:0043486//histone exchange	gi|40254124|ref|NP_444354.2|/0/1
230753	4350	2916	2575.67	61.47	56.13	-0.13111	Down	0.000673076	0.047347	Thrap3	thyroid hormone receptor associated protein 3	K13112	GO:0031981//nuclear lumen;GO:0043234//protein complex	GO:0003713//transcription coactivator activity;GO:0004871//signal transducer activity;GO:0008134//transcription factor binding;GO:0016251//general RNA polymerase II transcription factor activity	GO:0006352//DNA-dependent transcription, initiation;GO:0006357//regulation of transcription from RNA polymerase II promoter;GO:0030518//intracellular steroid hormone receptor signaling pathway	gi|347300437|ref|NP_001184195.1|/0/1
72193	7724	6996.11	6387.48	82.74	78.04	-0.0843712	Down	0.000705268	0.0494091	Scaf11	SR-related CTD-associated factor 11	K04574;K03130	-	-	-	gi|148672294|gb|EDL04241.1|/0/1
15081	1993	8466.33	7771.67	393.44	372.79	-0.0777805	Down	0.000707022	0.0493306	H3f3b	H3 histone, family 3B	K11253	GO:0000785//chromatin;GO:0031981//nuclear lumen	GO:0003676//nucleic acid binding	GO:0007126//meiosis;GO:0007417//central nervous system development;GO:0007599//hemostasis;GO:0009719;GO:0034728//nucleosome organization	gi|12847552|dbj|BAB27616.1|/1.02806e-79/1
27053	1927	2960.33	2617.67	142.37	129.94	-0.1318	Down	0.000719416	0.0499921	Asns	asparagine synthetase	K01953	GO:0000267//cell fraction;GO:0044444//cytoplasmic part	GO:0016884//carbon-nitrogen ligase activity, with glutamine as amido-N-donor;GO:0032559;GO:0042802//identical protein binding	GO:0001101//response to acid;GO:0006528//asparagine metabolic process;GO:0006915//apoptotic process;GO:0007346//regulation of mitotic cell cycle;GO:0009064//glutamine family amino acid metabolic process;GO:0009267//cellular response to starvation;GO:0009314//response to radiation;GO:0014070//response to organic cyclic compound;GO:0034698//response to gonadotropin stimulus;GO:0048513//organ develo…	gi|33469123|ref|NP_036185.1|/0/1
20104	1394	8934.67	8213.33	598.41	567.97	-0.0753196	Down	0.00072088	0.0498919	Rps6	ribosomal protein S6	K02991	GO:0015935//small ribosomal subunit;GO:0031981//nuclear lumen	GO:0005198//structural molecule activity;GO:0005488//binding	GO:0000082//G1/S transition of mitotic cell cycle;GO:0000087//M phase of mitotic cell cycle;GO:0002286//T cell activation involved in immune response;GO:0006412//translation;GO:0006915//apoptotic process;GO:0007169//transmembrane receptor protein tyrosine kinase signaling pathway;GO:0019080;GO:0022618//ribonucleoprotein complex assembly;GO:0030217//T cell differentiation;GO:0031016//pancreas deve…	gi|470596847|ref|XP_004311116.1|/1.85574e-114/1
